# Supplementary material for: Probing the Rhipicephalus bursa Sialomes in Potential Anti-Tick Vaccine Candidates: A Reverse Vaccinology Approach
Source: Biomedicines. 2021 Mar 31;9(4):363. doi: 10.3390/biomedicines9040363 (PMC8067113; doi:10.3390/biomedicines9040363)
Supplement: Supplementary file 1 [file biomedicines-09-00363-s001.zip]

Archive with 5 entries (5 files):
- Spreadsheet S1 - Surfaceome.xlsx
- Spreadsheet S2 - Secretome.xlsx
- Spreadsheet S3 - MARVEL.xlsx
- Spreadsheet S4 - EVASIN.xlsx
- Spreadsheet S5 - RICIN.xlsx
