# Supplementary material for: Probing the Rhipicephalus bursa Sialomes in Potential Anti-Tick Vaccine Candidates: A Reverse Vaccinology Approach
Source: Biomedicines. 2021 Mar 31;9(4):363. doi: 10.3390/biomedicines9040363 (PMC8067113; doi:10.3390/biomedicines9040363)
Supplement: Supplementary file 1 [file biomedicines-09-00363-s001.zip › Spreadsheet S3 - MARVEL.xlsx]

## Sheet: NetSurf
															id	seq	n	rsa	asa	q3	p[q3_H]	p[q3_E]	p[q3_C]	q8	p[q8_G]	p[q8_H]	p[q8_I]	p[q8_B]	p[q8_E]	p[q8_S]	p[q8_T]	p[q8_C]	phi	psi	disorder
															seq	M	1	0.8774333596229553	175.574415261	C	0.00016258354298770428	7.113256287993863e-05	0.9997662901878357	C	5.039414099883288e-05	3.958130400860682e-05	3.100173273651308e-08	3.091126563958824e-05	2.789592144836206e-05	0.00020486227003857493	0.00045274911099113524	0.9991934895515442	-87.5431137084961	138.18069458007812	0.9449717998504639
															seq	S	2	0.8836060166358948	103.55862515	C	0.0006207357509993017	0.002031835960224271	0.997347354888916	C	0.00024476079852320254	0.00017586437752470374	2.4276471322082216e-07	0.000371968635590747	0.0012166996020823717	0.0020857921335846186	0.0026875450275838375	0.9932170510292053	-93.49593353271484	149.9087677001953	0.8405374884605408
															seq	S	3	0.8113691806793213	95.0924679756	C	0.002654193202033639	0.017410775646567345	0.9799349904060364	C	0.001794549636542797	0.0006295119528658688	4.995384642825229e-06	0.0017580710118636489	0.014897501096129417	0.026879753917455673	0.013315685093402863	0.9407199621200562	-100.7198486328125	131.15199279785156	0.6398503184318542
															seq	S	4	0.7122513055801392	83.475853014	C	0.0037098436150699854	0.10194700956344604	0.8943431377410889	C	0.0022482231725007296	0.0009611716959625483	1.9606413843575865e-05	0.007675994653254747	0.0917205959558487	0.0332527682185173	0.017309775575995445	0.846811830997467	-103.84158325195312	140.18431091308594	0.30347269773483276
															seq	T	5	0.41087764501571655	56.9887293637	C	0.0008714925497770309	0.40206098556518555	0.5970675349235535	C	0.0005429927259683609	0.00024146339274011552	4.163984613114735e-06	0.003274888964369893	0.41295790672302246	0.014982135035097599	0.00313972239382565	0.5648566484451294	-111.54186248779297	137.3709716796875	0.13953645527362823
															seq	T	6	0.570925235748291	79.1873301983	E	0.0008115926757454872	0.6596267819404602	0.33956173062324524	E	0.0005369169521145523	0.00020246363419573754	4.757207989314338e-06	0.010386130772531033	0.6387458443641663	0.010540085844695568	0.001778302830643952	0.3378055989742279	-116.89317321777344	134.91259765625	0.12716040015220642
															seq	V	7	0.3817722797393799	58.6783993959	E	0.00118340365588665	0.6728750467300415	0.32594162225723267	E	0.0008071966003626585	0.0003498397709336132	9.748616321303416e-06	0.00974222831428051	0.6716091632843018	0.01022265199571848	0.0026737451553344727	0.30458542704582214	-110.02147674560547	129.38316345214844	0.09758827090263367
															seq	R	8	0.5455498695373535	124.930920124	E	0.0011279898462817073	0.7799752950668335	0.2188967764377594	E	0.0006603349465876818	0.0003592735738493502	7.244849257403985e-06	0.008980011567473412	0.7771793603897095	0.009900128468871117	0.0023153999354690313	0.2005983293056488	-123.05282592773438	137.72581481933594	0.08804570883512497
															seq	Q	9	0.4967944025993347	88.7274803042	E	0.0009364431025460362	0.7442197203636169	0.2548438310623169	E	0.00054304173681885	0.00029812942375428975	6.8474741965474095e-06	0.010569102130830288	0.7247209548950195	0.008966292254626751	0.0023005709517747164	0.25259509682655334	-104.80177307128906	135.3809051513672	0.05928436294198036
															seq	T	10	0.3311232030391693	45.9267882615	C	0.004070726223289967	0.483608603477478	0.5123206377029419	E	0.0019270647317171097	0.0016719372943043709	2.803726056299638e-05	0.014618971385061741	0.4766707420349121	0.03793397918343544	0.010358437895774841	0.45679083466529846	-110.73709869384766	139.8726043701172	0.0691118985414505
															seq	T	11	0.45521482825279236	63.1382966787	C	0.005027590319514275	0.36124539375305176	0.6337270140647888	C	0.003449099836871028	0.0017637080745771527	3.5312124964548275e-05	0.019167199730873108	0.36385759711265564	0.08087550103664398	0.018816286697983742	0.5120353698730469	-109.63160705566406	134.65127563476562	0.09238701313734055
															seq	T	12	0.42161500453948975	58.4780011296	C	0.004905186127871275	0.3320775628089905	0.663017213344574	C	0.0029959105886518955	0.0019390546949580312	7.142658432712778e-05	0.021458715200424194	0.3285215198993683	0.06916922330856323	0.01857980526983738	0.5572643280029297	-106.96843719482422	131.17620849609375	0.11208151280879974
															seq	V	13	0.4040108919143677	62.0964740872	C	0.005520124454051256	0.3280501961708069	0.6664296984672546	C	0.003212511772289872	0.00227214302867651	5.8461708249524236e-05	0.02239818312227726	0.32584089040756226	0.06951168924570084	0.01857159100472927	0.5581345558166504	-109.93244171142578	134.288818359375	0.12583668529987335
															seq	T	14	0.5834489464759827	80.9243688762	C	0.004997551906853914	0.21401913464069366	0.7809833884239197	C	0.002790038473904133	0.0019994843751192093	4.235253800288774e-05	0.016119802370667458	0.21015405654907227	0.05719958245754242	0.01756829023361206	0.6941264271736145	-105.7305679321289	135.9249267578125	0.20257604122161865
															seq	T	15	0.5014618039131165	69.5527522027	C	0.005432802252471447	0.10926419496536255	0.8853030204772949	C	0.003273413749411702	0.0025577242486178875	7.704707240918651e-05	0.011320478282868862	0.10868625342845917	0.1066279411315918	0.052436769008636475	0.7150202989578247	-98.01697540283203	134.8650360107422	0.24393391609191895
															seq	S	16	0.7669975161552429	89.8921088934	C	0.0030557855498045683	0.044376399368047714	0.9525677561759949	C	0.002049063565209508	0.0015110282693058252	3.3753702155081555e-05	0.005752035416662693	0.048555705696344376	0.1749032735824585	0.09609914571046829	0.6710959672927856	-99.98960876464844	92.73049926757812	0.3272501230239868
															seq	G	17	0.7608091831207275	59.8756827116	C	0.0015438246773555875	0.005463250447064638	0.9929929971694946	S	0.0018914159154519439	0.00038685044273734093	9.412778126716148e-06	0.0017303391359746456	0.005098006222397089	0.4599050283432007	0.12397032976150513	0.40700867772102356	87.7181625366211	-118.27885437011719	0.2632317841053009
															seq	S	18	0.8467500805854797	99.2391094446	C	0.001518186996690929	0.006002538837492466	0.9924793243408203	C	0.0013864211505278945	0.0004020260239485651	4.435212304088054e-06	0.0019201907562091947	0.005031938664615154	0.36928629875183105	0.10173556953668594	0.5202330946922302	-88.9228744506836	16.355884552001953	0.24006415903568268
															seq	S	19	0.5991073846817017	70.2153854847	C	0.0010893633589148521	0.02736266516149044	0.9715480208396912	C	0.0009383837459608912	0.0003106480580754578	2.9880286547268042e-06	0.00558339012786746	0.020783770829439163	0.3196873366832733	0.011813348159193993	0.6408801078796387	-96.76880645751953	135.69873046875	0.15807850658893585
															seq	P	20	0.6293410062789917	89.303488791	C	0.006826952565461397	0.02825278230011463	0.9649202823638916	C	0.005322128999978304	0.0017398593481630087	1.2236688235134352e-05	0.0026279373560100794	0.03008929267525673	0.1517171710729599	0.05302710086107254	0.7554643154144287	-71.25811767578125	142.1906280517578	0.137517049908638
															seq	V	21	0.5487052798271179	84.3360015094	C	0.012174132280051708	0.16714245080947876	0.8206834197044373	C	0.008342833258211613	0.003027125960215926	3.6618901503970847e-05	0.013577711768448353	0.16145935654640198	0.07305505871772766	0.028566984459757805	0.7119343280792236	-91.08718872070312	130.9552764892578	0.0873451679944992
															seq	V	22	0.5158191919326782	79.2814098001	C	0.018051018938422203	0.2949555218219757	0.6869934797286987	C	0.013163615018129349	0.0056968010030686855	0.00010753385140560567	0.010589691810309887	0.30285781621932983	0.08989142626523972	0.02657863311469555	0.5511144399642944	-104.95037841796875	125.81352233886719	0.08584078401327133
															seq	A	23	0.4778728187084198	52.6615846217	C	0.019335245713591576	0.31752926111221313	0.6631354689598083	C	0.014531380496919155	0.004892850760370493	0.0001707087067188695	0.008068794384598732	0.3168241083621979	0.08408036828041077	0.023033423349261284	0.5483983755111694	-113.76425170898438	138.10874938964844	0.04632797837257385
															seq	L	24	0.43927040696144104	80.4304115146	C	0.0222551841288805	0.296497106552124	0.6812477111816406	C	0.015070084482431412	0.0072418334893882275	0.00021948422363493592	0.017175283282995224	0.2648032009601593	0.053727321326732635	0.028219502419233322	0.6135432720184326	-103.53514099121094	129.94351196289062	0.055494580417871475
															seq	S	25	0.488426148891449	57.2435446501	C	0.014471049420535564	0.4920690655708313	0.4934598505496979	E	0.006189289037138224	0.005617021583020687	0.0001436797610949725	0.012992538511753082	0.46817442774772644	0.04607952758669853	0.0108948377892375	0.44990867376327515	-128.3209991455078	141.39988708496094	0.03498497232794762
															seq	V	26	0.3490287959575653	53.6457259387	C	0.01489363331347704	0.4486212432384491	0.5364851355552673	C	0.0047930083237588406	0.007107188925147057	0.0001611210755072534	0.03389325365424156	0.36428266763687134	0.03439582884311676	0.013658108189702034	0.5417088866233826	-98.32640838623047	129.93934631347656	0.018092334270477295
															seq	N	27	0.4507942199707031	65.9962738037	C	0.004497554153203964	0.06548573076725006	0.9300167560577393	C	0.0008822949603199959	0.002539221663028002	1.534101102151908e-05	0.0033676810562610626	0.056061457842588425	0.02537219412624836	0.006558673456311226	0.9052031636238098	-86.33759307861328	94.53247833251953	0.012092448770999908
															seq	T	28	0.514096736907959	71.3052174091	H	0.787688136100769	0.0026656738482415676	0.2096461057662964	H	0.35341256856918335	0.4357379674911499	0.0005178398569114506	0.00045134974061511457	0.0021230026613920927	0.018550962209701538	0.14045876264572144	0.04874751716852188	-64.80880737304688	-29.555158615112305	0.006181121803820133
															seq	A	29	0.5183433294296265	57.1214349031	H	0.9092149138450623	0.0009478623978793621	0.08983726799488068	H	0.3713173568248749	0.5167071223258972	0.0007193556521087885	0.00030246443930082023	0.000581376429181546	0.007498921360820532	0.09128015488386154	0.011593199335038662	-66.50556945800781	-29.604751586914062	0.012510223314166069
															seq	F	30	0.2959139049053192	59.3899207145	H	0.9052129983901978	0.0006756079383194447	0.09411139041185379	G	0.5834859609603882	0.3170081377029419	0.0006963979103602469	0.00030790080199949443	0.0003565385122783482	0.011565831489861012	0.06728518754243851	0.01929398626089096	-75.10233306884766	-25.117347717285156	0.008062220178544521
															seq	L	31	0.24895888566970825	45.5843719661	H	0.5429028868675232	0.014873920939862728	0.4422231912612915	H	0.16623413562774658	0.4305112361907959	0.004752445034682751	0.019003044813871384	0.006963647436350584	0.05278236046433449	0.12460456043481827	0.19514860212802887	-75.67704010009766	-2.8510873317718506	0.025258082896471024
															seq	T	32	0.5741994380950928	79.6414620638	C	0.16967926919460297	0.005045077297836542	0.8252755999565125	S	0.048911504447460175	0.1463354527950287	0.0015790744218975306	0.004246895667165518	0.003071970073506236	0.34144559502601624	0.20410990715026855	0.2502995729446411	-96.37610626220703	-13.492476463317871	0.007646952290087938
															seq	S	33	0.41935375332832336	49.1482598901	C	0.03319443017244339	0.00702398456633091	0.9597815871238708	S	0.0017000659136101604	0.012832012958824635	0.0002216573484474793	0.003955290652811527	0.0011280045146122575	0.809959352016449	0.01065188366919756	0.15955175459384918	-110.6800537109375	158.9322967529297	0.008482836186885834
															seq	I	34	0.5280222296714783	97.6841124892	H	0.8703625202178955	0.0013781632296741009	0.1282593458890915	H	0.012110208161175251	0.9045642018318176	0.001599829993210733	0.0003663523239083588	0.0005262591876089573	0.01898821070790291	0.0333780013024807	0.028466956689953804	-63.292972564697266	-37.84484100341797	0.012777930125594139
															seq	G	35	0.27184802293777466	21.3944394052	H	0.947877824306488	0.0007368999649770558	0.051385316997766495	H	0.013306312263011932	0.9443641304969788	0.003792530158534646	0.00010282541188644245	0.0003038581635337323	0.0038504612166434526	0.01867561601102352	0.015604277141392231	-61.40436553955078	-39.02731704711914	0.011166229844093323
															seq	G	36	0.2226334661245346	17.521253784	H	0.9749596118927002	0.00016091113502625376	0.02487953007221222	H	0.0056343646720051765	0.9712751507759094	0.0034907895606011152	4.263695518602617e-05	6.548239616677165e-05	0.0041098459623754025	0.005340120755136013	0.010041672736406326	-62.790245056152344	-42.76116180419922	0.0017366325482726097
															seq	I	37	0.4690152704715729	86.7678250372	H	0.9800243973731995	0.00034408995998091996	0.019631531089544296	H	0.0040531158447265625	0.9719536304473877	0.008706899359822273	0.00013453209248837084	0.00014630377700086683	0.0025348227936774492	0.007826504297554493	0.004644252825528383	-65.96766662597656	-42.97637176513672	0.0016549936262890697
															seq	L	38	0.29047855734825134	53.1866238505	H	0.9771519303321838	0.00030232282006181777	0.022545738145709038	H	0.005013670772314072	0.9631482362747192	0.010821914300322533	7.763817120576277e-05	0.00014082476263865829	0.002146393060684204	0.01286092959344387	0.005790363997220993	-64.4200210571289	-40.584129333496094	0.0017942694248631597
															seq	T	39	0.22265146672725677	30.8817584351	H	0.990273654460907	9.132411651080474e-05	0.009635016322135925	H	0.001014113426208496	0.9826149940490723	0.007931334897875786	1.644973235670477e-05	3.8926915294723585e-05	0.0008945176959969103	0.003936748951673508	0.003552866168320179	-63.106536865234375	-43.50300216674805	0.000642872997559607
															seq	L	40	0.5196552872657776	95.1488830984	H	0.9972225427627563	3.558960997906979e-06	0.0027739538345485926	H	0.0002942973223980516	0.9932616353034973	0.004268991760909557	8.431983928858244e-07	1.1033928331016796e-06	0.00022975726460572332	0.0013562829699367285	0.0005872010951861739	-62.03536605834961	-43.7938232421875	0.00021036552789155394
															seq	F	41	0.5386056900024414	108.098161983	H	0.9971856474876404	1.5873754819040187e-05	0.0027984422631561756	H	0.0008359592175111175	0.9929383397102356	0.003709143493324518	8.767108738538809e-06	6.874238806631183e-06	0.00025551312137395144	0.0016043651849031448	0.0006410630885511637	-64.02677154541016	-41.74140548706055	0.0004085224645677954
															seq	E	42	0.09535180777311325	16.657960818	H	0.9993220567703247	6.0950192164455075e-06	0.0006718782242387533	H	0.0003077624714933336	0.9968999624252319	0.0019967244006693363	2.0767506612173747e-06	1.977950887521729e-06	6.460909207817167e-05	0.0005421782843768597	0.00018474369426257908	-62.57240295410156	-41.47212600708008	8.43847737996839e-05
															seq	L	43	0.2704804539680481	49.5249711215	H	0.9994176626205444	1.4528214933307027e-06	0.0005809502326883376	H	0.00012999048340134323	0.9967934489250183	0.0025031568948179483	2.667939895673044e-07	4.2901277197415766e-07	3.998808460892178e-05	0.0004240733105689287	0.00010861174087040126	-61.02264404296875	-42.79134750366211	6.78534124745056e-05
															seq	I	44	0.536335825920105	99.2221277952	H	0.9992210865020752	1.3690919331565965e-06	0.0007775668636895716	H	0.00022600400552619249	0.9930639863014221	0.005776382517069578	5.619689318336896e-07	3.610095689055015e-07	5.298593532643281e-05	0.00077529571717605	0.00010440064215799794	-64.0242919921875	-45.36180114746094	0.00013293809024617076
															seq	L	45	0.37775906920433044	69.1676855713	H	0.9987046718597412	2.90198522634455e-06	0.0012925183400511742	H	0.000253580161370337	0.9938225746154785	0.004509943537414074	1.5486577922274591e-06	9.891975878417725e-07	0.00010413034760858864	0.0010682707652449608	0.00023899201187305152	-63.47233581542969	-41.594940185546875	0.0001682832808000967
															seq	G	46	0.01964380592107773	1.54596752599	H	0.9996806383132935	4.335327616900031e-07	0.0003189296694472432	H	0.0001071023871190846	0.9979957342147827	0.0016484204679727554	1.4075234844312945e-07	9.447249738059327e-08	2.638452497194521e-05	0.00013382386532612145	8.825197437545285e-05	-61.77754592895508	-44.57585144042969	0.00014610114158131182
															seq	I	47	0.4383046329021454	81.0863570869	H	0.9996786117553711	4.799987323167443e-07	0.0003208968846593052	H	0.00011064254795201123	0.9979977011680603	0.0015672924928367138	1.1674578814790948e-07	1.3714073077153444e-07	2.2534028175869025e-05	0.00025613800971768796	4.54361506854184e-05	-60.67487335205078	-43.77189254760742	4.365336644696072e-05
															seq	I	48	0.49537014961242676	91.6434776783	H	0.999382495880127	1.4846299336568336e-06	0.0006160660414025187	H	0.0002668117231223732	0.9947138428688049	0.004255985841155052	6.479401690739905e-07	5.331172587830224e-07	5.368089841795154e-05	0.0006137992022559047	9.474721446167678e-05	-62.16563034057617	-44.67296600341797	0.00013148174912203103
															seq	V	49	0.14323462545871735	22.015161933	H	0.9992581009864807	9.397845133207738e-07	0.0007409178069792688	H	0.00031031464459374547	0.9943976402282715	0.004477822221815586	6.583650815628062e-07	2.440874027342943e-07	5.6367651268374175e-05	0.0005962298600934446	0.00016068572585936636	-64.22862243652344	-42.548614501953125	0.00013041253259871155
															seq	F	50	0.2210405170917511	44.3628317803	H	0.9986408352851868	9.989012141886633e-06	0.001349175930954516	H	0.0009544374188408256	0.9939517378807068	0.0035996551159769297	3.374943617018289e-06	3.5396269595366903e-06	0.00014218322758097202	0.0011063171550631523	0.00023873966711107641	-64.26260375976562	-42.042938232421875	0.0001417631865479052
															seq	S	51	0.33345720171928406	39.0811840415	H	0.9949701428413391	2.4543109248043038e-05	0.005005276296287775	H	0.0034352371003478765	0.9823070168495178	0.00819835253059864	1.0256402674713172e-05	9.67603045864962e-06	0.0004589981690514833	0.004763431381434202	0.0008171024965122342	-62.3854866027832	-40.52622604370117	0.0001875172310974449
															seq	L	52	0.3522004783153534	64.4879075795	H	0.9750164747238159	6.9975751102902e-05	0.02491357922554016	H	0.006716579664498568	0.9510251879692078	0.01790105365216732	4.4656317186309025e-05	3.0149340091156773e-05	0.002729932079091668	0.016627667471766472	0.004924684297293425	-64.79232788085938	-38.90874099731445	0.0009839516133069992
															seq	C	53	0.13684868812561035	19.2135558128	H	0.9483571648597717	6.136913725640625e-05	0.05158138647675514	H	0.01406038086861372	0.9159182906150818	0.013301239348948002	4.918995182379149e-05	2.3067004804033786e-05	0.005091968458145857	0.043574750423431396	0.007981161586940289	-67.14644622802734	-35.5949821472168	0.0008281295886263251
															seq	Y	54	0.31403398513793945	67.109062624	H	0.7991218566894531	0.0012006282340735197	0.19967755675315857	H	0.05690494179725647	0.7312180399894714	0.011865631677210331	0.00086797313997522	0.0005406582495197654	0.022328436374664307	0.14058399200439453	0.035690318793058395	-67.96949768066406	-30.794113159179688	0.0014288843376562
															seq	Q	55	0.605302631855011	108.107050049	H	0.7144681811332703	0.0008140854770317674	0.28471776843070984	H	0.07701314985752106	0.6033434271812439	0.010573404841125011	0.0006162694189697504	0.0003103186027146876	0.03239060938358307	0.24245376884937286	0.03329910710453987	-73.93335723876953	-24.836692810058594	0.003555063856765628
															seq	Y	56	0.5704573392868042	121.906733406	H	0.5349215269088745	0.0034874791745096445	0.46159103512763977	H	0.05649343878030777	0.4659593403339386	0.021032171323895454	0.0028014513663947582	0.0015001052524894476	0.11973217874765396	0.22805631160736084	0.10442495346069336	-86.4933853149414	-13.292214393615723	0.007109415717422962
															seq	T	57	0.5524682402610779	76.6273449242	C	0.2710972726345062	0.0064485808834433556	0.7224541306495667	T	0.039462361484766006	0.240936279296875	0.009856033138930798	0.0037398296408355236	0.002636138815432787	0.1619785875082016	0.38747477531433105	0.15391598641872406	-95.87303924560547	10.297344207763672	0.008211001753807068
															seq	G	58	0.7983428835868835	62.8295849383	C	0.02090275101363659	0.0019116922048851848	0.9771854877471924	T	0.009177085012197495	0.008373843505978584	0.0010888816323131323	0.001204226748086512	0.0008169934735633433	0.18614448606967926	0.6085606217384338	0.18463382124900818	84.19723510742188	9.88300895690918	0.010541144758462906
															seq	Y	59	0.5068525671958923	108.31439361	C	0.026079673320055008	0.009958246722817421	0.9639620780944824	C	0.007650760933756828	0.012597691267728806	0.0003103467170149088	0.007143436465412378	0.0049862731248140335	0.3601525127887726	0.04403165355324745	0.5631273984909058	-100.7283935546875	133.55738830566406	0.010345693677663803
															seq	S	60	0.5500596761703491	64.4669940472	C	0.04285134747624397	0.005530491471290588	0.9516181349754333	C	0.009172814898192883	0.033940043300390244	0.00021302398818079382	0.0067648738622665405	0.002593684010207653	0.141693115234375	0.0572393424808979	0.7483832240104675	-87.65335845947266	150.09811401367188	0.00821000337600708
															seq	S	61	0.34524020552635193	40.4621520877	H	0.8395347595214844	0.0006688041612505913	0.15979640185832977	H	0.026719924062490463	0.831387460231781	0.001220882055349648	0.0002922266721725464	0.0002744351513683796	0.024260157719254494	0.055703189224004745	0.060141704976558685	-64.31465911865234	-32.38075637817383	0.011244826018810272
															seq	G	62	0.2757899761199951	21.7046711206	H	0.9349268674850464	0.0002706639643292874	0.0648023709654808	H	0.008513813838362694	0.9283342361450195	0.0018307811114937067	0.00014498775999527425	0.0001223617873620242	0.010302313603460789	0.03235505521297455	0.018396466970443726	-60.270076751708984	-38.51103210449219	0.002497546374797821
															seq	I	63	0.42319992184638977	78.2919855416	H	0.9762220978736877	0.0003352097701281309	0.023442739620804787	H	0.007490676362067461	0.9647828340530396	0.002643798477947712	0.0002623444306664169	0.00015728188736829907	0.0041161589324474335	0.013336686417460442	0.007210232317447662	-66.05369567871094	-39.97904586791992	0.0011462599504739046
															seq	F	64	0.2655670940876007	53.2993157834	H	0.9951683282852173	9.311324538430199e-05	0.00473859254270792	H	0.002242711139842868	0.9917474985122681	0.0019827326759696007	7.245696906466037e-05	3.718658990692347e-05	0.0004985713749192655	0.0019761351868510246	0.0014427501009777188	-63.89309310913086	-41.385093688964844	0.0004331212549004704
															seq	L	65	0.10691644996404648	19.5764019884	H	0.9985003471374512	3.1184601539280266e-05	0.0014685256173834205	H	0.000634131720289588	0.9966204166412354	0.0013066655956208706	7.6201281444809865e-06	1.1540040759427939e-05	0.00016657778178341687	0.000885348825249821	0.00036768816062249243	-63.408424377441406	-42.471534729003906	0.00017893257609102875
															seq	L	66	0.311044842004776	56.9523105711	H	0.9993243217468262	3.388264531167806e-06	0.0006723329424858093	H	0.000287114002276212	0.997480571269989	0.0015856107929721475	6.257611744331371e-07	1.0715035614339286e-06	5.236588913248852e-05	0.00043047472718171775	0.00016226133448071778	-63.86005783081055	-42.42469024658203	9.059741569217294e-05
															seq	L	67	0.41415879130363464	75.8324746877	H	0.9994753003120422	6.345152087305905e-06	0.0005184197798371315	H	0.000286355905700475	0.9971331357955933	0.0021118237636983395	2.9186151095927926e-06	2.2772701413487084e-06	5.3752417443320155e-05	0.0003041085437871516	0.00010561072122072801	-63.666866302490234	-44.104408264160156	0.00011369941057637334
															seq	I	68	0.11285960674285889	20.8790272474	H	0.9995038509368896	1.4245691090764012e-05	0.0004818917659576982	H	0.00046462088357657194	0.9959926009178162	0.003021842800080776	3.547940423231921e-06	4.721777713712072e-06	5.206028436077759e-05	0.00037905634962953627	8.157889533322304e-05	-63.32183074951172	-42.92660903930664	5.9428304666653275e-05
															seq	S	69	0.07147601246833801	8.37698866129	H	0.9994150400161743	5.0530811677163e-06	0.0005799804348498583	H	0.0004104662511963397	0.9973465204238892	0.0017354140290990472	7.451038754879846e-07	1.7211543763551163e-06	5.8245313994120806e-05	0.00028781392029486597	0.00015909728244878352	-64.46930694580078	-42.7926139831543	5.279028118820861e-05
															seq	F	70	0.47187209129333496	94.7047287226	H	0.9992916584014893	3.1140202736423817e-06	0.000705162005033344	H	0.0003455783298704773	0.9959408044815063	0.003057302674278617	9.088184924621601e-07	9.150262485491112e-07	5.6454049627063796e-05	0.0004986278363503516	9.936760761775076e-05	-63.528377532958984	-43.34968948364258	6.976238364586607e-05
															seq	T	71	0.401175856590271	55.6430913091	H	0.9987959861755371	1.245930980076082e-05	0.0011915169889107347	H	0.0010377675062045455	0.9927935600280762	0.004690246190875769	4.363344942248659e-06	5.930346560489852e-06	0.00011954014917137101	0.0011428780853748322	0.00020575964299496263	-63.244300842285156	-41.11134719848633	0.00010661485430318862
															seq	Y	72	0.05091419816017151	10.8803641468	H	0.9992884397506714	6.941729225218296e-06	0.0007046051323413849	H	0.00046462236787192523	0.9955783486366272	0.003050817409530282	1.755905259415158e-06	2.431654365864233e-06	8.526993042323738e-05	0.0006501917960122228	0.0001664986921241507	-62.92934036254883	-42.2578010559082	4.710545181296766e-05
															seq	W	73	0.27720504999160767	66.667814523	H	0.9994366765022278	1.243253109350917e-06	0.0005621688906103373	H	0.00019060971681028605	0.9974410533905029	0.0019050660775974393	3.974111848492612e-07	3.7854218248867255e-07	5.4140007705427706e-05	0.00027019812841899693	0.00013826295617036521	-62.50168991088867	-43.711551666259766	3.5622262657852843e-05
															seq	L	74	0.49571681022644043	90.7657479525	H	0.9990825653076172	4.657937097363174e-06	0.0009128221427090466	H	0.0004662680730689317	0.9933444261550903	0.005186713300645351	2.828762490025838e-06	1.669468133513874e-06	8.869354496710002e-05	0.0007753426907584071	0.00013411011605057865	-63.40818405151367	-44.98690414428711	5.8318732044426724e-05
															seq	I	75	0.20675374567508698	38.2494429499	H	0.9991180300712585	8.671049727126956e-06	0.0008732339483685791	H	0.00047391222324222326	0.9951477646827698	0.0033504802267998457	2.608419436000986e-06	3.2230084343609633e-06	9.01644307305105e-05	0.0007538026547990739	0.0001781101309461519	-64.30022430419922	-42.67265319824219	6.786816811654717e-05
															seq	S	76	0.0392230860888958	4.59694568962	H	0.9993293285369873	2.4512830805178965e-06	0.0006681948434561491	H	0.00039401292451657355	0.9975727200508118	0.0013384096091613173	8.341622788066161e-07	8.468848022857856e-07	9.556779696140438e-05	0.00036965266917832196	0.0002278719621244818	-66.3280029296875	-42.803585052490234	5.797621997771785e-05
															seq	L	77	0.40540939569473267	74.2304603517	H	0.9996548891067505	1.04138155165856e-06	0.0003440568398218602	H	0.00025209711748175323	0.99750155210495	0.0018569482490420341	6.2683034229849e-07	2.784897787933005e-07	2.9728005756624043e-05	0.0003069820231758058	5.1848095608875155e-05	-62.82335662841797	-42.71393585205078	4.7688150516478345e-05
															seq	Y	78	0.5005544424057007	106.968484342	H	0.9994741082191467	2.9983430067659356e-06	0.0005229472881183028	H	0.0004231763887219131	0.995341420173645	0.003554955590516329	1.4198567441781051e-06	1.2399715387800825e-06	5.55185106350109e-05	0.0005380669026635587	8.425347186857834e-05	-63.13671875	-43.74684524536133	5.999568020342849e-05
															seq	I	79	0.11249133199453354	20.810896419	H	0.9993835687637329	3.602554215831333e-06	0.0006128648528829217	H	0.0004666385648306459	0.9962502121925354	0.0024098381400108337	1.1477981161078787e-06	1.4482930055237375e-06	7.946632103994489e-05	0.000621875049546361	0.00016934023005887866	-63.992759704589844	-42.945701599121094	5.553360460908152e-05
															seq	L	80	0.18524305522441864	33.9180034116	H	0.9994599223136902	2.077503950204118e-06	0.0005380491493269801	H	0.0004835501022171229	0.9970132112503052	0.0019205353455618024	7.119414817680081e-07	8.248118206211075e-07	7.649352482985705e-05	0.00036287069087848067	0.00014175901014823467	-65.70185852050781	-42.83332061767578	5.8135712606599554e-05
															seq	L	81	0.48799553513526917	89.3519824833	H	0.9974402189254761	2.8859780286438763e-05	0.002530877012759447	H	0.0020805213134735823	0.9882113337516785	0.006875952240079641	1.6081628928077407e-05	1.363931005471386e-05	0.00026776580489240587	0.002049054251983762	0.0004856845480389893	-64.67731475830078	-41.15577697753906	0.00026770555996336043
															seq	S	82	0.214633971452713	25.1551014543	H	0.9936665892601013	3.663172174128704e-05	0.006296795792877674	H	0.004197394009679556	0.9826077818870544	0.005250711925327778	1.6495436284458265e-05	1.5104025806067511e-05	0.0006120745674706995	0.006215385161340237	0.001085089985281229	-64.31646728515625	-38.253135681152344	0.0002647795481607318
															seq	A	83	0.08073964715003967	8.89750911593	H	0.9900679588317871	2.9043914764770307e-05	0.00990300253033638	H	0.0065929945558309555	0.9736300706863403	0.008172412402927876	1.527459971839562e-05	1.3108515304338653e-05	0.0015498253051191568	0.007432077545672655	0.002594253746792674	-66.97223663330078	-39.118927001953125	0.0005265589570626616
															seq	F	84	0.38405781984329224	77.0804044425	H	0.9466545581817627	0.0001706433540675789	0.05317477136850357	H	0.014093692414462566	0.9259438514709473	0.009793023578822613	0.00011168779019499198	6.049568401067518e-05	0.0048540509305894375	0.037387508898973465	0.00775574566796422	-67.58201599121094	-35.56789779663086	0.0009965088684111834
															seq	L	85	0.5000991225242615	91.5681493342	H	0.7080734968185425	0.0004557496285997331	0.29147082567214966	H	0.032427944242954254	0.6487082839012146	0.006492584943771362	0.00030364919803105295	0.000133078356157057	0.023096103221178055	0.26813119649887085	0.020707136020064354	-74.54021453857422	-23.891929626464844	0.003532849717885256
															seq	S	86	0.42786654829978943	50.1459594607	H	0.5496892333030701	0.0005603804020211101	0.4497503638267517	H	0.03566593676805496	0.48971566557884216	0.01314565073698759	0.0006225032266229391	0.000179615497472696	0.05533644184470177	0.3252119719982147	0.08012216538190842	-78.23247528076172	-13.982760429382324	0.005450241733342409
															seq	M	87	0.38782650232315063	77.6040831149	C	0.3868027329444885	0.011204993352293968	0.6019923686981201	H	0.05524665489792824	0.3189558684825897	0.016429133713245392	0.008382194675505161	0.00597748439759016	0.14267194271087646	0.18818427622318268	0.2641524374485016	-80.47149658203125	-17.203699111938477	0.008792301639914513
															seq	S	88	0.6467427611351013	75.798251605	C	0.18044103682041168	0.05279956012964249	0.7667593955993652	C	0.0392330028116703	0.1368115097284317	0.005368476267904043	0.013636964373290539	0.034076444804668427	0.1808779239654541	0.20427535474300385	0.3857203722000122	-100.94300079345703	47.76836013793945	0.026569893583655357
															seq	G	89	0.6392399668693542	50.3081853926	C	0.042360566556453705	0.017621619626879692	0.940017819404602	S	0.018575236201286316	0.015993058681488037	0.0013271779753267765	0.00423442805185914	0.01165613904595375	0.4389244318008423	0.23646226525306702	0.27282723784446716	98.4961929321289	165.20237731933594	0.014251041226089
															seq	T	90	0.6360350847244263	88.2180662513	C	0.036956194788217545	0.03225964680314064	0.9307841062545776	C	0.01727038435637951	0.011304141022264957	0.0004053748562000692	0.010609742254018784	0.021072065457701683	0.3266151547431946	0.09361615031957626	0.5191070437431335	-95.24409484863281	118.48472595214844	0.014207318425178528
															seq	V	91	0.5092417001724243	78.2704493165	C	0.02317112125456333	0.09204012900590897	0.8847887516021729	C	0.010801894590258598	0.009371339343488216	0.0003905121411662549	0.03806428611278534	0.0643259733915329	0.2709788680076599	0.06929559260606766	0.5367714762687683	-93.4260025024414	119.86793518066406	0.008964426815509796
															seq	L	92	0.24593886733055115	45.0314066082	C	0.015298373997211456	0.14898525178432465	0.8357163071632385	C	0.003949503879994154	0.008303957059979439	0.0001246374158654362	0.049501389265060425	0.09364189207553864	0.2598884105682373	0.009987295605242252	0.5746029019355774	-101.25731658935547	131.23104858398438	0.007082374766469002
															seq	P	93	0.4117700755596161	58.4301737219	C	0.017893554642796516	0.06342249363660812	0.9186839461326599	C	0.002714369213208556	0.016248222440481186	0.00025893948622979224	0.029334770515561104	0.04411839321255684	0.04583068937063217	0.019224099814891815	0.84227055311203	-70.0268783569336	141.52560424804688	0.008499210700392723
															seq	S	94	0.3968704640865326	46.5132183909	H	0.7779895067214966	0.00171179068274796	0.22029869258403778	H	0.04786962643265724	0.748220682144165	0.0018678705673664808	0.0006064180051907897	0.0009339366224594414	0.0499100461602211	0.05134297162294388	0.09924846887588501	-70.37593078613281	-28.224945068359375	0.01057235337793827
															seq	T	95	0.4126570522785187	57.235533151	H	0.9612054228782654	0.00026795754092745483	0.03852657601237297	H	0.008744988590478897	0.9628974795341492	0.001099701621569693	6.161085184430704e-05	0.00011962144344579428	0.004367611836642027	0.011646693572402	0.01106226909905672	-63.51649856567383	-39.05848693847656	0.0013567216228693724
															seq	F	96	0.5528190732002258	110.950787991	H	0.9802457690238953	0.0001112167228711769	0.01964302733540535	H	0.0060241022147238255	0.9752151966094971	0.003388092154636979	7.866450323490426e-05	4.264687595423311e-05	0.0018741566454991698	0.006432842463254929	0.006944234017282724	-67.6169204711914	-42.238868713378906	0.001771912444382906
															seq	F	97	0.26138073205947876	52.4591129243	H	0.9925273656845093	5.7382294471608475e-05	0.007415297906845808	H	0.0033434771467000246	0.9860559701919556	0.00424927705898881	3.2604799343971536e-05	2.115621646225918e-05	0.0007412711274810135	0.0033779549412429333	0.002178321359679103	-65.17828369140625	-39.61918640136719	0.0007539507932960987
															seq	Y	98	0.13270807266235352	28.3597151279	H	0.9946045279502869	9.810819756239653e-05	0.0052973986603319645	H	0.0030198197346180677	0.9854069948196411	0.006077812518924475	2.1120647943462245e-05	4.332283424446359e-05	0.0004982199752703309	0.00317381601780653	0.0017588662449270487	-63.95481872558594	-39.488197326660156	0.0006089508533477783
															seq	F	99	0.4050205647945404	81.2876273543	H	0.9987401366233826	1.961760517588118e-06	0.0012580251786857843	H	0.0002914101933129132	0.9927402138710022	0.005981051363050938	4.133926552185585e-07	5.904241788812215e-07	5.3422041673911735e-05	0.0006414782255887985	0.0002915981167461723	-61.69860076904297	-42.916194915771484	6.0058471717638895e-05
															seq	L	100	0.5161202549934387	94.5016186893	H	0.9969750642776489	9.843750376603566e-06	0.0030150730162858963	H	0.0005440485547296703	0.9868839383125305	0.010117566213011742	6.73539125273237e-06	3.1104996196518186e-06	0.00024207646492868662	0.0016291801584884524	0.000573369674384594	-65.1375503540039	-45.46735763549805	0.0002762242511380464
															seq	F	101	0.11774154007434845	23.6307270929	H	0.9981698989868164	1.015198267850792e-05	0.001820012228563428	H	0.0006828277837485075	0.982340931892395	0.01510699838399887	4.966251708538039e-06	2.6252448606101098e-06	0.00016423115448560566	0.001345538068562746	0.0003519491583574563	-64.0224380493164	-40.65327453613281	0.00010744389146566391
															seq	H	102	0.0693792849779129	12.6200919375	H	0.9966637492179871	2.0667514036176726e-05	0.0033155495766550303	H	0.0010657833190634847	0.9809640645980835	0.014757266268134117	4.9872646741278e-06	6.136639967735391e-06	0.00044309411896392703	0.0019478077301755548	0.0008108895272016525	-65.8234634399414	-41.42478561401367	0.00011344101221766323
															seq	V	103	0.4494546055793762	69.0811728776	H	0.9987174272537231	2.3974596388143254e-06	0.0012802381534129381	H	0.0003091163525823504	0.9884147644042969	0.010056565515697002	8.122059966808592e-07	6.650917043771187e-07	9.267735731555149e-05	0.0008698442834429443	0.00025547610130161047	-64.2735824584961	-44.36563491821289	7.854223076719791e-05
															seq	F	104	0.4947417080402374	99.2946608037	H	0.9984022974967957	5.942678399151191e-06	0.0015917870914563537	H	0.00035037397174164653	0.9901375770568848	0.00823386013507843	3.051527983188862e-06	1.9406461433391087e-06	0.00013877548917662352	0.0008685793727636337	0.0002658769371919334	-64.2710952758789	-43.93686294555664	0.0001678874104982242
															seq	G	105	0.015085453167557716	1.18722516429	H	0.999326229095459	3.3382327728759265e-06	0.000670402601826936	H	0.0003573905269149691	0.9949500560760498	0.00394937489181757	1.3307997051015263e-06	9.435037782168365e-07	8.743143553147092e-05	0.0004708179330918938	0.00018260878277942538	-62.930850982666016	-43.196449279785156	3.5939188819611445e-05
															seq	M	106	0.13756364583969116	27.5264855325	H	0.9993125200271606	2.44711691266275e-06	0.000684987404383719	H	0.0002986728504765779	0.9970428347587585	0.0020801639184355736	7.095509317878168e-07	6.976103463784966e-07	6.0571241192519665e-05	0.0003479533188510686	0.0001682741567492485	-66.07589721679688	-42.134979248046875	5.8010999055113643e-05
															seq	L	107	0.5025206804275513	92.0115365863	H	0.9992138147354126	3.0257319849624764e-06	0.0007831834373064339	H	0.0003952894767280668	0.9929226636886597	0.0059081329964101315	1.6843451930981246e-06	8.568682119403093e-07	5.215321289142594e-05	0.0005989979836158454	0.00012010995124001056	-63.84776306152344	-44.79471206665039	0.00011236463615205139
															seq	L	108	0.255871057510376	46.8499906301	H	0.9989408850669861	7.057169113977579e-06	0.0010521140648052096	H	0.00045962308649905026	0.9915643930435181	0.006784635130316019	3.493339818305685e-06	2.3492191303375876e-06	9.454193786950782e-05	0.0008953646756708622	0.00019559731299523264	-64.28388214111328	-42.7085075378418	0.0001114251499529928
															seq	Y	109	0.05940655246376991	12.6951802615	H	0.9993323683738708	4.738903044199105e-06	0.0006628331611864269	H	0.0004356447607278824	0.9951659440994263	0.003654480678960681	1.2518761423052638e-06	1.6991338043226278e-06	9.266513370675966e-05	0.0004385541833471507	0.00020976501400582492	-65.84601593017578	-42.85097122192383	3.858386480715126e-05
															seq	A	110	0.33235377073287964	36.6253855348	H	0.9993738532066345	2.460831638018135e-06	0.000623613188508898	H	0.000248406344326213	0.9938647150993347	0.005278853699564934	7.347563268922386e-07	6.765380931028631e-07	5.381742448662408e-05	0.00044036051258444786	0.00011244264896959066	-63.8182487487793	-42.93852996826172	3.568642569007352e-05
															seq	A	111	0.39943385124206543	44.0176104069	H	0.9983819723129272	1.5413910659844987e-05	0.001602501142770052	H	0.0007921183714643121	0.9920885562896729	0.005567118525505066	8.470706234220415e-06	6.350900548568461e-06	0.00017000178922899067	0.0010400910396128893	0.00032731349347159266	-64.61487579345703	-43.9510498046875	0.00019745161989703774
															seq	G	112	0.032771673053503036	2.57913066931	H	0.9994996786117554	4.366729172033956e-06	0.0004958673380315304	H	0.0003893782268278301	0.9956615567207336	0.0034399100113660097	2.3782415610185126e-06	1.245856878995255e-06	5.977333785267547e-05	0.00032689786166884005	0.00011885998537763953	-64.07306671142578	-43.81730270385742	3.24760221701581e-05
															seq	G	113	0.055895138531923294	4.39894740246	H	0.999560534954071	7.67996516515268e-06	0.0004318018618505448	H	0.0006799452821724117	0.9963867664337158	0.0025491348933428526	2.0602476524800295e-06	2.2564190658158623e-06	6.498703442048281e-05	0.00022555091709364206	8.930623880587518e-05	-65.57687377929688	-43.710662841796875	3.1132778531173244e-05
															seq	I	114	0.3987133204936981	73.7619642913	H	0.9989664554595947	2.038624916167464e-05	0.0010132023598998785	H	0.0009699973743408918	0.9928756952285767	0.005041447468101978	5.690400939784013e-06	7.90617286838824e-06	0.00010827516962308437	0.0008238948066718876	0.00016712653450667858	-63.81035232543945	-43.29340744018555	9.28905647015199e-05
															seq	A	115	0.26020288467407227	28.6743578911	H	0.9982411861419678	3.213264426449314e-05	0.0017266467912122607	H	0.001726791844703257	0.9912099838256836	0.005189303308725357	5.925671757722739e-06	1.6601024981355295e-05	0.00017524724535178393	0.0012761211255565286	0.0004000858752988279	-63.52661895751953	-42.47012710571289	0.00021899519197177142
															seq	V	116	0.058592673391103745	9.00569390021	H	0.9971781969070435	2.193695581809152e-05	0.0027997626457363367	H	0.0029773719143122435	0.9875516295433044	0.006119322031736374	3.5933228446083376e-06	1.1486247785796877e-05	0.00035322230542078614	0.0022077588364481926	0.0007755724946036935	-64.62281036376953	-39.96314239501953	9.277556819142774e-05
															seq	L	117	0.23666627705097198	43.333595328	H	0.9897950291633606	0.00010333605314372107	0.010101585648953915	H	0.007573268376290798	0.9740809798240662	0.008077825419604778	3.330377512611449e-05	4.514242027653381e-05	0.0010010218247771263	0.007137305103242397	0.0020511348266154528	-64.55365753173828	-38.8261833190918	0.0003480855084490031
															seq	A	118	0.4390173852443695	48.3797158539	H	0.935401201248169	0.0004655662924051285	0.06413319706916809	H	0.02191711589694023	0.9020171761512756	0.011041873134672642	0.00019234130741097033	0.00023201279691420496	0.00553580466657877	0.048172760754823685	0.01089100819081068	-64.11766815185547	-36.390655517578125	0.0021010772325098515
															seq	H	119	0.37468159198760986	68.1545815825	H	0.8175955414772034	0.0003805159358307719	0.18202395737171173	H	0.03519072383642197	0.7668881416320801	0.010283173993229866	0.0001506838743807748	0.00018472388910595328	0.015204323455691338	0.14347732067108154	0.028620893135666847	-74.8877944946289	-27.353513717651367	0.0045288680121302605
															seq	V	120	0.17567169666290283	27.0007397771	H	0.7156439423561096	0.0036679578479379416	0.2806881368160248	H	0.056483760476112366	0.6425888538360596	0.019160384312272072	0.0025159593205899	0.001990352990105748	0.04704403132200241	0.13793204724788666	0.09228463470935822	-73.38849639892578	-28.86532211303711	0.006899145431816578
															seq	T	121	0.5517995357513428	76.5345956087	H	0.5069792866706848	0.005865669809281826	0.487155020236969	H	0.07012317329645157	0.4196275472640991	0.008282514289021492	0.0028676651418209076	0.002397248987108469	0.08019053190946579	0.3315546214580536	0.08495669066905975	-78.83464813232422	-23.343223571777344	0.007548320572823286
															seq	R	122	0.7096461653709412	162.50897187	C	0.4282238781452179	0.0020137287210673094	0.5697623491287231	T	0.06071072444319725	0.3391299545764923	0.009304177016019821	0.001199614373035729	0.0009545889333821833	0.10786031931638718	0.3903891146183014	0.09045151621103287	-80.64131164550781	-14.71007251739502	0.012303694151341915
															seq	F	123	0.47990408539772034	96.3167499393	C	0.20766142010688782	0.005331366788595915	0.7870072722434998	C	0.02707943134009838	0.17089243233203888	0.007147354073822498	0.004617377184331417	0.0022896104492247105	0.30362358689308167	0.18067777156829834	0.3036724627017975	-102.38772583007812	63.81333923339844	0.019613396376371384
															seq	S	124	0.5701043009757996	66.8162240744	C	0.1010664701461792	0.007788558024913073	0.8911449909210205	C	0.021828655153512955	0.06610213220119476	0.0012912715319544077	0.005562273785471916	0.0033236732706427574	0.18689261376857758	0.12096379697322845	0.5940356254577637	-86.84165954589844	129.8825225830078	0.01351224072277546
															seq	S	125	0.6391791105270386	74.9117917538	C	0.36347058415412903	0.005828801542520523	0.6307007074356079	H	0.047727908939123154	0.306315541267395	0.0016630343161523342	0.0030628207605332136	0.002760009840130806	0.21706433594226837	0.15476661920547485	0.26663970947265625	-82.24078369140625	-24.851961135864258	0.01734958402812481
															seq	S	126	0.538636326789856	63.1281774998	H	0.5493606328964233	0.0054542915895581245	0.445185124874115	H	0.04128549247980118	0.47772812843322754	0.0022745621390640736	0.0032560909166932106	0.002641245722770691	0.10782191157341003	0.11706294864416122	0.2479296177625656	-74.84102630615234	-21.000879287719727	0.015844767913222313
															seq	G	127	0.10067114979028702	7.9228194885	H	0.7483718395233154	0.0049152676947414875	0.2467128038406372	H	0.024584880098700523	0.7193862199783325	0.004195426125079393	0.0022457954473793507	0.0027804989367723465	0.06082414463162422	0.0579768605530262	0.1280062198638916	-69.11730194091797	-38.57661056518555	0.006929404567927122
															seq	S	128	0.23248699307441711	27.2474755883	H	0.9483851790428162	0.0018959743902087212	0.0497189424932003	H	0.00641455315053463	0.9432969689369202	0.0027581611648201942	0.0006626973627135158	0.0009128784877248108	0.0062863789498806	0.011881520971655846	0.02778681181371212	-69.12953186035156	-38.23396682739258	0.0018183093052357435
															seq	I	129	0.35503730177879333	65.6819008291	H	0.9913128018379211	0.0003979866742156446	0.008289148099720478	H	0.0018247332191094756	0.9859533905982971	0.0038228339981287718	0.00015627764514647424	0.00016642286209389567	0.001071943435817957	0.004132317844778299	0.0028720826376229525	-66.31898498535156	-42.48414611816406	0.001420172513462603
															seq	A	130	0.17602099478244781	19.397513625	H	0.9943988919258118	0.0002101625723298639	0.0053909579291939735	H	0.001880671945400536	0.9906542897224426	0.002766379853710532	6.665071850875393e-05	8.86356647242792e-05	0.000629778893198818	0.0022778986021876335	0.0016356540145352483	-63.3928108215332	-41.52936935424805	0.0009496983839198947
															seq	S	131	0.029767239466309547	3.48872046545	H	0.9987473487854004	2.7933716410188936e-05	0.0012246790574863553	H	0.0005691144615411758	0.9969246983528137	0.001499451813288033	4.286752300686203e-06	9.975593457056675e-06	9.610508277546614e-05	0.0005175590631552041	0.00037874930421821773	-61.850772857666016	-42.20901870727539	0.00027931900694966316
															seq	G	132	0.13012990355491638	10.2412234098	H	0.9994462132453918	7.032541361695621e-06	0.0005467633600346744	H	0.000288827606709674	0.9974660873413086	0.0018655344611033797	1.2163732208136935e-06	2.157824837922817e-06	4.150010863668285e-05	0.000200062568183057	0.00013455539010465145	-62.00797653198242	-42.17333221435547	7.18754090485163e-05
															seq	A	133	0.45765402913093567	50.4334740102	H	0.9993247985839844	2.0519315512501635e-05	0.0006546807126142085	H	0.00032564380671828985	0.9955833554267883	0.003401639172807336	6.8790559453191236e-06	7.910514796094503e-06	6.180543277878314e-05	0.00046278018271550536	0.00015006917237769812	-64.30598449707031	-44.790069580078125	0.00028861910686828196
															seq	M	134	0.16552197933197021	33.1209480643	H	0.9993614554405212	7.080557679728372e-06	0.0006315080099739134	H	0.00031072183628566563	0.9950692653656006	0.0038704732432961464	2.3673708255955717e-06	2.557117795731756e-06	5.0875871238531545e-05	0.0005535762174986303	0.0001400711917085573	-62.87751388549805	-41.32131576538086	5.898081508348696e-05
															seq	G	135	0.014566266909241676	1.14636520576	H	0.9996665716171265	2.7674657303577987e-06	0.00033064381568692625	H	0.00024066765035968274	0.997868537902832	0.0016174413030967116	5.244269232207444e-07	8.383243539356044e-07	3.1408639188157395e-05	0.0001391789992339909	0.00010144103725906461	-62.61141586303711	-43.94890594482422	5.397164568421431e-05
															seq	L	136	0.44496166706085205	81.4724812388	H	0.9995624423027039	2.5401575385330943e-06	0.00043502982589416206	H	0.00015159205941017717	0.9959710240364075	0.0034900172613561153	6.46272951598803e-07	8.261511652563058e-07	2.5148512577288784e-05	0.00025497848400846124	0.00010572804603725672	-62.933555603027344	-43.716617584228516	0.00016907781537156552
															seq	I	137	0.5058161616325378	93.575989902	H	0.9993544220924377	8.056189471972175e-06	0.0006374569493345916	H	0.00024241444771178067	0.99226975440979	0.006879858672618866	3.561701760190772e-06	3.543038246789365e-06	5.6675209634704515e-05	0.00040166883263736963	0.00014249545347411186	-62.98752212524414	-44.41474151611328	0.0002809565339703113
															seq	A	138	0.018679000437259674	2.05842584819	H	0.9995796084403992	4.149851974943886e-06	0.00041622997377999127	H	0.00028481558547355235	0.9956730008125305	0.003542387392371893	9.728557870403165e-07	1.1022397075066692e-06	3.0265175155363977e-05	0.00037421827437356114	9.311942994827405e-05	-62.687252044677734	-42.070377349853516	4.818611341761425e-05
															seq	A	139	0.09024250507354736	9.9447240591	H	0.9994403719902039	2.906162080762442e-06	0.0005567698390223086	H	0.0003660162619780749	0.9975201487541199	0.0015942194731906056	1.082334051716316e-06	9.1500834287217e-07	4.193598579149693e-05	0.0002969247580040246	0.0001787257060641423	-63.93043518066406	-41.98611068725586	0.00012501023593358696
															seq	I	140	0.5709677338600159	105.629030764	H	0.9986163377761841	1.2967268958163913e-05	0.0013706253375858068	H	0.000829668715596199	0.9848300218582153	0.012821931391954422	9.12085670279339e-06	4.958923454978503e-06	0.0001007052487693727	0.0010851110564544797	0.000318468373734504	-63.282318115234375	-44.54437255859375	0.0008115217788144946
															seq	C	141	0.32256826758384705	45.2885847688	H	0.9988388419151306	5.499614871951053e-06	0.0011557602556422353	H	0.000562815461307764	0.9904344081878662	0.007606713101267815	2.067104560410371e-06	1.9591120690165553e-06	6.5335349063389e-05	0.0011344810482114553	0.00019224200514145195	-62.71173858642578	-41.34451675415039	0.0004952683812007308
															seq	H	142	0.049296677112579346	8.96706556678	H	0.998515784740448	8.206342499761377e-06	0.0014760489575564861	H	0.0012592534767463803	0.987984836101532	0.008906710892915726	2.6010648070950992e-06	3.2684358757251175e-06	0.00016240315744653344	0.0011874436168000102	0.0004935215110890567	-63.433406829833984	-41.865928649902344	0.00026879197685047984
															seq	V	143	0.3911736309528351	60.1233870775	H	0.9959157109260559	2.1547264623222873e-05	0.004062827676534653	H	0.0017020279774442315	0.9857838153839111	0.008727223612368107	8.853339750203304e-06	8.493979294144083e-06	0.00032995836227200925	0.0023128832690417767	0.0011266601504758	-63.3023796081543	-41.67829513549805	0.0008012540056370199
															seq	V	144	0.5823941826820374	89.5139858782	H	0.9938589930534363	7.801951869623736e-05	0.00606291089206934	H	0.002165384590625763	0.9710403680801392	0.021014465019106865	2.7411137125454843e-05	4.184816134511493e-05	0.0005223391344770789	0.0037708922754973173	0.0014173905365169048	-62.341331481933594	-42.729515075683594	0.0032933426555246115
															seq	H	145	0.13983659446239471	25.4362765327	H	0.9900884032249451	7.456093590008095e-05	0.009837043471634388	H	0.004541671834886074	0.9710073471069336	0.015244762413203716	2.0650999431381933e-05	2.98298637062544e-05	0.0006705133710056543	0.00600767508149147	0.0024775590281933546	-68.45309448242188	-36.97140884399414	0.001950498903170228
															seq	V	146	0.1069977879524231	16.4455600083	H	0.9878039360046387	0.00010668927279766649	0.012089352123439312	H	0.012231391854584217	0.9653518199920654	0.008413044735789299	4.135668132221326e-05	6.22718216618523e-05	0.00107885105535388	0.007448719348758459	0.005372512619942427	-63.67151641845703	-38.738624572753906	0.003141932189464569
															seq	A	147	0.5536053776741028	61.0073126197	H	0.9421051740646362	0.0009308712906204164	0.05696387588977814	H	0.03133336082100868	0.8779321908950806	0.03112497366964817	0.000344737054547295	0.000651416543405503	0.005139593034982681	0.030322205275297165	0.023151429370045662	-62.437744140625	-38.83592224121094	0.024463364854454994
															seq	F	148	0.6047090888023376	121.365114123	H	0.8236082196235657	0.0005464150453917682	0.17584532499313354	H	0.03740024194121361	0.7675852179527283	0.02674637921154499	0.000359960162313655	0.0003041323216166347	0.011518885381519794	0.0974702388048172	0.05861492455005646	-74.1369400024414	-29.941680908203125	0.05331096425652504
															seq	I	149	0.2604786157608032	48.1885439157	H	0.7366317510604858	0.002600780688226223	0.26076740026474	H	0.06878291815519333	0.6343850493431091	0.01659655012190342	0.0009430689387954772	0.0017040729289874434	0.03322058171033859	0.14628952741622925	0.09807828813791275	-79.04454803466797	-24.36641502380371	0.03181445226073265
															seq	Y	150	0.5251020193099976	112.214301527	C	0.2908726930618286	0.02501898631453514	0.684108316898346	C	0.05723065510392189	0.22391363978385925	0.018179036676883698	0.015527285635471344	0.018203668296337128	0.12049182504415512	0.1670481413602829	0.37940579652786255	-86.25987243652344	6.984614849090576	0.08979487419128418
															seq	K	151	0.698212206363678	143.622250849	C	0.20649872720241547	0.028497794643044472	0.7650034427642822	C	0.03604020178318024	0.14475445449352264	0.011186433024704456	0.012652257457375526	0.021181447431445122	0.1435026377439499	0.12779773771762848	0.5028848648071289	-87.00128936767578	4.370694160461426	0.13513636589050293
															seq	G	152	0.4066096842288971	32.0001821488	C	0.02036876045167446	0.013987227343022823	0.9656439423561096	C	0.0050805616192519665	0.008649763651192188	0.0006938818842172623	0.005394473671913147	0.00902037974447012	0.28430837392807007	0.02622007206082344	0.6606324911117554	-113.51738739013672	167.27001953125	0.20003989338874817
															seq	P	153	0.7101249098777771	100.766724712	C	0.012367373332381248	0.005906637758016586	0.9817259907722473	C	0.009803562425076962	0.003500646911561489	0.0001466544927097857	0.0032030194997787476	0.004091689363121986	0.04849356412887573	0.03876730799674988	0.8919935822486877	-66.91510772705078	140.3389129638672	0.38552823662757874
															seq	K	154	0.7251678109169006	149.167018706	C	0.009797453880310059	0.010708373971283436	0.9794942140579224	C	0.0063779037445783615	0.004132125061005354	5.3398751333588734e-05	0.007305830251425505	0.006527380086481571	0.023123586550354958	0.036494236439466476	0.9159855842590332	-85.03715515136719	117.87196350097656	0.49350088834762573
															seq	L	155	0.8365236520767212	153.167480695	C	0.000446373742306605	6.686012784484774e-05	0.9994866847991943	C	9.416551620233804e-05	0.00012504335609264672	1.2675772609327396e-07	2.8211099561303854e-05	3.1110263080336154e-05	0.0006075748824514449	0.00043583070510067046	0.9986779093742371	-96.7102279663086	125.9580307006836	0.6234498023986816

## Sheet: BepiPred2
Entry	Position	AminoAcid	Exposed/Buried	RelativeSurfaceAccessilibity	HelixProbability	SheetProbability	CoilProbability	EpitopeProbability
seq	1	M	E	0.82	0.003	0.003	0.994	0.231222222222
seq	2	S	E	0.653	0.004	0.085	0.910	0.283666666667
seq	3	S	E	0.586	0.021	0.279	0.699	0.333
seq	4	S	E	0.561	0.004	0.420	0.576	0.389333333333
seq	5	T	E	0.307	0.003	0.718	0.279	0.444888888889
seq	6	T	E	0.443	0.002	0.816	0.182	0.448777777778
seq	7	V	B	0.237	0.001	0.900	0.099	0.460111111111
seq	8	R	E	0.403	0.001	0.900	0.099	0.469555555556
seq	9	Q	E	0.495	0.002	0.816	0.182	0.470333333333
seq	10	T	E	0.437	0.002	0.816	0.182	0.472222222222
seq	11	T	E	0.463	0.001	0.900	0.099	0.485666666667
seq	12	T	E	0.341	0.001	0.900	0.099	0.508
seq	13	V	E	0.323	0.018	0.846	0.136	0.528666666667
seq	14	T	E	0.322	0.023	0.655	0.322	0.553444444444
seq	15	T	E	0.425	0.022	0.359	0.619	0.582333333333
seq	16	S	E	0.558	0.019	0.141	0.840	0.596555555556
seq	17	G	E	0.573	0.018	0.047	0.935	0.589888888889
seq	18	S	E	0.589	0.018	0.088	0.893	0.587555555556
seq	19	S	E	0.506	0.019	0.141	0.840	0.565555555556
seq	20	P	E	0.363	0.021	0.279	0.699	0.523111111111
seq	21	V	B	0.249	0.023	0.655	0.322	0.491222222222
seq	22	V	B	0.147	0.018	0.846	0.136	0.442333333333
seq	23	A	B	0.077	0.011	0.918	0.071	0.412666666667
seq	24	L	B	0.065	0.011	0.918	0.071	0.398555555556
seq	25	S	B	0.08	0.011	0.918	0.071	0.394888888889
seq	26	V	B	0.073	0.018	0.846	0.136	0.398888888889
seq	27	N	B	0.174	0.022	0.552	0.426	0.404444444444
seq	28	T	B	0.222	0.125	0.227	0.648	0.438111111111
seq	29	A	B	0.277	0.199	0.152	0.649	0.473666666667
seq	30	F	B	0.215	0.307	0.165	0.527	0.493777777778
seq	31	L	B	0.098	0.307	0.165	0.527	0.522333333333
seq	32	T	E	0.451	0.278	0.093	0.628	0.54
seq	33	S	E	0.405	0.268	0.043	0.689	0.530111111111
seq	34	I	B	0.196	0.257	0.016	0.727	0.534444444444
seq	35	G	E	0.411	0.522	0.016	0.462	0.533
seq	36	G	B	0.209	0.717	0.014	0.269	0.512333333333
seq	37	I	B	0.11	0.923	0.002	0.076	0.478666666667
seq	38	L	B	0.163	0.970	0.001	0.030	0.468888888889
seq	39	T	E	0.343	0.970	0.001	0.030	0.456222222222
seq	40	L	B	0.096	0.988	0.000	0.012	0.433111111111
seq	41	F	B	0.108	0.988	0.000	0.012	0.406555555556
seq	42	E	E	0.381	0.988	0.000	0.012	0.390888888889
seq	43	L	B	0.176	0.970	0.001	0.030	0.36
seq	44	I	B	0.121	0.970	0.001	0.030	0.329777777778
seq	45	L	B	0.128	0.970	0.001	0.030	0.326222222222
seq	46	G	B	0.192	0.923	0.002	0.076	0.324222222222
seq	47	I	B	0.154	0.938	0.007	0.055	0.301777777778
seq	48	I	B	0.09	0.911	0.033	0.057	0.284
seq	49	V	B	0.058	0.807	0.137	0.056	0.280222222222
seq	50	F	B	0.117	0.746	0.197	0.057	0.295888888889
seq	51	S	B	0.095	0.680	0.265	0.055	0.326888888889
seq	52	L	B	0.069	0.614	0.324	0.062	0.356666666667
seq	53	C	B	0.067	0.487	0.370	0.144	0.411111111111
seq	54	Y	B	0.221	0.352	0.332	0.316	0.446555555556
seq	55	Q	E	0.351	0.231	0.330	0.439	0.478555555556
seq	56	Y	B	0.176	0.199	0.152	0.649	0.510444444444
seq	57	T	E	0.484	0.191	0.086	0.723	0.541
seq	58	G	E	0.564	0.113	0.043	0.844	0.571333333333
seq	59	Y	B	0.172	0.257	0.016	0.727	0.567555555556
seq	60	S	B	0.283	0.339	0.016	0.645	0.552222222222
seq	61	S	B	0.335	0.694	0.003	0.303	0.539777777778
seq	62	G	E	0.413	0.858	0.002	0.139	0.492666666667
seq	63	I	B	0.116	0.938	0.007	0.055	0.447666666667
seq	64	F	B	0.1	0.975	0.003	0.022	0.412555555556
seq	65	L	B	0.161	0.970	0.001	0.030	0.388666666667
seq	66	L	B	0.172	0.988	0.000	0.012	0.362777777778
seq	67	L	B	0.143	0.988	0.000	0.012	0.344777777778
seq	68	I	B	0.162	0.988	0.000	0.012	0.341111111111
seq	69	S	B	0.264	0.970	0.001	0.030	0.338444444444
seq	70	F	B	0.285	0.970	0.001	0.030	0.324333333333
seq	71	T	B	0.267	0.970	0.001	0.030	0.325222222222
seq	72	Y	B	0.245	0.970	0.001	0.030	0.333444444444
seq	73	W	B	0.182	0.970	0.001	0.030	0.336444444444
seq	74	L	B	0.177	0.970	0.001	0.030	0.337666666667
seq	75	I	B	0.163	0.970	0.001	0.030	0.332
seq	76	S	B	0.206	0.970	0.001	0.030	0.307666666667
seq	77	L	B	0.146	0.970	0.001	0.030	0.285555555556
seq	78	Y	B	0.117	0.970	0.001	0.030	0.267777777778
seq	79	I	B	0.09	0.970	0.001	0.030	0.256666666667
seq	80	L	B	0.07	0.970	0.001	0.030	0.256888888889
seq	81	L	B	0.113	0.970	0.001	0.030	0.270333333333
seq	82	S	B	0.12	0.970	0.001	0.030	0.290222222222
seq	83	A	B	0.074	0.923	0.002	0.076	0.309444444444
seq	84	F	B	0.128	0.923	0.002	0.076	0.339
seq	85	L	B	0.205	0.858	0.002	0.139	0.379
seq	86	S	B	0.282	0.782	0.003	0.216	0.400333333333
seq	87	M	B	0.237	0.502	0.002	0.495	0.436
seq	88	S	B	0.349	0.321	0.003	0.675	0.457888888889
seq	89	G	E	0.377	0.321	0.003	0.675	0.467333333333
seq	90	T	E	0.325	0.522	0.016	0.462	0.461777777778
seq	91	V	B	0.215	0.622	0.015	0.363	0.449888888889
seq	92	L	B	0.108	0.802	0.014	0.185	0.432555555556
seq	93	P	B	0.102	0.879	0.010	0.111	0.421444444444
seq	94	S	E	0.356	0.923	0.002	0.076	0.405333333333
seq	95	T	B	0.145	0.970	0.001	0.030	0.388555555556
seq	96	F	B	0.089	0.970	0.001	0.030	0.353888888889
seq	97	F	B	0.111	0.970	0.001	0.030	0.340888888889
seq	98	Y	B	0.231	0.970	0.001	0.030	0.331555555556
seq	99	F	B	0.115	0.970	0.001	0.030	0.320777777778
seq	100	L	B	0.106	0.970	0.001	0.030	0.309666666667
seq	101	F	B	0.152	0.970	0.001	0.030	0.301222222222
seq	102	H	B	0.202	0.970	0.001	0.030	0.283444444444
seq	103	V	B	0.203	0.970	0.001	0.030	0.273555555556
seq	104	F	B	0.127	0.988	0.000	0.012	0.277666666667
seq	105	G	B	0.132	0.988	0.000	0.012	0.283555555556
seq	106	M	B	0.158	0.988	0.000	0.012	0.275555555556
seq	107	L	B	0.164	0.988	0.000	0.012	0.270777777778
seq	108	L	B	0.121	0.970	0.001	0.030	0.284222222222
seq	109	Y	B	0.139	0.970	0.001	0.030	0.299555555556
seq	110	A	B	0.153	0.938	0.007	0.055	0.305777777778
seq	111	A	B	0.146	0.879	0.010	0.111	0.316
seq	112	G	B	0.167	0.802	0.014	0.185	0.321333333333
seq	113	G	B	0.16	0.622	0.015	0.363	0.315333333333
seq	114	I	B	0.079	0.453	0.248	0.299	0.312111111111
seq	115	A	B	0.056	0.273	0.587	0.140	0.335111111111
seq	116	V	B	0.055	0.072	0.855	0.073	0.348
seq	117	L	B	0.047	0.072	0.855	0.073	0.371777777778
seq	118	A	B	0.044	0.056	0.913	0.030	0.397777777778
seq	119	H	B	0.203	0.072	0.855	0.073	0.432555555556
seq	120	V	B	0.063	0.087	0.683	0.230	0.467555555556
seq	121	T	E	0.391	0.066	0.296	0.638	0.493222222222
seq	122	R	E	0.532	0.019	0.141	0.840	0.525444444444
seq	123	F	B	0.265	0.018	0.088	0.893	0.551333333333
seq	124	S	E	0.523	0.052	0.084	0.864	0.562555555556
seq	125	S	B	0.29	0.268	0.043	0.689	0.564222222222
seq	126	S	E	0.401	0.522	0.016	0.462	0.526333333333
seq	127	G	B	0.229	0.879	0.010	0.111	0.490777777778
seq	128	S	B	0.19	0.879	0.010	0.111	0.458111111111
seq	129	I	B	0.093	0.938	0.007	0.055	0.417555555556
seq	130	A	B	0.074	0.970	0.001	0.030	0.396444444444
seq	131	S	B	0.147	0.970	0.001	0.030	0.369
seq	132	G	B	0.118	0.970	0.001	0.030	0.342111111111
seq	133	A	B	0.084	0.970	0.001	0.030	0.311777777778
seq	134	M	B	0.1	0.970	0.001	0.030	0.299555555556
seq	135	G	B	0.145	0.970	0.001	0.030	0.297
seq	136	L	B	0.095	0.970	0.001	0.030	0.284222222222
seq	137	I	B	0.07	0.988	0.000	0.012	0.274666666667
seq	138	A	B	0.166	0.970	0.001	0.030	0.279666666667
seq	139	A	B	0.128	0.970	0.001	0.030	0.262
seq	140	I	B	0.092	0.970	0.001	0.030	0.256777777778
seq	141	C	B	0.075	0.970	0.001	0.030	0.267333333333
seq	142	H	B	0.185	0.938	0.007	0.055	0.273222222222
seq	143	V	B	0.11	0.938	0.007	0.055	0.277
seq	144	V	B	0.086	0.911	0.033	0.057	0.298888888889
seq	145	H	B	0.168	0.831	0.044	0.125	0.324555555556
seq	146	V	B	0.108	0.779	0.100	0.120	0.357222222222
seq	147	A	B	0.091	0.725	0.163	0.112	0.386222222222
seq	148	F	B	0.117	0.680	0.265	0.055	0.424888888889
seq	149	I	B	0.167	0.487	0.370	0.144	0.458666666667
seq	150	Y	B	0.265	0.373	0.401	0.226	0.483777777778
seq	151	K	E	0.553	0.125	0.227	0.648	0.519444444444
seq	152	G	E	0.45	0.053	0.043	0.903	0.484888888889
seq	153	P	E	0.515	0.018	0.047	0.935	0.436888888889
seq	154	K	E	0.704	0.018	0.047	0.935	0.387111111111
seq	155	L	E	0.704	0.003	0.003	0.994	0.326222222222

## Sheet: Chou and Fasman
Position	Residue	Start	End	Peptide	Score
4	S	1	7	MSSSTTV	1.044
5	T	2	8	SSSTTVR	1.094
6	T	3	9	SSTTVRQ	1.03
7	V	4	10	STTVRQT	0.963
8	R	5	11	TTVRQTT	0.896
9	Q	6	12	TVRQTTT	0.896
10	T	7	13	VRQTTTV	0.83
11	T	8	14	RQTTTVT	0.896
12	T	9	15	QTTTVTT	0.897
13	V	10	16	TTTVTTS	0.961
14	T	11	17	TTVTTSG	1.047
15	T	12	18	TVTTSGS	1.114
16	S	13	19	VTTSGSS	1.181
17	G	14	20	TTSGSSP	1.327
18	S	15	21	TSGSSPV	1.261
19	S	16	22	SGSSPVV	1.196
20	P	17	23	GSSPVVA	1.086
21	V	18	24	SSPVVAL	0.947
22	V	19	25	SPVVALS	0.947
23	A	20	26	PVVALSV	0.814
24	L	21	27	VVALSVN	0.82
25	S	22	28	VALSVNT	0.886
26	V	23	29	ALSVNTA	0.909
27	N	24	30	LSVNTAF	0.9
28	T	25	31	SVNTAFL	0.9
29	A	26	32	VNTAFLT	0.833
30	F	27	33	NTAFLTS	0.966
31	L	28	34	TAFLTSI	0.81
32	T	29	35	AFLTSIG	0.896
33	S	30	36	FLTSIGG	1.024
34	I	31	37	LTSIGGI	1.006
35	G	32	38	TSIGGIL	1.006
36	G	33	39	SIGGILT	1.006
37	I	34	40	IGGILTL	0.886
38	L	35	41	GGILTLF	0.904
39	T	36	42	GILTLFE	0.787
40	L	37	43	ILTLFEL	0.649
41	F	38	44	LTLFELI	0.649
42	E	39	45	TLFELIL	0.649
43	L	40	46	LFELILG	0.734
44	I	41	47	FELILGI	0.717
45	L	42	48	ELILGII	0.699
46	G	43	49	LILGIIV	0.664
47	I	44	50	ILGIIVF	0.666
48	I	45	51	LGIIVFS	0.803
49	V	46	52	GIIVFSL	0.803
50	F	47	53	IIVFSLC	0.75
51	S	48	54	IVFSLCY	0.846
52	L	49	55	VFSLCYQ	0.919
53	C	50	56	FSLCYQY	1.01
54	Y	51	57	SLCYQYT	1.061
55	Q	52	58	LCYQYTG	1.08
56	Y	53	59	CYQYTGY	1.159
57	T	54	60	YQYTGYS	1.193
58	G	55	61	QYTGYSS	1.234
59	Y	56	62	YTGYSSG	1.317
60	S	57	63	TGYSSGI	1.221
61	S	58	64	GYSSGIF	1.17
62	G	59	65	YSSGIFL	1.031
63	I	60	66	SSGIFLL	0.953
64	F	61	67	SGIFLLL	0.833
65	L	62	68	GIFLLLI	0.696
66	L	63	69	IFLLLIS	0.677
67	L	64	70	FLLLISF	0.696
68	I	65	71	LLLISFT	0.747
69	S	66	72	LLISFTY	0.826
70	F	67	73	LISFTYW	0.879
71	T	68	74	ISFTYWL	0.879
72	Y	69	75	SFTYWLI	0.879
73	W	70	76	FTYWLIS	0.879
74	L	71	77	TYWLISL	0.877
75	I	72	78	YWLISLY	0.903
76	S	73	79	WLISLYI	0.807
77	L	74	80	LISLYIL	0.754
78	Y	75	81	ISLYILL	0.754
79	I	76	82	SLYILLS	0.891
80	L	77	83	LYILLSA	0.781
81	L	78	84	YILLSAF	0.783
82	S	79	85	ILLSAFL	0.704
83	A	80	86	LLSAFLS	0.841
84	F	81	87	LSAFLSM	0.843
85	L	82	88	SAFLSMS	0.963
86	S	83	89	AFLSMSG	0.981
87	M	84	90	FLSMSGT	1.024
88	S	85	91	LSMSGTV	1.01
89	G	86	92	SMSGTVL	1.01
90	T	87	93	MSGTVLP	1.023
91	V	88	94	SGTVLPS	1.141
92	L	89	95	GTVLPST	1.074
93	P	90	96	TVLPSTF	0.937
94	S	91	97	VLPSTFF	0.886
95	T	92	98	LPSTFFY	0.977
96	F	93	99	PSTFFYF	0.979
97	F	94	100	STFFYFL	0.846
98	Y	95	101	TFFYFLF	0.727
99	F	96	102	FFYFLFH	0.726
100	L	97	103	FYFLFHV	0.711
101	F	98	104	YFLFHVF	0.711
102	H	99	105	FLFHVFG	0.771
103	V	100	106	LFHVFGM	0.771
104	F	101	107	FHVFGML	0.771
105	G	102	108	HVFGMLL	0.77
106	M	103	109	VFGMLLY	0.797
107	L	104	110	FGMLLYA	0.82
108	L	105	111	GMLLYAA	0.829
109	Y	106	112	MLLYAAG	0.829
110	A	107	113	LLYAAGG	0.966
111	A	108	114	LYAAGGI	0.949
112	G	109	115	YAAGGIA	0.959
113	G	110	116	AAGGIAV	0.867
114	I	111	117	AGGIAVL	0.857
115	A	112	118	GGIAVLA	0.857
116	V	113	119	GIAVLAH	0.77
117	L	114	120	IAVLAHV	0.619
118	A	115	121	AVLAHVT	0.689
119	H	116	122	VLAHVTR	0.73
120	V	117	123	LAHVTRF	0.744
121	T	118	124	AHVTRFS	0.864
122	R	119	125	HVTRFSS	0.974
123	F	120	126	VTRFSSS	1.043
124	S	121	127	TRFSSSG	1.194
125	S	122	128	RFSSSGS	1.261
126	S	123	129	FSSSGSI	1.193
127	G	124	130	SSSGSIA	1.201
128	S	125	131	SSGSIAS	1.201
129	I	126	132	SGSIASG	1.22
130	A	127	133	GSIASGA	1.11
131	S	128	134	SIASGAM	0.973
132	G	129	135	IASGAMG	0.991
133	A	130	136	ASGAMGL	1.009
134	M	131	137	SGAMGLI	0.981
135	G	132	138	GAMGLIA	0.871
136	L	133	139	AMGLIAA	0.743
137	I	134	140	MGLIAAI	0.716
138	A	135	141	GLIAAIC	0.8
139	A	136	142	LIAAICH	0.713
140	I	137	143	IAAICHV	0.7
141	C	138	144	AAICHVV	0.704
142	H	139	145	AICHVVH	0.746
143	V	140	146	ICHVVHV	0.723
144	V	141	147	CHVVHVA	0.75
145	H	142	148	HVVHVAF	0.666
146	V	143	149	VVHVAFI	0.597
147	A	144	150	VHVAFIY	0.689
148	F	145	151	HVAFIYK	0.761
149	I	146	152	VAFIYKG	0.849
150	Y	147	153	AFIYKGP	0.994
151	K	148	154	FIYKGPK	1.044
152	G	149	155	IYKGPKL	1.043

## Sheet: Karplus
Position	Residue	Start	End	Peptide	Score
4	S	1	7	MSSSTTV	1.096
5	T	2	8	SSSTTVR	1.083
6	T	3	9	SSTTVRQ	1.069
7	V	4	10	STTVRQT	1.055
8	R	5	11	TTVRQTT	1.059
9	Q	6	12	TVRQTTT	1.073
10	T	7	13	VRQTTTV	1.07
11	T	8	14	RQTTTVT	1.065
12	T	9	15	QTTTVTT	1.053
13	V	10	16	TTTVTTS	1.048
14	T	11	17	TTVTTSG	1.064
15	T	12	18	TVTTSGS	1.089
16	S	13	19	VTTSGSS	1.119
17	G	14	20	TTSGSSP	1.138
18	S	15	21	TSGSSPV	1.132
19	S	16	22	SGSSPVV	1.104
20	P	17	23	GSSPVVA	1.052
21	V	18	24	SSPVVAL	0.997
22	V	19	25	SPVVALS	0.956
23	A	20	26	PVVALSV	0.935
24	L	21	27	VVALSVN	0.938
25	S	22	28	VALSVNT	0.955
26	V	23	29	ALSVNTA	0.974
27	N	24	30	LSVNTAF	0.983
28	T	25	31	SVNTAFL	0.983
29	A	26	32	VNTAFLT	0.978
30	F	27	33	NTAFLTS	0.977
31	L	28	34	TAFLTSI	0.986
32	T	29	35	AFLTSIG	1.003
33	S	30	36	FLTSIGG	1.02
34	I	31	37	LTSIGGI	1.02
35	G	32	38	TSIGGIL	1.012
36	G	33	39	SIGGILT	0.992
37	I	34	40	IGGILTL	0.968
38	L	35	41	GGILTLF	0.955
39	T	36	42	GILTLFE	0.943
40	L	37	43	ILTLFEL	0.939
41	F	38	44	LTLFELI	0.935
42	E	39	45	TLFELIL	0.932
43	L	40	46	LFELILG	0.931
44	I	41	47	FELILGI	0.923
45	L	42	48	ELILGII	0.921
46	G	43	49	LILGIIV	0.913
47	I	44	50	ILGIIVF	0.905
48	I	45	51	LGIIVFS	0.904
49	V	46	52	GIIVFSL	0.907
50	F	47	53	IIVFSLC	0.915
51	S	48	54	IVFSLCY	0.924
52	L	49	55	VFSLCYQ	0.929
53	C	50	56	FSLCYQY	0.929
54	Y	51	57	SLCYQYT	0.936
55	Q	52	58	LCYQYTG	0.948
56	Y	53	59	CYQYTGY	0.968
57	T	54	60	YQYTGYS	0.993
58	G	55	61	QYTGYSS	1.017
59	Y	56	62	YTGYSSG	1.035
60	S	57	63	TGYSSGI	1.043
61	S	58	64	GYSSGIF	1.038
62	G	59	65	YSSGIFL	1.01
63	I	60	66	SSGIFLL	0.974
64	F	61	67	SGIFLLL	0.944
65	L	62	68	GIFLLLI	0.922
66	L	63	69	IFLLLIS	0.915
67	L	64	70	FLLLISF	0.916
68	I	65	71	LLLISFT	0.916
69	S	66	72	LLISFTY	0.92
70	F	67	73	LISFTYW	0.916
71	T	68	74	ISFTYWL	0.911
72	Y	69	75	SFTYWLI	0.903
73	W	70	76	FTYWLIS	0.892
74	L	71	77	TYWLISL	0.898
75	I	72	78	YWLISLY	0.9
76	S	73	79	WLISLYI	0.903
77	L	74	80	LISLYIL	0.906
78	Y	75	81	ISLYILL	0.899
79	I	76	82	SLYILLS	0.903
80	L	77	83	LYILLSA	0.913
81	L	78	84	YILLSAF	0.923
82	S	79	85	ILLSAFL	0.932
83	A	80	86	LLSAFLS	0.936
84	F	81	87	LSAFLSM	0.936
85	L	82	88	SAFLSMS	0.945
86	S	83	89	AFLSMSG	0.964
87	M	84	90	FLSMSGT	0.992
88	S	85	91	LSMSGTV	1.018
89	G	86	92	SMSGTVL	1.031
90	T	87	93	MSGTVLP	1.029
91	V	88	94	SGTVLPS	1.026
92	L	89	95	GTVLPST	1.032
93	P	90	96	TVLPSTF	1.041
94	S	91	97	VLPSTFF	1.042
95	T	92	98	LPSTFFY	1.015
96	F	93	99	PSTFFYF	0.972
97	F	94	100	STFFYFL	0.933
98	Y	95	101	TFFYFLF	0.904
99	F	96	102	FFYFLFH	0.899
100	L	97	103	FYFLFHV	0.904
101	F	98	104	YFLFHVF	0.907
102	H	99	105	FLFHVFG	0.91
103	V	100	106	LFHVFGM	0.908
104	F	101	107	FHVFGML	0.906
105	G	102	108	HVFGMLL	0.906
106	M	103	109	VFGMLLY	0.9
107	L	104	110	FGMLLYA	0.897
108	L	105	111	GMLLYAA	0.896
109	Y	106	112	MLLYAAG	0.902
110	A	107	113	LLYAAGG	0.925
111	A	108	114	LYAAGGI	0.947
112	G	109	115	YAAGGIA	0.964
113	G	110	116	AAGGIAV	0.966
114	I	111	117	AGGIAVL	0.947
115	A	112	118	GGIAVLA	0.928
116	V	113	119	GIAVLAH	0.912
117	L	114	120	IAVLAHV	0.906
118	A	115	121	AVLAHVT	0.915
119	H	116	122	VLAHVTR	0.932
120	V	117	123	LAHVTRF	0.952
121	T	118	124	AHVTRFS	0.979
122	R	119	125	HVTRFSS	1.004
123	F	120	126	VTRFSSS	1.03
124	S	121	127	TRFSSSG	1.067
125	S	122	128	RFSSSGS	1.097
126	S	123	129	FSSSGSI	1.101
127	G	124	130	SSSGSIA	1.083
128	S	125	131	SSGSIAS	1.046
129	I	126	132	SGSIASG	1.009
130	A	127	133	GSIASGA	0.992
131	S	128	134	SIASGAM	0.984
132	G	129	135	IASGAMG	0.974
133	A	130	136	ASGAMGL	0.959
134	M	131	137	SGAMGLI	0.936
135	G	132	138	GAMGLIA	0.921
136	L	133	139	AMGLIAA	0.911
137	I	134	140	MGLIAAI	0.901
138	A	135	141	GLIAAIC	0.898
139	A	136	142	LIAAICH	0.894
140	I	137	143	IAAICHV	0.894
141	C	138	144	AAICHVV	0.901
142	H	139	145	AICHVVH	0.903
143	V	140	146	ICHVVHV	0.906
144	V	141	147	CHVVHVA	0.906
145	H	142	148	HVVHVAF	0.905
146	V	143	149	VVHVAFI	0.903
147	A	144	150	VHVAFIY	0.901
148	F	145	151	HVAFIYK	0.913
149	I	146	152	VAFIYKG	0.939
150	Y	147	153	AFIYKGP	0.978
151	K	148	154	FIYKGPK	1.025

## Sheet: Parker
Position	Residue	Start	End	Peptide	Score
4	S	1	7	MSSSTTV	3.143
5	T	2	8	SSSTTVR	4.343
6	T	3	9	SSTTVRQ	4.271
7	V	4	10	STTVRQT	4.086
8	R	5	11	TTVRQTT	3.9
9	Q	6	12	TVRQTTT	3.9
10	T	7	13	VRQTTTV	2.629
11	T	8	14	RQTTTVT	3.9
12	T	9	15	QTTTVTT	4.043
13	V	10	16	TTTVTTS	4.114
14	T	11	17	TTVTTSG	4.186
15	T	12	18	TVTTSGS	4.371
16	S	13	19	VTTSGSS	4.557
17	G	14	20	TTSGSSP	5.386
18	S	15	21	TSGSSPV	4.114
19	S	16	22	SGSSPVV	2.843
20	P	17	23	GSSPVVA	2.214
21	V	18	24	SSPVVAL	0.086
22	V	19	25	SPVVALS	0.086
23	A	20	26	PVVALSV	-1.371
24	L	21	27	VVALSVN	-0.671
25	S	22	28	VALSVNT	0.6
26	V	23	29	ALSVNTA	1.429
27	N	24	30	LSVNTAF	-0.186
28	T	25	31	SVNTAFL	-0.186
29	A	26	32	VNTAFLT	-0.371
30	F	27	33	NTAFLTS	1.086
31	L	28	34	TAFLTSI	-1.057
32	T	29	35	AFLTSIG	-0.986
33	S	30	36	FLTSIGG	-0.471
34	I	31	37	LTSIGGI	-0.3
35	G	32	38	TSIGGIL	-0.3
36	G	33	39	SIGGILT	-0.3
37	I	34	40	IGGILTL	-2.543
38	L	35	41	GGILTLF	-2.714
39	T	36	42	GILTLFE	-2.414
40	L	37	43	ILTLFEL	-4.543
41	F	38	44	LTLFELI	-4.543
42	E	39	45	TLFELIL	-4.543
43	L	40	46	LFELILG	-4.471
44	I	41	47	FELILGI	-4.3
45	L	42	48	ELILGII	-4.129
46	G	43	49	LILGIIV	-5.771
47	I	44	50	ILGIIVF	-5.771
48	I	45	51	LGIIVFS	-3.7
49	V	46	52	GIIVFSL	-3.7
50	F	47	53	IIVFSLC	-4.314
51	S	48	54	IVFSLCY	-3.443
52	L	49	55	VFSLCYQ	-1.443
53	C	50	56	FSLCYQY	-1.186
54	Y	51	57	SLCYQYT	0.871
55	Q	52	58	LCYQYTG	0.757
56	Y	53	59	CYQYTGY	1.8
57	T	54	60	YQYTGYS	2.529
58	G	55	61	QYTGYSS	3.729
59	Y	56	62	YTGYSSG	3.686
60	S	57	63	TGYSSGI	2.814
61	S	58	64	GYSSGIF	0.757
62	G	59	65	YSSGIFL	-1.371
63	I	60	66	SSGIFLL	-2.414
64	F	61	67	SGIFLLL	-4.657
65	L	62	68	GIFLLLI	-6.729
66	L	63	69	IFLLLIS	-6.614
67	L	64	70	FLLLISF	-6.786
68	I	65	71	LLLISFT	-4.729
69	S	66	72	LLISFTY	-3.686
70	F	67	73	LISFTYW	-3.8
71	T	68	74	ISFTYWL	-3.8
72	Y	69	75	SFTYWLI	-3.8
73	W	70	76	FTYWLIS	-3.8
74	L	71	77	TYWLISL	-3.8
75	I	72	78	YWLISLY	-4.814
76	S	73	79	WLISLYI	-5.686
77	L	74	80	LISLYIL	-5.571
78	Y	75	81	ISLYILL	-5.571
79	I	76	82	SLYILLS	-3.5
80	L	77	83	LYILLSA	-4.129
81	L	78	84	YILLSAF	-4.129
82	S	79	85	ILLSAFL	-5.171
83	A	80	86	LLSAFLS	-3.1
84	F	81	87	LSAFLSM	-2.386
85	L	82	88	SAFLSMS	-0.143
86	S	83	89	AFLSMSG	-0.257
87	M	84	90	FLSMSGT	0.186
88	S	85	91	LSMSGTV	0.971
89	G	86	92	SMSGTVL	0.971
90	T	87	93	MSGTVLP	0.343
91	V	88	94	SGTVLPS	1.871
92	L	89	95	GTVLPST	1.686
93	P	90	96	TVLPSTF	-0.443
94	S	91	97	VLPSTFF	-2.5
95	T	92	98	LPSTFFY	-2.243
96	F	93	99	PSTFFYF	-2.243
97	F	94	100	STFFYFL	-3.857
98	Y	95	101	TFFYFLF	-6.1
99	F	96	102	FFYFLFH	-6.543
100	L	97	103	FYFLFHV	-5.757
101	F	98	104	YFLFHVF	-5.757
102	H	99	105	FLFHVFG	-4.671
103	V	100	106	LFHVFGM	-3.957
104	F	101	107	FHVFGML	-3.957
105	G	102	108	HVFGMLL	-3.957
106	M	103	109	VFGMLLY	-4.529
107	L	104	110	FGMLLYA	-3.7
108	L	105	111	GMLLYAA	-2.086
109	Y	106	112	MLLYAAG	-2.086
110	A	107	113	LLYAAGG	-0.671
111	A	108	114	LYAAGGI	-0.5
112	G	109	115	YAAGGIA	1.114
113	G	110	116	AAGGIAV	0.857
114	I	111	117	AGGIAVL	-0.757
115	A	112	118	GGIAVLA	-0.757
116	V	113	119	GIAVLAH	-1.271
117	L	114	120	IAVLAHV	-2.614
118	A	115	121	AVLAHVT	-0.729
119	H	116	122	VLAHVTR	-0.429
120	V	117	123	LAHVTRF	-1.214
121	T	118	124	AHVTRFS	1.029
122	R	119	125	HVTRFSS	1.657
123	F	120	126	VTRFSSS	2.286
124	S	121	127	TRFSSSG	3.629
125	S	122	128	RFSSSGS	3.814
126	S	123	129	FSSSGSI	2.071
127	G	124	130	SSSGSIA	3.686
128	S	125	131	SSGSIAS	3.686
129	I	126	132	SGSIASG	3.571
130	A	127	133	GSIASGA	2.943
131	S	128	134	SIASGAM	1.529
132	G	129	135	IASGAMG	1.414
133	A	130	136	ASGAMGL	1.243
134	M	131	137	SGAMGLI	-0.2
135	G	132	138	GAMGLIA	-0.829
136	L	133	139	AMGLIAA	-1.343
137	I	134	140	MGLIAAI	-2.786
138	A	135	141	GLIAAIC	-1.986
139	A	136	142	LIAAICH	-2.5
140	I	137	143	IAAICHV	-1.714
141	C	138	144	AAICHVV	-1.1
142	H	139	145	AICHVVH	-1.1
143	V	140	146	ICHVVHV	-1.929
144	V	141	147	CHVVHVA	-0.486
145	H	142	148	HVVHVAF	-2
146	V	143	149	VVHVAFI	-3.443
147	A	144	150	VHVAFIY	-3.186
148	F	145	151	HVAFIYK	-1.843
149	I	146	152	VAFIYKG	-1.329
150	Y	147	153	AFIYKGP	-0.5
151	K	148	154	FIYKGPK	0.014
152	G	149	155	IYKGPKL	0.014

## Sheet: MHC II HUMAN
allele	seq_num	start	end	length	method	peptide	percentile_rank	adjusted_rank	comblib_core	comblib_score	comblib_rank	comblib_adjusted_rank	smm_align_core	smm_align_ic50	smm_align_rank	smm_align_adjusted_rank	nn_align_core	nn_align_ic50	nn_align_rank	nn_align_adjusted_rank	netmhciipan_core	netmhciipan_ic50	netmhciipan_rank	netmhciipan_adjusted_rank	sturniolo_core	sturniolo_score	sturniolo_rank	sturniolo_adjusted_rank
HLA-DRB1*01:01	1	79	92	14	Consensus (comb.lib./smm/nn)	ILLSAFLSMSGTVL	0.01	0.01	FLSMSGTVL	0.01	0.01	0.01	LSAFLSMSG	2.00	0.01	0.01	FLSMSGTVL	6.30	1.30	1.40	-	-	-	-	-	-	-	-
HLA-DRB1*01:01	1	79	93	15	Consensus (comb.lib./smm/nn)	ILLSAFLSMSGTVLP	0.01	0.01	FLSMSGTVL	0.01	0.01	0.01	FLSMSGTVL	2.00	0.01	0.01	FLSMSGTVL	6.50	1.10	1.10	-	-	-	-	-	-	-	-
HLA-DRB1*01:01	1	75	88	14	Consensus (comb.lib./smm/nn)	ISLYILLSAFLSMS	0.01	0.01	LYILLSAFL	0.01	0.01	0.01	YILLSAFLS	1.00	0.01	0.01	YILLSAFLS	14.40	5.60	6.03	-	-	-	-	-	-	-	-
HLA-DRB1*01:01	1	75	89	15	Consensus (comb.lib./smm/nn)	ISLYILLSAFLSMSG	0.01	0.01	LYILLSAFL	0.01	0.01	0.01	YILLSAFLS	1.00	0.01	0.01	YILLSAFLS	23.60	8.00	8.00	-	-	-	-	-	-	-	-
HLA-DRB1*01:01	1	74	87	14	Consensus (comb.lib./smm/nn)	LISLYILLSAFLSM	0.01	0.01	LYILLSAFL	0.01	0.01	0.01	YILLSAFLS	1.00	0.01	0.01	YILLSAFLS	19.70	8.20	8.83	-	-	-	-	-	-	-	-
HLA-DRB1*01:01	1	74	88	15	Consensus (comb.lib./smm/nn)	LISLYILLSAFLSMS	0.01	0.01	LYILLSAFL	0.01	0.01	0.01	YILLSAFLS	1.00	0.01	0.01	YILLSAFLS	27.40	9.30	9.30	-	-	-	-	-	-	-	-
HLA-DRB1*01:01	1	80	93	14	Consensus (comb.lib./smm/nn)	LLSAFLSMSGTVLP	0.01	0.01	FLSMSGTVL	0.01	0.01	0.01	FLSMSGTVL	2.00	0.01	0.01	FLSMSGTVL	5.40	0.87	0.94	-	-	-	-	-	-	-	-
HLA-DRB1*01:01	1	80	94	15	Consensus (comb.lib./smm/nn)	LLSAFLSMSGTVLPS	0.01	0.01	FLSMSGTVL	0.01	0.01	0.01	FLSMSGTVL	2.00	0.01	0.01	FLSMSGTVL	5.60	0.71	0.71	-	-	-	-	-	-	-	-
HLA-DRB1*01:01	1	81	94	14	Consensus (comb.lib./smm/nn)	LSAFLSMSGTVLPS	0.01	0.01	FLSMSGTVL	0.01	0.01	0.01	FLSMSGTVL	2.00	0.01	0.01	FLSMSGTVL	4.80	0.60	0.65	-	-	-	-	-	-	-	-
HLA-DRB1*01:01	1	81	95	15	Consensus (comb.lib./smm/nn)	LSAFLSMSGTVLPST	0.01	0.01	FLSMSGTVL	0.01	0.01	0.01	FLSMSGTVL	2.00	0.01	0.01	FLSMSGTVL	5.40	0.68	0.68	-	-	-	-	-	-	-	-
HLA-DRB1*01:01	1	82	95	14	Consensus (comb.lib./smm/nn)	SAFLSMSGTVLPST	0.01	0.01	FLSMSGTVL	0.01	0.01	0.01	FLSMSGTVL	2.00	0.01	0.01	FLSMSGTVL	4.90	0.66	0.71	-	-	-	-	-	-	-	-
HLA-DRB1*01:01	1	82	96	15	Consensus (comb.lib./smm/nn)	SAFLSMSGTVLPSTF	0.01	0.01	FLSMSGTVL	0.01	0.01	0.01	FLSMSGTVL	2.00	0.01	0.01	FLSMSGTVL	5.90	0.86	0.86	-	-	-	-	-	-	-	-
HLA-DRB1*01:01	1	76	89	14	Consensus (comb.lib./smm/nn)	SLYILLSAFLSMSG	0.01	0.01	LYILLSAFL	0.01	0.01	0.01	YILLSAFLS	1.00	0.01	0.01	YILLSAFLS	13.20	5.00	5.38	-	-	-	-	-	-	-	-
HLA-DRB1*01:01	1	76	90	15	Consensus (comb.lib./smm/nn)	SLYILLSAFLSMSGT	0.01	0.01	LYILLSAFL	0.01	0.01	0.01	YILLSAFLS	1.00	0.01	0.01	YILLSAFLS	23.30	7.90	7.90	-	-	-	-	-	-	-	-
HLA-DRB1*01:01	1	73	86	14	Consensus (comb.lib./smm/nn)	WLISLYILLSAFLS	0.01	0.01	LYILLSAFL	0.01	0.01	0.01	LYILLSAFL	1.00	0.01	0.01	YILLSAFLS	37.00	15.00	16.15	-	-	-	-	-	-	-	-
HLA-DRB1*01:01	1	73	87	15	Consensus (comb.lib./smm/nn)	WLISLYILLSAFLSM	0.01	0.01	LYILLSAFL	0.01	0.01	0.01	YILLSAFLS	1.00	0.01	0.01	YILLSAFLS	39.20	13.00	13.00	-	-	-	-	-	-	-	-
HLA-DRB1*01:01	1	78	92	15	Consensus (comb.lib./smm/nn)	YILLSAFLSMSGTVL	0.01	0.01	FLSMSGTVL	0.01	0.01	0.01	YILLSAFLS	2.00	0.01	0.01	FLSMSGTVL	7.00	1.40	1.40	-	-	-	-	-	-	-	-
HLA-DRB1*01:01	1	72	86	15	Consensus (comb.lib./smm/nn)	YWLISLYILLSAFLS	0.01	0.01	LYILLSAFL	0.01	0.01	0.01	LYILLSAFL	1.00	0.01	0.01	YILLSAFLS	60.40	19.00	19.00	-	-	-	-	-	-	-	-
HLA-DRB1*01:01	1	75	90	16	Consensus (comb.lib./smm/nn)	ISLYILLSAFLSMSGT	0.01	0.01	LYILLSAFL	0.01	0.01	0.01	YILLSAFLS	3.00	0.01	0.01	YILLSAFLS	53.80	11.00	12.70	-	-	-	-	-	-	-	-
HLA-DRB1*01:01	1	74	89	16	Consensus (comb.lib./smm/nn)	LISLYILLSAFLSMSG	0.01	0.01	LYILLSAFL	0.01	0.01	0.01	YILLSAFLS	3.00	0.01	0.01	YILLSAFLS	56.20	12.00	13.85	-	-	-	-	-	-	-	-
HLA-DRB1*01:01	1	77	92	16	Consensus (comb.lib./smm/nn)	LYILLSAFLSMSGTVL	0.01	0.01	FLSMSGTVL	0.01	0.01	0.01	YILLSAFLS	3.00	0.01	0.01	FLSMSGTVL	11.10	1.70	1.96	-	-	-	-	-	-	-	-
HLA-DRB1*01:01	1	76	91	16	Consensus (comb.lib./smm/nn)	SLYILLSAFLSMSGTV	0.01	0.01	LYILLSAFL	0.01	0.01	0.01	YILLSAFLS	3.00	0.01	0.01	YILLSAFLS	46.90	9.40	10.85	-	-	-	-	-	-	-	-
HLA-DRB1*01:01	1	73	88	16	Consensus (comb.lib./smm/nn)	WLISLYILLSAFLSMS	0.01	0.01	LYILLSAFL	0.01	0.01	0.01	YILLSAFLS	3.00	0.01	0.01	YILLSAFLS	65.20	13.00	15.01	-	-	-	-	-	-	-	-
HLA-DRB1*01:01	1	78	93	16	Consensus (comb.lib./smm/nn)	YILLSAFLSMSGTVLP	0.01	0.01	FLSMSGTVL	0.01	0.01	0.01	YILLSAFLS	3.00	0.01	0.01	FLSMSGTVL	9.40	1.20	1.39	-	-	-	-	-	-	-	-
HLA-DRB1*01:01	1	72	87	16	Consensus (comb.lib./smm/nn)	YWLISLYILLSAFLSM	0.01	0.01	LYILLSAFL	0.01	0.01	0.01	YILLSAFLS	3.00	0.01	0.01	YILLSAFLS	80.30	15.00	17.31	-	-	-	-	-	-	-	-
HLA-DRB1*01:01	1	75	87	13	Consensus (comb.lib./smm/nn)	ISLYILLSAFLSM	0.01	0.02	LYILLSAFL	0.01	0.01	0.02	YILLSAFLS	1.00	0.01	0.02	YILLSAFLS	15.30	4.40	6.86	-	-	-	-	-	-	-	-
HLA-DRB1*01:01	1	74	86	13	Consensus (comb.lib./smm/nn)	LISLYILLSAFLS	0.01	0.02	LYILLSAFL	0.01	0.01	0.02	LYILLSAFL	1.00	0.01	0.02	YILLSAFLS	28.60	8.80	13.72	-	-	-	-	-	-	-	-
HLA-DRB1*01:01	1	80	92	13	Consensus (comb.lib./smm/nn)	LLSAFLSMSGTVL	0.01	0.02	FLSMSGTVL	0.01	0.01	0.02	LLSAFLSMS	2.00	0.01	0.02	FLSMSGTVL	6.60	1.00	1.56	-	-	-	-	-	-	-	-
HLA-DRB1*01:01	1	81	93	13	Consensus (comb.lib./smm/nn)	LSAFLSMSGTVLP	0.01	0.02	FLSMSGTVL	0.01	0.01	0.02	FLSMSGTVL	2.00	0.01	0.02	FLSMSGTVL	5.60	0.67	1.04	-	-	-	-	-	-	-	-
HLA-DRB1*01:01	1	82	94	13	Consensus (comb.lib./smm/nn)	SAFLSMSGTVLPS	0.01	0.02	FLSMSGTVL	0.01	0.01	0.02	FLSMSGTVL	2.00	0.01	0.02	FLSMSGTVL	5.20	0.52	0.81	-	-	-	-	-	-	-	-
HLA-DRB1*01:01	1	76	88	13	Consensus (comb.lib./smm/nn)	SLYILLSAFLSMS	0.01	0.02	LYILLSAFL	0.01	0.01	0.02	YILLSAFLS	1.00	0.01	0.02	YILLSAFLS	12.10	3.10	4.83	-	-	-	-	-	-	-	-
HLA-DRB1*01:01	1	75	91	17	Consensus (comb.lib./smm/nn)	ISLYILLSAFLSMSGTV	0.01	0.02	LYILLSAFL	0.01	0.01	0.02	YILLSAFLS	3.00	0.01	0.02	YILLSAFLS	81.50	11.00	18.74	-	-	-	-	-	-	-	-
HLA-DRB1*01:01	1	74	90	17	Consensus (comb.lib./smm/nn)	LISLYILLSAFLSMSGT	0.01	0.02	LYILLSAFL	0.01	0.01	0.02	YILLSAFLS	3.00	0.01	0.02	YILLSAFLS	97.90	13.00	22.14	-	-	-	-	-	-	-	-
HLA-DRB1*01:01	1	77	93	17	Consensus (comb.lib./smm/nn)	LYILLSAFLSMSGTVLP	0.01	0.02	FLSMSGTVL	0.01	0.01	0.02	YILLSAFLS	3.00	0.01	0.02	FLSMSGTVL	14.00	1.50	2.55	-	-	-	-	-	-	-	-
HLA-DRB1*01:01	1	76	92	17	Consensus (comb.lib./smm/nn)	SLYILLSAFLSMSGTVL	0.01	0.02	FLSMSGTVL	0.01	0.01	0.02	YILLSAFLS	3.00	0.01	0.02	FLSMSGTVL	16.60	1.90	3.24	-	-	-	-	-	-	-	-
HLA-DRB1*01:01	1	71	87	17	Consensus (comb.lib./smm/nn)	TYWLISLYILLSAFLSM	0.01	0.02	LYILLSAFL	0.01	0.01	0.02	YILLSAFLS	3.00	0.01	0.02	YILLSAFLS	124.90	16.00	27.25	-	-	-	-	-	-	-	-
HLA-DRB1*01:01	1	73	89	17	Consensus (comb.lib./smm/nn)	WLISLYILLSAFLSMSG	0.01	0.02	LYILLSAFL	0.01	0.01	0.02	YILLSAFLS	3.00	0.01	0.02	YILLSAFLS	102.20	14.00	23.85	-	-	-	-	-	-	-	-
HLA-DRB1*01:01	1	78	94	17	Consensus (comb.lib./smm/nn)	YILLSAFLSMSGTVLPS	0.01	0.02	FLSMSGTVL	0.01	0.01	0.02	YILLSAFLS	3.00	0.01	0.02	FLSMSGTVL	11.80	1.00	1.70	-	-	-	-	-	-	-	-
HLA-DRB1*01:01	1	72	88	17	Consensus (comb.lib./smm/nn)	YWLISLYILLSAFLSMS	0.01	0.02	LYILLSAFL	0.01	0.01	0.02	YILLSAFLS	3.00	0.01	0.02	YILLSAFLS	104.70	14.00	23.85	-	-	-	-	-	-	-	-
HLA-DRB1*01:01	1	75	86	12	Consensus (comb.lib./smm/nn)	ISLYILLSAFLS	0.01	0.03	LYILLSAFL	0.01	0.01	0.03	LYILLSAFL	1.00	0.01	0.03	YILLSAFLS	28.90	4.60	13.64	-	-	-	-	-	-	-	-
HLA-DRB1*01:01	1	81	92	12	Consensus (comb.lib./smm/nn)	LSAFLSMSGTVL	0.01	0.03	FLSMSGTVL	0.01	0.01	0.03	LSAFLSMSG	2.00	0.01	0.03	FLSMSGTVL	7.80	0.54	1.60	-	-	-	-	-	-	-	-
HLA-DRB1*01:01	1	82	93	12	Consensus (comb.lib./smm/nn)	SAFLSMSGTVLP	0.01	0.03	FLSMSGTVL	0.01	0.01	0.03	FLSMSGTVL	2.00	0.01	0.03	FLSMSGTVL	6.80	0.39	1.16	-	-	-	-	-	-	-	-
HLA-DRB1*01:01	1	76	87	12	Consensus (comb.lib./smm/nn)	SLYILLSAFLSM	0.01	0.03	LYILLSAFL	0.01	0.01	0.03	YILLSAFLS	1.00	0.01	0.03	YILLSAFLS	16.80	2.30	6.82	-	-	-	-	-	-	-	-
HLA-DRB1*01:01	1	70	87	18	Consensus (comb.lib./smm/nn)	FTYWLISLYILLSAFLSM	0.01	0.03	LYILLSAFL	0.01	0.01	0.03	YILLSAFLS	3.00	0.01	0.03	YILLSAFLS	146.90	17.00	50.31	-	-	-	-	-	-	-	-
HLA-DRB1*01:01	1	75	92	18	Consensus (comb.lib./smm/nn)	ISLYILLSAFLSMSGTVL	0.01	0.03	FLSMSGTVL	0.01	0.01	0.03	YILLSAFLS	3.00	0.01	0.03	FLSMSGTVL	20.60	2.20	6.51	-	-	-	-	-	-	-	-
HLA-DRB1*01:01	1	74	91	18	Consensus (comb.lib./smm/nn)	LISLYILLSAFLSMSGTV	0.01	0.03	LYILLSAFL	0.01	0.01	0.03	YILLSAFLS	3.00	0.01	0.03	YILLSAFLS	104.20	13.00	38.48	-	-	-	-	-	-	-	-
HLA-DRB1*01:01	1	77	94	18	Consensus (comb.lib./smm/nn)	LYILLSAFLSMSGTVLPS	0.01	0.03	FLSMSGTVL	0.01	0.01	0.03	YILLSAFLS	3.00	0.01	0.03	FLSMSGTVL	14.10	1.10	3.26	-	-	-	-	-	-	-	-
HLA-DRB1*01:01	1	76	93	18	Consensus (comb.lib./smm/nn)	SLYILLSAFLSMSGTVLP	0.01	0.03	FLSMSGTVL	0.01	0.01	0.03	YILLSAFLS	3.00	0.01	0.03	FLSMSGTVL	16.80	1.60	4.74	-	-	-	-	-	-	-	-
HLA-DRB1*01:01	1	71	86	16	Consensus (comb.lib./smm/nn)	TYWLISLYILLSAFLS	0.03	0.03	LYILLSAFL	0.01	0.01	0.01	LYILLSAFL	4.00	0.03	0.03	YILLSAFLS	110.90	19.00	21.93	-	-	-	-	-	-	-	-
HLA-DRB1*01:01	1	71	88	18	Consensus (comb.lib./smm/nn)	TYWLISLYILLSAFLSMS	0.01	0.03	LYILLSAFL	0.01	0.01	0.03	YILLSAFLS	3.00	0.01	0.03	YILLSAFLS	124.70	15.00	44.40	-	-	-	-	-	-	-	-
HLA-DRB1*01:01	1	73	90	18	Consensus (comb.lib./smm/nn)	WLISLYILLSAFLSMSGT	0.01	0.03	LYILLSAFL	0.01	0.01	0.03	YILLSAFLS	3.00	0.01	0.03	YILLSAFLS	126.50	15.00	44.40	-	-	-	-	-	-	-	-
HLA-DRB1*01:01	1	78	95	18	Consensus (comb.lib./smm/nn)	YILLSAFLSMSGTVLPST	0.01	0.03	FLSMSGTVL	0.01	0.01	0.03	YILLSAFLS	3.00	0.01	0.03	FLSMSGTVL	13.30	0.97	2.87	-	-	-	-	-	-	-	-
HLA-DRB1*01:01	1	72	89	18	Consensus (comb.lib./smm/nn)	YWLISLYILLSAFLSMSG	0.01	0.03	LYILLSAFL	0.01	0.01	0.03	YILLSAFLS	3.00	0.01	0.03	YILLSAFLS	120.90	15.00	44.40	-	-	-	-	-	-	-	-
HLA-DQA1*01:01/DQB1*05:01	1	67	80	14	Consensus (comb.lib./smm)	LISFTYWLISLYIL	0.05	0.05	YWLISLYIL	0.01	0.01	0.01	FTYWLISLY	242.00	0.09	0.10	-	-	-	-	-	-	-	-	-	-	-	-
HLA-DRB1*01:01	1	70	86	17	Consensus (comb.lib./smm/nn)	FTYWLISLYILLSAFLS	0.03	0.05	LYILLSAFL	0.01	0.01	0.02	LYILLSAFL	4.00	0.03	0.05	YILLSAFLS	166.70	19.00	32.36	-	-	-	-	-	-	-	-
HLA-DQA1*01:01/DQB1*05:01	1	68	81	14	Consensus (comb.lib./smm)	ISFTYWLISLYILL	0.06	0.06	YWLISLYIL	0.01	0.01	0.01	FTYWLISLY	267.00	0.11	0.12	-	-	-	-	-	-	-	-	-	-	-	-
HLA-DQA1*01:01/DQB1*05:01	1	67	81	15	Consensus (comb.lib./smm)	LISFTYWLISLYILL	0.07	0.07	YWLISLYIL	0.01	0.01	0.01	FTYWLISLY	218.00	0.12	0.12	-	-	-	-	-	-	-	-	-	-	-	-
HLA-DQA1*01:01/DQB1*05:01	1	66	80	15	Consensus (comb.lib./smm)	LLISFTYWLISLYIL	0.07	0.07	YWLISLYIL	0.01	0.01	0.01	FTYWLISLY	230.00	0.12	0.12	-	-	-	-	-	-	-	-	-	-	-	-
HLA-DPA1*01:03/DPB1*02:01	1	92	107	16	Consensus (comb.lib./smm)	LPSTFFYFLFHVFGML	0.07	0.08	LPSTFFYFL	0.01	0.01	0.01	FFYFLFHVF	24.00	0.13	0.15	-	-	-	-	-	-	-	-	-	-	-	-
HLA-DQA1*01:01/DQB1*05:01	1	68	82	15	Consensus (comb.lib./smm)	ISFTYWLISLYILLS	0.08	0.08	YWLISLYIL	0.01	0.01	0.01	FTYWLISLY	255.00	0.15	0.15	-	-	-	-	-	-	-	-	-	-	-	-
HLA-DQA1*01:01/DQB1*05:01	1	68	80	13	Consensus (comb.lib./smm)	ISFTYWLISLYIL	0.06	0.09	YWLISLYIL	0.01	0.01	0.02	FTYWLISLY	307.00	0.10	0.16	-	-	-	-	-	-	-	-	-	-	-	-
HLA-DQA1*01:01/DQB1*05:01	1	68	83	16	Consensus (comb.lib./smm)	ISFTYWLISLYILLSA	0.08	0.09	YWLISLYIL	0.01	0.01	0.01	FTYWLISLY	549.00	0.14	0.16	-	-	-	-	-	-	-	-	-	-	-	-
HLA-DQA1*01:01/DQB1*05:01	1	69	84	16	Consensus (comb.lib./smm)	SFTYWLISLYILLSAF	0.08	0.09	YWLISLYIL	0.01	0.01	0.01	FTYWLISLY	563.00	0.14	0.16	-	-	-	-	-	-	-	-	-	-	-	-
HLA-DRB1*01:01	1	77	89	13	Consensus (comb.lib./smm/nn)	LYILLSAFLSMSG	0.06	0.09	LYILLSAFL	0.01	0.01	0.02	YILLSAFLS	3.00	0.06	0.09	YILLSAFLS	13.30	3.70	5.77	-	-	-	-	-	-	-	-
HLA-DRB1*01:01	1	77	90	14	Consensus (comb.lib./smm/nn)	LYILLSAFLSMSGT	0.08	0.09	LYILLSAFL	0.01	0.01	0.01	YILLSAFLS	3.00	0.08	0.09	YILLSAFLS	15.00	6.00	6.46	-	-	-	-	-	-	-	-
HLA-DRB1*01:01	1	69	86	18	Consensus (comb.lib./smm/nn)	SFTYWLISLYILLSAFLS	0.03	0.09	LYILLSAFL	0.01	0.01	0.03	LYILLSAFL	4.00	0.03	0.09	YILLSAFLS	194.60	21.00	62.15	-	-	-	-	-	-	-	-
HLA-DPA1*01/DPB1*04:01	1	93	107	15	Consensus (comb.lib./smm)	PSTFFYFLFHVFGML	0.10	0.10	FFYFLFHVF	0.01	0.01	0.01	FFYFLFHVF	19.00	0.19	0.19	-	-	-	-	-	-	-	-	-	-	-	-
HLA-DPA1*01/DPB1*04:01	1	94	107	14	Consensus (comb.lib./smm)	STFFYFLFHVFGML	0.09	0.10	FFYFLFHVF	0.01	0.01	0.01	FFYFLFHVF	20.00	0.17	0.18	-	-	-	-	-	-	-	-	-	-	-	-
HLA-DPA1*01/DPB1*04:01	1	94	108	15	Consensus (comb.lib./smm)	STFFYFLFHVFGMLL	0.10	0.10	LFHVFGMLL	0.01	0.01	0.01	FLFHVFGML	19.00	0.19	0.19	-	-	-	-	-	-	-	-	-	-	-	-
HLA-DPA1*01:03/DPB1*02:01	1	89	104	16	Consensus (comb.lib./smm)	GTVLPSTFFYFLFHVF	0.09	0.10	LPSTFFYFL	0.01	0.01	0.01	VLPSTFFYF	29.00	0.17	0.20	-	-	-	-	-	-	-	-	-	-	-	-
HLA-DPA1*01:03/DPB1*02:01	1	90	104	15	Consensus (comb.lib./smm)	TVLPSTFFYFLFHVF	0.10	0.10	LPSTFFYFL	0.01	0.01	0.01	LPSTFFYFL	11.00	0.19	0.19	-	-	-	-	-	-	-	-	-	-	-	-
HLA-DPA1*01:03/DPB1*02:01	1	91	106	16	Consensus (comb.lib./smm)	VLPSTFFYFLFHVFGM	0.09	0.10	LPSTFFYFL	0.01	0.01	0.01	FFYFLFHVF	29.00	0.17	0.20	-	-	-	-	-	-	-	-	-	-	-	-
HLA-DRB1*01:01	1	77	91	15	Consensus (comb.lib./smm/nn)	LYILLSAFLSMSGTV	0.10	0.10	LYILLSAFL	0.01	0.01	0.01	YILLSAFLS	3.00	0.10	0.10	YILLSAFLS	24.90	8.50	8.50	-	-	-	-	-	-	-	-
HLA-DRB1*01:01	1	83	98	16	Consensus (comb.lib./smm/nn)	AFLSMSGTVLPSTFFY	0.09	0.10	FLSMSGTVL	0.01	0.01	0.01	FLSMSGTVL	6.00	0.09	0.10	FLSMSGTVL	12.20	2.00	2.31	-	-	-	-	-	-	-	-
HLA-DRB1*01:01	1	79	94	16	Consensus (comb.lib./smm/nn)	ILLSAFLSMSGTVLPS	0.09	0.10	FLSMSGTVL	0.01	0.01	0.01	FLSMSGTVL	6.00	0.09	0.10	FLSMSGTVL	8.40	0.94	1.09	-	-	-	-	-	-	-	-
HLA-DRB1*01:01	1	80	95	16	Consensus (comb.lib./smm/nn)	LLSAFLSMSGTVLPST	0.09	0.10	FLSMSGTVL	0.01	0.01	0.01	FLSMSGTVL	6.00	0.09	0.10	FLSMSGTVL	8.00	0.87	1.00	-	-	-	-	-	-	-	-
HLA-DRB1*01:01	1	81	96	16	Consensus (comb.lib./smm/nn)	LSAFLSMSGTVLPSTF	0.09	0.10	FLSMSGTVL	0.01	0.01	0.01	FLSMSGTVL	6.00	0.09	0.10	FLSMSGTVL	8.20	0.93	1.07	-	-	-	-	-	-	-	-
HLA-DRB1*01:01	1	82	97	16	Consensus (comb.lib./smm/nn)	SAFLSMSGTVLPSTFF	0.09	0.10	FLSMSGTVL	0.01	0.01	0.01	FLSMSGTVL	6.00	0.09	0.10	FLSMSGTVL	8.80	1.10	1.27	-	-	-	-	-	-	-	-
HLA-DPA1*01/DPB1*04:01	1	96	109	14	Consensus (comb.lib./smm)	FFYFLFHVFGMLLY	0.10	0.11	LFHVFGMLL	0.01	0.01	0.01	FLFHVFGML	24.00	0.19	0.20	-	-	-	-	-	-	-	-	-	-	-	-
HLA-DPA1*01/DPB1*04:01	1	95	108	14	Consensus (comb.lib./smm)	TFFYFLFHVFGMLL	0.10	0.11	LFHVFGMLL	0.01	0.01	0.01	FLFHVFGML	23.00	0.19	0.20	-	-	-	-	-	-	-	-	-	-	-	-
HLA-DPA1*01:03/DPB1*02:01	1	91	104	14	Consensus (comb.lib./smm)	VLPSTFFYFLFHVF	0.10	0.11	LPSTFFYFL	0.01	0.01	0.01	VLPSTFFYF	12.00	0.19	0.20	-	-	-	-	-	-	-	-	-	-	-	-
HLA-DPA1*01/DPB1*04:01	1	96	110	15	Consensus (comb.lib./smm)	FFYFLFHVFGMLLYA	0.12	0.12	LFHVFGMLL	0.01	0.01	0.01	FLFHVFGML	24.00	0.22	0.22	-	-	-	-	-	-	-	-	-	-	-	-
HLA-DPA1*01/DPB1*04:01	1	97	110	14	Consensus (comb.lib./smm)	FYFLFHVFGMLLYA	0.12	0.12	LFHVFGMLL	0.01	0.01	0.01	FLFHVFGML	27.00	0.22	0.24	-	-	-	-	-	-	-	-	-	-	-	-
HLA-DPA1*01/DPB1*04:01	1	97	111	15	Consensus (comb.lib./smm)	FYFLFHVFGMLLYAA	0.12	0.12	LFHVFGMLL	0.01	0.01	0.01	FLFHVFGML	25.00	0.22	0.22	-	-	-	-	-	-	-	-	-	-	-	-
HLA-DPA1*01/DPB1*04:01	1	92	107	16	Consensus (comb.lib./smm)	LPSTFFYFLFHVFGML	0.11	0.12	FFYFLFHVF	0.01	0.01	0.01	FFYFLFHVF	49.00	0.20	0.23	-	-	-	-	-	-	-	-	-	-	-	-
HLA-DPA1*01/DPB1*04:01	1	95	109	15	Consensus (comb.lib./smm)	TFFYFLFHVFGMLLY	0.12	0.12	LFHVFGMLL	0.01	0.01	0.01	FLFHVFGML	23.00	0.22	0.22	-	-	-	-	-	-	-	-	-	-	-	-
HLA-DPA1*01:03/DPB1*02:01	1	92	106	15	Consensus (comb.lib./smm)	LPSTFFYFLFHVFGM	0.12	0.12	LPSTFFYFL	0.01	0.01	0.01	FFYFLFHVF	13.00	0.22	0.22	-	-	-	-	-	-	-	-	-	-	-	-
HLA-DPA1*01:03/DPB1*02:01	1	92	108	17	Consensus (comb.lib./smm)	LPSTFFYFLFHVFGMLL	0.07	0.12	LPSTFFYFL	0.01	0.01	0.02	FFYFLFHVF	23.00	0.13	0.22	-	-	-	-	-	-	-	-	-	-	-	-
HLA-DPA1*01:03/DPB1*02:01	1	90	105	16	Consensus (comb.lib./smm)	TVLPSTFFYFLFHVFG	0.11	0.12	LPSTFFYFL	0.01	0.01	0.01	FFYFLFHVF	30.00	0.20	0.23	-	-	-	-	-	-	-	-	-	-	-	-
HLA-DPA1*01:03/DPB1*02:01	1	91	105	15	Consensus (comb.lib./smm)	VLPSTFFYFLFHVFG	0.12	0.12	LPSTFFYFL	0.01	0.01	0.01	FFYFLFHVF	13.00	0.22	0.22	-	-	-	-	-	-	-	-	-	-	-	-
HLA-DPA1*01:03/DPB1*02:01	1	91	107	17	Consensus (comb.lib./smm)	VLPSTFFYFLFHVFGML	0.07	0.12	LPSTFFYFL	0.01	0.01	0.02	FFYFLFHVF	22.00	0.13	0.22	-	-	-	-	-	-	-	-	-	-	-	-
HLA-DQA1*01:01/DQB1*05:01	1	70	85	16	Consensus (comb.lib./smm)	FTYWLISLYILLSAFL	0.11	0.12	YWLISLYIL	0.01	0.01	0.01	FTYWLISLY	631.00	0.20	0.23	-	-	-	-	-	-	-	-	-	-	-	-
HLA-DQA1*01:01/DQB1*05:01	1	67	82	16	Consensus (comb.lib./smm)	LISFTYWLISLYILLS	0.11	0.12	YWLISLYIL	0.01	0.01	0.01	FTYWLISLY	594.00	0.20	0.23	-	-	-	-	-	-	-	-	-	-	-	-
HLA-DQA1*01:01/DQB1*05:01	1	66	81	16	Consensus (comb.lib./smm)	LLISFTYWLISLYILL	0.11	0.12	YWLISLYIL	0.01	0.01	0.01	FTYWLISLY	596.00	0.20	0.23	-	-	-	-	-	-	-	-	-	-	-	-
HLA-DPA1*01/DPB1*04:01	1	96	108	13	Consensus (comb.lib./smm)	FFYFLFHVFGMLL	0.09	0.13	LFHVFGMLL	0.01	0.01	0.02	FLFHVFGML	24.00	0.16	0.25	-	-	-	-	-	-	-	-	-	-	-	-
HLA-DPA1*01/DPB1*04:01	1	96	111	16	Consensus (comb.lib./smm)	FFYFLFHVFGMLLYAA	0.12	0.13	LFHVFGMLL	0.01	0.01	0.01	FLFHVFGML	57.00	0.22	0.25	-	-	-	-	-	-	-	-	-	-	-	-
HLA-DPA1*01/DPB1*04:01	1	93	108	16	Consensus (comb.lib./smm)	PSTFFYFLFHVFGMLL	0.11	0.13	LFHVFGMLL	0.01	0.01	0.01	FLFHVFGML	55.00	0.21	0.24	-	-	-	-	-	-	-	-	-	-	-	-
HLA-DPA1*01/DPB1*04:01	1	94	109	16	Consensus (comb.lib./smm)	STFFYFLFHVFGMLLY	0.11	0.13	LFHVFGMLL	0.01	0.01	0.01	FLFHVFGML	55.00	0.21	0.24	-	-	-	-	-	-	-	-	-	-	-	-
HLA-DPA1*01/DPB1*04:01	1	95	107	13	Consensus (comb.lib./smm)	TFFYFLFHVFGML	0.09	0.13	FFYFLFHVF	0.01	0.01	0.02	FFYFLFHVF	24.00	0.16	0.25	-	-	-	-	-	-	-	-	-	-	-	-
HLA-DPA1*01/DPB1*04:01	1	95	110	16	Consensus (comb.lib./smm)	TFFYFLFHVFGMLLYA	0.11	0.13	LFHVFGMLL	0.01	0.01	0.01	FLFHVFGML	55.00	0.21	0.24	-	-	-	-	-	-	-	-	-	-	-	-
HLA-DPA1*01:03/DPB1*02:01	1	92	104	13	Consensus (comb.lib./smm)	LPSTFFYFLFHVF	0.09	0.13	LPSTFFYFL	0.01	0.01	0.02	LPSTFFYFL	13.00	0.16	0.25	-	-	-	-	-	-	-	-	-	-	-	-
HLA-DPA1*01:03/DPB1*02:01	1	92	105	14	Consensus (comb.lib./smm)	LPSTFFYFLFHVFG	0.12	0.13	LPSTFFYFL	0.01	0.01	0.01	FFYFLFHVF	14.00	0.23	0.25	-	-	-	-	-	-	-	-	-	-	-	-
HLA-DQA1*01:01/DQB1*05:01	1	65	80	16	Consensus (comb.lib./smm)	LLLISFTYWLISLYIL	0.11	0.13	YWLISLYIL	0.01	0.01	0.01	FTYWLISLY	640.00	0.21	0.24	-	-	-	-	-	-	-	-	-	-	-	-
HLA-DPA1*01/DPB1*04:01	1	97	109	13	Consensus (comb.lib./smm)	FYFLFHVFGMLLY	0.09	0.14	LFHVFGMLL	0.01	0.01	0.02	FLFHVFGML	27.00	0.17	0.27	-	-	-	-	-	-	-	-	-	-	-	-
HLA-DPA1*01/DPB1*04:01	1	55	68	14	Consensus (comb.lib./smm)	QYTGYSSGIFLLLI	0.13	0.14	YSSGIFLLL	0.01	0.01	0.01	YSSGIFLLL	31.00	0.25	0.27	-	-	-	-	-	-	-	-	-	-	-	-
HLA-DPA1*01/DPB1*04:01	1	57	70	14	Consensus (comb.lib./smm)	TGYSSGIFLLLISF	0.13	0.14	YSSGIFLLL	0.01	0.01	0.01	YSSGIFLLL	32.00	0.25	0.27	-	-	-	-	-	-	-	-	-	-	-	-
HLA-DPA1*01/DPB1*04:01	1	54	67	14	Consensus (comb.lib./smm)	YQYTGYSSGIFLLL	0.13	0.14	YSSGIFLLL	0.01	0.01	0.01	GYSSGIFLL	32.00	0.25	0.27	-	-	-	-	-	-	-	-	-	-	-	-
HLA-DPA1*01/DPB1*04:01	1	56	69	14	Consensus (comb.lib./smm)	YTGYSSGIFLLLIS	0.13	0.14	YSSGIFLLL	0.01	0.01	0.01	YSSGIFLLL	31.00	0.25	0.27	-	-	-	-	-	-	-	-	-	-	-	-
HLA-DQA1*01:01/DQB1*05:01	1	68	84	17	Consensus (comb.lib./smm)	ISFTYWLISLYILLSAF	0.08	0.14	YWLISLYIL	0.01	0.01	0.02	FTYWLISLY	531.00	0.15	0.26	-	-	-	-	-	-	-	-	-	-	-	-
HLA-DQA1*01:01/DQB1*05:01	1	67	83	17	Consensus (comb.lib./smm)	LISFTYWLISLYILLSA	0.08	0.14	YWLISLYIL	0.01	0.01	0.02	FTYWLISLY	516.00	0.15	0.26	-	-	-	-	-	-	-	-	-	-	-	-
HLA-DPA1*01/DPB1*04:01	1	53	67	15	Consensus (comb.lib./smm)	CYQYTGYSSGIFLLL	0.15	0.15	YSSGIFLLL	0.01	0.01	0.01	GYSSGIFLL	32.00	0.28	0.28	-	-	-	-	-	-	-	-	-	-	-	-
HLA-DPA1*01/DPB1*04:01	1	55	69	15	Consensus (comb.lib./smm)	QYTGYSSGIFLLLIS	0.15	0.15	YSSGIFLLL	0.01	0.01	0.01	YSSGIFLLL	31.00	0.28	0.28	-	-	-	-	-	-	-	-	-	-	-	-
HLA-DPA1*01/DPB1*04:01	1	57	71	15	Consensus (comb.lib./smm)	TGYSSGIFLLLISFT	0.15	0.15	YSSGIFLLL	0.01	0.01	0.01	YSSGIFLLL	32.00	0.28	0.28	-	-	-	-	-	-	-	-	-	-	-	-
HLA-DPA1*01/DPB1*04:01	1	90	104	15	Consensus (comb.lib./smm)	TVLPSTFFYFLFHVF	0.15	0.15	FFYFLFHVF	0.01	0.01	0.01	LPSTFFYFL	33.00	0.28	0.28	-	-	-	-	-	-	-	-	-	-	-	-
HLA-DPA1*01/DPB1*04:01	1	54	68	15	Consensus (comb.lib./smm)	YQYTGYSSGIFLLLI	0.15	0.15	YSSGIFLLL	0.01	0.01	0.01	YSSGIFLLL	31.00	0.28	0.28	-	-	-	-	-	-	-	-	-	-	-	-
HLA-DPA1*01/DPB1*04:01	1	56	70	15	Consensus (comb.lib./smm)	YTGYSSGIFLLLISF	0.15	0.15	YSSGIFLLL	0.01	0.01	0.01	YSSGIFLLL	31.00	0.28	0.28	-	-	-	-	-	-	-	-	-	-	-	-
HLA-DPA1*02:01/DPB1*01:01	1	67	81	15	Consensus (comb.lib./smm)	LISFTYWLISLYILL	0.15	0.15	LISFTYWLI	0.01	0.01	0.01	YWLISLYIL	20.00	0.30	0.30	-	-	-	-	-	-	-	-	-	-	-	-
HLA-DQA1*01:01/DQB1*05:01	1	69	85	17	Consensus (comb.lib./smm)	SFTYWLISLYILLSAFL	0.09	0.15	YWLISLYIL	0.01	0.01	0.02	FTYWLISLY	556.00	0.17	0.29	-	-	-	-	-	-	-	-	-	-	-	-
HLA-DRB1*01:01	1	77	88	12	Consensus (comb.lib./smm/nn)	LYILLSAFLSMS	0.05	0.15	LYILLSAFL	0.01	0.01	0.03	YILLSAFLS	3.00	0.05	0.15	YILLSAFLS	16.10	2.10	6.23	-	-	-	-	-	-	-	-
HLA-DRB1*01:01	1	84	99	16	Consensus (comb.lib./smm/nn)	FLSMSGTVLPSTFFYF	0.13	0.15	FLSMSGTVL	0.01	0.01	0.01	FLSMSGTVL	7.00	0.13	0.15	FLSMSGTVL	30.00	6.10	7.04	-	-	-	-	-	-	-	-
HLA-DPA1*01/DPB1*04:01	1	99	114	16	Consensus (comb.lib./smm)	FLFHVFGMLLYAAGGI	0.14	0.16	LFHVFGMLL	0.01	0.01	0.01	FLFHVFGML	75.00	0.27	0.31	-	-	-	-	-	-	-	-	-	-	-	-
HLA-DPA1*01/DPB1*04:01	1	97	112	16	Consensus (comb.lib./smm)	FYFLFHVFGMLLYAAG	0.14	0.16	LFHVFGMLL	0.01	0.01	0.01	FLFHVFGML	73.00	0.27	0.31	-	-	-	-	-	-	-	-	-	-	-	-
HLA-DPA1*01/DPB1*04:01	1	55	67	13	Consensus (comb.lib./smm)	QYTGYSSGIFLLL	0.11	0.16	YSSGIFLLL	0.01	0.01	0.02	GYSSGIFLL	32.00	0.20	0.31	-	-	-	-	-	-	-	-	-	-	-	-
HLA-DPA1*01/DPB1*04:01	1	57	69	13	Consensus (comb.lib./smm)	TGYSSGIFLLLIS	0.11	0.16	YSSGIFLLL	0.01	0.01	0.02	YSSGIFLLL	33.00	0.20	0.31	-	-	-	-	-	-	-	-	-	-	-	-
HLA-DPA1*01/DPB1*04:01	1	98	113	16	Consensus (comb.lib./smm)	YFLFHVFGMLLYAAGG	0.14	0.16	LFHVFGMLL	0.01	0.01	0.01	FLFHVFGML	74.00	0.27	0.31	-	-	-	-	-	-	-	-	-	-	-	-
HLA-DPA1*01/DPB1*04:01	1	56	68	13	Consensus (comb.lib./smm)	YTGYSSGIFLLLI	0.10	0.16	YSSGIFLLL	0.01	0.01	0.02	YSSGIFLLL	31.00	0.19	0.30	-	-	-	-	-	-	-	-	-	-	-	-
HLA-DQA1*01:01/DQB1*05:01	1	70	83	14	Consensus (comb.lib./smm)	FTYWLISLYILLSA	0.15	0.16	YWLISLYIL	0.01	0.01	0.01	FTYWLISLY	391.00	0.29	0.31	-	-	-	-	-	-	-	-	-	-	-	-
HLA-DQA1*01:01/DQB1*05:01	1	70	84	15	Consensus (comb.lib./smm)	FTYWLISLYILLSAF	0.17	0.17	YWLISLYIL	0.01	0.01	0.01	FTYWLISLY	362.00	0.33	0.33	-	-	-	-	-	-	-	-	-	-	-	-
HLA-DRB1*01:01	1	83	99	17	Consensus (comb.lib./smm/nn)	AFLSMSGTVLPSTFFYF	0.10	0.17	FLSMSGTVL	0.01	0.01	0.02	FLSMSGTVL	6.00	0.10	0.17	FLSMSGTVL	19.40	2.40	4.09	-	-	-	-	-	-	-	-
HLA-DRB1*01:01	1	79	95	17	Consensus (comb.lib./smm/nn)	ILLSAFLSMSGTVLPST	0.10	0.17	FLSMSGTVL	0.01	0.01	0.02	FLSMSGTVL	6.00	0.10	0.17	FLSMSGTVL	11.60	0.98	1.67	-	-	-	-	-	-	-	-
HLA-DRB1*01:01	1	80	96	17	Consensus (comb.lib./smm/nn)	LLSAFLSMSGTVLPSTF	0.10	0.17	FLSMSGTVL	0.01	0.01	0.02	FLSMSGTVL	6.00	0.10	0.17	FLSMSGTVL	11.90	1.10	1.87	-	-	-	-	-	-	-	-
HLA-DRB1*01:01	1	81	97	17	Consensus (comb.lib./smm/nn)	LSAFLSMSGTVLPSTFF	0.10	0.17	FLSMSGTVL	0.01	0.01	0.02	FLSMSGTVL	6.00	0.10	0.17	FLSMSGTVL	12.10	1.10	1.87	-	-	-	-	-	-	-	-
HLA-DRB1*01:01	1	82	98	17	Consensus (comb.lib./smm/nn)	SAFLSMSGTVLPSTFFY	0.10	0.17	FLSMSGTVL	0.01	0.01	0.02	FLSMSGTVL	6.00	0.10	0.17	FLSMSGTVL	13.40	1.40	2.38	-	-	-	-	-	-	-	-
HLA-DPA1*01:03/DPB1*02:01	1	88	104	17	Consensus (comb.lib./smm)	SGTVLPSTFFYFLFHVF	0.11	0.18	LPSTFFYFL	0.01	0.01	0.02	VLPSTFFYF	29.00	0.20	0.34	-	-	-	-	-	-	-	-	-	-	-	-
HLA-DPA1*01:03/DPB1*02:01	1	90	106	17	Consensus (comb.lib./smm)	TVLPSTFFYFLFHVFGM	0.11	0.18	LPSTFFYFL	0.01	0.01	0.02	FFYFLFHVF	29.00	0.20	0.34	-	-	-	-	-	-	-	-	-	-	-	-
HLA-DQA1*01:01/DQB1*05:01	1	69	83	15	Consensus (comb.lib./smm)	SFTYWLISLYILLSA	0.18	0.18	YWLISLYIL	0.01	0.01	0.01	FTYWLISLY	370.00	0.34	0.34	-	-	-	-	-	-	-	-	-	-	-	-
HLA-DPA1*01/DPB1*04:01	1	92	108	17	Consensus (comb.lib./smm)	LPSTFFYFLFHVFGMLL	0.11	0.19	LFHVFGMLL	0.01	0.01	0.02	FLFHVFGML	49.00	0.21	0.36	-	-	-	-	-	-	-	-	-	-	-	-
HLA-DPA1*01/DPB1*04:01	1	91	107	17	Consensus (comb.lib./smm)	VLPSTFFYFLFHVFGML	0.11	0.19	FFYFLFHVF	0.01	0.01	0.02	FFYFLFHVF	49.00	0.21	0.36	-	-	-	-	-	-	-	-	-	-	-	-
HLA-DPA1*01/DPB1*04:01	1	96	112	17	Consensus (comb.lib./smm)	FFYFLFHVFGMLLYAAG	0.12	0.20	LFHVFGMLL	0.01	0.01	0.02	FLFHVFGML	57.00	0.23	0.39	-	-	-	-	-	-	-	-	-	-	-	-
HLA-DPA1*01/DPB1*04:01	1	93	109	17	Consensus (comb.lib./smm)	PSTFFYFLFHVFGMLLY	0.12	0.20	LFHVFGMLL	0.01	0.01	0.02	FLFHVFGML	54.00	0.22	0.37	-	-	-	-	-	-	-	-	-	-	-	-
HLA-DPA1*01/DPB1*04:01	1	94	110	17	Consensus (comb.lib./smm)	STFFYFLFHVFGMLLYA	0.12	0.20	LFHVFGMLL	0.01	0.01	0.02	FLFHVFGML	55.00	0.22	0.37	-	-	-	-	-	-	-	-	-	-	-	-
HLA-DPA1*01/DPB1*04:01	1	95	111	17	Consensus (comb.lib./smm)	TFFYFLFHVFGMLLYAA	0.12	0.20	LFHVFGMLL	0.01	0.01	0.02	FLFHVFGML	55.00	0.22	0.37	-	-	-	-	-	-	-	-	-	-	-	-
HLA-DPA1*01:03/DPB1*02:01	1	89	105	17	Consensus (comb.lib./smm)	GTVLPSTFFYFLFHVFG	0.12	0.20	LPSTFFYFL	0.01	0.01	0.02	FFYFLFHVF	30.00	0.22	0.37	-	-	-	-	-	-	-	-	-	-	-	-
HLA-DQA1*01:01/DQB1*05:01	1	66	82	17	Consensus (comb.lib./smm)	LLISFTYWLISLYILLS	0.12	0.20	YWLISLYIL	0.01	0.01	0.02	FTYWLISLY	590.00	0.23	0.39	-	-	-	-	-	-	-	-	-	-	-	-
HLA-DQA1*01:01/DQB1*05:01	1	65	81	17	Consensus (comb.lib./smm)	LLLISFTYWLISLYILL	0.12	0.20	YWLISLYIL	0.01	0.01	0.02	FTYWLISLY	588.00	0.23	0.39	-	-	-	-	-	-	-	-	-	-	-	-
HLA-DPA1*01/DPB1*04:01	1	53	68	16	Consensus (comb.lib./smm)	CYQYTGYSSGIFLLLI	0.18	0.21	YSSGIFLLL	0.01	0.01	0.01	YSSGIFLLL	91.00	0.36	0.42	-	-	-	-	-	-	-	-	-	-	-	-
HLA-DPA1*01/DPB1*04:01	1	96	107	12	Consensus (comb.lib./smm)	FFYFLFHVFGML	0.07	0.21	FFYFLFHVF	0.01	0.01	0.03	FFYFLFHVF	25.00	0.13	0.39	-	-	-	-	-	-	-	-	-	-	-	-
HLA-DPA1*01/DPB1*04:01	1	97	108	12	Consensus (comb.lib./smm)	FYFLFHVFGMLL	0.07	0.21	LFHVFGMLL	0.01	0.01	0.03	FLFHVFGML	27.00	0.13	0.39	-	-	-	-	-	-	-	-	-	-	-	-
HLA-DPA1*01/DPB1*04:01	1	58	73	16	Consensus (comb.lib./smm)	GYSSGIFLLLISFTYW	0.18	0.21	LLLISFTYW	0.01	0.01	0.01	YSSGIFLLL	92.00	0.36	0.42	-	-	-	-	-	-	-	-	-	-	-	-
HLA-DPA1*01/DPB1*04:01	1	55	70	16	Consensus (comb.lib./smm)	QYTGYSSGIFLLLISF	0.18	0.21	YSSGIFLLL	0.01	0.01	0.01	YSSGIFLLL	90.00	0.36	0.42	-	-	-	-	-	-	-	-	-	-	-	-
HLA-DPA1*01/DPB1*04:01	1	57	72	16	Consensus (comb.lib./smm)	TGYSSGIFLLLISFTY	0.18	0.21	YSSGIFLLL	0.01	0.01	0.01	YSSGIFLLL	91.00	0.36	0.42	-	-	-	-	-	-	-	-	-	-	-	-
HLA-DPA1*01/DPB1*04:01	1	54	69	16	Consensus (comb.lib./smm)	YQYTGYSSGIFLLLIS	0.18	0.21	YSSGIFLLL	0.01	0.01	0.01	YSSGIFLLL	91.00	0.36	0.42	-	-	-	-	-	-	-	-	-	-	-	-
HLA-DPA1*01/DPB1*04:01	1	56	71	16	Consensus (comb.lib./smm)	YTGYSSGIFLLLISFT	0.18	0.21	YSSGIFLLL	0.01	0.01	0.01	YSSGIFLLL	90.00	0.36	0.42	-	-	-	-	-	-	-	-	-	-	-	-
HLA-DPA1*01/DPB1*04:01	1	52	67	16	Consensus (comb.lib./smm)	LCYQYTGYSSGIFLLL	0.19	0.22	YSSGIFLLL	0.01	0.01	0.01	GYSSGIFLL	94.00	0.37	0.43	-	-	-	-	-	-	-	-	-	-	-	-
HLA-DQA1*01:01/DQB1*05:01	1	64	80	17	Consensus (comb.lib./smm)	FLLLISFTYWLISLYIL	0.13	0.22	YWLISLYIL	0.01	0.01	0.02	FTYWLISLY	638.00	0.25	0.43	-	-	-	-	-	-	-	-	-	-	-	-
HLA-DQA1*01:01/DQB1*05:01	1	70	86	17	Consensus (comb.lib./smm)	FTYWLISLYILLSAFLS	0.13	0.22	YWLISLYIL	0.01	0.01	0.02	FTYWLISLY	630.00	0.25	0.43	-	-	-	-	-	-	-	-	-	-	-	-
HLA-DPA1*01/DPB1*04:01	1	89	104	16	Consensus (comb.lib./smm)	GTVLPSTFFYFLFHVF	0.20	0.23	FFYFLFHVF	0.01	0.01	0.01	LPSTFFYFL	96.00	0.38	0.44	-	-	-	-	-	-	-	-	-	-	-	-
HLA-DPA1*01/DPB1*04:01	1	92	105	14	Consensus (comb.lib./smm)	LPSTFFYFLFHVFG	0.21	0.23	FFYFLFHVF	0.01	0.01	0.01	FFYFLFHVF	50.00	0.41	0.44	-	-	-	-	-	-	-	-	-	-	-	-
HLA-DPA1*01/DPB1*04:01	1	90	105	16	Consensus (comb.lib./smm)	TVLPSTFFYFLFHVFG	0.20	0.23	FFYFLFHVF	0.01	0.01	0.01	LPSTFFYFL	98.00	0.39	0.45	-	-	-	-	-	-	-	-	-	-	-	-
HLA-DPA1*01/DPB1*04:01	1	91	104	14	Consensus (comb.lib./smm)	VLPSTFFYFLFHVF	0.21	0.23	FFYFLFHVF	0.01	0.01	0.01	LPSTFFYFL	48.00	0.41	0.44	-	-	-	-	-	-	-	-	-	-	-	-
HLA-DPA1*01/DPB1*04:01	1	91	106	16	Consensus (comb.lib./smm)	VLPSTFFYFLFHVFGM	0.20	0.23	FFYFLFHVF	0.01	0.01	0.01	LPSTFFYFL	97.00	0.39	0.45	-	-	-	-	-	-	-	-	-	-	-	-
HLA-DPA1*01/DPB1*04:01	1	59	74	16	Consensus (comb.lib./smm)	YSSGIFLLLISFTYWL	0.20	0.23	LLISFTYWL	0.01	0.01	0.01	YSSGIFLLL	98.00	0.39	0.45	-	-	-	-	-	-	-	-	-	-	-	-
HLA-DPA1*01:03/DPB1*02:01	1	89	102	14	Consensus (comb.lib./smm)	GTVLPSTFFYFLFH	0.21	0.23	LPSTFFYFL	0.01	0.01	0.01	VLPSTFFYF	27.00	0.41	0.44	-	-	-	-	-	-	-	-	-	-	-	-
HLA-DPA1*01:03/DPB1*02:01	1	87	100	14	Consensus (comb.lib./smm)	MSGTVLPSTFFYFL	0.21	0.23	LPSTFFYFL	0.01	0.01	0.01	VLPSTFFYF	27.00	0.41	0.44	-	-	-	-	-	-	-	-	-	-	-	-
HLA-DPA1*01:03/DPB1*02:01	1	88	101	14	Consensus (comb.lib./smm)	SGTVLPSTFFYFLF	0.21	0.23	LPSTFFYFL	0.01	0.01	0.01	VLPSTFFYF	27.00	0.41	0.44	-	-	-	-	-	-	-	-	-	-	-	-
HLA-DPA1*02:01/DPB1*01:01	1	67	82	16	Consensus (comb.lib./smm)	LISFTYWLISLYILLS	0.20	0.23	LISFTYWLI	0.01	0.01	0.01	WLISLYILL	49.00	0.39	0.45	-	-	-	-	-	-	-	-	-	-	-	-
HLA-DPA1*03:01/DPB1*04:02	1	70	83	14	Consensus (comb.lib./smm)	FTYWLISLYILLSA	0.21	0.23	WLISLYILL	0.01	0.01	0.01	WLISLYILL	30.00	0.41	0.44	-	-	-	-	-	-	-	-	-	-	-	-
HLA-DPA1*01/DPB1*04:01	1	92	104	13	Consensus (comb.lib./smm)	LPSTFFYFLFHVF	0.15	0.24	FFYFLFHVF	0.01	0.01	0.02	LPSTFFYFL	49.00	0.30	0.47	-	-	-	-	-	-	-	-	-	-	-	-
HLA-DPA1*01:03/DPB1*02:01	1	89	101	13	Consensus (comb.lib./smm)	GTVLPSTFFYFLF	0.15	0.24	LPSTFFYFL	0.01	0.01	0.02	VLPSTFFYF	27.00	0.30	0.47	-	-	-	-	-	-	-	-	-	-	-	-
HLA-DPA1*01:03/DPB1*02:01	1	89	103	15	Consensus (comb.lib./smm)	GTVLPSTFFYFLFHV	0.24	0.24	LPSTFFYFL	0.01	0.01	0.01	VLPSTFFYF	25.00	0.47	0.47	-	-	-	-	-	-	-	-	-	-	-	-
HLA-DPA1*01:03/DPB1*02:01	1	88	100	13	Consensus (comb.lib./smm)	SGTVLPSTFFYFL	0.15	0.24	LPSTFFYFL	0.01	0.01	0.02	VLPSTFFYF	27.00	0.30	0.47	-	-	-	-	-	-	-	-	-	-	-	-
HLA-DPA1*01:03/DPB1*02:01	1	88	102	15	Consensus (comb.lib./smm)	SGTVLPSTFFYFLFH	0.24	0.24	LPSTFFYFL	0.01	0.01	0.01	VLPSTFFYF	26.00	0.47	0.47	-	-	-	-	-	-	-	-	-	-	-	-
HLA-DPA1*02:01/DPB1*01:01	1	66	81	16	Consensus (comb.lib./smm)	LLISFTYWLISLYILL	0.21	0.24	LISFTYWLI	0.01	0.01	0.01	LISFTYWLI	51.00	0.40	0.46	-	-	-	-	-	-	-	-	-	-	-	-
HLA-DPA1*03:01/DPB1*04:02	1	70	84	15	Consensus (comb.lib./smm)	FTYWLISLYILLSAF	0.24	0.24	WLISLYILL	0.01	0.01	0.01	WLISLYILL	30.00	0.46	0.46	-	-	-	-	-	-	-	-	-	-	-	-
HLA-DPA1*03:01/DPB1*04:02	1	69	83	15	Consensus (comb.lib./smm)	SFTYWLISLYILLSA	0.24	0.24	WLISLYILL	0.01	0.01	0.01	WLISLYILL	30.00	0.46	0.46	-	-	-	-	-	-	-	-	-	-	-	-
HLA-DRB1*01:01	1	71	85	15	Consensus (comb.lib./smm/nn)	TYWLISLYILLSAFL	0.24	0.24	LYILLSAFL	0.01	0.01	0.01	LISLYILLS	5.00	0.24	0.24	YWLISLYIL	307.70	46.00	46.00	-	-	-	-	-	-	-	-
HLA-DRB1*01:01	1	84	100	17	Consensus (comb.lib./smm/nn)	FLSMSGTVLPSTFFYFL	0.14	0.24	FLSMSGTVL	0.01	0.01	0.02	FLSMSGTVL	7.00	0.14	0.24	FLSMSGTVL	52.10	7.40	12.60	-	-	-	-	-	-	-	-
HLA-DPA1*01/DPB1*04:01	1	99	115	17	Consensus (comb.lib./smm)	FLFHVFGMLLYAAGGIA	0.15	0.25	LFHVFGMLL	0.01	0.01	0.02	FLFHVFGML	75.00	0.28	0.48	-	-	-	-	-	-	-	-	-	-	-	-
HLA-DPA1*01/DPB1*04:01	1	97	113	17	Consensus (comb.lib./smm)	FYFLFHVFGMLLYAAGG	0.15	0.25	LFHVFGMLL	0.01	0.01	0.02	FLFHVFGML	73.00	0.28	0.48	-	-	-	-	-	-	-	-	-	-	-	-
HLA-DPA1*01/DPB1*04:01	1	57	68	12	Consensus (comb.lib./smm)	TGYSSGIFLLLI	0.09	0.25	YSSGIFLLL	0.01	0.01	0.03	YSSGIFLLL	33.00	0.16	0.47	-	-	-	-	-	-	-	-	-	-	-	-
HLA-DPA1*01/DPB1*04:01	1	98	114	17	Consensus (comb.lib./smm)	YFLFHVFGMLLYAAGGI	0.15	0.25	LFHVFGMLL	0.01	0.01	0.02	FLFHVFGML	74.00	0.28	0.48	-	-	-	-	-	-	-	-	-	-	-	-
HLA-DPA1*01/DPB1*04:01	1	56	67	12	Consensus (comb.lib./smm)	YTGYSSGIFLLL	0.09	0.25	YSSGIFLLL	0.01	0.01	0.03	GYSSGIFLL	32.00	0.16	0.47	-	-	-	-	-	-	-	-	-	-	-	-
HLA-DQA1*01:01/DQB1*05:01	1	67	84	18	Consensus (comb.lib./smm)	LISFTYWLISLYILLSAF	0.09	0.25	YWLISLYIL	0.01	0.01	0.03	FTYWLISLY	499.00	0.16	0.47	-	-	-	-	-	-	-	-	-	-	-	-
HLA-DPA1*01/DPB1*04:01	1	92	106	15	Consensus (comb.lib./smm)	LPSTFFYFLFHVFGM	0.26	0.26	FFYFLFHVF	0.01	0.01	0.01	FFYFLFHVF	49.00	0.51	0.51	-	-	-	-	-	-	-	-	-	-	-	-
HLA-DPA1*01/DPB1*04:01	1	91	105	15	Consensus (comb.lib./smm)	VLPSTFFYFLFHVFG	0.26	0.26	FFYFLFHVF	0.01	0.01	0.01	FFYFLFHVF	49.00	0.51	0.51	-	-	-	-	-	-	-	-	-	-	-	-
HLA-DPA1*01:03/DPB1*02:01	1	87	101	15	Consensus (comb.lib./smm)	MSGTVLPSTFFYFLF	0.26	0.26	LPSTFFYFL	0.01	0.01	0.01	VLPSTFFYF	27.00	0.50	0.50	-	-	-	-	-	-	-	-	-	-	-	-
HLA-DPA1*01:03/DPB1*02:01	1	86	100	15	Consensus (comb.lib./smm)	SMSGTVLPSTFFYFL	0.26	0.26	LPSTFFYFL	0.01	0.01	0.01	VLPSTFFYF	27.00	0.50	0.50	-	-	-	-	-	-	-	-	-	-	-	-
HLA-DPA1*03:01/DPB1*04:02	1	68	82	15	Consensus (comb.lib./smm)	ISFTYWLISLYILLS	0.26	0.26	WLISLYILL	0.01	0.01	0.01	WLISLYILL	32.00	0.50	0.50	-	-	-	-	-	-	-	-	-	-	-	-
HLA-DPA1*03:01/DPB1*04:02	1	69	82	14	Consensus (comb.lib./smm)	SFTYWLISLYILLS	0.24	0.26	WLISLYILL	0.01	0.01	0.01	WLISLYILL	33.00	0.48	0.52	-	-	-	-	-	-	-	-	-	-	-	-
HLA-DPA1*03:01/DPB1*04:02	1	71	84	14	Consensus (comb.lib./smm)	TYWLISLYILLSAF	0.24	0.26	WLISLYILL	0.01	0.01	0.01	WLISLYILL	33.00	0.48	0.52	-	-	-	-	-	-	-	-	-	-	-	-
HLA-DPA1*03:01/DPB1*04:02	1	72	87	16	Consensus (comb.lib./smm)	YWLISLYILLSAFLSM	0.23	0.26	WLISLYILL	0.01	0.01	0.01	WLISLYILL	66.00	0.44	0.51	-	-	-	-	-	-	-	-	-	-	-	-
HLA-DPA1*01:03/DPB1*02:01	1	63	76	14	Consensus (comb.lib./smm)	IFLLLISFTYWLIS	0.25	0.27	LISFTYWLI	0.01	0.01	0.01	LLLISFTYW	31.00	0.49	0.53	-	-	-	-	-	-	-	-	-	-	-	-
HLA-DPA1*01:03/DPB1*02:01	1	92	109	18	Consensus (comb.lib./smm)	LPSTFFYFLFHVFGMLLY	0.09	0.27	LPSTFFYFL	0.01	0.01	0.03	FFYFLFHVF	23.00	0.17	0.50	-	-	-	-	-	-	-	-	-	-	-	-
HLA-DPA1*01:03/DPB1*02:01	1	90	107	18	Consensus (comb.lib./smm)	TVLPSTFFYFLFHVFGML	0.09	0.27	LPSTFFYFL	0.01	0.01	0.03	FFYFLFHVF	22.00	0.17	0.50	-	-	-	-	-	-	-	-	-	-	-	-
HLA-DPA1*01:03/DPB1*02:01	1	91	108	18	Consensus (comb.lib./smm)	VLPSTFFYFLFHVFGMLL	0.09	0.27	LPSTFFYFL	0.01	0.01	0.03	FFYFLFHVF	21.00	0.17	0.50	-	-	-	-	-	-	-	-	-	-	-	-
HLA-DPA1*03:01/DPB1*04:02	1	71	85	15	Consensus (comb.lib./smm)	TYWLISLYILLSAFL	0.27	0.27	WLISLYILL	0.01	0.01	0.01	WLISLYILL	33.00	0.53	0.53	-	-	-	-	-	-	-	-	-	-	-	-
HLA-DPA1*01:03/DPB1*02:01	1	63	77	15	Consensus (comb.lib./smm)	IFLLLISFTYWLISL	0.28	0.28	LISFTYWLI	0.01	0.01	0.01	LISFTYWLI	30.00	0.55	0.55	-	-	-	-	-	-	-	-	-	-	-	-
HLA-DPA1*01/DPB1*04:01	1	89	103	15	Consensus (comb.lib./smm)	GTVLPSTFFYFLFHV	0.29	0.29	TFFYFLFHV	0.01	0.01	0.01	LPSTFFYFL	55.00	0.57	0.57	-	-	-	-	-	-	-	-	-	-	-	-
HLA-DPA1*01:03/DPB1*02:01	1	62	76	15	Consensus (comb.lib./smm)	GIFLLLISFTYWLIS	0.29	0.29	LISFTYWLI	0.01	0.01	0.01	LLLISFTYW	31.00	0.57	0.57	-	-	-	-	-	-	-	-	-	-	-	-
HLA-DPA1*02:01/DPB1*01:01	1	65	78	14	Consensus (comb.lib./smm)	LLLISFTYWLISLY	0.27	0.29	LISFTYWLI	0.01	0.01	0.01	LISFTYWLI	36.00	0.52	0.56	-	-	-	-	-	-	-	-	-	-	-	-
HLA-DPA1*03:01/DPB1*04:02	1	73	88	16	Consensus (comb.lib./smm)	WLISLYILLSAFLSMS	0.25	0.29	WLISLYILL	0.01	0.01	0.01	ILLSAFLSM	72.00	0.49	0.57	-	-	-	-	-	-	-	-	-	-	-	-
HLA-DPA1*01/DPB1*04:01	1	89	102	14	Consensus (comb.lib./smm)	GTVLPSTFFYFLFH	0.28	0.30	PSTFFYFLF	0.01	0.01	0.01	LPSTFFYFL	58.00	0.54	0.58	-	-	-	-	-	-	-	-	-	-	-	-
HLA-DQA1*01:01/DQB1*05:01	1	69	82	14	Consensus (comb.lib./smm)	SFTYWLISLYILLS	0.28	0.30	YWLISLYIL	0.01	0.01	0.01	FTYWLISLY	476.00	0.54	0.58	-	-	-	-	-	-	-	-	-	-	-	-
HLA-DQA1*01:01/DQB1*05:01	1	66	83	18	Consensus (comb.lib./smm)	LLISFTYWLISLYILLSA	0.10	0.30	YWLISLYIL	0.01	0.01	0.03	FTYWLISLY	513.00	0.19	0.56	-	-	-	-	-	-	-	-	-	-	-	-
HLA-DRB1*01:01	1	83	96	14	Consensus (comb.lib./smm/nn)	AFLSMSGTVLPSTF	0.28	0.30	FLSMSGTVL	0.01	0.01	0.01	FLSMSGTVL	6.00	0.28	0.30	FLSMSGTVL	6.60	1.50	1.62	-	-	-	-	-	-	-	-
HLA-DRB1*01:01	1	72	85	14	Consensus (comb.lib./smm/nn)	YWLISLYILLSAFL	0.28	0.30	LYILLSAFL	0.01	0.01	0.01	LISLYILLS	6.00	0.28	0.30	LYILLSAFL	239.30	45.00	48.46	-	-	-	-	-	-	-	-
HLA-DRB1*01:01	1	83	100	18	Consensus (comb.lib./smm/nn)	AFLSMSGTVLPSTFFYFL	0.10	0.30	FLSMSGTVL	0.01	0.01	0.03	FLSMSGTVL	6.00	0.10	0.30	FLSMSGTVL	25.00	3.00	8.88	-	-	-	-	-	-	-	-
HLA-DRB1*01:01	1	79	96	18	Consensus (comb.lib./smm/nn)	ILLSAFLSMSGTVLPSTF	0.10	0.30	FLSMSGTVL	0.01	0.01	0.03	FLSMSGTVL	6.00	0.10	0.30	FLSMSGTVL	14.30	1.20	3.55	-	-	-	-	-	-	-	-
HLA-DRB1*01:01	1	80	97	18	Consensus (comb.lib./smm/nn)	LLSAFLSMSGTVLPSTFF	0.10	0.30	FLSMSGTVL	0.01	0.01	0.03	FLSMSGTVL	6.00	0.10	0.30	FLSMSGTVL	14.50	1.30	3.85	-	-	-	-	-	-	-	-
HLA-DRB1*01:01	1	81	98	18	Consensus (comb.lib./smm/nn)	LSAFLSMSGTVLPSTFFY	0.10	0.30	FLSMSGTVL	0.01	0.01	0.03	FLSMSGTVL	6.00	0.10	0.30	FLSMSGTVL	15.20	1.40	4.14	-	-	-	-	-	-	-	-
HLA-DRB1*01:01	1	82	99	18	Consensus (comb.lib./smm/nn)	SAFLSMSGTVLPSTFFYF	0.10	0.30	FLSMSGTVL	0.01	0.01	0.03	FLSMSGTVL	6.00	0.10	0.30	FLSMSGTVL	16.70	1.60	4.74	-	-	-	-	-	-	-	-
HLA-DPA1*01:03/DPB1*02:01	1	89	100	12	Consensus (comb.lib./smm)	GTVLPSTFFYFL	0.11	0.31	LPSTFFYFL	0.01	0.01	0.03	VLPSTFFYF	28.00	0.20	0.59	-	-	-	-	-	-	-	-	-	-	-	-
HLA-DPA1*01/DPB1*04:01	1	93	106	14	Consensus (comb.lib./smm)	PSTFFYFLFHVFGM	0.29	0.31	FFYFLFHVF	0.01	0.01	0.01	FFYFLFHVF	61.00	0.57	0.61	-	-	-	-	-	-	-	-	-	-	-	-
HLA-DPA1*01/DPB1*04:01	1	88	101	14	Consensus (comb.lib./smm)	SGTVLPSTFFYFLF	0.29	0.31	PSTFFYFLF	0.01	0.01	0.01	LPSTFFYFL	60.00	0.56	0.60	-	-	-	-	-	-	-	-	-	-	-	-
HLA-DPA1*01/DPB1*04:01	1	90	103	14	Consensus (comb.lib./smm)	TVLPSTFFYFLFHV	0.29	0.31	TFFYFLFHV	0.01	0.01	0.01	LPSTFFYFL	60.00	0.56	0.60	-	-	-	-	-	-	-	-	-	-	-	-
HLA-DPA1*01/DPB1*04:01	1	89	101	13	Consensus (comb.lib./smm)	GTVLPSTFFYFLF	0.21	0.32	PSTFFYFLF	0.01	0.01	0.02	LPSTFFYFL	60.00	0.40	0.62	-	-	-	-	-	-	-	-	-	-	-	-
HLA-DPA1*01/DPB1*04:01	1	55	71	17	Consensus (comb.lib./smm)	QYTGYSSGIFLLLISFT	0.19	0.32	YSSGIFLLL	0.01	0.01	0.02	YSSGIFLLL	90.00	0.37	0.63	-	-	-	-	-	-	-	-	-	-	-	-
HLA-DPA1*01/DPB1*04:01	1	54	70	17	Consensus (comb.lib./smm)	YQYTGYSSGIFLLLISF	0.19	0.32	YSSGIFLLL	0.01	0.01	0.02	YSSGIFLLL	90.00	0.37	0.63	-	-	-	-	-	-	-	-	-	-	-	-
HLA-DPA1*01/DPB1*04:01	1	56	72	17	Consensus (comb.lib./smm)	YTGYSSGIFLLLISFTY	0.19	0.32	YSSGIFLLL	0.01	0.01	0.02	YSSGIFLLL	90.00	0.37	0.63	-	-	-	-	-	-	-	-	-	-	-	-
HLA-DPA1*03:01/DPB1*04:02	1	68	83	16	Consensus (comb.lib./smm)	ISFTYWLISLYILLSA	0.28	0.32	WLISLYILL	0.01	0.01	0.01	WLISLYILL	79.00	0.55	0.63	-	-	-	-	-	-	-	-	-	-	-	-
HLA-DPA1*02:01/DPB1*01:01	1	65	79	15	Consensus (comb.lib./smm)	LLLISFTYWLISLYI	0.33	0.33	LISFTYWLI	0.01	0.01	0.01	LISFTYWLI	35.00	0.64	0.64	-	-	-	-	-	-	-	-	-	-	-	-
HLA-DPA1*03:01/DPB1*04:02	1	70	82	13	Consensus (comb.lib./smm)	FTYWLISLYILLS	0.21	0.33	WLISLYILL	0.01	0.01	0.02	WLISLYILL	33.00	0.41	0.64	-	-	-	-	-	-	-	-	-	-	-	-
HLA-DQA1*01:01/DQB1*05:01	1	69	81	13	Consensus (comb.lib./smm)	SFTYWLISLYILL	0.21	0.33	YWLISLYIL	0.01	0.01	0.02	FTYWLISLY	521.00	0.41	0.64	-	-	-	-	-	-	-	-	-	-	-	-
HLA-DQA1*01:01/DQB1*05:01	1	68	85	18	Consensus (comb.lib./smm)	ISFTYWLISLYILLSAFL	0.11	0.33	YWLISLYIL	0.01	0.01	0.03	FTYWLISLY	525.00	0.21	0.62	-	-	-	-	-	-	-	-	-	-	-	-
HLA-DPA1*01/DPB1*04:01	1	53	69	17	Consensus (comb.lib./smm)	CYQYTGYSSGIFLLLIS	0.20	0.34	YSSGIFLLL	0.01	0.01	0.02	YSSGIFLLL	91.00	0.39	0.66	-	-	-	-	-	-	-	-	-	-	-	-
HLA-DPA1*01/DPB1*04:01	1	58	74	17	Consensus (comb.lib./smm)	GYSSGIFLLLISFTYWL	0.20	0.34	LLISFTYWL	0.01	0.01	0.02	YSSGIFLLL	92.00	0.39	0.66	-	-	-	-	-	-	-	-	-	-	-	-
HLA-DPA1*01/DPB1*04:01	1	52	68	17	Consensus (comb.lib./smm)	LCYQYTGYSSGIFLLLI	0.20	0.34	YSSGIFLLL	0.01	0.01	0.02	YSSGIFLLL	91.00	0.39	0.66	-	-	-	-	-	-	-	-	-	-	-	-
HLA-DPA1*01/DPB1*04:01	1	93	105	13	Consensus (comb.lib./smm)	PSTFFYFLFHVFG	0.21	0.34	FFYFLFHVF	0.01	0.01	0.02	FFYFLFHVF	62.00	0.42	0.65	-	-	-	-	-	-	-	-	-	-	-	-
HLA-DPA1*01/DPB1*04:01	1	88	102	15	Consensus (comb.lib./smm)	SGTVLPSTFFYFLFH	0.34	0.34	PSTFFYFLF	0.01	0.01	0.01	LPSTFFYFL	58.00	0.66	0.66	-	-	-	-	-	-	-	-	-	-	-	-
HLA-DPA1*01/DPB1*04:01	1	51	67	17	Consensus (comb.lib./smm)	SLCYQYTGYSSGIFLLL	0.20	0.34	YSSGIFLLL	0.01	0.01	0.02	GYSSGIFLL	94.00	0.39	0.66	-	-	-	-	-	-	-	-	-	-	-	-
HLA-DPA1*01/DPB1*04:01	1	94	106	13	Consensus (comb.lib./smm)	STFFYFLFHVFGM	0.21	0.34	FFYFLFHVF	0.01	0.01	0.02	FFYFLFHVF	64.00	0.42	0.65	-	-	-	-	-	-	-	-	-	-	-	-
HLA-DPA1*01/DPB1*04:01	1	57	73	17	Consensus (comb.lib./smm)	TGYSSGIFLLLISFTYW	0.20	0.34	LLLISFTYW	0.01	0.01	0.02	YSSGIFLLL	91.00	0.39	0.66	-	-	-	-	-	-	-	-	-	-	-	-
HLA-DPA1*03:01/DPB1*04:02	1	68	81	14	Consensus (comb.lib./smm)	ISFTYWLISLYILL	0.32	0.34	WLISLYILL	0.01	0.01	0.01	YWLISLYIL	40.00	0.62	0.67	-	-	-	-	-	-	-	-	-	-	-	-
HLA-DPA1*03:01/DPB1*04:02	1	71	83	13	Consensus (comb.lib./smm)	TYWLISLYILLSA	0.21	0.34	WLISLYILL	0.01	0.01	0.02	WLISLYILL	34.00	0.42	0.65	-	-	-	-	-	-	-	-	-	-	-	-
HLA-DPA1*03:01/DPB1*04:02	1	73	87	15	Consensus (comb.lib./smm)	WLISLYILLSAFLSM	0.34	0.34	WLISLYILL	0.01	0.01	0.01	LISLYILLS	38.00	0.67	0.67	-	-	-	-	-	-	-	-	-	-	-	-
HLA-DQA1*01:01/DQB1*05:01	1	70	82	13	Consensus (comb.lib./smm)	FTYWLISLYILLS	0.22	0.34	YWLISLYIL	0.01	0.01	0.02	FTYWLISLY	534.00	0.43	0.67	-	-	-	-	-	-	-	-	-	-	-	-
HLA-DRB1*01:01	1	83	95	13	Consensus (comb.lib./smm/nn)	AFLSMSGTVLPST	0.22	0.34	FLSMSGTVL	0.01	0.01	0.02	FLSMSGTVL	6.00	0.22	0.34	FLSMSGTVL	6.70	1.10	1.72	-	-	-	-	-	-	-	-
HLA-DRB1*01:01	1	73	85	13	Consensus (comb.lib./smm/nn)	WLISLYILLSAFL	0.22	0.34	LYILLSAFL	0.01	0.01	0.02	LISLYILLS	6.00	0.22	0.34	LYILLSAFL	295.10	43.00	67.05	-	-	-	-	-	-	-	-
HLA-DPA1*01/DPB1*04:01	1	87	101	15	Consensus (comb.lib./smm)	MSGTVLPSTFFYFLF	0.35	0.35	PSTFFYFLF	0.01	0.01	0.01	LPSTFFYFL	60.00	0.68	0.68	-	-	-	-	-	-	-	-	-	-	-	-
HLA-DPA1*01/DPB1*04:01	1	88	104	17	Consensus (comb.lib./smm)	SGTVLPSTFFYFLFHVF	0.21	0.35	FFYFLFHVF	0.01	0.01	0.02	LPSTFFYFL	96.00	0.40	0.68	-	-	-	-	-	-	-	-	-	-	-	-
HLA-DPA1*01/DPB1*04:01	1	90	102	13	Consensus (comb.lib./smm)	TVLPSTFFYFLFH	0.23	0.35	PSTFFYFLF	0.01	0.01	0.02	LPSTFFYFL	67.00	0.44	0.69	-	-	-	-	-	-	-	-	-	-	-	-
HLA-DPA1*01/DPB1*04:01	1	90	106	17	Consensus (comb.lib./smm)	TVLPSTFFYFLFHVFGM	0.21	0.35	FFYFLFHVF	0.01	0.01	0.02	LPSTFFYFL	97.00	0.40	0.68	-	-	-	-	-	-	-	-	-	-	-	-
HLA-DPA1*01/DPB1*04:01	1	59	75	17	Consensus (comb.lib./smm)	YSSGIFLLLISFTYWLI	0.21	0.35	LISFTYWLI	0.01	0.01	0.02	YSSGIFLLL	95.00	0.40	0.68	-	-	-	-	-	-	-	-	-	-	-	-
HLA-DPA1*02:01/DPB1*01:01	1	64	78	15	Consensus (comb.lib./smm)	FLLLISFTYWLISLY	0.35	0.35	LISFTYWLI	0.01	0.01	0.01	LISFTYWLI	36.00	0.68	0.68	-	-	-	-	-	-	-	-	-	-	-	-
HLA-DPA1*03:01/DPB1*04:02	1	67	81	15	Consensus (comb.lib./smm)	LISFTYWLISLYILL	0.35	0.35	WLISLYILL	0.01	0.01	0.01	YWLISLYIL	39.00	0.70	0.70	-	-	-	-	-	-	-	-	-	-	-	-
HLA-DPA1*01/DPB1*04:01	1	89	105	17	Consensus (comb.lib./smm)	GTVLPSTFFYFLFHVFG	0.21	0.36	FFYFLFHVF	0.01	0.01	0.02	LPSTFFYFL	98.00	0.41	0.70	-	-	-	-	-	-	-	-	-	-	-	-
HLA-DPA1*01/DPB1*04:01	1	98	111	14	Consensus (comb.lib./smm)	YFLFHVFGMLLYAA	0.33	0.36	LFHVFGMLL	0.01	0.01	0.01	FLFHVFGML	67.00	0.65	0.70	-	-	-	-	-	-	-	-	-	-	-	-
HLA-DPA1*01:03/DPB1*02:01	1	89	106	18	Consensus (comb.lib./smm)	GTVLPSTFFYFLFHVFGM	0.12	0.36	LPSTFFYFL	0.01	0.01	0.03	FFYFLFHVF	29.00	0.23	0.68	-	-	-	-	-	-	-	-	-	-	-	-
HLA-DPA1*01:03/DPB1*02:01	1	87	104	18	Consensus (comb.lib./smm)	MSGTVLPSTFFYFLFHVF	0.12	0.36	LPSTFFYFL	0.01	0.01	0.03	VLPSTFFYF	29.00	0.23	0.68	-	-	-	-	-	-	-	-	-	-	-	-
HLA-DPA1*01:03/DPB1*02:01	1	88	105	18	Consensus (comb.lib./smm)	SGTVLPSTFFYFLFHVFG	0.12	0.36	LPSTFFYFL	0.01	0.01	0.03	FFYFLFHVF	29.00	0.23	0.68	-	-	-	-	-	-	-	-	-	-	-	-
HLA-DPA1*03:01/DPB1*04:02	1	70	85	16	Consensus (comb.lib./smm)	FTYWLISLYILLSAFL	0.31	0.36	WLISLYILL	0.01	0.01	0.01	WLISLYILL	84.00	0.61	0.70	-	-	-	-	-	-	-	-	-	-	-	-
HLA-DPA1*03:01/DPB1*04:02	1	67	82	16	Consensus (comb.lib./smm)	LISFTYWLISLYILLS	0.31	0.36	WLISLYILL	0.01	0.01	0.01	WLISLYILL	84.00	0.61	0.70	-	-	-	-	-	-	-	-	-	-	-	-
HLA-DPA1*01:03/DPB1*02:01	1	64	77	14	Consensus (comb.lib./smm)	FLLLISFTYWLISL	0.35	0.37	LISFTYWLI	0.01	0.01	0.01	LISFTYWLI	39.00	0.68	0.73	-	-	-	-	-	-	-	-	-	-	-	-
HLA-DPA1*01:03/DPB1*02:01	1	65	78	14	Consensus (comb.lib./smm)	LLLISFTYWLISLY	0.35	0.37	LISFTYWLI	0.01	0.01	0.01	LISFTYWLI	39.00	0.68	0.73	-	-	-	-	-	-	-	-	-	-	-	-
HLA-DPA1*02:01/DPB1*01:01	1	67	80	14	Consensus (comb.lib./smm)	LISFTYWLISLYIL	0.34	0.37	LISFTYWLI	0.01	0.01	0.01	SFTYWLISL	40.00	0.67	0.72	-	-	-	-	-	-	-	-	-	-	-	-
HLA-DPA1*02:01/DPB1*01:01	1	67	83	17	Consensus (comb.lib./smm)	LISFTYWLISLYILLSA	0.21	0.37	LISFTYWLI	0.01	0.01	0.02	WLISLYILL	48.00	0.42	0.72	-	-	-	-	-	-	-	-	-	-	-	-
HLA-DPA1*02:01/DPB1*01:01	1	66	82	17	Consensus (comb.lib./smm)	LLISFTYWLISLYILLS	0.21	0.37	LISFTYWLI	0.01	0.01	0.02	WLISLYILL	49.00	0.42	0.72	-	-	-	-	-	-	-	-	-	-	-	-
HLA-DPA1*02:01/DPB1*01:01	1	65	81	17	Consensus (comb.lib./smm)	LLLISFTYWLISLYILL	0.21	0.37	LISFTYWLI	0.01	0.01	0.02	LISFTYWLI	50.00	0.42	0.72	-	-	-	-	-	-	-	-	-	-	-	-
HLA-DPA1*02:01/DPB1*01:01	1	59	75	17	Consensus (comb.lib./smm)	YSSGIFLLLISFTYWLI	0.21	0.37	LISFTYWLI	0.01	0.01	0.02	YSSGIFLLL	50.00	0.42	0.72	-	-	-	-	-	-	-	-	-	-	-	-
HLA-DQA1*01:01/DQB1*05:01	1	69	86	18	Consensus (comb.lib./smm)	SFTYWLISLYILLSAFLS	0.12	0.37	YWLISLYIL	0.01	0.01	0.03	FTYWLISLY	555.00	0.24	0.71	-	-	-	-	-	-	-	-	-	-	-	-
HLA-DPA1*01/DPB1*04:01	1	99	112	14	Consensus (comb.lib./smm)	FLFHVFGMLLYAAG	0.35	0.38	LFHVFGMLL	0.01	0.01	0.01	FLFHVFGML	69.00	0.69	0.74	-	-	-	-	-	-	-	-	-	-	-	-
HLA-DPA1*01/DPB1*04:01	1	92	109	18	Consensus (comb.lib./smm)	LPSTFFYFLFHVFGMLLY	0.13	0.38	LFHVFGMLL	0.01	0.01	0.03	FLFHVFGML	48.00	0.25	0.74	-	-	-	-	-	-	-	-	-	-	-	-
HLA-DPA1*01/DPB1*04:01	1	90	107	18	Consensus (comb.lib./smm)	TVLPSTFFYFLFHVFGML	0.13	0.38	FFYFLFHVF	0.01	0.01	0.03	FFYFLFHVF	49.00	0.25	0.74	-	-	-	-	-	-	-	-	-	-	-	-
HLA-DPA1*01/DPB1*04:01	1	91	108	18	Consensus (comb.lib./smm)	VLPSTFFYFLFHVFGMLL	0.13	0.38	LFHVFGMLL	0.01	0.01	0.03	FLFHVFGML	48.00	0.25	0.74	-	-	-	-	-	-	-	-	-	-	-	-
HLA-DPA1*01/DPB1*04:01	1	98	112	15	Consensus (comb.lib./smm)	YFLFHVFGMLLYAAG	0.38	0.38	LFHVFGMLL	0.01	0.01	0.01	FLFHVFGML	66.00	0.75	0.75	-	-	-	-	-	-	-	-	-	-	-	-
HLA-DPA1*01:03/DPB1*02:01	1	62	75	14	Consensus (comb.lib./smm)	GIFLLLISFTYWLI	0.35	0.38	LISFTYWLI	0.01	0.01	0.01	LLLISFTYW	40.00	0.69	0.74	-	-	-	-	-	-	-	-	-	-	-	-
HLA-DPA1*01:03/DPB1*02:01	1	90	103	14	Consensus (comb.lib./smm)	TVLPSTFFYFLFHV	0.35	0.38	LPSTFFYFL	0.01	0.01	0.01	LPSTFFYFL	41.00	0.70	0.75	-	-	-	-	-	-	-	-	-	-	-	-
HLA-DRB1*01:01	1	83	97	15	Consensus (comb.lib./smm/nn)	AFLSMSGTVLPSTFF	0.38	0.38	FLSMSGTVL	0.01	0.01	0.01	FLSMSGTVL	6.00	0.38	0.38	FLSMSGTVL	7.60	1.70	1.70	-	-	-	-	-	-	-	-
HLA-DPA1*01/DPB1*04:01	1	99	111	13	Consensus (comb.lib./smm)	FLFHVFGMLLYAA	0.25	0.39	LFHVFGMLL	0.01	0.01	0.02	FLFHVFGML	69.00	0.49	0.76	-	-	-	-	-	-	-	-	-	-	-	-
HLA-DPA1*03:01/DPB1*04:02	1	69	84	16	Consensus (comb.lib./smm)	SFTYWLISLYILLSAF	0.34	0.39	WLISLYILL	0.01	0.01	0.01	WLISLYILL	86.00	0.66	0.76	-	-	-	-	-	-	-	-	-	-	-	-
HLA-DPA1*03:01/DPB1*04:02	1	71	86	16	Consensus (comb.lib./smm)	TYWLISLYILLSAFLS	0.34	0.39	WLISLYILL	0.01	0.01	0.01	WLISLYILL	87.00	0.66	0.76	-	-	-	-	-	-	-	-	-	-	-	-
HLA-DPA1*01/DPB1*04:01	1	93	110	18	Consensus (comb.lib./smm)	PSTFFYFLFHVFGMLLYA	0.14	0.40	LFHVFGMLL	0.01	0.01	0.03	FLFHVFGML	54.00	0.26	0.77	-	-	-	-	-	-	-	-	-	-	-	-
HLA-DPA1*01/DPB1*04:01	1	94	111	18	Consensus (comb.lib./smm)	STFFYFLFHVFGMLLYAA	0.14	0.40	LFHVFGMLL	0.01	0.01	0.03	FLFHVFGML	54.00	0.26	0.77	-	-	-	-	-	-	-	-	-	-	-	-
HLA-DPA1*01/DPB1*04:01	1	95	112	18	Consensus (comb.lib./smm)	TFFYFLFHVFGMLLYAAG	0.14	0.40	LFHVFGMLL	0.01	0.01	0.03	FLFHVFGML	55.00	0.26	0.77	-	-	-	-	-	-	-	-	-	-	-	-
HLA-DPA1*01:03/DPB1*02:01	1	63	75	13	Consensus (comb.lib./smm)	IFLLLISFTYWLI	0.26	0.40	LISFTYWLI	0.01	0.01	0.02	LLLISFTYW	40.00	0.50	0.78	-	-	-	-	-	-	-	-	-	-	-	-
HLA-DPA1*01:03/DPB1*02:01	1	65	77	13	Consensus (comb.lib./smm)	LLLISFTYWLISL	0.26	0.40	LISFTYWLI	0.01	0.01	0.02	LISFTYWLI	40.00	0.50	0.78	-	-	-	-	-	-	-	-	-	-	-	-
HLA-DPA1*02:01/DPB1*01:01	1	63	77	15	Consensus (comb.lib./smm)	IFLLLISFTYWLISL	0.40	0.40	LISFTYWLI	0.01	0.01	0.01	LISFTYWLI	38.00	0.78	0.78	-	-	-	-	-	-	-	-	-	-	-	-
HLA-DPA1*03:01/DPB1*04:02	1	72	85	14	Consensus (comb.lib./smm)	YWLISLYILLSAFL	0.37	0.40	WLISLYILL	0.01	0.01	0.01	LISLYILLS	47.00	0.73	0.79	-	-	-	-	-	-	-	-	-	-	-	-
HLA-DPA1*01/DPB1*04:01	1	96	113	18	Consensus (comb.lib./smm)	FFYFLFHVFGMLLYAAGG	0.14	0.41	LFHVFGMLL	0.01	0.01	0.03	FLFHVFGML	57.00	0.27	0.80	-	-	-	-	-	-	-	-	-	-	-	-
HLA-DPA1*01/DPB1*04:01	1	99	113	15	Consensus (comb.lib./smm)	FLFHVFGMLLYAAGG	0.41	0.41	LFHVFGMLL	0.01	0.01	0.01	FLFHVFGML	69.00	0.81	0.81	-	-	-	-	-	-	-	-	-	-	-	-
HLA-DPA1*01/DPB1*04:01	1	98	110	13	Consensus (comb.lib./smm)	YFLFHVFGMLLYA	0.26	0.41	LFHVFGMLL	0.01	0.01	0.02	FLFHVFGML	72.00	0.51	0.80	-	-	-	-	-	-	-	-	-	-	-	-
HLA-DPA1*01:03/DPB1*02:01	1	64	76	13	Consensus (comb.lib./smm)	FLLLISFTYWLIS	0.26	0.41	LISFTYWLI	0.01	0.01	0.02	LISFTYWLI	41.00	0.51	0.80	-	-	-	-	-	-	-	-	-	-	-	-
HLA-DPA1*01:03/DPB1*02:01	1	64	78	15	Consensus (comb.lib./smm)	FLLLISFTYWLISLY	0.41	0.41	LISFTYWLI	0.01	0.01	0.01	LISFTYWLI	39.00	0.82	0.82	-	-	-	-	-	-	-	-	-	-	-	-
HLA-DPA1*01:03/DPB1*02:01	1	65	79	15	Consensus (comb.lib./smm)	LLLISFTYWLISLYI	0.41	0.41	LISFTYWLI	0.01	0.01	0.01	LISFTYWLI	39.00	0.82	0.82	-	-	-	-	-	-	-	-	-	-	-	-
HLA-DPA1*01:03/DPB1*02:01	1	88	103	16	Consensus (comb.lib./smm)	SGTVLPSTFFYFLFHV	0.35	0.41	LPSTFFYFL	0.01	0.01	0.01	VLPSTFFYF	73.00	0.70	0.81	-	-	-	-	-	-	-	-	-	-	-	-
HLA-DPA1*02:01/DPB1*01:01	1	66	80	15	Consensus (comb.lib./smm)	LLISFTYWLISLYIL	0.41	0.41	LISFTYWLI	0.01	0.01	0.01	SFTYWLISL	39.00	0.81	0.81	-	-	-	-	-	-	-	-	-	-	-	-
HLA-DPA1*03:01/DPB1*04:02	1	71	87	17	Consensus (comb.lib./smm)	TYWLISLYILLSAFLSM	0.24	0.41	WLISLYILL	0.01	0.01	0.02	WLISLYILL	66.00	0.47	0.80	-	-	-	-	-	-	-	-	-	-	-	-
HLA-DPA1*03:01/DPB1*04:02	1	72	88	17	Consensus (comb.lib./smm)	YWLISLYILLSAFLSMS	0.24	0.41	WLISLYILL	0.01	0.01	0.02	ILLSAFLSM	65.00	0.47	0.80	-	-	-	-	-	-	-	-	-	-	-	-
HLA-DRB1*01:01	1	84	101	18	Consensus (comb.lib./smm/nn)	FLSMSGTVLPSTFFYFLF	0.14	0.41	FLSMSGTVL	0.01	0.01	0.03	FLSMSGTVL	7.00	0.14	0.41	FLSMSGTVL	71.70	9.00	26.64	-	-	-	-	-	-	-	-
HLA-DPA1*01/DPB1*04:01	1	93	104	12	Consensus (comb.lib./smm)	PSTFFYFLFHVF	0.14	0.42	FFYFLFHVF	0.01	0.01	0.03	TFFYFLFHV	60.00	0.27	0.80	-	-	-	-	-	-	-	-	-	-	-	-
HLA-DPA1*01:03/DPB1*02:01	1	87	102	16	Consensus (comb.lib./smm)	MSGTVLPSTFFYFLFH	0.36	0.42	LPSTFFYFL	0.01	0.01	0.01	VLPSTFFYF	78.00	0.72	0.83	-	-	-	-	-	-	-	-	-	-	-	-
HLA-DPA1*01:03/DPB1*02:01	1	61	75	15	Consensus (comb.lib./smm)	SGIFLLLISFTYWLI	0.42	0.42	LISFTYWLI	0.01	0.01	0.01	LLLISFTYW	40.00	0.84	0.84	-	-	-	-	-	-	-	-	-	-	-	-
HLA-DPA1*01:03/DPB1*02:01	1	86	101	16	Consensus (comb.lib./smm)	SMSGTVLPSTFFYFLF	0.36	0.42	LPSTFFYFL	0.01	0.01	0.01	VLPSTFFYF	78.00	0.72	0.83	-	-	-	-	-	-	-	-	-	-	-	-
HLA-DPA1*02:01/DPB1*01:01	1	65	80	16	Consensus (comb.lib./smm)	LLLISFTYWLISLYIL	0.36	0.42	LISFTYWLI	0.01	0.01	0.01	LISFTYWLI	77.00	0.71	0.82	-	-	-	-	-	-	-	-	-	-	-	-
HLA-DPA1*01:03/DPB1*02:01	1	85	100	16	Consensus (comb.lib./smm)	LSMSGTVLPSTFFYFL	0.38	0.43	LPSTFFYFL	0.01	0.01	0.01	VLPSTFFYF	81.00	0.74	0.85	-	-	-	-	-	-	-	-	-	-	-	-
HLA-DPA1*03:01/DPB1*04:02	1	72	86	15	Consensus (comb.lib./smm)	YWLISLYILLSAFLS	0.43	0.43	WLISLYILL	0.01	0.01	0.01	LISLYILLS	47.00	0.85	0.85	-	-	-	-	-	-	-	-	-	-	-	-
HLA-DPA1*01:03/DPB1*02:01	1	67	82	16	Consensus (comb.lib./smm)	LISFTYWLISLYILLS	0.38	0.44	LISFTYWLI	0.01	0.01	0.01	LISFTYWLI	83.00	0.75	0.87	-	-	-	-	-	-	-	-	-	-	-	-
HLA-DPA1*01:03/DPB1*02:01	1	66	81	16	Consensus (comb.lib./smm)	LLISFTYWLISLYILL	0.38	0.44	LISFTYWLI	0.01	0.01	0.01	LISFTYWLI	82.00	0.75	0.87	-	-	-	-	-	-	-	-	-	-	-	-
HLA-DPA1*02:01/DPB1*01:01	1	65	77	13	Consensus (comb.lib./smm)	LLLISFTYWLISL	0.29	0.44	LISFTYWLI	0.01	0.01	0.02	LISFTYWLI	47.00	0.56	0.87	-	-	-	-	-	-	-	-	-	-	-	-
HLA-DPA1*01:03/DPB1*02:01	1	65	80	16	Consensus (comb.lib./smm)	LLLISFTYWLISLYIL	0.38	0.44	LISFTYWLI	0.01	0.01	0.01	LISFTYWLI	83.00	0.75	0.87	-	-	-	-	-	-	-	-	-	-	-	-
HLA-DPA1*01:03/DPB1*02:01	1	90	102	13	Consensus (comb.lib./smm)	TVLPSTFFYFLFH	0.29	0.44	LPSTFFYFL	0.01	0.01	0.02	LPSTFFYFL	46.00	0.56	0.87	-	-	-	-	-	-	-	-	-	-	-	-
HLA-DPA1*02:01/DPB1*01:01	1	64	77	14	Consensus (comb.lib./smm)	FLLLISFTYWLISL	0.41	0.44	LISFTYWLI	0.01	0.01	0.01	LISFTYWLI	46.00	0.81	0.87	-	-	-	-	-	-	-	-	-	-	-	-
HLA-DPA1*03:01/DPB1*04:02	1	69	81	13	Consensus (comb.lib./smm)	SFTYWLISLYILL	0.28	0.44	WLISLYILL	0.01	0.01	0.02	YWLISLYIL	44.00	0.55	0.86	-	-	-	-	-	-	-	-	-	-	-	-
HLA-DPA1*03:01/DPB1*04:02	1	73	89	17	Consensus (comb.lib./smm)	WLISLYILLSAFLSMSG	0.26	0.44	WLISLYILL	0.01	0.01	0.02	ILLSAFLSM	71.00	0.51	0.87	-	-	-	-	-	-	-	-	-	-	-	-
HLA-DQA1*01:01/DQB1*05:01	1	64	81	18	Consensus (comb.lib./smm)	FLLLISFTYWLISLYILL	0.15	0.44	YWLISLYIL	0.01	0.01	0.03	FTYWLISLY	587.00	0.29	0.86	-	-	-	-	-	-	-	-	-	-	-	-
HLA-DQA1*01:01/DQB1*05:01	1	65	82	18	Consensus (comb.lib./smm)	LLLISFTYWLISLYILLS	0.15	0.44	YWLISLYIL	0.01	0.01	0.03	FTYWLISLY	582.00	0.29	0.86	-	-	-	-	-	-	-	-	-	-	-	-
HLA-DRB1*01:01	1	74	85	12	Consensus (comb.lib./smm/nn)	LISLYILLSAFL	0.15	0.44	LYILLSAFL	0.01	0.01	0.03	LISLYILLS	6.00	0.15	0.44	LYILLSAFL	361.20	32.00	94.89	-	-	-	-	-	-	-	-
HLA-DPA1*01:03/DPB1*02:01	1	34	47	14	Consensus (comb.lib./smm)	IGGILTLFELILGI	0.42	0.45	GILTLFELI	0.01	0.01	0.01	GILTLFELI	50.00	0.83	0.89	-	-	-	-	-	-	-	-	-	-	-	-
HLA-DPA1*01:03/DPB1*02:01	1	33	46	14	Consensus (comb.lib./smm)	SIGGILTLFELILG	0.41	0.45	GILTLFELI	0.01	0.01	0.01	GILTLFELI	49.00	0.82	0.88	-	-	-	-	-	-	-	-	-	-	-	-
HLA-DPA1*01:03/DPB1*02:01	1	32	45	14	Consensus (comb.lib./smm)	TSIGGILTLFELIL	0.41	0.45	GILTLFELI	0.01	0.01	0.01	GILTLFELI	49.00	0.82	0.88	-	-	-	-	-	-	-	-	-	-	-	-
HLA-DQA1*01:01/DQB1*05:01	1	65	78	14	Consensus (comb.lib./smm)	LLLISFTYWLISLY	0.42	0.45	SFTYWLISL	0.02	0.73	0.79	SFTYWLISL	262.00	0.11	0.12	-	-	-	-	-	-	-	-	-	-	-	-
HLA-DPA1*01:03/DPB1*02:01	1	64	79	16	Consensus (comb.lib./smm)	FLLLISFTYWLISLYI	0.40	0.46	LISFTYWLI	0.01	0.01	0.01	LISFTYWLI	87.00	0.78	0.90	-	-	-	-	-	-	-	-	-	-	-	-
HLA-DPA1*01:03/DPB1*02:01	1	63	78	16	Consensus (comb.lib./smm)	IFLLLISFTYWLISLY	0.40	0.46	LISFTYWLI	0.01	0.01	0.01	LISFTYWLI	87.00	0.78	0.90	-	-	-	-	-	-	-	-	-	-	-	-
HLA-DPA1*01:03/DPB1*02:01	1	59	75	17	Consensus (comb.lib./smm)	YSSGIFLLLISFTYWLI	0.27	0.46	LISFTYWLI	0.01	0.01	0.02	YSSGIFLLL	59.00	0.53	0.90	-	-	-	-	-	-	-	-	-	-	-	-
HLA-DQA1*01:01/DQB1*05:01	1	66	79	14	Consensus (comb.lib./smm)	LLISFTYWLISLYI	0.42	0.46	SFTYWLISL	0.02	0.73	0.79	FTYWLISLY	270.00	0.12	0.13	-	-	-	-	-	-	-	-	-	-	-	-
HLA-DPA1*01:03/DPB1*02:01	1	62	77	16	Consensus (comb.lib./smm)	GIFLLLISFTYWLISL	0.41	0.47	LISFTYWLI	0.01	0.01	0.01	LLLISFTYW	88.00	0.80	0.92	-	-	-	-	-	-	-	-	-	-	-	-
HLA-DPA1*01:03/DPB1*02:01	1	67	81	15	Consensus (comb.lib./smm)	LISFTYWLISLYILL	0.47	0.47	LISFTYWLI	0.01	0.01	0.01	YWLISLYIL	44.00	0.92	0.92	-	-	-	-	-	-	-	-	-	-	-	-
HLA-DPA1*01:03/DPB1*02:01	1	31	44	14	Consensus (comb.lib./smm)	LTSIGGILTLFELI	0.43	0.47	GILTLFELI	0.01	0.01	0.01	GGILTLFEL	51.00	0.86	0.93	-	-	-	-	-	-	-	-	-	-	-	-
HLA-DPA1*01:03/DPB1*02:01	1	33	45	13	Consensus (comb.lib./smm)	SIGGILTLFELIL	0.30	0.47	GILTLFELI	0.01	0.01	0.02	GILTLFELI	49.00	0.59	0.92	-	-	-	-	-	-	-	-	-	-	-	-
HLA-DPA1*01:03/DPB1*02:01	1	61	76	16	Consensus (comb.lib./smm)	SGIFLLLISFTYWLIS	0.42	0.48	LISFTYWLI	0.01	0.01	0.01	LLLISFTYW	90.00	0.83	0.96	-	-	-	-	-	-	-	-	-	-	-	-
HLA-DPA1*02:01/DPB1*01:01	1	64	79	16	Consensus (comb.lib./smm)	FLLLISFTYWLISLYI	0.41	0.48	LISFTYWLI	0.01	0.01	0.01	LISFTYWLI	86.00	0.82	0.95	-	-	-	-	-	-	-	-	-	-	-	-
HLA-DPA1*02:01/DPB1*01:01	1	62	75	14	Consensus (comb.lib./smm)	GIFLLLISFTYWLI	0.45	0.48	LISFTYWLI	0.01	0.01	0.01	FLLLISFTY	49.00	0.88	0.95	-	-	-	-	-	-	-	-	-	-	-	-
HLA-DPA1*02:01/DPB1*01:01	1	63	78	16	Consensus (comb.lib./smm)	IFLLLISFTYWLISLY	0.41	0.48	LISFTYWLI	0.01	0.01	0.01	LISFTYWLI	86.00	0.82	0.95	-	-	-	-	-	-	-	-	-	-	-	-
HLA-DPA1*03:01/DPB1*04:02	1	66	81	16	Consensus (comb.lib./smm)	LLISFTYWLISLYILL	0.41	0.48	WLISLYILL	0.01	0.01	0.01	ISFTYWLIS	99.00	0.82	0.95	-	-	-	-	-	-	-	-	-	-	-	-
HLA-DPA1*03:01/DPB1*04:02	1	72	84	13	Consensus (comb.lib./smm)	YWLISLYILLSAF	0.30	0.48	WLISLYILL	0.01	0.01	0.02	LISLYILLS	49.00	0.60	0.94	-	-	-	-	-	-	-	-	-	-	-	-
HLA-DQA1*01:01/DQB1*05:01	1	65	79	15	Consensus (comb.lib./smm)	LLLISFTYWLISLYI	0.48	0.48	SFTYWLISL	0.02	0.80	0.80	FTYWLISLY	253.00	0.15	0.15	-	-	-	-	-	-	-	-	-	-	-	-
HLA-DRB1*01:01	1	84	97	14	Consensus (comb.lib./smm/nn)	FLSMSGTVLPSTFF	0.45	0.48	FLSMSGTVL	0.01	0.01	0.01	FLSMSGTVL	7.00	0.45	0.48	FLSMSGTVL	13.10	5.00	5.38	-	-	-	-	-	-	-	-
HLA-DPA1*01/DPB1*04:01	1	58	71	14	Consensus (comb.lib./smm)	GYSSGIFLLLISFT	0.46	0.49	YSSGIFLLL	0.01	0.01	0.01	YSSGIFLLL	90.00	0.90	0.97	-	-	-	-	-	-	-	-	-	-	-	-
HLA-DPA1*02:01/DPB1*01:01	1	61	75	15	Consensus (comb.lib./smm)	SGIFLLLISFTYWLI	0.49	0.49	LISFTYWLI	0.01	0.01	0.01	FLLLISFTY	45.00	0.98	0.98	-	-	-	-	-	-	-	-	-	-	-	-
HLA-DQA1*01:01/DQB1*05:01	1	64	78	15	Consensus (comb.lib./smm)	FLLLISFTYWLISLY	0.49	0.49	SFTYWLISL	0.02	0.80	0.80	SFTYWLISL	261.00	0.17	0.17	-	-	-	-	-	-	-	-	-	-	-	-
HLA-DQA1*01:01/DQB1*05:01	1	70	87	18	Consensus (comb.lib./smm)	FTYWLISLYILLSAFLSM	0.17	0.49	YWLISLYIL	0.01	0.01	0.03	FTYWLISLY	622.00	0.32	0.95	-	-	-	-	-	-	-	-	-	-	-	-
HLA-DQA1*01:01/DQB1*05:01	1	63	80	18	Consensus (comb.lib./smm)	IFLLLISFTYWLISLYIL	0.17	0.49	YWLISLYIL	0.01	0.01	0.03	FTYWLISLY	638.00	0.32	0.95	-	-	-	-	-	-	-	-	-	-	-	-
HLA-DPA1*01/DPB1*04:01	1	88	103	16	Consensus (comb.lib./smm)	SGTVLPSTFFYFLFHV	0.43	0.50	TFFYFLFHV	0.01	0.01	0.01	LPSTFFYFL	163.00	0.86	0.99	-	-	-	-	-	-	-	-	-	-	-	-
HLA-DPA1*01:03/DPB1*02:01	1	32	44	13	Consensus (comb.lib./smm)	TSIGGILTLFELI	0.32	0.50	GILTLFELI	0.01	0.01	0.02	GGILTLFEL	51.00	0.63	0.98	-	-	-	-	-	-	-	-	-	-	-	-
HLA-DQA1*01:01/DQB1*05:01	1	70	81	12	Consensus (comb.lib./smm)	FTYWLISLYILL	0.17	0.50	YWLISLYIL	0.01	0.01	0.03	FTYWLISLY	609.00	0.33	0.98	-	-	-	-	-	-	-	-	-	-	-	-
HLA-DPA1*03:01/DPB1*04:02	1	68	84	17	Consensus (comb.lib./smm)	ISFTYWLISLYILLSAF	0.29	0.50	WLISLYILL	0.01	0.01	0.02	WLISLYILL	79.00	0.58	0.99	-	-	-	-	-	-	-	-	-	-	-	-
HLA-DPA1*03:01/DPB1*04:02	1	67	83	17	Consensus (comb.lib./smm)	LISFTYWLISLYILLSA	0.29	0.50	WLISLYILL	0.01	0.01	0.02	WLISLYILL	79.00	0.58	0.99	-	-	-	-	-	-	-	-	-	-	-	-
HLA-DRB1*01:01	1	84	96	13	Consensus (comb.lib./smm/nn)	FLSMSGTVLPSTF	0.32	0.50	FLSMSGTVL	0.01	0.01	0.02	FLSMSGTVL	7.00	0.32	0.50	FLSMSGTVL	15.00	4.40	6.86	-	-	-	-	-	-	-	-
HLA-DPA1*01/DPB1*04:01	1	58	70	13	Consensus (comb.lib./smm)	GYSSGIFLLLISF	0.33	0.51	YSSGIFLLL	0.01	0.01	0.02	YSSGIFLLL	91.00	0.64	1.00	-	-	-	-	-	-	-	-	-	-	-	-
HLA-DPA1*01:03/DPB1*02:01	1	34	46	13	Consensus (comb.lib./smm)	IGGILTLFELILG	0.33	0.51	GILTLFELI	0.01	0.01	0.02	GILTLFELI	52.00	0.64	1.00	-	-	-	-	-	-	-	-	-	-	-	-
HLA-DPA1*01:03/DPB1*02:01	1	65	81	17	Consensus (comb.lib./smm)	LLLISFTYWLISLYILL	0.30	0.52	LISFTYWLI	0.01	0.01	0.02	LISFTYWLI	63.00	0.60	1.02	-	-	-	-	-	-	-	-	-	-	-	-
HLA-DPA1*02:01/DPB1*01:01	1	62	77	16	Consensus (comb.lib./smm)	GIFLLLISFTYWLISL	0.45	0.52	LISFTYWLI	0.01	0.01	0.01	LISFTYWLI	100.00	0.89	1.03	-	-	-	-	-	-	-	-	-	-	-	-
HLA-DQA1*01:01/DQB1*05:01	1	67	79	13	Consensus (comb.lib./smm)	LISFTYWLISLYI	0.33	0.52	SFTYWLISL	0.02	0.58	0.90	FTYWLISLY	289.00	0.09	0.14	-	-	-	-	-	-	-	-	-	-	-	-
HLA-DQA1*01:01/DQB1*05:01	1	66	78	13	Consensus (comb.lib./smm)	LLISFTYWLISLY	0.33	0.52	SFTYWLISL	0.02	0.58	0.90	SFTYWLISL	282.00	0.09	0.14	-	-	-	-	-	-	-	-	-	-	-	-
HLA-DPA1*01/DPB1*04:01	1	99	116	18	Consensus (comb.lib./smm)	FLFHVFGMLLYAAGGIAV	0.18	0.53	LFHVFGMLL	0.01	0.01	0.03	FLFHVFGML	75.00	0.35	1.04	-	-	-	-	-	-	-	-	-	-	-	-
HLA-DPA1*01/DPB1*04:01	1	97	114	18	Consensus (comb.lib./smm)	FYFLFHVFGMLLYAAGGI	0.18	0.53	LFHVFGMLL	0.01	0.01	0.03	FLFHVFGML	73.00	0.35	1.04	-	-	-	-	-	-	-	-	-	-	-	-
HLA-DPA1*01:03/DPB1*02:01	1	65	76	12	Consensus (comb.lib./smm)	LLLISFTYWLIS	0.18	0.53	LISFTYWLI	0.01	0.01	0.03	LISFTYWLI	42.00	0.35	1.04	-	-	-	-	-	-	-	-	-	-	-	-
HLA-DPA1*01/DPB1*04:01	1	94	105	12	Consensus (comb.lib./smm)	STFFYFLFHVFG	0.18	0.53	FFYFLFHVF	0.01	0.01	0.03	FFYFLFHVF	66.00	0.35	1.04	-	-	-	-	-	-	-	-	-	-	-	-
HLA-DPA1*01/DPB1*04:01	1	90	101	12	Consensus (comb.lib./smm)	TVLPSTFFYFLF	0.18	0.53	PSTFFYFLF	0.01	0.01	0.03	LPSTFFYFL	69.00	0.35	1.04	-	-	-	-	-	-	-	-	-	-	-	-
HLA-DPA1*01/DPB1*04:01	1	98	115	18	Consensus (comb.lib./smm)	YFLFHVFGMLLYAAGGIA	0.18	0.53	LFHVFGMLL	0.01	0.01	0.03	FLFHVFGML	74.00	0.35	1.04	-	-	-	-	-	-	-	-	-	-	-	-
HLA-DPA1*01/DPB1*04:01	1	59	72	14	Consensus (comb.lib./smm)	YSSGIFLLLISFTY	0.49	0.53	YSSGIFLLL	0.01	0.01	0.01	YSSGIFLLL	97.00	0.98	1.06	-	-	-	-	-	-	-	-	-	-	-	-
HLA-DPA1*02:01/DPB1*01:01	1	63	76	14	Consensus (comb.lib./smm)	IFLLLISFTYWLIS	0.49	0.53	LISFTYWLI	0.01	0.01	0.01	LISFTYWLI	53.00	0.97	1.04	-	-	-	-	-	-	-	-	-	-	-	-
HLA-DPA1*02:01/DPB1*01:01	1	66	79	14	Consensus (comb.lib./smm)	LLISFTYWLISLYI	0.49	0.53	LISFTYWLI	0.01	0.01	0.01	SFTYWLISL	53.00	0.97	1.04	-	-	-	-	-	-	-	-	-	-	-	-
HLA-DPA1*01/DPB1*04:01	1	87	102	16	Consensus (comb.lib./smm)	MSGTVLPSTFFYFLFH	0.47	0.54	PSTFFYFLF	0.01	0.01	0.01	LPSTFFYFL	172.00	0.93	1.07	-	-	-	-	-	-	-	-	-	-	-	-
HLA-DPA1*03:01/DPB1*04:02	1	71	82	12	Consensus (comb.lib./smm)	TYWLISLYILLS	0.18	0.55	WLISLYILL	0.01	0.01	0.03	WLISLYILL	38.00	0.36	1.07	-	-	-	-	-	-	-	-	-	-	-	-
HLA-DPA1*03:01/DPB1*04:02	1	70	86	17	Consensus (comb.lib./smm)	FTYWLISLYILLSAFLS	0.33	0.55	WLISLYILL	0.01	0.01	0.02	WLISLYILL	84.00	0.64	1.09	-	-	-	-	-	-	-	-	-	-	-	-
HLA-DPA1*03:01/DPB1*04:02	1	66	82	17	Consensus (comb.lib./smm)	LLISFTYWLISLYILLS	0.33	0.55	WLISLYILL	0.01	0.01	0.02	WLISLYILL	84.00	0.64	1.09	-	-	-	-	-	-	-	-	-	-	-	-
HLA-DQA1*01:01/DQB1*05:01	1	69	80	12	Consensus (comb.lib./smm)	SFTYWLISLYIL	0.18	0.55	YWLISLYIL	0.01	0.01	0.03	FTYWLISLY	621.00	0.36	1.07	-	-	-	-	-	-	-	-	-	-	-	-
HLA-DPA1*03:01/DPB1*04:02	1	69	85	17	Consensus (comb.lib./smm)	SFTYWLISLYILLSAFL	0.33	0.55	WLISLYILL	0.01	0.01	0.02	WLISLYILL	84.00	0.64	1.09	-	-	-	-	-	-	-	-	-	-	-	-
HLA-DPA1*01/DPB1*04:01	1	86	101	16	Consensus (comb.lib./smm)	SMSGTVLPSTFFYFLF	0.48	0.56	PSTFFYFLF	0.01	0.01	0.01	LPSTFFYFL	177.00	0.96	1.11	-	-	-	-	-	-	-	-	-	-	-	-
HLA-DPA1*01:03/DPB1*02:01	1	34	48	15	Consensus (comb.lib./smm)	IGGILTLFELILGII	0.56	0.56	GILTLFELI	0.01	0.01	0.01	GILTLFELI	50.00	1.10	1.10	-	-	-	-	-	-	-	-	-	-	-	-
HLA-DPA1*01:03/DPB1*02:01	1	31	45	15	Consensus (comb.lib./smm)	LTSIGGILTLFELIL	0.56	0.56	GILTLFELI	0.01	0.01	0.01	GILTLFELI	49.00	1.10	1.10	-	-	-	-	-	-	-	-	-	-	-	-
HLA-DPA1*01:03/DPB1*02:01	1	33	47	15	Consensus (comb.lib./smm)	SIGGILTLFELILGI	0.56	0.56	GILTLFELI	0.01	0.01	0.01	GILTLFELI	48.00	1.10	1.10	-	-	-	-	-	-	-	-	-	-	-	-
HLA-DPA1*01:03/DPB1*02:01	1	32	46	15	Consensus (comb.lib./smm)	TSIGGILTLFELILG	0.56	0.56	GILTLFELI	0.01	0.01	0.01	GILTLFELI	49.00	1.10	1.10	-	-	-	-	-	-	-	-	-	-	-	-
HLA-DRB1*01:01	1	84	98	15	Consensus (comb.lib./smm/nn)	FLSMSGTVLPSTFFY	0.56	0.56	FLSMSGTVL	0.01	0.01	0.01	FLSMSGTVL	7.00	0.56	0.56	FLSMSGTVL	16.60	5.40	5.40	-	-	-	-	-	-	-	-
HLA-DPA1*01/DPB1*04:01	1	98	109	12	Consensus (comb.lib./smm)	YFLFHVFGMLLY	0.20	0.58	LFHVFGMLL	0.01	0.01	0.03	FLFHVFGML	73.00	0.38	1.13	-	-	-	-	-	-	-	-	-	-	-	-
HLA-DPA1*01/DPB1*04:01	1	59	71	13	Consensus (comb.lib./smm)	YSSGIFLLLISFT	0.37	0.58	YSSGIFLLL	0.01	0.01	0.02	YSSGIFLLL	98.00	0.73	1.14	-	-	-	-	-	-	-	-	-	-	-	-
HLA-DRB1*01:01	1	83	94	12	Consensus (comb.lib./smm/nn)	AFLSMSGTVLPS	0.20	0.59	FLSMSGTVL	0.01	0.01	0.03	FLSMSGTVL	7.00	0.20	0.59	FLSMSGTVL	7.90	0.57	1.69	-	-	-	-	-	-	-	-
HLA-DRB1*01:01	1	84	95	12	Consensus (comb.lib./smm/nn)	FLSMSGTVLPST	0.20	0.59	FLSMSGTVL	0.01	0.01	0.03	FLSMSGTVL	7.00	0.20	0.59	FLSMSGTVL	16.50	2.20	6.52	-	-	-	-	-	-	-	-
HLA-DPA1*01/DPB1*04:01	1	58	72	15	Consensus (comb.lib./smm)	GYSSGIFLLLISFTY	0.60	0.60	YSSGIFLLL	0.01	0.01	0.01	YSSGIFLLL	90.00	1.20	1.20	-	-	-	-	-	-	-	-	-	-	-	-
HLA-DPA1*01/DPB1*04:01	1	59	73	15	Consensus (comb.lib./smm)	YSSGIFLLLISFTYW	0.60	0.60	LLLISFTYW	0.01	0.01	0.01	YSSGIFLLL	92.00	1.20	1.20	-	-	-	-	-	-	-	-	-	-	-	-
HLA-DPA1*01:03/DPB1*02:01	1	30	44	15	Consensus (comb.lib./smm)	FLTSIGGILTLFELI	0.60	0.60	GILTLFELI	0.01	0.01	0.01	GGILTLFEL	51.00	1.20	1.20	-	-	-	-	-	-	-	-	-	-	-	-
HLA-DPA1*02:01/DPB1*01:01	1	63	75	13	Consensus (comb.lib./smm)	IFLLLISFTYWLI	0.39	0.60	LISFTYWLI	0.01	0.01	0.02	LLLISFTYW	55.00	0.76	1.19	-	-	-	-	-	-	-	-	-	-	-	-
HLA-DPA1*02:01/DPB1*01:01	1	62	76	15	Consensus (comb.lib./smm)	GIFLLLISFTYWLIS	0.60	0.60	LISFTYWLI	0.01	0.01	0.01	LISFTYWLI	48.00	1.20	1.20	-	-	-	-	-	-	-	-	-	-	-	-
HLA-DPA1*01/DPB1*04:01	1	99	110	12	Consensus (comb.lib./smm)	FLFHVFGMLLYA	0.21	0.61	LFHVFGMLL	0.01	0.01	0.03	FLFHVFGML	80.00	0.40	1.19	-	-	-	-	-	-	-	-	-	-	-	-
HLA-DPA1*02:01/DPB1*01:01	1	67	79	13	Consensus (comb.lib./smm)	LISFTYWLISLYI	0.39	0.61	LISFTYWLI	0.01	0.01	0.02	SFTYWLISL	57.00	0.77	1.20	-	-	-	-	-	-	-	-	-	-	-	-
HLA-DPA1*02:01/DPB1*01:01	1	66	78	13	Consensus (comb.lib./smm)	LLISFTYWLISLY	0.39	0.61	LISFTYWLI	0.01	0.01	0.02	SFTYWLISL	56.00	0.77	1.20	-	-	-	-	-	-	-	-	-	-	-	-
HLA-DPA1*01:03/DPB1*02:01	1	90	101	12	Consensus (comb.lib./smm)	TVLPSTFFYFLF	0.21	0.62	LPSTFFYFL	0.01	0.01	0.03	LPSTFFYFL	48.00	0.41	1.22	-	-	-	-	-	-	-	-	-	-	-	-
HLA-DPA1*01/DPB1*04:01	1	59	76	18	Consensus (comb.lib./smm)	YSSGIFLLLISFTYWLIS	0.21	0.62	LISFTYWLI	0.01	0.01	0.03	YSSGIFLLL	81.00	0.41	1.21	-	-	-	-	-	-	-	-	-	-	-	-
HLA-DPA1*02:01/DPB1*01:01	1	64	80	17	Consensus (comb.lib./smm)	FLLLISFTYWLISLYIL	0.36	0.62	LISFTYWLI	0.01	0.01	0.02	LISFTYWLI	74.00	0.72	1.23	-	-	-	-	-	-	-	-	-	-	-	-
HLA-DPA1*03:01/DPB1*04:02	1	70	81	12	Consensus (comb.lib./smm)	FTYWLISLYILL	0.21	0.62	WLISLYILL	0.01	0.01	0.03	YWLISLYIL	44.00	0.41	1.22	-	-	-	-	-	-	-	-	-	-	-	-
HLA-DRB1*01:01	1	70	85	16	Consensus (comb.lib./smm/nn)	FTYWLISLYILLSAFL	0.54	0.62	LYILLSAFL	0.01	0.01	0.01	LISLYILLS	16.00	0.54	0.62	YWLISLYIL	455.80	43.00	49.63	-	-	-	-	-	-	-	-
HLA-DPA1*01:03/DPB1*02:01	1	87	103	17	Consensus (comb.lib./smm)	MSGTVLPSTFFYFLFHV	0.37	0.63	LPSTFFYFL	0.01	0.01	0.02	VLPSTFFYF	73.00	0.73	1.24	-	-	-	-	-	-	-	-	-	-	-	-
HLA-DRB1*01:01	1	37	50	14	Consensus (comb.lib./smm/nn)	ILTLFELILGIIVF	0.59	0.64	ILTLFELIL	0.01	0.01	0.01	FELILGIIV	8.00	0.59	0.64	FELILGIIV	213.20	43.00	46.30	-	-	-	-	-	-	-	-
HLA-DPA1*01:03/DPB1*02:01	1	85	101	17	Consensus (comb.lib./smm)	LSMSGTVLPSTFFYFLF	0.38	0.65	LPSTFFYFL	0.01	0.01	0.02	VLPSTFFYF	78.00	0.75	1.28	-	-	-	-	-	-	-	-	-	-	-	-
HLA-DPA1*01:03/DPB1*02:01	1	86	102	17	Consensus (comb.lib./smm)	SMSGTVLPSTFFYFLFH	0.38	0.65	LPSTFFYFL	0.01	0.01	0.02	VLPSTFFYF	78.00	0.75	1.28	-	-	-	-	-	-	-	-	-	-	-	-
HLA-DPA1*01:03/DPB1*02:01	1	91	103	13	Consensus (comb.lib./smm)	VLPSTFFYFLFHV	0.42	0.65	LPSTFFYFL	0.01	0.01	0.02	VLPSTFFYF	61.00	0.83	1.29	-	-	-	-	-	-	-	-	-	-	-	-
HLA-DPA1*01/DPB1*04:01	1	67	81	15	Consensus (comb.lib./smm)	LISFTYWLISLYILL	0.66	0.66	FTYWLISLY	0.01	0.01	0.01	ISFTYWLIS	101.00	1.30	1.30	-	-	-	-	-	-	-	-	-	-	-	-
HLA-DPA1*02:01/DPB1*05:01	1	92	106	15	Consensus (comb.lib./smm)	LPSTFFYFLFHVFGM	0.66	0.66	LPSTFFYFL	0.21	1.20	1.20	FFYFLFHVF	97.00	0.12	0.12	-	-	-	-	-	-	-	-	-	-	-	-
HLA-DPA1*01/DPB1*04:01	1	58	75	18	Consensus (comb.lib./smm)	GYSSGIFLLLISFTYWLI	0.23	0.67	LISFTYWLI	0.01	0.01	0.03	YSSGIFLLL	89.00	0.44	1.30	-	-	-	-	-	-	-	-	-	-	-	-
HLA-DPA1*01:03/DPB1*02:01	1	64	80	17	Consensus (comb.lib./smm)	FLLLISFTYWLISLYIL	0.40	0.67	LISFTYWLI	0.01	0.01	0.02	LISFTYWLI	82.00	0.78	1.33	-	-	-	-	-	-	-	-	-	-	-	-
HLA-DPA1*01:03/DPB1*02:01	1	84	100	17	Consensus (comb.lib./smm)	FLSMSGTVLPSTFFYFL	0.40	0.67	LPSTFFYFL	0.01	0.01	0.02	VLPSTFFYF	81.00	0.78	1.33	-	-	-	-	-	-	-	-	-	-	-	-
HLA-DPA1*01:03/DPB1*02:01	1	67	83	17	Consensus (comb.lib./smm)	LISFTYWLISLYILLSA	0.40	0.67	LISFTYWLI	0.01	0.01	0.02	LISFTYWLI	82.00	0.78	1.33	-	-	-	-	-	-	-	-	-	-	-	-
HLA-DPA1*01:03/DPB1*02:01	1	66	82	17	Consensus (comb.lib./smm)	LLISFTYWLISLYILLS	0.40	0.67	LISFTYWLI	0.01	0.01	0.02	LISFTYWLI	81.00	0.78	1.33	-	-	-	-	-	-	-	-	-	-	-	-
HLA-DPA1*03:01/DPB1*04:02	1	72	83	12	Consensus (comb.lib./smm)	YWLISLYILLSA	0.23	0.67	WLISLYILL	0.01	0.01	0.03	LISLYILLS	49.00	0.44	1.30	-	-	-	-	-	-	-	-	-	-	-	-
HLA-DRB1*01:01	1	35	49	15	Consensus (comb.lib./smm/nn)	GGILTLFELILGIIV	0.67	0.67	ILTLFELIL	0.01	0.01	0.01	ILTLFELIL	8.00	0.67	0.67	FELILGIIV	316.10	46.00	46.00	-	-	-	-	-	-	-	-
HLA-DRB1*01:01	1	36	50	15	Consensus (comb.lib./smm/nn)	GILTLFELILGIIVF	0.67	0.67	ILTLFELIL	0.01	0.01	0.01	FELILGIIV	8.00	0.67	0.67	FELILGIIV	408.20	51.00	51.00	-	-	-	-	-	-	-	-
HLA-DRB1*01:01	1	37	51	15	Consensus (comb.lib./smm/nn)	ILTLFELILGIIVFS	0.67	0.67	ILTLFELIL	0.01	0.01	0.01	FELILGIIV	8.00	0.67	0.67	FELILGIIV	431.30	52.00	52.00	-	-	-	-	-	-	-	-
HLA-DPA1*02:01/DPB1*05:01	1	90	104	15	Consensus (comb.lib./smm)	TVLPSTFFYFLFHVF	0.68	0.68	LPSTFFYFL	0.21	1.20	1.20	LPSTFFYFL	116.00	0.17	0.17	-	-	-	-	-	-	-	-	-	-	-	-
HLA-DPA1*01/DPB1*04:01	1	53	70	18	Consensus (comb.lib./smm)	CYQYTGYSSGIFLLLISF	0.24	0.70	YSSGIFLLL	0.01	0.01	0.03	YSSGIFLLL	90.00	0.46	1.36	-	-	-	-	-	-	-	-	-	-	-	-
HLA-DPA1*01/DPB1*04:01	1	50	67	18	Consensus (comb.lib./smm)	FSLCYQYTGYSSGIFLLL	0.24	0.70	YSSGIFLLL	0.01	0.01	0.03	GYSSGIFLL	94.00	0.46	1.36	-	-	-	-	-	-	-	-	-	-	-	-
HLA-DPA1*01:03/DPB1*02:01	1	34	45	12	Consensus (comb.lib./smm)	IGGILTLFELIL	0.24	0.70	GILTLFELI	0.01	0.01	0.03	GILTLFELI	51.00	0.46	1.36	-	-	-	-	-	-	-	-	-	-	-	-
HLA-DPA1*01/DPB1*04:01	1	52	69	18	Consensus (comb.lib./smm)	LCYQYTGYSSGIFLLLIS	0.24	0.70	YSSGIFLLL	0.01	0.01	0.03	YSSGIFLLL	91.00	0.46	1.36	-	-	-	-	-	-	-	-	-	-	-	-
HLA-DPA1*01/DPB1*04:01	1	55	72	18	Consensus (comb.lib./smm)	QYTGYSSGIFLLLISFTY	0.24	0.70	YSSGIFLLL	0.01	0.01	0.03	YSSGIFLLL	90.00	0.46	1.36	-	-	-	-	-	-	-	-	-	-	-	-
HLA-DPA1*01:03/DPB1*02:01	1	33	44	12	Consensus (comb.lib./smm)	SIGGILTLFELI	0.24	0.70	GILTLFELI	0.01	0.01	0.03	GGILTLFEL	51.00	0.46	1.36	-	-	-	-	-	-	-	-	-	-	-	-
HLA-DPA1*01/DPB1*04:01	1	51	68	18	Consensus (comb.lib./smm)	SLCYQYTGYSSGIFLLLI	0.24	0.70	YSSGIFLLL	0.01	0.01	0.03	YSSGIFLLL	91.00	0.46	1.36	-	-	-	-	-	-	-	-	-	-	-	-
HLA-DPA1*01/DPB1*04:01	1	57	74	18	Consensus (comb.lib./smm)	TGYSSGIFLLLISFTYWL	0.24	0.70	LLISFTYWL	0.01	0.01	0.03	YSSGIFLLL	91.00	0.46	1.36	-	-	-	-	-	-	-	-	-	-	-	-
HLA-DPA1*01/DPB1*04:01	1	54	71	18	Consensus (comb.lib./smm)	YQYTGYSSGIFLLLISFT	0.24	0.70	YSSGIFLLL	0.01	0.01	0.03	YSSGIFLLL	90.00	0.46	1.36	-	-	-	-	-	-	-	-	-	-	-	-
HLA-DPA1*01/DPB1*04:01	1	56	73	18	Consensus (comb.lib./smm)	YTGYSSGIFLLLISFTYW	0.24	0.70	LLLISFTYW	0.01	0.01	0.03	YSSGIFLLL	90.00	0.46	1.36	-	-	-	-	-	-	-	-	-	-	-	-
HLA-DPA1*01:03/DPB1*02:01	1	63	79	17	Consensus (comb.lib./smm)	IFLLLISFTYWLISLYI	0.41	0.70	LISFTYWLI	0.01	0.01	0.02	LLLISFTYW	86.00	0.81	1.38	-	-	-	-	-	-	-	-	-	-	-	-
HLA-DPA1*01:03/DPB1*02:01	1	60	75	16	Consensus (comb.lib./smm)	SSGIFLLLISFTYWLI	0.60	0.70	LISFTYWLI	0.01	0.01	0.01	LLLISFTYW	117.00	1.20	1.39	-	-	-	-	-	-	-	-	-	-	-	-
HLA-DPA1*02:01/DPB1*01:01	1	64	81	18	Consensus (comb.lib./smm)	FLLLISFTYWLISLYILL	0.24	0.70	LISFTYWLI	0.01	0.01	0.03	LISFTYWLI	49.00	0.46	1.36	-	-	-	-	-	-	-	-	-	-	-	-
HLA-DPA1*02:01/DPB1*01:01	1	58	75	18	Consensus (comb.lib./smm)	GYSSGIFLLLISFTYWLI	0.24	0.70	LISFTYWLI	0.01	0.01	0.03	YSSGIFLLL	50.00	0.46	1.36	-	-	-	-	-	-	-	-	-	-	-	-
HLA-DPA1*02:01/DPB1*01:01	1	67	84	18	Consensus (comb.lib./smm)	LISFTYWLISLYILLSAF	0.24	0.70	LISFTYWLI	0.01	0.01	0.03	WLISLYILL	48.00	0.46	1.36	-	-	-	-	-	-	-	-	-	-	-	-
HLA-DPA1*02:01/DPB1*01:01	1	66	83	18	Consensus (comb.lib./smm)	LLISFTYWLISLYILLSA	0.24	0.70	LISFTYWLI	0.01	0.01	0.03	WLISLYILL	48.00	0.46	1.36	-	-	-	-	-	-	-	-	-	-	-	-
HLA-DPA1*02:01/DPB1*01:01	1	65	82	18	Consensus (comb.lib./smm)	LLLISFTYWLISLYILLS	0.24	0.70	LISFTYWLI	0.01	0.01	0.03	WLISLYILL	48.00	0.46	1.36	-	-	-	-	-	-	-	-	-	-	-	-
HLA-DPA1*02:01/DPB1*01:01	1	59	76	18	Consensus (comb.lib./smm)	YSSGIFLLLISFTYWLIS	0.24	0.70	LISFTYWLI	0.01	0.01	0.03	YSSGIFLLL	49.00	0.46	1.36	-	-	-	-	-	-	-	-	-	-	-	-
HLA-DPA1*01/DPB1*04:01	1	64	77	14	Consensus (comb.lib./smm)	FLLLISFTYWLISL	0.66	0.71	LISFTYWLI	0.01	0.01	0.01	ISFTYWLIS	110.00	1.30	1.40	-	-	-	-	-	-	-	-	-	-	-	-
HLA-DPA1*01/DPB1*04:01	1	70	83	14	Consensus (comb.lib./smm)	FTYWLISLYILLSA	0.66	0.71	FTYWLISLY	0.01	0.01	0.01	WLISLYILL	116.00	1.30	1.40	-	-	-	-	-	-	-	-	-	-	-	-
HLA-DPA1*01/DPB1*04:01	1	89	106	18	Consensus (comb.lib./smm)	GTVLPSTFFYFLFHVFGM	0.24	0.71	FFYFLFHVF	0.01	0.01	0.03	LPSTFFYFL	97.00	0.47	1.39	-	-	-	-	-	-	-	-	-	-	-	-
HLA-DPA1*01/DPB1*04:01	1	63	76	14	Consensus (comb.lib./smm)	IFLLLISFTYWLIS	0.66	0.71	LISFTYWLI	0.01	0.01	0.01	LISFTYWLI	116.00	1.30	1.40	-	-	-	-	-	-	-	-	-	-	-	-
HLA-DPA1*01/DPB1*04:01	1	68	81	14	Consensus (comb.lib./smm)	ISFTYWLISLYILL	0.66	0.71	FTYWLISLY	0.01	0.01	0.01	YWLISLYIL	109.00	1.30	1.40	-	-	-	-	-	-	-	-	-	-	-	-
HLA-DPA1*01/DPB1*04:01	1	65	78	14	Consensus (comb.lib./smm)	LLLISFTYWLISLY	0.66	0.71	FTYWLISLY	0.01	0.01	0.01	ISFTYWLIS	111.00	1.30	1.40	-	-	-	-	-	-	-	-	-	-	-	-
HLA-DPA1*01/DPB1*04:01	1	87	104	18	Consensus (comb.lib./smm)	MSGTVLPSTFFYFLFHVF	0.24	0.71	FFYFLFHVF	0.01	0.01	0.03	LPSTFFYFL	96.00	0.47	1.39	-	-	-	-	-	-	-	-	-	-	-	-
HLA-DPA1*01/DPB1*04:01	1	69	82	14	Consensus (comb.lib./smm)	SFTYWLISLYILLS	0.66	0.71	FTYWLISLY	0.01	0.01	0.01	WLISLYILL	117.00	1.30	1.40	-	-	-	-	-	-	-	-	-	-	-	-
HLA-DPA1*01:03/DPB1*02:01	1	62	78	17	Consensus (comb.lib./smm)	GIFLLLISFTYWLISLY	0.41	0.71	LISFTYWLI	0.01	0.01	0.02	LISFTYWLI	87.00	0.82	1.40	-	-	-	-	-	-	-	-	-	-	-	-
HLA-DPA1*02:01/DPB1*05:01	1	89	102	14	Consensus (comb.lib./smm)	GTVLPSTFFYFLFH	0.66	0.71	LPSTFFYFL	0.21	1.10	1.18	VLPSTFFYF	152.00	0.22	0.24	-	-	-	-	-	-	-	-	-	-	-	-
HLA-DPA1*02:01/DPB1*05:01	1	92	105	14	Consensus (comb.lib./smm)	LPSTFFYFLFHVFG	0.66	0.71	LPSTFFYFL	0.21	1.10	1.18	FFYFLFHVF	171.00	0.22	0.24	-	-	-	-	-	-	-	-	-	-	-	-
HLA-DPA1*02:01/DPB1*05:01	1	87	100	14	Consensus (comb.lib./smm)	MSGTVLPSTFFYFL	0.66	0.71	LPSTFFYFL	0.21	1.10	1.18	VLPSTFFYF	168.00	0.22	0.24	-	-	-	-	-	-	-	-	-	-	-	-
HLA-DPA1*02:01/DPB1*05:01	1	88	101	14	Consensus (comb.lib./smm)	SGTVLPSTFFYFLF	0.66	0.71	LPSTFFYFL	0.21	1.10	1.18	LPSTFFYFL	150.00	0.22	0.24	-	-	-	-	-	-	-	-	-	-	-	-
HLA-DPA1*02:01/DPB1*05:01	1	90	103	14	Consensus (comb.lib./smm)	TVLPSTFFYFLFHV	0.66	0.71	LPSTFFYFL	0.21	1.10	1.18	LPSTFFYFL	166.00	0.22	0.24	-	-	-	-	-	-	-	-	-	-	-	-
HLA-DPA1*02:01/DPB1*05:01	1	91	104	14	Consensus (comb.lib./smm)	VLPSTFFYFLFHVF	0.66	0.71	LPSTFFYFL	0.21	1.10	1.18	LPSTFFYFL	154.00	0.22	0.24	-	-	-	-	-	-	-	-	-	-	-	-
HLA-DPA1*02:01/DPB1*05:01	1	89	103	15	Consensus (comb.lib./smm)	GTVLPSTFFYFLFHV	0.71	0.71	LPSTFFYFL	0.21	1.20	1.20	LPSTFFYFL	127.00	0.22	0.22	-	-	-	-	-	-	-	-	-	-	-	-
HLA-DQA1*01:01/DQB1*05:01	1	64	79	16	Consensus (comb.lib./smm)	FLLLISFTYWLISLYI	0.61	0.71	SFTYWLISL	0.02	0.92	1.06	FTYWLISLY	730.00	0.31	0.36	-	-	-	-	-	-	-	-	-	-	-	-
HLA-DPA1*01/DPB1*04:01	1	65	77	13	Consensus (comb.lib./smm)	LLLISFTYWLISL	0.46	0.72	LISFTYWLI	0.01	0.01	0.02	ISFTYWLIS	112.00	0.91	1.42	-	-	-	-	-	-	-	-	-	-	-	-
HLA-DPA1*01:03/DPB1*02:01	1	61	77	17	Consensus (comb.lib./smm)	SGIFLLLISFTYWLISL	0.42	0.72	LISFTYWLI	0.01	0.01	0.02	LLLISFTYW	88.00	0.83	1.41	-	-	-	-	-	-	-	-	-	-	-	-
HLA-DPA1*03:01/DPB1*04:02	1	65	81	17	Consensus (comb.lib./smm)	LLLISFTYWLISLYILL	0.42	0.72	WLISLYILL	0.01	0.01	0.02	ISFTYWLIS	98.00	0.83	1.41	-	-	-	-	-	-	-	-	-	-	-	-
HLA-DQA1*05:01/DQB1*03:01	1	105	118	14	Consensus (comb.lib./smm)	GMLLYAAGGIAVLA	0.67	0.72	AAGGIAVLA	0.01	1.30	1.40	YAAGGIAVL	3.00	0.03	0.03	-	-	-	-	-	-	-	-	-	-	-	-
HLA-DQA1*05:01/DQB1*03:01	1	106	119	14	Consensus (comb.lib./smm)	MLLYAAGGIAVLAH	0.67	0.72	AAGGIAVLA	0.01	1.30	1.40	AAGGIAVLA	3.00	0.03	0.03	-	-	-	-	-	-	-	-	-	-	-	-
HLA-DPA1*01/DPB1*04:01	1	58	69	12	Consensus (comb.lib./smm)	GYSSGIFLLLIS	0.24	0.73	YSSGIFLLL	0.01	0.01	0.03	YSSGIFLLL	92.00	0.48	1.42	-	-	-	-	-	-	-	-	-	-	-	-
HLA-DPA1*02:01/DPB1*05:01	1	88	102	15	Consensus (comb.lib./smm)	SGTVLPSTFFYFLFH	0.73	0.73	LPSTFFYFL	0.21	1.20	1.20	VLPSTFFYF	147.00	0.27	0.27	-	-	-	-	-	-	-	-	-	-	-	-
HLA-DQA1*01:01/DQB1*05:01	1	63	78	16	Consensus (comb.lib./smm)	IFLLLISFTYWLISLY	0.63	0.73	SFTYWLISL	0.02	0.92	1.06	SFTYWLISL	755.00	0.34	0.39	-	-	-	-	-	-	-	-	-	-	-	-
HLA-DPA1*01/DPB1*04:01	1	70	82	13	Consensus (comb.lib./smm)	FTYWLISLYILLS	0.47	0.74	FTYWLISLY	0.01	0.01	0.02	WLISLYILL	118.00	0.94	1.47	-	-	-	-	-	-	-	-	-	-	-	-
HLA-DPA1*01/DPB1*04:01	1	69	81	13	Consensus (comb.lib./smm)	SFTYWLISLYILL	0.47	0.74	FTYWLISLY	0.01	0.01	0.02	YWLISLYIL	118.00	0.94	1.47	-	-	-	-	-	-	-	-	-	-	-	-
HLA-DPA1*01/DPB1*04:01	1	88	105	18	Consensus (comb.lib./smm)	SGTVLPSTFFYFLFHVFG	0.25	0.74	FFYFLFHVF	0.01	0.01	0.03	LPSTFFYFL	98.00	0.49	1.45	-	-	-	-	-	-	-	-	-	-	-	-
HLA-DPA1*01:03/DPB1*02:01	1	60	76	17	Consensus (comb.lib./smm)	SSGIFLLLISFTYWLIS	0.43	0.74	LISFTYWLI	0.01	0.01	0.02	LLLISFTYW	90.00	0.86	1.46	-	-	-	-	-	-	-	-	-	-	-	-
HLA-DPA1*02:01/DPB1*05:01	1	87	101	15	Consensus (comb.lib./smm)	MSGTVLPSTFFYFLF	0.74	0.74	LPSTFFYFL	0.21	1.20	1.20	LPSTFFYFL	150.00	0.29	0.29	-	-	-	-	-	-	-	-	-	-	-	-
HLA-DQA1*05:01/DQB1*03:01	1	107	120	14	Consensus (comb.lib./smm)	LLYAAGGIAVLAHV	0.69	0.74	AAGGIAVLA	0.01	1.30	1.40	AAGGIAVLA	4.00	0.08	0.09	-	-	-	-	-	-	-	-	-	-	-	-
HLA-DPA1*02:01/DPB1*05:01	1	91	105	15	Consensus (comb.lib./smm)	VLPSTFFYFLFHVFG	0.75	0.75	LPSTFFYFL	0.21	1.20	1.20	FFYFLFHVF	153.00	0.30	0.30	-	-	-	-	-	-	-	-	-	-	-	-
HLA-DRB1*04:01	1	120	133	14	Consensus (smm/nn/sturniolo)	VTRFSSSGSIASGA	0.70	0.75	-	-	-	-	FSSSGSIAS	83.00	0.70	0.75	FSSSGSIAS	22.20	0.42	0.45	-	-	-	-	FSSSGSIAS	2.48	7.50	8.08
HLA-DPA1*01/DPB1*04:01	1	64	76	13	Consensus (comb.lib./smm)	FLLLISFTYWLIS	0.49	0.76	LISFTYWLI	0.01	0.01	0.02	LISFTYWLI	120.00	0.97	1.51	-	-	-	-	-	-	-	-	-	-	-	-
HLA-DPA1*01/DPB1*04:01	1	64	78	15	Consensus (comb.lib./smm)	FLLLISFTYWLISLY	0.76	0.76	FTYWLISLY	0.01	0.01	0.01	ISFTYWLIS	109.00	1.50	1.50	-	-	-	-	-	-	-	-	-	-	-	-
HLA-DPA1*01/DPB1*04:01	1	62	76	15	Consensus (comb.lib./smm)	GIFLLLISFTYWLIS	0.76	0.76	LISFTYWLI	0.01	0.01	0.01	LISFTYWLI	113.00	1.50	1.50	-	-	-	-	-	-	-	-	-	-	-	-
HLA-DPA1*01/DPB1*04:01	1	63	77	15	Consensus (comb.lib./smm)	IFLLLISFTYWLISL	0.76	0.76	LISFTYWLI	0.01	0.01	0.01	ISFTYWLIS	106.00	1.50	1.50	-	-	-	-	-	-	-	-	-	-	-	-
HLA-DPA1*01/DPB1*04:01	1	68	82	15	Consensus (comb.lib./smm)	ISFTYWLISLYILLS	0.76	0.76	FTYWLISLY	0.01	0.01	0.01	WLISLYILL	108.00	1.50	1.50	-	-	-	-	-	-	-	-	-	-	-	-
HLA-DPA1*01/DPB1*04:01	1	67	82	16	Consensus (comb.lib./smm)	LISFTYWLISLYILLS	0.66	0.76	FTYWLISLY	0.01	0.01	0.01	WLISLYILL	213.00	1.30	1.50	-	-	-	-	-	-	-	-	-	-	-	-
HLA-DPA1*01/DPB1*04:01	1	66	81	16	Consensus (comb.lib./smm)	LLISFTYWLISLYILL	0.66	0.76	FTYWLISLY	0.01	0.01	0.01	ISFTYWLIS	211.00	1.30	1.50	-	-	-	-	-	-	-	-	-	-	-	-
HLA-DPA1*01/DPB1*04:01	1	65	79	15	Consensus (comb.lib./smm)	LLLISFTYWLISLYI	0.76	0.76	FTYWLISLY	0.01	0.01	0.01	ISFTYWLIS	108.00	1.50	1.50	-	-	-	-	-	-	-	-	-	-	-	-
HLA-DPA1*01:03/DPB1*02:01	1	66	80	15	Consensus (comb.lib./smm)	LLISFTYWLISLYIL	0.76	0.76	LISFTYWLI	0.01	0.01	0.01	ISFTYWLIS	61.00	1.50	1.50	-	-	-	-	-	-	-	-	-	-	-	-
HLA-DPA1*02:01/DPB1*01:01	1	61	76	16	Consensus (comb.lib./smm)	SGIFLLLISFTYWLIS	0.66	0.76	LISFTYWLI	0.01	0.01	0.01	LISFTYWLI	131.00	1.30	1.50	-	-	-	-	-	-	-	-	-	-	-	-
HLA-DPA1*02:01/DPB1*01:01	1	60	75	16	Consensus (comb.lib./smm)	SSGIFLLLISFTYWLI	0.66	0.76	LISFTYWLI	0.01	0.01	0.01	FLLLISFTY	127.00	1.30	1.50	-	-	-	-	-	-	-	-	-	-	-	-
HLA-DQA1*01:01/DQB1*05:01	1	67	78	12	Consensus (comb.lib./smm)	LISFTYWLISLY	0.26	0.76	SFTYWLISL	0.02	0.45	1.33	SFTYWLISL	302.00	0.06	0.18	-	-	-	-	-	-	-	-	-	-	-	-
HLA-DPA1*02:01/DPB1*01:01	1	64	76	13	Consensus (comb.lib./smm)	FLLLISFTYWLIS	0.49	0.77	LISFTYWLI	0.01	0.01	0.02	LISFTYWLI	69.00	0.98	1.53	-	-	-	-	-	-	-	-	-	-	-	-
HLA-DPA1*02:01/DPB1*01:01	1	63	79	17	Consensus (comb.lib./smm)	IFLLLISFTYWLISLYI	0.45	0.77	LISFTYWLI	0.01	0.01	0.02	LISFTYWLI	85.00	0.89	1.52	-	-	-	-	-	-	-	-	-	-	-	-
HLA-DPA1*02:01/DPB1*05:01	1	86	100	15	Consensus (comb.lib./smm)	SMSGTVLPSTFFYFL	0.77	0.77	LPSTFFYFL	0.21	1.20	1.20	VLPSTFFYF	168.00	0.33	0.33	-	-	-	-	-	-	-	-	-	-	-	-
HLA-DQA1*05:01/DQB1*03:01	1	108	121	14	Consensus (comb.lib./smm)	LYAAGGIAVLAHVT	0.72	0.77	AAGGIAVLA	0.01	1.30	1.40	AAGGIAVLA	5.00	0.13	0.14	-	-	-	-	-	-	-	-	-	-	-	-
HLA-DQA1*05:01/DQB1*03:01	1	104	118	15	Consensus (comb.lib./smm)	FGMLLYAAGGIAVLA	0.77	0.77	AAGGIAVLA	0.01	1.50	1.50	YAAGGIAVL	3.00	0.03	0.03	-	-	-	-	-	-	-	-	-	-	-	-
HLA-DQA1*05:01/DQB1*03:01	1	105	119	15	Consensus (comb.lib./smm)	GMLLYAAGGIAVLAH	0.77	0.77	AAGGIAVLA	0.01	1.50	1.50	AAGGIAVLA	3.00	0.03	0.03	-	-	-	-	-	-	-	-	-	-	-	-
HLA-DQA1*05:01/DQB1*03:01	1	107	121	15	Consensus (comb.lib./smm)	LLYAAGGIAVLAHVT	0.77	0.77	AAGGIAVLA	0.01	1.50	1.50	AAGGIAVLA	3.00	0.03	0.03	-	-	-	-	-	-	-	-	-	-	-	-
HLA-DQA1*05:01/DQB1*03:01	1	106	120	15	Consensus (comb.lib./smm)	MLLYAAGGIAVLAHV	0.77	0.77	AAGGIAVLA	0.01	1.50	1.50	AAGGIAVLA	3.00	0.03	0.03	-	-	-	-	-	-	-	-	-	-	-	-
HLA-DPA1*01/DPB1*04:01	1	59	70	12	Consensus (comb.lib./smm)	YSSGIFLLLISF	0.27	0.79	YSSGIFLLL	0.01	0.01	0.03	YSSGIFLLL	98.00	0.52	1.54	-	-	-	-	-	-	-	-	-	-	-	-
HLA-DPA1*02:01/DPB1*01:01	1	62	78	17	Consensus (comb.lib./smm)	GIFLLLISFTYWLISLY	0.47	0.79	LISFTYWLI	0.01	0.01	0.02	LISFTYWLI	87.00	0.92	1.57	-	-	-	-	-	-	-	-	-	-	-	-
HLA-DPA1*02:01/DPB1*05:01	1	92	107	16	Consensus (comb.lib./smm)	LPSTFFYFLFHVFGML	0.69	0.79	LPSTFFYFL	0.21	1.30	1.50	YFLFHVFGM	183.00	0.07	0.08	-	-	-	-	-	-	-	-	-	-	-	-
HLA-DPA1*02:01/DPB1*05:01	1	91	106	16	Consensus (comb.lib./smm)	VLPSTFFYFLFHVFGM	0.70	0.80	LPSTFFYFL	0.21	1.30	1.50	LPSTFFYFL	190.00	0.09	0.10	-	-	-	-	-	-	-	-	-	-	-	-
HLA-DQA1*01:01/DQB1*05:01	1	68	79	12	Consensus (comb.lib./smm)	ISFTYWLISLYI	0.27	0.80	SFTYWLISL	0.02	0.45	1.33	FTYWLISLY	410.00	0.09	0.27	-	-	-	-	-	-	-	-	-	-	-	-
HLA-DPA1*01/DPB1*04:01	1	70	84	15	Consensus (comb.lib./smm)	FTYWLISLYILLSAF	0.81	0.81	FTYWLISLY	0.01	0.01	0.01	WLISLYILL	114.00	1.60	1.60	-	-	-	-	-	-	-	-	-	-	-	-
HLA-DPA1*01/DPB1*04:01	1	77	92	16	Consensus (comb.lib./smm)	LYILLSAFLSMSGTVL	0.70	0.81	FLSMSGTVL	0.01	0.01	0.01	ILLSAFLSM	218.00	1.40	1.62	-	-	-	-	-	-	-	-	-	-	-	-
HLA-DPA1*01/DPB1*04:01	1	87	103	17	Consensus (comb.lib./smm)	MSGTVLPSTFFYFLFHV	0.47	0.81	TFFYFLFHV	0.01	0.01	0.02	LPSTFFYFL	163.00	0.94	1.60	-	-	-	-	-	-	-	-	-	-	-	-
HLA-DPA1*01/DPB1*04:01	1	69	83	15	Consensus (comb.lib./smm)	SFTYWLISLYILLSA	0.81	0.81	FTYWLISLY	0.01	0.01	0.01	WLISLYILL	115.00	1.60	1.60	-	-	-	-	-	-	-	-	-	-	-	-
HLA-DPA1*01/DPB1*04:01	1	78	93	16	Consensus (comb.lib./smm)	YILLSAFLSMSGTVLP	0.70	0.81	FLSMSGTVL	0.01	0.01	0.01	ILLSAFLSM	225.00	1.40	1.62	-	-	-	-	-	-	-	-	-	-	-	-
HLA-DPA1*01:03/DPB1*02:01	1	66	79	14	Consensus (comb.lib./smm)	LLISFTYWLISLYI	0.76	0.81	LISFTYWLI	0.01	0.01	0.01	ISFTYWLIS	76.00	1.50	1.62	-	-	-	-	-	-	-	-	-	-	-	-
HLA-DPA1*01:03/DPB1*02:01	1	59	76	18	Consensus (comb.lib./smm)	YSSGIFLLLISFTYWLIS	0.28	0.81	LISFTYWLI	0.01	0.01	0.03	YSSGIFLLL	52.00	0.54	1.60	-	-	-	-	-	-	-	-	-	-	-	-
HLA-DPA1*03:01/DPB1*04:02	1	73	86	14	Consensus (comb.lib./smm)	WLISLYILLSAFLS	0.76	0.81	WLISLYILL	0.01	0.01	0.01	WLISLYILL	87.00	1.50	1.62	-	-	-	-	-	-	-	-	-	-	-	-
HLA-DPA1*03:01/DPB1*04:02	1	70	87	18	Consensus (comb.lib./smm)	FTYWLISLYILLSAFLSM	0.28	0.81	WLISLYILL	0.01	0.01	0.03	WLISLYILL	64.00	0.54	1.60	-	-	-	-	-	-	-	-	-	-	-	-
HLA-DQA1*01:01/DQB1*05:01	1	71	84	14	Consensus (comb.lib./smm)	TYWLISLYILLSAF	0.76	0.81	YWLISLYIL	0.01	0.01	0.01	ISLYILLSA	773.00	1.50	1.62	-	-	-	-	-	-	-	-	-	-	-	-
HLA-DPA1*03:01/DPB1*04:02	1	71	88	18	Consensus (comb.lib./smm)	TYWLISLYILLSAFLSMS	0.28	0.81	WLISLYILL	0.01	0.01	0.03	ILLSAFLSM	64.00	0.54	1.60	-	-	-	-	-	-	-	-	-	-	-	-
HLA-DRB1*01:01	1	36	49	14	Consensus (comb.lib./smm/nn)	GILTLFELILGIIV	0.75	0.81	ILTLFELIL	0.01	0.01	0.01	LFELILGII	9.00	0.75	0.81	FELILGIIV	204.20	42.00	45.23	-	-	-	-	-	-	-	-
HLA-DPA1*02:01/DPB1*01:01	1	67	78	12	Consensus (comb.lib./smm)	LISFTYWLISLY	0.28	0.82	LISFTYWLI	0.01	0.01	0.03	SFTYWLISL	59.00	0.54	1.60	-	-	-	-	-	-	-	-	-	-	-	-
HLA-DPA1*02:01/DPB1*05:01	1	89	101	13	Consensus (comb.lib./smm)	GTVLPSTFFYFLF	0.53	0.82	LPSTFFYFL	0.21	0.90	1.40	VLPSTFFYF	156.00	0.15	0.23	-	-	-	-	-	-	-	-	-	-	-	-
HLA-DQA1*05:01/DQB1*03:01	1	108	122	15	Consensus (comb.lib./smm)	LYAAGGIAVLAHVTR	0.82	0.82	AAGGIAVLA	0.01	1.50	1.50	AAGGIAVLA	5.00	0.15	0.15	-	-	-	-	-	-	-	-	-	-	-	-
HLA-DRB1*04:01	1	118	132	15	Consensus (smm/nn/sturniolo)	AHVTRFSSSGSIASG	0.82	0.82	-	-	-	-	FSSSGSIAS	78.00	0.82	0.82	FSSSGSIAS	31.10	0.71	0.71	-	-	-	-	FSSSGSIAS	2.48	8.90	8.90
HLA-DPA1*02:01/DPB1*05:01	1	92	104	13	Consensus (comb.lib./smm)	LPSTFFYFLFHVF	0.54	0.83	LPSTFFYFL	0.21	0.90	1.40	TFFYFLFHV	172.00	0.17	0.27	-	-	-	-	-	-	-	-	-	-	-	-
HLA-DPA1*02:01/DPB1*05:01	1	93	106	14	Consensus (comb.lib./smm)	PSTFFYFLFHVFGM	0.77	0.83	PSTFFYFLF	0.40	1.40	1.51	FFYFLFHVF	124.00	0.14	0.15	-	-	-	-	-	-	-	-	-	-	-	-
HLA-DPA1*02:01/DPB1*05:01	1	88	100	13	Consensus (comb.lib./smm)	SGTVLPSTFFYFL	0.53	0.83	LPSTFFYFL	0.21	0.90	1.40	VLPSTFFYF	168.00	0.16	0.25	-	-	-	-	-	-	-	-	-	-	-	-
HLA-DPA1*02:01/DPB1*05:01	1	93	107	15	Consensus (comb.lib./smm)	PSTFFYFLFHVFGML	0.83	0.83	PSTFFYFLF	0.40	1.60	1.60	YFLFHVFGM	74.00	0.06	0.06	-	-	-	-	-	-	-	-	-	-	-	-
HLA-DPA1*03:01/DPB1*04:02	1	72	89	18	Consensus (comb.lib./smm)	YWLISLYILLSAFLSMSG	0.29	0.84	WLISLYILL	0.01	0.01	0.03	ILLSAFLSM	65.00	0.56	1.66	-	-	-	-	-	-	-	-	-	-	-	-
HLA-DPA1*01/DPB1*04:01	1	66	80	15	Consensus (comb.lib./smm)	LLISFTYWLISLYIL	0.85	0.85	FTYWLISLY	0.01	0.01	0.01	ISFTYWLIS	128.00	1.70	1.70	-	-	-	-	-	-	-	-	-	-	-	-
HLA-DRB1*11:01	1	74	87	14	Consensus (smm/nn/sturniolo)	LISLYILLSAFLSM	0.79	0.85	-	-	-	-	YILLSAFLS	22.00	0.63	0.68	YILLSAFLS	440.80	22.00	23.69	-	-	-	-	LISLYILLS	4.30	0.79	0.85
HLA-DRB1*11:01	1	73	86	14	Consensus (smm/nn/sturniolo)	WLISLYILLSAFLS	0.79	0.85	-	-	-	-	LYILLSAFL	23.00	0.67	0.72	YILLSAFLS	628.90	27.00	29.07	-	-	-	-	LISLYILLS	4.30	0.79	0.85
HLA-DRB1*01:01	1	37	49	13	Consensus (comb.lib./smm/nn)	ILTLFELILGIIV	0.55	0.86	ILTLFELIL	0.01	0.01	0.02	LFELILGII	9.00	0.55	0.86	FELILGIIV	186.10	34.00	53.02	-	-	-	-	-	-	-	-
HLA-DPA1*01/DPB1*04:01	1	79	94	16	Consensus (comb.lib./smm)	ILLSAFLSMSGTVLPS	0.76	0.87	FLSMSGTVL	0.01	0.01	0.01	ILLSAFLSM	243.00	1.50	1.73	-	-	-	-	-	-	-	-	-	-	-	-
HLA-DPA1*01/DPB1*04:01	1	68	83	16	Consensus (comb.lib./smm)	ISFTYWLISLYILLSA	0.76	0.87	FTYWLISLY	0.01	0.01	0.01	WLISLYILL	251.00	1.50	1.73	-	-	-	-	-	-	-	-	-	-	-	-
HLA-DPA1*01/DPB1*04:01	1	91	103	13	Consensus (comb.lib./smm)	VLPSTFFYFLFHV	0.56	0.87	TFFYFLFHV	0.01	0.01	0.02	LPSTFFYFL	134.00	1.10	1.72	-	-	-	-	-	-	-	-	-	-	-	-
HLA-DPA1*01:03/DPB1*02:01	1	30	45	16	Consensus (comb.lib./smm)	FLTSIGGILTLFELIL	0.76	0.87	GILTLFELI	0.01	0.01	0.01	GILTLFELI	143.00	1.50	1.73	-	-	-	-	-	-	-	-	-	-	-	-
HLA-DPA1*01:03/DPB1*02:01	1	35	50	16	Consensus (comb.lib./smm)	GGILTLFELILGIIVF	0.76	0.87	GILTLFELI	0.01	0.01	0.01	GILTLFELI	147.00	1.50	1.73	-	-	-	-	-	-	-	-	-	-	-	-
HLA-DPA1*01:03/DPB1*02:01	1	34	49	16	Consensus (comb.lib./smm)	IGGILTLFELILGIIV	0.76	0.87	GILTLFELI	0.01	0.01	0.01	GILTLFELI	143.00	1.50	1.73	-	-	-	-	-	-	-	-	-	-	-	-
HLA-DPA1*01:03/DPB1*02:01	1	66	78	13	Consensus (comb.lib./smm)	LLISFTYWLISLY	0.56	0.87	LISFTYWLI	0.01	0.01	0.02	ISFTYWLIS	77.00	1.10	1.72	-	-	-	-	-	-	-	-	-	-	-	-
HLA-DPA1*01:03/DPB1*02:01	1	31	46	16	Consensus (comb.lib./smm)	LTSIGGILTLFELILG	0.76	0.87	GILTLFELI	0.01	0.01	0.01	GILTLFELI	145.00	1.50	1.73	-	-	-	-	-	-	-	-	-	-	-	-
HLA-DPA1*01:03/DPB1*02:01	1	33	48	16	Consensus (comb.lib./smm)	SIGGILTLFELILGII	0.76	0.87	GILTLFELI	0.01	0.01	0.01	GILTLFELI	141.00	1.50	1.73	-	-	-	-	-	-	-	-	-	-	-	-
HLA-DPA1*01:03/DPB1*02:01	1	32	47	16	Consensus (comb.lib./smm)	TSIGGILTLFELILGI	0.76	0.87	GILTLFELI	0.01	0.01	0.01	GILTLFELI	141.00	1.50	1.73	-	-	-	-	-	-	-	-	-	-	-	-
HLA-DPA1*02:01/DPB1*05:01	1	89	104	16	Consensus (comb.lib./smm)	GTVLPSTFFYFLFHVF	0.75	0.87	LPSTFFYFL	0.21	1.30	1.50	LPSTFFYFL	289.00	0.20	0.23	-	-	-	-	-	-	-	-	-	-	-	-
HLA-DPA1*02:01/DPB1*05:01	1	90	105	16	Consensus (comb.lib./smm)	TVLPSTFFYFLFHVFG	0.75	0.87	LPSTFFYFL	0.21	1.30	1.50	LPSTFFYFL	287.00	0.20	0.23	-	-	-	-	-	-	-	-	-	-	-	-
HLA-DQA1*01:01/DQB1*05:01	1	72	84	13	Consensus (comb.lib./smm)	YWLISLYILLSAF	0.56	0.87	YWLISLYIL	0.01	0.01	0.02	ISLYILLSA	856.00	1.10	1.72	-	-	-	-	-	-	-	-	-	-	-	-
HLA-DQA1*05:01/DQB1*03:01	1	106	118	13	Consensus (comb.lib./smm)	MLLYAAGGIAVLA	0.56	0.87	AAGGIAVLA	0.01	1.10	1.72	YAAGGIAVL	3.00	0.01	0.02	-	-	-	-	-	-	-	-	-	-	-	-
HLA-DRB1*04:01	1	119	132	14	Consensus (smm/nn/sturniolo)	HVTRFSSSGSIASG	0.82	0.88	-	-	-	-	FSSSGSIAS	86.00	0.82	0.88	FSSSGSIAS	28.30	0.69	0.74	-	-	-	-	FSSSGSIAS	2.48	7.50	8.08
HLA-DRB1*04:01	1	121	134	14	Consensus (smm/nn/sturniolo)	TRFSSSGSIASGAM	0.82	0.88	-	-	-	-	FSSSGSIAS	86.00	0.82	0.88	FSSSGSIAS	24.50	0.50	0.54	-	-	-	-	FSSSGSIAS	2.48	7.50	8.08
HLA-DPA1*02:01/DPB1*05:01	1	90	102	13	Consensus (comb.lib./smm)	TVLPSTFFYFLFH	0.57	0.89	LPSTFFYFL	0.21	0.90	1.40	LPSTFFYFL	232.00	0.24	0.37	-	-	-	-	-	-	-	-	-	-	-	-
HLA-DQA1*05:01/DQB1*03:01	1	107	119	13	Consensus (comb.lib./smm)	LLYAAGGIAVLAH	0.57	0.89	AAGGIAVLA	0.01	1.10	1.72	AAGGIAVLA	4.00	0.04	0.06	-	-	-	-	-	-	-	-	-	-	-	-
HLA-DRB1*04:01	1	121	133	13	Consensus (smm/nn/sturniolo)	TRFSSSGSIASGA	0.57	0.89	-	-	-	-	FSSSGSIAS	88.00	0.57	0.89	FSSSGSIAS	26.90	0.44	0.69	-	-	-	-	FSSSGSIAS	2.48	6.50	10.14
HLA-DPA1*01:03/DPB1*02:01	1	58	75	18	Consensus (comb.lib./smm)	GYSSGIFLLLISFTYWLI	0.30	0.90	LISFTYWLI	0.01	0.01	0.03	YSSGIFLLL	58.00	0.60	1.78	-	-	-	-	-	-	-	-	-	-	-	-
HLA-DPA1*03:01/DPB1*04:02	1	73	90	18	Consensus (comb.lib./smm)	WLISLYILLSAFLSMSGT	0.30	0.90	WLISLYILL	0.01	0.01	0.03	ILLSAFLSM	71.00	0.60	1.78	-	-	-	-	-	-	-	-	-	-	-	-
HLA-DQA1*05:01/DQB1*03:01	1	109	122	14	Consensus (comb.lib./smm)	YAAGGIAVLAHVTR	0.84	0.90	AAGGIAVLA	0.01	1.30	1.40	AAGGIAVLA	10.00	0.38	0.41	-	-	-	-	-	-	-	-	-	-	-	-
HLA-DRB1*11:01	1	74	88	15	Consensus (smm/nn/sturniolo)	LISLYILLSAFLSMS	0.90	0.90	-	-	-	-	YILLSAFLS	22.00	0.84	0.84	YILLSAFLS	480.00	24.00	24.00	-	-	-	-	LISLYILLS	4.30	0.90	0.90
HLA-DRB1*11:01	1	73	87	15	Consensus (smm/nn/sturniolo)	WLISLYILLSAFLSM	0.90	0.90	-	-	-	-	YILLSAFLS	22.00	0.84	0.84	YILLSAFLS	601.00	27.00	27.00	-	-	-	-	LISLYILLS	4.30	0.90	0.90
HLA-DRB1*11:01	1	72	86	15	Consensus (smm/nn/sturniolo)	YWLISLYILLSAFLS	0.90	0.90	-	-	-	-	LYILLSAFL	22.00	0.84	0.84	YILLSAFLS	784.10	31.00	31.00	-	-	-	-	LISLYILLS	4.30	0.90	0.90
HLA-DPA1*02:01/DPB1*05:01	1	91	103	13	Consensus (comb.lib./smm)	VLPSTFFYFLFHV	0.58	0.91	LPSTFFYFL	0.21	0.90	1.40	LPSTFFYFL	249.00	0.27	0.42	-	-	-	-	-	-	-	-	-	-	-	-
HLA-DQA1*05:01/DQB1*03:01	1	108	120	13	Consensus (comb.lib./smm)	LYAAGGIAVLAHV	0.59	0.91	AAGGIAVLA	0.01	1.10	1.72	AAGGIAVLA	5.00	0.07	0.11	-	-	-	-	-	-	-	-	-	-	-	-
HLA-DPA1*02:01/DPB1*05:01	1	88	103	16	Consensus (comb.lib./smm)	SGTVLPSTFFYFLFHV	0.80	0.92	LPSTFFYFL	0.21	1.30	1.50	LPSTFFYFL	374.00	0.30	0.35	-	-	-	-	-	-	-	-	-	-	-	-
HLA-DQA1*01:01/DQB1*05:01	1	72	85	14	Consensus (comb.lib./smm)	YWLISLYILLSAFL	0.85	0.92	YWLISLYIL	0.01	0.01	0.01	ISLYILLSA	831.00	1.70	1.83	-	-	-	-	-	-	-	-	-	-	-	-
HLA-DRB1*04:01	1	120	134	15	Consensus (smm/nn/sturniolo)	VTRFSSSGSIASGAM	0.92	0.92	-	-	-	-	FSSSGSIAS	82.00	0.92	0.92	FSSSGSIAS	23.50	0.44	0.44	-	-	-	-	FSSSGSIAS	2.48	8.90	8.90
HLA-DPA1*01:03/DPB1*02:01	1	29	44	16	Consensus (comb.lib./smm)	AFLTSIGGILTLFELI	0.81	0.93	GILTLFELI	0.01	0.01	0.01	GGILTLFEL	150.00	1.60	1.85	-	-	-	-	-	-	-	-	-	-	-	-
HLA-DPA1*01:03/DPB1*02:01	1	36	51	16	Consensus (comb.lib./smm)	GILTLFELILGIIVFS	0.81	0.93	GILTLFELI	0.01	0.01	0.01	GILTLFELI	155.00	1.60	1.85	-	-	-	-	-	-	-	-	-	-	-	-
HLA-DQA1*01:02/DQB1*06:02	1	103	118	16	Consensus (comb.lib./smm)	VFGMLLYAAGGIAVLA	0.81	0.93	AAGGIAVLA	0.01	0.01	0.01	VFGMLLYAA	236.00	1.60	1.85	-	-	-	-	-	-	-	-	-	-	-	-
HLA-DPA1*03:01/DPB1*04:02	1	73	85	13	Consensus (comb.lib./smm)	WLISLYILLSAFL	0.60	0.94	WLISLYILL	0.01	0.01	0.02	WLISLYILL	88.00	1.20	1.87	-	-	-	-	-	-	-	-	-	-	-	-
HLA-DPA1*01:03/DPB1*02:01	1	64	75	12	Consensus (comb.lib./smm)	FLLLISFTYWLI	0.32	0.95	LISFTYWLI	0.01	0.01	0.03	LLLISFTYW	63.00	0.63	1.87	-	-	-	-	-	-	-	-	-	-	-	-
HLA-DPA1*01/DPB1*04:01	1	85	101	17	Consensus (comb.lib./smm)	LSMSGTVLPSTFFYFLF	0.56	0.95	PSTFFYFLF	0.01	0.01	0.02	LPSTFFYFL	177.00	1.10	1.87	-	-	-	-	-	-	-	-	-	-	-	-
HLA-DPA1*01/DPB1*04:01	1	86	102	17	Consensus (comb.lib./smm)	SMSGTVLPSTFFYFLFH	0.56	0.95	PSTFFYFLF	0.01	0.01	0.02	LPSTFFYFL	172.00	1.10	1.87	-	-	-	-	-	-	-	-	-	-	-	-
HLA-DPA1*01:03/DPB1*02:01	1	93	107	15	Consensus (comb.lib./smm)	PSTFFYFLFHVFGML	0.95	0.95	PSTFFYFLF	0.01	1.80	1.80	FFYFLFHVF	8.00	0.10	0.10	-	-	-	-	-	-	-	-	-	-	-	-
HLA-DPA1*02:01/DPB1*01:01	1	61	77	17	Consensus (comb.lib./smm)	SGIFLLLISFTYWLISL	0.56	0.95	LISFTYWLI	0.01	0.01	0.02	LISFTYWLI	100.00	1.10	1.87	-	-	-	-	-	-	-	-	-	-	-	-
HLA-DQA1*01:01/DQB1*05:01	1	34	47	14	Consensus (comb.lib./smm)	IGGILTLFELILGI	0.88	0.95	ILTLFELIL	0.03	0.87	0.94	LTLFELILG	591.00	0.89	0.96	-	-	-	-	-	-	-	-	-	-	-	-
HLA-DQA1*01:01/DQB1*05:01	1	71	85	15	Consensus (comb.lib./smm)	TYWLISLYILLSAFL	0.95	0.95	YWLISLYIL	0.01	0.01	0.01	ISLYILLSA	753.00	1.90	1.90	-	-	-	-	-	-	-	-	-	-	-	-
HLA-DRB1*04:01	1	119	133	15	Consensus (smm/nn/sturniolo)	HVTRFSSSGSIASGA	0.95	0.95	-	-	-	-	FSSSGSIAS	83.00	0.95	0.95	FSSSGSIAS	23.30	0.44	0.44	-	-	-	-	FSSSGSIAS	2.48	8.90	8.90
HLA-DRB1*04:01	1	120	132	13	Consensus (smm/nn/sturniolo)	VTRFSSSGSIASG	0.61	0.95	-	-	-	-	FSSSGSIAS	86.00	0.50	0.78	FSSSGSIAS	31.70	0.61	0.95	-	-	-	-	FSSSGSIAS	2.48	6.50	10.14
HLA-DPA1*03:01/DPB1*04:02	1	57	71	15	Consensus (comb.lib./smm)	TGYSSGIFLLLISFT	0.96	0.96	IFLLLISFT	0.01	0.91	0.91	YSSGIFLLL	53.00	1.00	1.00	-	-	-	-	-	-	-	-	-	-	-	-
HLA-DQA1*01:01/DQB1*05:01	1	33	46	14	Consensus (comb.lib./smm)	SIGGILTLFELILG	0.89	0.96	ILTLFELIL	0.03	0.87	0.94	ILTLFELIL	600.00	0.91	0.98	-	-	-	-	-	-	-	-	-	-	-	-
HLA-DPA1*01/DPB1*04:01	1	66	79	14	Consensus (comb.lib./smm)	LLISFTYWLISLYI	0.91	0.97	FTYWLISLY	0.01	0.01	0.01	ISFTYWLIS	155.00	1.80	1.94	-	-	-	-	-	-	-	-	-	-	-	-
HLA-DPA1*01:03/DPB1*02:01	1	67	80	14	Consensus (comb.lib./smm)	LISFTYWLISLYIL	0.91	0.97	LISFTYWLI	0.01	0.01	0.01	LISFTYWLI	92.00	1.80	1.94	-	-	-	-	-	-	-	-	-	-	-	-
HLA-DQA1*01:01/DQB1*05:01	1	34	46	13	Consensus (comb.lib./smm)	IGGILTLFELILG	0.62	0.97	ILTLFELIL	0.03	0.68	1.06	ILTLFELIL	610.00	0.57	0.89	-	-	-	-	-	-	-	-	-	-	-	-
HLA-DPA1*01:03/DPB1*02:01	1	64	81	18	Consensus (comb.lib./smm)	FLLLISFTYWLISLYILL	0.33	0.98	LISFTYWLI	0.01	0.01	0.03	LISFTYWLI	63.00	0.65	1.92	-	-	-	-	-	-	-	-	-	-	-	-
HLA-DPA1*01:03/DPB1*02:01	1	65	82	18	Consensus (comb.lib./smm)	LLLISFTYWLISLYILLS	0.33	0.98	LISFTYWLI	0.01	0.01	0.03	LISFTYWLI	63.00	0.65	1.92	-	-	-	-	-	-	-	-	-	-	-	-
HLA-DPA1*02:01/DPB1*05:01	1	87	102	16	Consensus (comb.lib./smm)	MSGTVLPSTFFYFLFH	0.85	0.98	LPSTFFYFL	0.21	1.30	1.50	VLPSTFFYF	434.00	0.40	0.46	-	-	-	-	-	-	-	-	-	-	-	-
HLA-DPA1*03:01/DPB1*04:02	1	68	85	18	Consensus (comb.lib./smm)	ISFTYWLISLYILLSAFL	0.33	0.98	WLISLYILL	0.01	0.01	0.03	WLISLYILL	77.00	0.65	1.92	-	-	-	-	-	-	-	-	-	-	-	-
HLA-DPA1*01:03/DPB1*02:01	1	93	106	14	Consensus (comb.lib./smm)	PSTFFYFLFHVFGM	0.92	0.99	PSTFFYFLF	0.01	1.60	1.72	FFYFLFHVF	14.00	0.23	0.25	-	-	-	-	-	-	-	-	-	-	-	-
HLA-DPA1*02:01/DPB1*05:01	1	94	107	14	Consensus (comb.lib./smm)	STFFYFLFHVFGML	0.92	0.99	FFYFLFHVF	0.70	1.80	1.94	YFLFHVFGM	75.00	0.04	0.04	-	-	-	-	-	-	-	-	-	-	-	-
HLA-DPA1*02:01/DPB1*05:01	1	86	101	16	Consensus (comb.lib./smm)	SMSGTVLPSTFFYFLF	0.85	0.99	LPSTFFYFL	0.21	1.30	1.50	LPSTFFYFL	442.00	0.41	0.47	-	-	-	-	-	-	-	-	-	-	-	-
HLA-DPA1*03:01/DPB1*04:02	1	67	84	18	Consensus (comb.lib./smm)	LISFTYWLISLYILLSAF	0.34	0.99	WLISLYILL	0.01	0.01	0.03	WLISLYILL	78.00	0.66	1.95	-	-	-	-	-	-	-	-	-	-	-	-
HLA-DQA1*01:01/DQB1*05:01	1	35	48	14	Consensus (comb.lib./smm)	GGILTLFELILGII	0.93	1.00	ILTLFELIL	0.03	0.87	0.94	LTLFELILG	621.00	0.98	1.06	-	-	-	-	-	-	-	-	-	-	-	-
HLA-DQA1*05:01/DQB1*02:01	1	71	85	15	Consensus (comb.lib./smm)	TYWLISLYILLSAFL	1.00	1.00	LYILLSAFL	0.01	0.01	0.01	WLISLYILL	464.00	2.00	2.00	-	-	-	-	-	-	-	-	-	-	-	-
HLA-DQA1*05:01/DQB1*03:01	1	109	123	15	Consensus (comb.lib./smm)	YAAGGIAVLAHVTRF	1.00	1.00	AAGGIAVLA	0.01	1.50	1.50	AAGGIAVLA	10.00	0.51	0.51	-	-	-	-	-	-	-	-	-	-	-	-
HLA-DPA1*01/DPB1*04:01	1	70	81	12	Consensus (comb.lib./smm)	FTYWLISLYILL	0.34	1.01	FTYWLISLY	0.01	0.01	0.03	YWLISLYIL	118.00	0.67	1.99	-	-	-	-	-	-	-	-	-	-	-	-
HLA-DPA1*02:01/DPB1*05:01	1	96	109	14	Consensus (comb.lib./smm)	FFYFLFHVFGMLLY	0.94	1.01	FFYFLFHVF	0.70	1.80	1.94	YFLFHVFGM	86.00	0.07	0.08	-	-	-	-	-	-	-	-	-	-	-	-
HLA-DPA1*02:01/DPB1*05:01	1	95	108	14	Consensus (comb.lib./smm)	TFFYFLFHVFGMLL	0.94	1.01	FFYFLFHVF	0.70	1.80	1.94	YFLFHVFGM	88.00	0.07	0.08	-	-	-	-	-	-	-	-	-	-	-	-
HLA-DQA1*05:01/DQB1*03:01	1	104	119	16	Consensus (comb.lib./smm)	FGMLLYAAGGIAVLAH	0.88	1.01	AAGGIAVLA	0.01	1.60	1.85	AAGGIAVLA	9.00	0.15	0.17	-	-	-	-	-	-	-	-	-	-	-	-
HLA-DQA1*05:01/DQB1*03:01	1	105	120	16	Consensus (comb.lib./smm)	GMLLYAAGGIAVLAHV	0.88	1.01	AAGGIAVLA	0.01	1.60	1.85	AAGGIAVLA	9.00	0.15	0.17	-	-	-	-	-	-	-	-	-	-	-	-
HLA-DQA1*05:01/DQB1*03:01	1	107	122	16	Consensus (comb.lib./smm)	LLYAAGGIAVLAHVTR	0.88	1.01	AAGGIAVLA	0.01	1.60	1.85	AAGGIAVLA	9.00	0.15	0.17	-	-	-	-	-	-	-	-	-	-	-	-
HLA-DQA1*05:01/DQB1*03:01	1	108	123	16	Consensus (comb.lib./smm)	LYAAGGIAVLAHVTRF	0.88	1.01	AAGGIAVLA	0.01	1.60	1.85	AAGGIAVLA	9.00	0.15	0.17	-	-	-	-	-	-	-	-	-	-	-	-
HLA-DQA1*05:01/DQB1*03:01	1	106	121	16	Consensus (comb.lib./smm)	MLLYAAGGIAVLAHVT	0.88	1.01	AAGGIAVLA	0.01	1.60	1.85	AAGGIAVLA	9.00	0.15	0.17	-	-	-	-	-	-	-	-	-	-	-	-
HLA-DQA1*05:01/DQB1*03:01	1	103	118	16	Consensus (comb.lib./smm)	VFGMLLYAAGGIAVLA	0.88	1.01	AAGGIAVLA	0.01	1.60	1.85	YAAGGIAVL	9.00	0.15	0.17	-	-	-	-	-	-	-	-	-	-	-	-
HLA-DPA1*03:01/DPB1*04:02	1	66	83	18	Consensus (comb.lib./smm)	LLISFTYWLISLYILLSA	0.35	1.02	WLISLYILL	0.01	0.01	0.03	WLISLYILL	79.00	0.68	2.01	-	-	-	-	-	-	-	-	-	-	-	-
HLA-DRB1*01:01	1	37	52	16	Consensus (comb.lib./smm/nn)	ILTLFELILGIIVFSL	0.88	1.02	ILTLFELIL	0.01	0.01	0.01	FELILGIIV	20.00	0.88	1.02	FELILGIIV	809.20	54.00	62.33	-	-	-	-	-	-	-	-
HLA-DPA1*01/DPB1*04:01	1	84	100	17	Consensus (comb.lib./smm)	FLSMSGTVLPSTFFYFL	0.60	1.03	FLSMSGTVL	0.01	0.01	0.02	VLPSTFFYF	180.00	1.20	2.04	-	-	-	-	-	-	-	-	-	-	-	-
HLA-DPA1*02:01/DPB1*05:01	1	85	100	16	Consensus (comb.lib./smm)	LSMSGTVLPSTFFYFL	0.89	1.03	LPSTFFYFL	0.21	1.30	1.50	VLPSTFFYF	493.00	0.48	0.55	-	-	-	-	-	-	-	-	-	-	-	-
HLA-DPA1*01/DPB1*04:01	1	65	80	16	Consensus (comb.lib./smm)	LLLISFTYWLISLYIL	0.91	1.04	FTYWLISLY	0.01	0.01	0.01	ISFTYWLIS	282.00	1.80	2.08	-	-	-	-	-	-	-	-	-	-	-	-
HLA-DQA1*01:01/DQB1*05:01	1	34	48	15	Consensus (comb.lib./smm)	IGGILTLFELILGII	1.04	1.04	ILTLFELIL	0.03	0.97	0.97	LTLFELILG	567.00	1.10	1.10	-	-	-	-	-	-	-	-	-	-	-	-
HLA-DQA1*01:01/DQB1*05:01	1	33	47	15	Consensus (comb.lib./smm)	SIGGILTLFELILGI	1.04	1.04	ILTLFELIL	0.03	0.97	0.97	LTLFELILG	581.00	1.10	1.10	-	-	-	-	-	-	-	-	-	-	-	-
HLA-DRB1*11:01	1	74	86	13	Consensus (smm/nn/sturniolo)	LISLYILLSAFLS	0.67	1.04	-	-	-	-	LYILLSAFL	23.00	0.51	0.80	YILLSAFLS	597.40	22.00	34.31	-	-	-	-	LISLYILLS	4.30	0.67	1.04
HLA-DPA1*01/DPB1*04:01	1	65	76	12	Consensus (comb.lib./smm)	LLLISFTYWLIS	0.35	1.05	LISFTYWLI	0.01	0.01	0.03	LISFTYWLI	125.00	0.70	2.08	-	-	-	-	-	-	-	-	-	-	-	-
HLA-DQA1*05:01/DQB1*02:01	1	68	82	15	Consensus (comb.lib./smm)	ISFTYWLISLYILLS	1.05	1.05	TYWLISLYI	0.01	0.01	0.01	WLISLYILL	472.00	2.10	2.10	-	-	-	-	-	-	-	-	-	-	-	-
HLA-DQA1*01:01/DQB1*05:01	1	35	47	13	Consensus (comb.lib./smm)	GGILTLFELILGI	0.68	1.06	ILTLFELIL	0.03	0.68	1.06	LTLFELILG	649.00	0.68	1.06	-	-	-	-	-	-	-	-	-	-	-	-
HLA-DQA1*01:01/DQB1*05:01	1	36	49	14	Consensus (comb.lib./smm)	GILTLFELILGIIV	0.99	1.06	ILTLFELIL	0.03	0.87	0.94	LTLFELILG	640.00	1.10	1.18	-	-	-	-	-	-	-	-	-	-	-	-
HLA-DQA1*05:01/DQB1*03:01	1	109	124	16	Consensus (comb.lib./smm)	YAAGGIAVLAHVTRFS	0.92	1.06	AAGGIAVLA	0.01	1.60	1.85	AAGGIAVLA	13.00	0.24	0.28	-	-	-	-	-	-	-	-	-	-	-	-
HLA-DPA1*01:03/DPB1*02:01	1	91	102	12	Consensus (comb.lib./smm)	VLPSTFFYFLFH	0.36	1.07	LPSTFFYFL	0.01	0.01	0.03	VLPSTFFYF	71.00	0.71	2.11	-	-	-	-	-	-	-	-	-	-	-	-
HLA-DPA1*02:01/DPB1*05:01	1	94	108	15	Consensus (comb.lib./smm)	STFFYFLFHVFGMLL	1.07	1.07	FFYFLFHVF	0.70	2.10	2.10	YFLFHVFGM	72.00	0.05	0.05	-	-	-	-	-	-	-	-	-	-	-	-
HLA-DQA1*01:01/DQB1*05:01	1	35	49	15	Consensus (comb.lib./smm)	GGILTLFELILGIIV	1.08	1.08	ILTLFELIL	0.03	0.97	0.97	LTLFELILG	590.00	1.20	1.20	-	-	-	-	-	-	-	-	-	-	-	-
HLA-DQA1*01:01/DQB1*05:01	1	36	50	15	Consensus (comb.lib./smm)	GILTLFELILGIIVF	1.08	1.08	ILTLFELIL	0.03	0.97	0.97	LTLFELILG	599.00	1.20	1.20	-	-	-	-	-	-	-	-	-	-	-	-
HLA-DQA1*01:01/DQB1*05:01	1	32	46	15	Consensus (comb.lib./smm)	TSIGGILTLFELILG	1.08	1.08	ILTLFELIL	0.03	0.97	0.97	ILTLFELIL	601.00	1.20	1.20	-	-	-	-	-	-	-	-	-	-	-	-
HLA-DQA1*05:01/DQB1*02:01	1	70	83	14	Consensus (comb.lib./smm)	FTYWLISLYILLSA	1.00	1.08	TYWLISLYI	0.01	0.01	0.01	WLISLYILL	526.00	2.00	2.15	-	-	-	-	-	-	-	-	-	-	-	-
HLA-DQA1*05:01/DQB1*02:01	1	68	81	14	Consensus (comb.lib./smm)	ISFTYWLISLYILL	1.00	1.08	TYWLISLYI	0.01	0.01	0.01	YWLISLYIL	535.00	2.00	2.15	-	-	-	-	-	-	-	-	-	-	-	-
HLA-DQA1*05:01/DQB1*02:01	1	69	82	14	Consensus (comb.lib./smm)	SFTYWLISLYILLS	1.00	1.08	TYWLISLYI	0.01	0.01	0.01	WLISLYILL	536.00	2.00	2.15	-	-	-	-	-	-	-	-	-	-	-	-
HLA-DQA1*05:01/DQB1*03:01	1	109	121	13	Consensus (comb.lib./smm)	YAAGGIAVLAHVT	0.69	1.08	AAGGIAVLA	0.01	1.10	1.72	AAGGIAVLA	10.00	0.28	0.44	-	-	-	-	-	-	-	-	-	-	-	-
HLA-DPA1*01/DPB1*04:01	1	64	79	16	Consensus (comb.lib./smm)	FLLLISFTYWLISLYI	0.95	1.10	FTYWLISLY	0.01	0.01	0.01	ISFTYWLIS	306.00	1.90	2.19	-	-	-	-	-	-	-	-	-	-	-	-
HLA-DPA1*01/DPB1*04:01	1	66	78	13	Consensus (comb.lib./smm)	LLISFTYWLISLY	0.70	1.10	FTYWLISLY	0.01	0.01	0.02	ISFTYWLIS	159.00	1.40	2.18	-	-	-	-	-	-	-	-	-	-	-	-
HLA-DPA1*02:01/DPB1*05:01	1	96	110	15	Consensus (comb.lib./smm)	FFYFLFHVFGMLLYA	1.10	1.10	FFYFLFHVF	0.70	2.10	2.10	YFLFHVFGM	85.00	0.10	0.10	-	-	-	-	-	-	-	-	-	-	-	-
HLA-DPA1*02:01/DPB1*05:01	1	93	108	16	Consensus (comb.lib./smm)	PSTFFYFLFHVFGMLL	0.95	1.10	PSTFFYFLF	0.40	1.80	2.08	YFLFHVFGM	209.00	0.10	0.12	-	-	-	-	-	-	-	-	-	-	-	-
HLA-DPA1*02:01/DPB1*05:01	1	95	109	15	Consensus (comb.lib./smm)	TFFYFLFHVFGMLLY	1.10	1.10	FFYFLFHVF	0.70	2.10	2.10	YFLFHVFGM	84.00	0.10	0.10	-	-	-	-	-	-	-	-	-	-	-	-
HLA-DQA1*01:01/DQB1*05:01	1	71	83	13	Consensus (comb.lib./smm)	TYWLISLYILLSA	0.70	1.10	YWLISLYIL	0.01	0.01	0.02	LISLYILLS	959.00	1.40	2.18	-	-	-	-	-	-	-	-	-	-	-	-
HLA-DQA1*01:01/DQB1*05:01	1	72	86	15	Consensus (comb.lib./smm)	YWLISLYILLSAFLS	1.10	1.10	YWLISLYIL	0.01	0.01	0.01	ISLYILLSA	829.00	2.20	2.20	-	-	-	-	-	-	-	-	-	-	-	-
HLA-DQA1*05:01/DQB1*02:01	1	70	82	13	Consensus (comb.lib./smm)	FTYWLISLYILLS	0.70	1.10	TYWLISLYI	0.01	0.01	0.02	WLISLYILL	559.00	1.40	2.18	-	-	-	-	-	-	-	-	-	-	-	-
HLA-DRB1*04:01	1	121	135	15	Consensus (smm/nn/sturniolo)	TRFSSSGSIASGAMG	1.10	1.10	-	-	-	-	FSSSGSIAS	86.00	1.10	1.10	FSSSGSIAS	27.10	0.53	0.53	-	-	-	-	FSSSGSIAS	2.48	8.90	8.90
HLA-DPA1*02:01/DPB1*01:01	1	64	75	12	Consensus (comb.lib./smm)	FLLLISFTYWLI	0.38	1.11	LISFTYWLI	0.01	0.01	0.03	FLLLISFTY	74.00	0.74	2.19	-	-	-	-	-	-	-	-	-	-	-	-
HLA-DPA1*02:01/DPB1*01:01	1	65	76	12	Consensus (comb.lib./smm)	LLLISFTYWLIS	0.38	1.11	LISFTYWLI	0.01	0.01	0.03	LISFTYWLI	74.00	0.74	2.19	-	-	-	-	-	-	-	-	-	-	-	-
HLA-DPA1*02:01/DPB1*05:01	1	93	105	13	Consensus (comb.lib./smm)	PSTFFYFLFHVFG	0.71	1.11	PSTFFYFLF	0.40	1.20	1.87	FFYFLFHVF	224.00	0.23	0.36	-	-	-	-	-	-	-	-	-	-	-	-
HLA-DPA1*03:01/DPB1*04:02	1	65	82	18	Consensus (comb.lib./smm)	LLLISFTYWLISLYILLS	0.38	1.11	WLISLYILL	0.01	0.01	0.03	WLISLYILL	84.00	0.74	2.19	-	-	-	-	-	-	-	-	-	-	-	-
HLA-DPA1*03:01/DPB1*04:02	1	69	86	18	Consensus (comb.lib./smm)	SFTYWLISLYILLSAFLS	0.38	1.11	WLISLYILL	0.01	0.01	0.03	WLISLYILL	84.00	0.74	2.19	-	-	-	-	-	-	-	-	-	-	-	-
HLA-DRB1*01:01	1	69	85	17	Consensus (comb.lib./smm/nn)	SFTYWLISLYILLSAFL	0.65	1.11	LYILLSAFL	0.01	0.01	0.02	LISLYILLS	16.00	0.65	1.11	YWLISLYIL	565.90	40.00	68.13	-	-	-	-	-	-	-	-
HLA-DRB1*11:01	1	74	89	16	Consensus (smm/nn/sturniolo)	LISLYILLSAFLSMSG	0.99	1.14	-	-	-	-	YILLSAFLS	60.00	0.98	1.13	YILLSAFLS	658.00	27.00	31.17	-	-	-	-	LISLYILLS	4.30	0.99	1.14
HLA-DPA1*01:03/DPB1*02:01	1	93	105	13	Consensus (comb.lib./smm)	PSTFFYFLFHVFG	0.73	1.15	PSTFFYFLF	0.01	1.30	2.03	FFYFLFHVF	14.00	0.17	0.27	-	-	-	-	-	-	-	-	-	-	-	-
HLA-DQA1*01:01/DQB1*05:01	1	36	48	13	Consensus (comb.lib./smm)	GILTLFELILGII	0.74	1.15	ILTLFELIL	0.03	0.68	1.06	LTLFELILG	689.00	0.79	1.23	-	-	-	-	-	-	-	-	-	-	-	-
HLA-DPA1*01/DPB1*04:01	1	62	77	16	Consensus (comb.lib./smm)	GIFLLLISFTYWLISL	1.00	1.16	LISFTYWLI	0.01	0.01	0.01	ISFTYWLIS	312.00	2.00	2.31	-	-	-	-	-	-	-	-	-	-	-	-
HLA-DPA1*01/DPB1*04:01	1	63	78	16	Consensus (comb.lib./smm)	IFLLLISFTYWLISLY	1.00	1.16	FTYWLISLY	0.01	0.01	0.01	ISFTYWLIS	311.00	2.00	2.31	-	-	-	-	-	-	-	-	-	-	-	-
HLA-DPA1*02:01/DPB1*05:01	1	89	100	12	Consensus (comb.lib./smm)	GTVLPSTFFYFL	0.39	1.16	LPSTFFYFL	0.21	0.69	2.05	VLPSTFFYF	178.00	0.09	0.27	-	-	-	-	-	-	-	-	-	-	-	-
HLA-DQA1*05:01/DQB1*02:01	1	70	85	16	Consensus (comb.lib./smm)	FTYWLISLYILLSAFL	1.00	1.16	LYILLSAFL	0.01	0.01	0.01	WLISLYILL	1039.00	2.00	2.31	-	-	-	-	-	-	-	-	-	-	-	-
HLA-DPA1*02:01/DPB1*01:01	1	63	80	18	Consensus (comb.lib./smm)	IFLLLISFTYWLISLYIL	0.40	1.17	LISFTYWLI	0.01	0.01	0.03	LISFTYWLI	73.00	0.78	2.31	-	-	-	-	-	-	-	-	-	-	-	-
HLA-DQA1*05:01/DQB1*03:01	1	110	125	16	Consensus (comb.lib./smm)	AAGGIAVLAHVTRFSS	1.02	1.17	AAGGIAVLA	0.01	1.60	1.85	AAGGIAVLA	21.00	0.43	0.50	-	-	-	-	-	-	-	-	-	-	-	-
HLA-DRB5*01:01	1	62	75	14	Consensus (smm/nn/sturniolo)	GIFLLLISFTYWLI	1.10	1.18	-	-	-	-	FLLLISFTY	26.00	0.79	0.85	FLLLISFTY	165.50	15.00	16.15	-	-	-	-	FLLLISFTY	4.90	1.10	1.18
HLA-DRB5*01:01	1	75	88	14	Consensus (smm/nn/sturniolo)	ISLYILLSAFLSMS	1.10	1.18	-	-	-	-	YILLSAFLS	26.00	0.79	0.85	YILLSAFLS	69.80	8.30	8.94	-	-	-	-	YILLSAFLS	4.90	1.10	1.18
HLA-DRB5*01:01	1	74	87	14	Consensus (smm/nn/sturniolo)	LISLYILLSAFLSM	1.10	1.18	-	-	-	-	YILLSAFLS	26.00	0.79	0.85	YILLSAFLS	87.10	9.60	10.34	-	-	-	-	YILLSAFLS	4.90	1.10	1.18
HLA-DRB5*01:01	1	61	74	14	Consensus (smm/nn/sturniolo)	SGIFLLLISFTYWL	1.10	1.18	-	-	-	-	FLLLISFTY	27.00	0.84	0.90	FLLLISFTY	145.00	14.00	15.08	-	-	-	-	FLLLISFTY	4.90	1.10	1.18
HLA-DRB5*01:01	1	76	89	14	Consensus (smm/nn/sturniolo)	SLYILLSAFLSMSG	1.10	1.18	-	-	-	-	YILLSAFLS	31.00	1.10	1.18	YILLSAFLS	83.70	9.40	10.12	-	-	-	-	YILLSAFLS	4.90	1.10	1.18
HLA-DRB5*01:01	1	60	73	14	Consensus (smm/nn/sturniolo)	SSGIFLLLISFTYW	1.10	1.18	-	-	-	-	FLLLISFTY	30.00	1.10	1.18	FLLLISFTY	177.50	16.00	17.23	-	-	-	-	FLLLISFTY	4.90	1.10	1.18
HLA-DRB5*01:01	1	73	86	14	Consensus (smm/nn/sturniolo)	WLISLYILLSAFLS	1.10	1.18	-	-	-	-	LYILLSAFL	27.00	0.84	0.90	YILLSAFLS	145.10	14.00	15.08	-	-	-	-	YILLSAFLS	4.90	1.10	1.18
HLA-DRB5*01:01	1	59	72	14	Consensus (smm/nn/sturniolo)	YSSGIFLLLISFTY	1.10	1.18	-	-	-	-	YSSGIFLLL	29.00	0.94	1.01	FLLLISFTY	204.30	17.00	18.31	-	-	-	-	FLLLISFTY	4.90	1.10	1.18
HLA-DQA1*05:01/DQB1*03:01	1	110	123	14	Consensus (comb.lib./smm)	AAGGIAVLAHVTRF	1.10	1.19	AAGGIAVLA	0.01	1.30	1.40	AAGGIAVLA	18.00	0.91	0.98	-	-	-	-	-	-	-	-	-	-	-	-
HLA-DPA1*01/DPB1*04:01	1	67	83	17	Consensus (comb.lib./smm)	LISFTYWLISLYILLSA	0.70	1.20	FTYWLISLY	0.01	0.01	0.02	WLISLYILL	212.00	1.40	2.38	-	-	-	-	-	-	-	-	-	-	-	-
HLA-DPA1*01/DPB1*04:01	1	66	82	17	Consensus (comb.lib./smm)	LLISFTYWLISLYILLS	0.70	1.20	FTYWLISLY	0.01	0.01	0.02	WLISLYILL	211.00	1.40	2.38	-	-	-	-	-	-	-	-	-	-	-	-
HLA-DPA1*01/DPB1*04:01	1	65	81	17	Consensus (comb.lib./smm)	LLLISFTYWLISLYILL	0.70	1.20	FTYWLISLY	0.01	0.01	0.02	ISFTYWLIS	207.00	1.40	2.38	-	-	-	-	-	-	-	-	-	-	-	-
HLA-DPA1*01/DPB1*04:01	1	76	92	17	Consensus (comb.lib./smm)	SLYILLSAFLSMSGTVL	0.70	1.20	FLSMSGTVL	0.01	0.01	0.02	ILLSAFLSM	215.00	1.40	2.38	-	-	-	-	-	-	-	-	-	-	-	-
HLA-DPA1*01:03/DPB1*02:01	1	86	103	18	Consensus (comb.lib./smm)	SMSGTVLPSTFFYFLFHV	0.41	1.20	LPSTFFYFL	0.01	0.01	0.03	VLPSTFFYF	73.00	0.80	2.37	-	-	-	-	-	-	-	-	-	-	-	-
HLA-DPA1*02:01/DPB1*01:01	1	60	76	17	Consensus (comb.lib./smm)	SSGIFLLLISFTYWLIS	0.70	1.20	LISFTYWLI	0.01	0.01	0.02	LISFTYWLI	125.00	1.40	2.38	-	-	-	-	-	-	-	-	-	-	-	-
HLA-DPA1*03:01/DPB1*04:02	1	55	68	14	Consensus (comb.lib./smm)	QYTGYSSGIFLLLI	1.12	1.21	YSSGIFLLL	0.04	1.40	1.51	YSSGIFLLL	54.00	0.84	0.90	-	-	-	-	-	-	-	-	-	-	-	-
HLA-DPA1*03:01/DPB1*04:02	1	57	70	14	Consensus (comb.lib./smm)	TGYSSGIFLLLISF	1.12	1.21	YSSGIFLLL	0.04	1.40	1.51	YSSGIFLLL	53.00	0.84	0.90	-	-	-	-	-	-	-	-	-	-	-	-
HLA-DPA1*03:01/DPB1*04:02	1	56	69	14	Consensus (comb.lib./smm)	YTGYSSGIFLLLIS	1.12	1.21	YSSGIFLLL	0.04	1.40	1.51	YSSGIFLLL	53.00	0.84	0.90	-	-	-	-	-	-	-	-	-	-	-	-
HLA-DPA1*01/DPB1*04:01	1	70	85	16	Consensus (comb.lib./smm)	FTYWLISLYILLSAFL	1.05	1.22	FTYWLISLY	0.01	0.01	0.01	WLISLYILL	335.00	2.10	2.42	-	-	-	-	-	-	-	-	-	-	-	-
HLA-DPA1*01/DPB1*04:01	1	69	84	16	Consensus (comb.lib./smm)	SFTYWLISLYILLSAF	1.05	1.22	FTYWLISLY	0.01	0.01	0.01	WLISLYILL	332.00	2.10	2.42	-	-	-	-	-	-	-	-	-	-	-	-
HLA-DPA1*01/DPB1*04:01	1	61	76	16	Consensus (comb.lib./smm)	SGIFLLLISFTYWLIS	1.05	1.22	LISFTYWLI	0.01	0.01	0.01	LISFTYWLI	334.00	2.10	2.42	-	-	-	-	-	-	-	-	-	-	-	-
HLA-DPA1*01:03/DPB1*02:01	1	93	108	16	Consensus (comb.lib./smm)	PSTFFYFLFHVFGMLL	1.06	1.23	PSTFFYFLF	0.01	2.00	2.31	FFYFLFHVF	24.00	0.13	0.15	-	-	-	-	-	-	-	-	-	-	-	-
HLA-DPA1*03:01/DPB1*04:02	1	67	80	14	Consensus (comb.lib./smm)	LISFTYWLISLYIL	1.14	1.23	SFTYWLISL	0.02	0.98	1.06	FTYWLISLY	81.00	1.30	1.40	-	-	-	-	-	-	-	-	-	-	-	-
HLA-DPA1*01:03/DPB1*02:01	1	84	101	18	Consensus (comb.lib./smm)	FLSMSGTVLPSTFFYFLF	0.42	1.24	LPSTFFYFL	0.01	0.01	0.03	VLPSTFFYF	78.00	0.83	2.46	-	-	-	-	-	-	-	-	-	-	-	-
HLA-DPA1*01:03/DPB1*02:01	1	85	102	18	Consensus (comb.lib./smm)	LSMSGTVLPSTFFYFLFH	0.42	1.24	LPSTFFYFL	0.01	0.01	0.03	VLPSTFFYF	78.00	0.83	2.46	-	-	-	-	-	-	-	-	-	-	-	-
HLA-DPA1*01:03/DPB1*02:01	1	66	77	12	Consensus (comb.lib./smm)	LLISFTYWLISL	0.42	1.25	LISFTYWLI	0.01	0.01	0.03	ISFTYWLIS	80.00	0.83	2.46	-	-	-	-	-	-	-	-	-	-	-	-
HLA-DPA1*02:01/DPB1*05:01	1	90	101	12	Consensus (comb.lib./smm)	TVLPSTFFYFLF	0.42	1.25	LPSTFFYFL	0.21	0.69	2.05	LPSTFFYFL	241.00	0.15	0.44	-	-	-	-	-	-	-	-	-	-	-	-
HLA-DPA1*03:01/DPB1*04:02	1	66	80	15	Consensus (comb.lib./smm)	LLISFTYWLISLYIL	1.25	1.25	SFTYWLISL	0.02	1.30	1.30	ISFTYWLIS	61.00	1.20	1.20	-	-	-	-	-	-	-	-	-	-	-	-
HLA-DPA1*03:01/DPB1*04:02	1	54	67	14	Consensus (comb.lib./smm)	YQYTGYSSGIFLLL	1.16	1.25	YSSGIFLLL	0.04	1.40	1.51	GYSSGIFLL	60.00	0.92	0.99	-	-	-	-	-	-	-	-	-	-	-	-
HLA-DQA1*05:01/DQB1*02:01	1	70	84	15	Consensus (comb.lib./smm)	FTYWLISLYILLSAF	1.25	1.25	TYWLISLYI	0.01	0.01	0.01	WLISLYILL	505.00	2.50	2.50	-	-	-	-	-	-	-	-	-	-	-	-
HLA-DQA1*05:01/DQB1*02:01	1	67	81	15	Consensus (comb.lib./smm)	LISFTYWLISLYILL	1.25	1.25	TYWLISLYI	0.01	0.01	0.01	YWLISLYIL	509.00	2.50	2.50	-	-	-	-	-	-	-	-	-	-	-	-
HLA-DQA1*05:01/DQB1*02:01	1	69	83	15	Consensus (comb.lib./smm)	SFTYWLISLYILLSA	1.25	1.25	TYWLISLYI	0.01	0.01	0.01	WLISLYILL	510.00	2.50	2.50	-	-	-	-	-	-	-	-	-	-	-	-
HLA-DRB1*11:01	1	73	88	16	Consensus (smm/nn/sturniolo)	WLISLYILLSAFLSMS	1.10	1.27	-	-	-	-	YILLSAFLS	61.00	1.10	1.27	YILLSAFLS	720.00	28.00	32.32	-	-	-	-	LISLYILLS	4.30	0.99	1.14
HLA-DRB1*11:01	1	72	87	16	Consensus (smm/nn/sturniolo)	YWLISLYILLSAFLSM	1.10	1.27	-	-	-	-	YILLSAFLS	62.00	1.10	1.27	YILLSAFLS	827.90	31.00	35.78	-	-	-	-	LISLYILLS	4.30	0.99	1.14
HLA-DPA1*02:01/DPB1*05:01	1	96	108	13	Consensus (comb.lib./smm)	FFYFLFHVFGMLL	0.82	1.28	FFYFLFHVF	0.70	1.60	2.49	YFLFHVFGM	90.00	0.04	0.06	-	-	-	-	-	-	-	-	-	-	-	-
HLA-DPA1*03:01/DPB1*04:02	1	73	84	12	Consensus (comb.lib./smm)	WLISLYILLSAF	0.43	1.28	WLISLYILL	0.01	0.01	0.03	WLISLYILL	90.00	0.85	2.52	-	-	-	-	-	-	-	-	-	-	-	-
HLA-DQA1*01:01/DQB1*05:01	1	63	79	17	Consensus (comb.lib./smm)	IFLLLISFTYWLISLYI	0.75	1.28	SFTYWLISL	0.02	1.10	1.87	FTYWLISLY	729.00	0.40	0.68	-	-	-	-	-	-	-	-	-	-	-	-
HLA-DPA1*01/DPB1*04:01	1	77	93	17	Consensus (comb.lib./smm)	LYILLSAFLSMSGTVLP	0.76	1.29	FLSMSGTVL	0.01	0.01	0.02	ILLSAFLSM	218.00	1.50	2.55	-	-	-	-	-	-	-	-	-	-	-	-
HLA-DPA1*01/DPB1*04:01	1	78	94	17	Consensus (comb.lib./smm)	YILLSAFLSMSGTVLPS	0.76	1.29	FLSMSGTVL	0.01	0.01	0.02	ILLSAFLSM	225.00	1.50	2.55	-	-	-	-	-	-	-	-	-	-	-	-
HLA-DPA1*02:01/DPB1*05:01	1	95	107	13	Consensus (comb.lib./smm)	TFFYFLFHVFGML	0.83	1.29	FFYFLFHVF	0.70	1.60	2.49	YFLFHVFGM	93.00	0.05	0.08	-	-	-	-	-	-	-	-	-	-	-	-
HLA-DQA1*01:01/DQB1*05:01	1	62	78	17	Consensus (comb.lib./smm)	GIFLLLISFTYWLISLY	0.76	1.29	SFTYWLISL	0.02	1.10	1.87	SFTYWLISL	756.00	0.41	0.70	-	-	-	-	-	-	-	-	-	-	-	-
HLA-DRB1*01:01	1	62	75	14	Consensus (comb.lib./smm/nn)	GIFLLLISFTYWLI	1.20	1.29	LLISFTYWL	0.01	0.01	0.01	FLLLISFTY	12.00	1.20	1.29	LLISFTYWL	110.70	31.00	33.38	-	-	-	-	-	-	-	-
HLA-DPA1*01/DPB1*04:01	1	67	80	14	Consensus (comb.lib./smm)	LISFTYWLISLYIL	1.20	1.30	FTYWLISLY	0.01	0.01	0.01	ISFTYWLIS	201.00	2.40	2.58	-	-	-	-	-	-	-	-	-	-	-	-
HLA-DPA1*01:03/DPB1*02:01	1	83	100	18	Consensus (comb.lib./smm)	AFLSMSGTVLPSTFFYFL	0.44	1.30	LPSTFFYFL	0.01	0.01	0.03	VLPSTFFYF	81.00	0.87	2.57	-	-	-	-	-	-	-	-	-	-	-	-
HLA-DPA1*01:03/DPB1*02:01	1	63	80	18	Consensus (comb.lib./smm)	IFLLLISFTYWLISLYIL	0.44	1.30	LISFTYWLI	0.01	0.01	0.03	LLLISFTYW	81.00	0.87	2.57	-	-	-	-	-	-	-	-	-	-	-	-
HLA-DPA1*01:03/DPB1*02:01	1	67	84	18	Consensus (comb.lib./smm)	LISFTYWLISLYILLSAF	0.44	1.30	LISFTYWLI	0.01	0.01	0.03	WLISLYILL	81.00	0.87	2.57	-	-	-	-	-	-	-	-	-	-	-	-
HLA-DPA1*01:03/DPB1*02:01	1	66	83	18	Consensus (comb.lib./smm)	LLISFTYWLISLYILLSA	0.44	1.30	LISFTYWLI	0.01	0.01	0.03	LISFTYWLI	80.00	0.87	2.57	-	-	-	-	-	-	-	-	-	-	-	-
HLA-DRB1*01:01	1	61	75	15	Consensus (comb.lib./smm/nn)	SGIFLLLISFTYWLI	1.30	1.30	LLISFTYWL	0.01	0.01	0.01	FLLLISFTY	11.00	1.30	1.30	LLISFTYWL	242.40	41.00	41.00	-	-	-	-	-	-	-	-
HLA-DRB5*01:01	1	62	76	15	Consensus (smm/nn/sturniolo)	GIFLLLISFTYWLIS	1.30	1.30	-	-	-	-	FLLLISFTY	26.00	0.97	0.97	FLLLISFTY	276.30	23.00	23.00	-	-	-	-	FLLLISFTY	4.90	1.30	1.30
HLA-DRB5*01:01	1	58	72	15	Consensus (smm/nn/sturniolo)	GYSSGIFLLLISFTY	1.30	1.30	-	-	-	-	GYSSGIFLL	29.00	1.20	1.20	FLLLISFTY	320.60	25.00	25.00	-	-	-	-	FLLLISFTY	4.90	1.30	1.30
HLA-DRB5*01:01	1	75	89	15	Consensus (smm/nn/sturniolo)	ISLYILLSAFLSMSG	1.30	1.30	-	-	-	-	YILLSAFLS	27.00	1.10	1.10	YILLSAFLS	107.90	13.00	13.00	-	-	-	-	YILLSAFLS	4.90	1.30	1.30
HLA-DRB5*01:01	1	74	88	15	Consensus (smm/nn/sturniolo)	LISLYILLSAFLSMS	1.30	1.30	-	-	-	-	YILLSAFLS	26.00	0.97	0.97	YILLSAFLS	106.60	13.00	13.00	-	-	-	-	YILLSAFLS	4.90	1.30	1.30
HLA-DRB5*01:01	1	61	75	15	Consensus (smm/nn/sturniolo)	SGIFLLLISFTYWLI	1.30	1.30	-	-	-	-	FLLLISFTY	26.00	0.97	0.97	FLLLISFTY	227.80	21.00	21.00	-	-	-	-	FLLLISFTY	4.90	1.30	1.30
HLA-DRB5*01:01	1	76	90	15	Consensus (smm/nn/sturniolo)	SLYILLSAFLSMSGT	1.30	1.30	-	-	-	-	YILLSAFLS	31.00	1.30	1.30	YILLSAFLS	127.90	15.00	15.00	-	-	-	-	YILLSAFLS	4.90	1.30	1.30
HLA-DRB5*01:01	1	60	74	15	Consensus (smm/nn/sturniolo)	SSGIFLLLISFTYWL	1.30	1.30	-	-	-	-	FLLLISFTY	27.00	1.10	1.10	FLLLISFTY	240.90	21.00	21.00	-	-	-	-	FLLLISFTY	4.90	1.30	1.30
HLA-DRB5*01:01	1	73	87	15	Consensus (smm/nn/sturniolo)	WLISLYILLSAFLSM	1.30	1.30	-	-	-	-	YILLSAFLS	26.00	0.97	0.97	YILLSAFLS	134.30	15.00	15.00	-	-	-	-	YILLSAFLS	4.90	1.30	1.30
HLA-DRB5*01:01	1	59	73	15	Consensus (smm/nn/sturniolo)	YSSGIFLLLISFTYW	1.30	1.30	-	-	-	-	FLLLISFTY	30.00	1.30	1.30	FLLLISFTY	288.50	23.00	23.00	-	-	-	-	FLLLISFTY	4.90	1.30	1.30
HLA-DRB5*01:01	1	72	86	15	Consensus (smm/nn/sturniolo)	YWLISLYILLSAFLS	1.30	1.30	-	-	-	-	LYILLSAFL	27.00	1.10	1.10	YILLSAFLS	218.30	20.00	20.00	-	-	-	-	YILLSAFLS	4.90	1.30	1.30
HLA-DPA1*02:01/DPB1*05:01	1	91	107	17	Consensus (comb.lib./smm)	VLPSTFFYFLFHVFGML	0.78	1.32	LPSTFFYFL	0.21	1.50	2.55	YFLFHVFGM	161.00	0.05	0.09	-	-	-	-	-	-	-	-	-	-	-	-
HLA-DPA1*01:03/DPB1*02:01	1	62	79	18	Consensus (comb.lib./smm)	GIFLLLISFTYWLISLYI	0.45	1.33	LISFTYWLI	0.01	0.01	0.03	LLLISFTYW	86.00	0.89	2.63	-	-	-	-	-	-	-	-	-	-	-	-
HLA-DPA1*02:01/DPB1*01:01	1	66	77	12	Consensus (comb.lib./smm)	LLISFTYWLISL	0.45	1.33	LISFTYWLI	0.01	0.01	0.03	LISFTYWLI	89.00	0.89	2.64	-	-	-	-	-	-	-	-	-	-	-	-
HLA-DRB1*04:01	1	121	132	12	Consensus (smm/nn/sturniolo)	TRFSSSGSIASG	0.45	1.33	-	-	-	-	FSSSGSIAS	91.00	0.44	1.30	FSSSGSIAS	41.80	0.45	1.33	-	-	-	-	FSSSGSIAS	2.48	5.40	16.01
HLA-DRB5*01:01	1	62	74	13	Consensus (smm/nn/sturniolo)	GIFLLLISFTYWL	0.85	1.33	-	-	-	-	FLLLISFTY	28.00	0.67	1.04	FLLLISFTY	133.90	9.20	14.35	-	-	-	-	FLLLISFTY	4.90	0.85	1.33
HLA-DRB5*01:01	1	75	87	13	Consensus (smm/nn/sturniolo)	ISLYILLSAFLSM	0.85	1.33	-	-	-	-	YILLSAFLS	27.00	0.64	1.00	YILLSAFLS	74.00	6.00	9.36	-	-	-	-	YILLSAFLS	4.90	0.85	1.33
HLA-DRB5*01:01	1	74	86	13	Consensus (smm/nn/sturniolo)	LISLYILLSAFLS	0.85	1.33	-	-	-	-	LYILLSAFL	27.00	0.64	1.00	YILLSAFLS	120.80	8.60	13.41	-	-	-	-	YILLSAFLS	4.90	0.85	1.33
HLA-DRB5*01:01	1	61	73	13	Consensus (smm/nn/sturniolo)	SGIFLLLISFTYW	0.85	1.33	-	-	-	-	FLLLISFTY	30.00	0.76	1.19	FLLLISFTY	136.70	9.40	14.66	-	-	-	-	FLLLISFTY	4.90	0.85	1.33
HLA-DRB5*01:01	1	76	88	13	Consensus (smm/nn/sturniolo)	SLYILLSAFLSMS	0.85	1.33	-	-	-	-	YILLSAFLS	30.00	0.76	1.19	YILLSAFLS	70.80	5.80	9.04	-	-	-	-	YILLSAFLS	4.90	0.85	1.33
HLA-DRB5*01:01	1	60	72	13	Consensus (smm/nn/sturniolo)	SSGIFLLLISFTY	0.85	1.33	-	-	-	-	SSGIFLLLI	29.00	0.71	1.11	FLLLISFTY	165.60	11.00	17.15	-	-	-	-	FLLLISFTY	4.90	0.85	1.33
HLA-DPA1*02:01/DPB1*05:01	1	94	106	13	Consensus (comb.lib./smm)	STFFYFLFHVFGM	0.86	1.34	FFYFLFHVF	0.70	1.60	2.49	FFYFLFHVF	128.00	0.12	0.19	-	-	-	-	-	-	-	-	-	-	-	-
HLA-DPA1*02:01/DPB1*05:01	1	92	108	17	Consensus (comb.lib./smm)	LPSTFFYFLFHVFGMLL	0.79	1.34	LPSTFFYFL	0.21	1.50	2.55	YFLFHVFGM	178.00	0.07	0.12	-	-	-	-	-	-	-	-	-	-	-	-
HLA-DPA1*03:01/DPB1*04:02	1	65	78	14	Consensus (comb.lib./smm)	LLLISFTYWLISLY	1.24	1.34	SFTYWLISL	0.02	0.98	1.06	ISFTYWLIS	86.00	1.50	1.62	-	-	-	-	-	-	-	-	-	-	-	-
HLA-DQA1*01:02/DQB1*06:02	1	100	113	14	Consensus (comb.lib./smm)	LFHVFGMLLYAAGG	1.24	1.34	VFGMLLYAA	0.01	1.60	1.72	VFGMLLYAA	85.00	0.88	0.95	-	-	-	-	-	-	-	-	-	-	-	-
HLA-DPA1*01:03/DPB1*02:01	1	61	78	18	Consensus (comb.lib./smm)	SGIFLLLISFTYWLISLY	0.46	1.35	LISFTYWLI	0.01	0.01	0.03	LISFTYWLI	87.00	0.90	2.66	-	-	-	-	-	-	-	-	-	-	-	-
HLA-DPA1*02:01/DPB1*05:01	1	90	106	17	Consensus (comb.lib./smm)	TVLPSTFFYFLFHVFGM	0.80	1.35	LPSTFFYFL	0.21	1.50	2.55	LPSTFFYFL	190.00	0.09	0.15	-	-	-	-	-	-	-	-	-	-	-	-
HLA-DPA1*03:01/DPB1*04:02	1	63	77	15	Consensus (comb.lib./smm)	IFLLLISFTYWLISL	1.35	1.35	IFLLLISFT	0.01	0.91	0.91	ISFTYWLIS	86.00	1.80	1.80	-	-	-	-	-	-	-	-	-	-	-	-
HLA-DPA1*03:01/DPB1*04:02	1	55	69	15	Consensus (comb.lib./smm)	QYTGYSSGIFLLLIS	1.35	1.35	YSSGIFLLL	0.04	1.70	1.70	YSSGIFLLL	53.00	1.00	1.00	-	-	-	-	-	-	-	-	-	-	-	-
HLA-DPA1*03:01/DPB1*04:02	1	56	70	15	Consensus (comb.lib./smm)	YTGYSSGIFLLLISF	1.35	1.35	YSSGIFLLL	0.04	1.70	1.70	YSSGIFLLL	53.00	1.00	1.00	-	-	-	-	-	-	-	-	-	-	-	-
HLA-DQA1*01:01/DQB1*05:01	1	72	83	12	Consensus (comb.lib./smm)	YWLISLYILLSA	0.46	1.35	YWLISLYIL	0.01	0.01	0.03	LISLYILLS	1077.00	0.90	2.67	-	-	-	-	-	-	-	-	-	-	-	-
HLA-DQA1*05:01/DQB1*03:01	1	127	140	14	Consensus (comb.lib./smm)	GSIASGAMGLIAAI	1.25	1.35	IASGAMGLI	0.01	1.40	1.51	ASGAMGLIA	20.00	1.10	1.18	-	-	-	-	-	-	-	-	-	-	-	-
HLA-DQA1*05:01/DQB1*03:01	1	110	124	15	Consensus (comb.lib./smm)	AAGGIAVLAHVTRFS	1.35	1.35	AAGGIAVLA	0.01	1.50	1.50	AAGGIAVLA	18.00	1.20	1.20	-	-	-	-	-	-	-	-	-	-	-	-
HLA-DPA1*01/DPB1*04:01	1	92	103	12	Consensus (comb.lib./smm)	LPSTFFYFLFHV	0.46	1.36	TFFYFLFHV	0.01	0.01	0.03	LPSTFFYFL	151.00	0.91	2.70	-	-	-	-	-	-	-	-	-	-	-	-
HLA-DQA1*01:02/DQB1*06:02	1	99	112	14	Consensus (comb.lib./smm)	FLFHVFGMLLYAAG	1.27	1.36	VFGMLLYAA	0.01	1.60	1.72	VFGMLLYAA	88.00	0.93	1.00	-	-	-	-	-	-	-	-	-	-	-	-
HLA-DPA1*01/DPB1*04:01	1	79	95	17	Consensus (comb.lib./smm)	ILLSAFLSMSGTVLPST	0.81	1.37	FLSMSGTVL	0.01	0.01	0.02	ILLSAFLSM	242.00	1.60	2.73	-	-	-	-	-	-	-	-	-	-	-	-
HLA-DPA1*01/DPB1*04:01	1	68	84	17	Consensus (comb.lib./smm)	ISFTYWLISLYILLSAF	0.81	1.37	FTYWLISLY	0.01	0.01	0.02	WLISLYILL	248.00	1.60	2.73	-	-	-	-	-	-	-	-	-	-	-	-
HLA-DPA1*01:03/DPB1*02:01	1	36	52	17	Consensus (comb.lib./smm)	GILTLFELILGIIVFSL	0.81	1.37	GILTLFELI	0.01	0.01	0.02	GILTLFELI	141.00	1.60	2.73	-	-	-	-	-	-	-	-	-	-	-	-
HLA-DPA1*01:03/DPB1*02:01	1	31	47	17	Consensus (comb.lib./smm)	LTSIGGILTLFELILGI	0.81	1.37	GILTLFELI	0.01	0.01	0.02	GILTLFELI	141.00	1.60	2.73	-	-	-	-	-	-	-	-	-	-	-	-
HLA-DPA1*01:03/DPB1*02:01	1	33	49	17	Consensus (comb.lib./smm)	SIGGILTLFELILGIIV	0.81	1.37	GILTLFELI	0.01	0.01	0.02	GILTLFELI	141.00	1.60	2.73	-	-	-	-	-	-	-	-	-	-	-	-
HLA-DPA1*01:03/DPB1*02:01	1	32	48	17	Consensus (comb.lib./smm)	TSIGGILTLFELILGII	0.81	1.37	GILTLFELI	0.01	0.01	0.02	GILTLFELI	141.00	1.60	2.73	-	-	-	-	-	-	-	-	-	-	-	-
HLA-DQA1*05:01/DQB1*03:01	1	110	122	13	Consensus (comb.lib./smm)	AAGGIAVLAHVTR	0.88	1.37	AAGGIAVLA	0.01	1.10	1.72	AAGGIAVLA	18.00	0.66	1.03	-	-	-	-	-	-	-	-	-	-	-	-
HLA-DPA1*01:03/DPB1*02:01	1	60	77	18	Consensus (comb.lib./smm)	SSGIFLLLISFTYWLISL	0.47	1.38	LISFTYWLI	0.01	0.01	0.03	LLLISFTYW	88.00	0.92	2.72	-	-	-	-	-	-	-	-	-	-	-	-
HLA-DQA1*01:01/DQB1*05:01	1	35	46	12	Consensus (comb.lib./smm)	GGILTLFELILG	0.47	1.38	ILTLFELIL	0.03	0.53	1.57	ILTLFELIL	670.00	0.40	1.19	-	-	-	-	-	-	-	-	-	-	-	-
HLA-DQA1*01:02/DQB1*06:02	1	101	114	14	Consensus (comb.lib./smm)	FHVFGMLLYAAGGI	1.28	1.38	VFGMLLYAA	0.01	1.60	1.72	VFGMLLYAA	90.00	0.96	1.03	-	-	-	-	-	-	-	-	-	-	-	-
HLA-DPA1*03:01/DPB1*04:02	1	64	77	14	Consensus (comb.lib./smm)	FLLLISFTYWLISL	1.29	1.39	SFTYWLISL	0.02	0.98	1.06	ISFTYWLIS	93.00	1.60	1.72	-	-	-	-	-	-	-	-	-	-	-	-
HLA-DQA1*05:01/DQB1*03:01	1	107	118	12	Consensus (comb.lib./smm)	LLYAAGGIAVLA	0.47	1.39	AAGGIAVLA	0.01	0.90	2.67	YAAGGIAVL	4.00	0.04	0.12	-	-	-	-	-	-	-	-	-	-	-	-
HLA-DQA1*05:01/DQB1*03:01	1	108	119	12	Consensus (comb.lib./smm)	LYAAGGIAVLAH	0.47	1.39	AAGGIAVLA	0.01	0.90	2.67	AAGGIAVLA	5.00	0.04	0.12	-	-	-	-	-	-	-	-	-	-	-	-
HLA-DRB1*01:01	1	36	51	16	Consensus (comb.lib./smm/nn)	GILTLFELILGIIVFS	1.20	1.39	ILTLFELIL	0.01	0.01	0.01	FELILGIIV	23.00	1.20	1.39	FELILGIIV	883.30	56.00	64.64	-	-	-	-	-	-	-	-
HLA-DRB1*11:01	1	71	86	16	Consensus (smm/nn/sturniolo)	TYWLISLYILLSAFLS	1.20	1.39	-	-	-	-	LYILLSAFL	64.00	1.20	1.39	YILLSAFLS	1069.80	35.00	40.40	-	-	-	-	LISLYILLS	4.30	0.99	1.14
HLA-DPA1*03:01/DPB1*04:02	1	63	76	14	Consensus (comb.lib./smm)	IFLLLISFTYWLIS	1.30	1.40	IFLLLISFT	0.01	0.70	0.75	LISFTYWLI	103.00	1.90	2.05	-	-	-	-	-	-	-	-	-	-	-	-
HLA-DPA1*03:01/DPB1*04:02	1	54	68	15	Consensus (comb.lib./smm)	YQYTGYSSGIFLLLI	1.40	1.40	YSSGIFLLL	0.04	1.70	1.70	YSSGIFLLL	54.00	1.10	1.10	-	-	-	-	-	-	-	-	-	-	-	-
HLA-DQA1*05:01/DQB1*03:01	1	128	141	14	Consensus (comb.lib./smm)	SIASGAMGLIAAIC	1.30	1.40	IASGAMGLI	0.01	1.40	1.51	ASGAMGLIA	21.00	1.20	1.29	-	-	-	-	-	-	-	-	-	-	-	-
HLA-DQA1*05:01/DQB1*03:01	1	123	137	15	Consensus (comb.lib./smm)	FSSSGSIASGAMGLI	1.40	1.40	IASGAMGLI	0.01	1.60	1.60	SSGSIASGA	18.00	1.20	1.20	-	-	-	-	-	-	-	-	-	-	-	-
HLA-DQA1*05:01/DQB1*03:01	1	126	140	15	Consensus (comb.lib./smm)	SGSIASGAMGLIAAI	1.40	1.40	IASGAMGLI	0.01	1.60	1.60	ASGAMGLIA	18.00	1.20	1.20	-	-	-	-	-	-	-	-	-	-	-	-
HLA-DRB1*15:01	1	64	77	14	Consensus (smm/nn/sturniolo)	FLLLISFTYWLISL	1.30	1.40	-	-	-	-	LISFTYWLI	76.00	1.30	1.40	LLISFTYWL	137.30	8.80	9.48	-	-	-	-	LISFTYWLI	5.40	1.30	1.40
HLA-DRB1*15:01	1	62	75	14	Consensus (smm/nn/sturniolo)	GIFLLLISFTYWLI	1.30	1.40	-	-	-	-	FLLLISFTY	42.00	0.40	0.43	FLLLISFTY	140.00	9.00	9.69	-	-	-	-	LISFTYWLI	5.40	1.30	1.40
HLA-DRB1*15:01	1	63	76	14	Consensus (smm/nn/sturniolo)	IFLLLISFTYWLIS	1.30	1.40	-	-	-	-	FLLLISFTY	76.00	1.30	1.40	LLISFTYWL	151.00	9.50	10.23	-	-	-	-	LISFTYWLI	5.40	1.30	1.40
HLA-DQA1*05:01/DQB1*02:01	1	69	81	13	Consensus (comb.lib./smm)	SFTYWLISLYILL	0.91	1.41	TYWLISLYI	0.01	0.01	0.02	YWLISLYIL	614.00	1.80	2.81	-	-	-	-	-	-	-	-	-	-	-	-
HLA-DPA1*02:01/DPB1*05:01	1	92	103	12	Consensus (comb.lib./smm)	LPSTFFYFLFHV	0.48	1.42	LPSTFFYFL	0.21	0.69	2.05	LPSTFFYFL	327.00	0.27	0.80	-	-	-	-	-	-	-	-	-	-	-	-
HLA-DPA1*01/DPB1*04:01	1	66	77	12	Consensus (comb.lib./smm)	LLISFTYWLISL	0.48	1.44	LISFTYWLI	0.01	0.01	0.03	ISFTYWLIS	160.00	0.96	2.85	-	-	-	-	-	-	-	-	-	-	-	-
HLA-DPA1*01/DPB1*04:01	1	91	102	12	Consensus (comb.lib./smm)	VLPSTFFYFLFH	0.48	1.44	PSTFFYFLF	0.01	0.01	0.03	LPSTFFYFL	159.00	0.96	2.85	-	-	-	-	-	-	-	-	-	-	-	-
HLA-DPA1*02:01/DPB1*05:01	1	96	111	16	Consensus (comb.lib./smm)	FFYFLFHVFGMLLYAA	1.25	1.44	FFYFLFHVF	0.70	2.40	2.77	YFLFHVFGM	209.00	0.10	0.12	-	-	-	-	-	-	-	-	-	-	-	-
HLA-DPA1*02:01/DPB1*05:01	1	94	109	16	Consensus (comb.lib./smm)	STFFYFLFHVFGMLLY	1.25	1.44	FFYFLFHVF	0.70	2.40	2.77	YFLFHVFGM	204.00	0.10	0.12	-	-	-	-	-	-	-	-	-	-	-	-
HLA-DPA1*02:01/DPB1*05:01	1	95	110	16	Consensus (comb.lib./smm)	TFFYFLFHVFGMLLYA	1.25	1.44	FFYFLFHVF	0.70	2.40	2.77	YFLFHVFGM	204.00	0.10	0.12	-	-	-	-	-	-	-	-	-	-	-	-
HLA-DPA1*01:03/DPB1*02:01	1	92	103	12	Consensus (comb.lib./smm)	LPSTFFYFLFHV	0.49	1.45	LPSTFFYFL	0.01	0.01	0.03	LPSTFFYFL	98.00	0.97	2.88	-	-	-	-	-	-	-	-	-	-	-	-
HLA-DPA1*03:01/DPB1*04:02	1	53	67	15	Consensus (comb.lib./smm)	CYQYTGYSSGIFLLL	1.45	1.45	YSSGIFLLL	0.04	1.70	1.70	GYSSGIFLL	60.00	1.20	1.20	-	-	-	-	-	-	-	-	-	-	-	-
HLA-DPA1*03:01/DPB1*04:02	1	57	69	13	Consensus (comb.lib./smm)	TGYSSGIFLLLIS	0.93	1.45	YSSGIFLLL	0.04	1.20	1.87	YSSGIFLLL	53.00	0.66	1.03	-	-	-	-	-	-	-	-	-	-	-	-
HLA-DPA1*03:01/DPB1*04:02	1	56	68	13	Consensus (comb.lib./smm)	YTGYSSGIFLLLI	0.93	1.45	YSSGIFLLL	0.04	1.20	1.87	YSSGIFLLL	54.00	0.66	1.03	-	-	-	-	-	-	-	-	-	-	-	-
HLA-DQA1*01:02/DQB1*06:02	1	99	113	15	Consensus (comb.lib./smm)	FLFHVFGMLLYAAGG	1.45	1.45	VFGMLLYAA	0.01	1.80	1.80	VFGMLLYAA	85.00	1.10	1.10	-	-	-	-	-	-	-	-	-	-	-	-
HLA-DQA1*01:02/DQB1*06:02	1	100	114	15	Consensus (comb.lib./smm)	LFHVFGMLLYAAGGI	1.45	1.45	VFGMLLYAA	0.01	1.80	1.80	VFGMLLYAA	84.00	1.10	1.10	-	-	-	-	-	-	-	-	-	-	-	-
HLA-DQA1*01:02/DQB1*06:02	1	98	111	14	Consensus (comb.lib./smm)	YFLFHVFGMLLYAA	1.35	1.45	VFGMLLYAA	0.01	1.60	1.72	HVFGMLLYA	95.00	1.10	1.18	-	-	-	-	-	-	-	-	-	-	-	-
HLA-DQA1*05:01/DQB1*03:01	1	125	138	14	Consensus (comb.lib./smm)	SSGSIASGAMGLIA	1.35	1.45	IASGAMGLI	0.01	1.40	1.51	IASGAMGLI	23.00	1.30	1.40	-	-	-	-	-	-	-	-	-	-	-	-
HLA-DQA1*05:01/DQB1*02:01	1	72	87	16	Consensus (comb.lib./smm)	YWLISLYILLSAFLSM	1.25	1.45	LYILLSAFL	0.01	0.01	0.01	WLISLYILL	1153.00	2.50	2.89	-	-	-	-	-	-	-	-	-	-	-	-
HLA-DQA1*05:01/DQB1*03:01	1	127	141	15	Consensus (comb.lib./smm)	GSIASGAMGLIAAIC	1.45	1.45	IASGAMGLI	0.01	1.60	1.60	ASGAMGLIA	19.00	1.30	1.30	-	-	-	-	-	-	-	-	-	-	-	-
HLA-DPA1*01/DPB1*04:01	1	79	92	14	Consensus (comb.lib./smm)	ILLSAFLSMSGTVL	1.35	1.46	FLSMSGTVL	0.01	0.01	0.01	ILLSAFLSM	230.00	2.70	2.91	-	-	-	-	-	-	-	-	-	-	-	-
HLA-DPA1*01:03/DPB1*02:01	1	29	45	17	Consensus (comb.lib./smm)	AFLTSIGGILTLFELIL	0.85	1.46	GILTLFELI	0.01	0.01	0.02	GILTLFELI	143.00	1.70	2.90	-	-	-	-	-	-	-	-	-	-	-	-
HLA-DPA1*01:03/DPB1*02:01	1	30	46	17	Consensus (comb.lib./smm)	FLTSIGGILTLFELILG	0.85	1.46	GILTLFELI	0.01	0.01	0.02	GILTLFELI	145.00	1.70	2.90	-	-	-	-	-	-	-	-	-	-	-	-
HLA-DPA1*01:03/DPB1*02:01	1	35	51	17	Consensus (comb.lib./smm)	GGILTLFELILGIIVFS	0.85	1.46	GILTLFELI	0.01	0.01	0.02	GILTLFELI	147.00	1.70	2.90	-	-	-	-	-	-	-	-	-	-	-	-
HLA-DPA1*01:03/DPB1*02:01	1	34	50	17	Consensus (comb.lib./smm)	IGGILTLFELILGIIVF	0.85	1.46	GILTLFELI	0.01	0.01	0.02	GILTLFELI	143.00	1.70	2.90	-	-	-	-	-	-	-	-	-	-	-	-
HLA-DPA1*01:03/DPB1*02:01	1	28	44	17	Consensus (comb.lib./smm)	TAFLTSIGGILTLFELI	0.85	1.46	GILTLFELI	0.01	0.01	0.02	GGILTLFEL	150.00	1.70	2.90	-	-	-	-	-	-	-	-	-	-	-	-
HLA-DPA1*02:01/DPB1*05:01	1	89	105	17	Consensus (comb.lib./smm)	GTVLPSTFFYFLFHVFG	0.86	1.46	LPSTFFYFL	0.21	1.50	2.55	LPSTFFYFL	288.00	0.22	0.37	-	-	-	-	-	-	-	-	-	-	-	-
HLA-DPA1*02:01/DPB1*05:01	1	88	104	17	Consensus (comb.lib./smm)	SGTVLPSTFFYFLFHVF	0.86	1.46	LPSTFFYFL	0.21	1.50	2.55	LPSTFFYFL	288.00	0.22	0.37	-	-	-	-	-	-	-	-	-	-	-	-
HLA-DQA1*01:02/DQB1*06:02	1	102	118	17	Consensus (comb.lib./smm)	HVFGMLLYAAGGIAVLA	0.85	1.46	AAGGIAVLA	0.01	0.01	0.02	VFGMLLYAA	227.00	1.70	2.90	-	-	-	-	-	-	-	-	-	-	-	-
HLA-DQA1*01:02/DQB1*06:02	1	103	119	17	Consensus (comb.lib./smm)	VFGMLLYAAGGIAVLAH	0.85	1.46	AAGGIAVLA	0.01	0.01	0.02	VFGMLLYAA	234.00	1.70	2.90	-	-	-	-	-	-	-	-	-	-	-	-
HLA-DPA1*01/DPB1*04:01	1	70	87	18	Consensus (comb.lib./smm)	FTYWLISLYILLSAFLSM	0.49	1.47	FTYWLISLY	0.01	0.01	0.03	WLISLYILL	157.00	0.98	2.90	-	-	-	-	-	-	-	-	-	-	-	-
HLA-DPA1*03:01/DPB1*04:02	1	64	81	18	Consensus (comb.lib./smm)	FLLLISFTYWLISLYILL	0.49	1.47	WLISLYILL	0.01	0.01	0.03	ISFTYWLIS	98.00	0.98	2.90	-	-	-	-	-	-	-	-	-	-	-	-
HLA-DPA1*01:03/DPB1*02:01	1	75	88	14	Consensus (comb.lib./smm)	ISLYILLSAFLSMS	1.38	1.48	YILLSAFLS	0.03	2.30	2.48	ILLSAFLSM	29.00	0.45	0.48	-	-	-	-	-	-	-	-	-	-	-	-
HLA-DPA1*01:03/DPB1*02:01	1	74	87	14	Consensus (comb.lib./smm)	LISLYILLSAFLSM	1.38	1.48	YILLSAFLS	0.03	2.30	2.48	YILLSAFLS	29.00	0.45	0.48	-	-	-	-	-	-	-	-	-	-	-	-
HLA-DPA1*02:01/DPB1*01:01	1	62	79	18	Consensus (comb.lib./smm)	GIFLLLISFTYWLISLYI	0.50	1.48	LISFTYWLI	0.01	0.01	0.03	LISFTYWLI	85.00	0.99	2.93	-	-	-	-	-	-	-	-	-	-	-	-
HLA-DPA1*02:01/DPB1*01:01	1	61	78	18	Consensus (comb.lib./smm)	SGIFLLLISFTYWLISLY	0.50	1.48	LISFTYWLI	0.01	0.01	0.03	LISFTYWLI	86.00	0.99	2.93	-	-	-	-	-	-	-	-	-	-	-	-
HLA-DPA1*01:03/DPB1*02:01	1	67	79	13	Consensus (comb.lib./smm)	LISFTYWLISLYI	0.95	1.49	LISFTYWLI	0.01	0.01	0.02	LISFTYWLI	125.00	1.90	2.96	-	-	-	-	-	-	-	-	-	-	-	-
HLA-DPA1*01:03/DPB1*02:01	1	76	89	14	Consensus (comb.lib./smm)	SLYILLSAFLSMSG	1.38	1.49	YILLSAFLS	0.03	2.30	2.48	ILLSAFLSM	30.00	0.47	0.51	-	-	-	-	-	-	-	-	-	-	-	-
HLA-DPA1*03:01/DPB1*04:02	1	68	80	13	Consensus (comb.lib./smm)	ISFTYWLISLYIL	0.96	1.49	SFTYWLISL	0.02	0.81	1.26	FTYWLISLY	86.00	1.10	1.72	-	-	-	-	-	-	-	-	-	-	-	-
HLA-DPA1*01/DPB1*04:01	1	78	92	15	Consensus (comb.lib./smm)	YILLSAFLSMSGTVL	1.50	1.50	FLSMSGTVL	0.01	0.01	0.01	ILLSAFLSM	213.00	3.00	3.00	-	-	-	-	-	-	-	-	-	-	-	-
HLA-DPA1*03:01/DPB1*04:02	1	64	78	15	Consensus (comb.lib./smm)	FLLLISFTYWLISLY	1.50	1.50	SFTYWLISL	0.02	1.30	1.30	ISFTYWLIS	81.00	1.70	1.70	-	-	-	-	-	-	-	-	-	-	-	-
HLA-DPA1*03:01/DPB1*04:02	1	58	73	16	Consensus (comb.lib./smm)	GYSSGIFLLLISFTYW	1.30	1.50	IFLLLISFT	0.01	1.10	1.27	YSSGIFLLL	154.00	1.50	1.73	-	-	-	-	-	-	-	-	-	-	-	-
HLA-DPA1*03:01/DPB1*04:02	1	66	79	14	Consensus (comb.lib./smm)	LLISFTYWLISLYI	1.39	1.50	SFTYWLISL	0.02	0.98	1.06	ISFTYWLIS	98.00	1.80	1.94	-	-	-	-	-	-	-	-	-	-	-	-
HLA-DPA1*03:01/DPB1*04:02	1	65	79	15	Consensus (comb.lib./smm)	LLLISFTYWLISLYI	1.50	1.50	SFTYWLISL	0.02	1.30	1.30	ISFTYWLIS	83.00	1.70	1.70	-	-	-	-	-	-	-	-	-	-	-	-
HLA-DPA1*03:01/DPB1*04:02	1	55	67	13	Consensus (comb.lib./smm)	QYTGYSSGIFLLL	0.96	1.50	YSSGIFLLL	0.04	1.20	1.87	GYSSGIFLL	60.00	0.72	1.12	-	-	-	-	-	-	-	-	-	-	-	-
HLA-DPA1*03:01/DPB1*04:02	1	59	74	16	Consensus (comb.lib./smm)	YSSGIFLLLISFTYWL	1.30	1.50	IFLLLISFT	0.01	1.10	1.27	YSSGIFLLL	150.00	1.50	1.73	-	-	-	-	-	-	-	-	-	-	-	-
HLA-DQA1*01:02/DQB1*06:02	1	98	112	15	Consensus (comb.lib./smm)	YFLFHVFGMLLYAAG	1.50	1.50	VFGMLLYAA	0.01	1.80	1.80	VFGMLLYAA	87.00	1.20	1.20	-	-	-	-	-	-	-	-	-	-	-	-
HLA-DRB1*01:01	1	35	50	16	Consensus (comb.lib./smm/nn)	GGILTLFELILGIIVF	1.30	1.50	ILTLFELIL	0.01	0.01	0.01	FELILGIIV	24.00	1.30	1.50	FELILGIIV	742.00	53.00	61.18	-	-	-	-	-	-	-	-
HLA-DRB1*15:01	1	64	78	15	Consensus (smm/nn/sturniolo)	FLLLISFTYWLISLY	1.50	1.50	-	-	-	-	LISFTYWLI	75.00	1.50	1.50	LLISFTYWL	203.10	14.00	14.00	-	-	-	-	LISFTYWLI	5.40	1.50	1.50
HLA-DRB1*15:01	1	62	76	15	Consensus (smm/nn/sturniolo)	GIFLLLISFTYWLIS	1.50	1.50	-	-	-	-	FLLLISFTY	42.00	0.49	0.49	LLISFTYWL	219.70	14.00	14.00	-	-	-	-	LISFTYWLI	5.40	1.50	1.50
HLA-DRB1*15:01	1	63	77	15	Consensus (smm/nn/sturniolo)	IFLLLISFTYWLISL	1.50	1.50	-	-	-	-	FLLLISFTY	72.00	1.40	1.40	LLISFTYWL	198.80	13.00	13.00	-	-	-	-	LISFTYWLI	5.40	1.50	1.50
HLA-DRB1*15:01	1	61	75	15	Consensus (smm/nn/sturniolo)	SGIFLLLISFTYWLI	1.50	1.50	-	-	-	-	FLLLISFTY	41.00	0.49	0.49	FLLLISFTY	237.50	15.00	15.00	-	-	-	-	LISFTYWLI	5.40	1.50	1.50
HLA-DPA1*01/DPB1*04:01	1	62	75	14	Consensus (comb.lib./smm)	GIFLLLISFTYWLI	1.40	1.51	LISFTYWLI	0.01	0.01	0.01	LLLISFTYW	238.00	2.80	3.02	-	-	-	-	-	-	-	-	-	-	-	-
HLA-DQA1*01:01/DQB1*05:01	1	36	47	12	Consensus (comb.lib./smm)	GILTLFELILGI	0.51	1.51	ILTLFELIL	0.03	0.53	1.57	LTLFELILG	739.00	0.49	1.45	-	-	-	-	-	-	-	-	-	-	-	-
HLA-DQA1*05:01/DQB1*03:01	1	126	139	14	Consensus (comb.lib./smm)	SGSIASGAMGLIAA	1.40	1.51	IASGAMGLI	0.01	1.40	1.51	ASGAMGLIA	25.00	1.40	1.51	-	-	-	-	-	-	-	-	-	-	-	-
HLA-DQA1*05:01/DQB1*02:01	1	71	86	16	Consensus (comb.lib./smm)	TYWLISLYILLSAFLS	1.30	1.51	LYILLSAFL	0.01	0.01	0.01	WLISLYILL	1185.00	2.60	3.00	-	-	-	-	-	-	-	-	-	-	-	-
HLA-DRB1*15:01	1	75	88	14	Consensus (smm/nn/sturniolo)	ISLYILLSAFLSMS	1.40	1.51	-	-	-	-	LYILLSAFL	13.00	0.02	0.02	LYILLSAFL	183.70	12.00	12.92	-	-	-	-	ISLYILLSA	5.30	1.40	1.51
HLA-DRB1*15:01	1	74	87	14	Consensus (smm/nn/sturniolo)	LISLYILLSAFLSM	1.40	1.51	-	-	-	-	LYILLSAFL	12.00	0.01	0.01	LYILLSAFL	234.10	14.00	15.08	-	-	-	-	ISLYILLSA	5.30	1.40	1.51
HLA-DRB1*15:01	1	73	86	14	Consensus (smm/nn/sturniolo)	WLISLYILLSAFLS	1.40	1.51	-	-	-	-	LYILLSAFL	13.00	0.02	0.02	LYILLSAFL	313.60	16.00	17.23	-	-	-	-	ISLYILLSA	5.30	1.40	1.51
HLA-DRB1*15:01	1	72	85	14	Consensus (smm/nn/sturniolo)	YWLISLYILLSAFL	1.40	1.51	-	-	-	-	YWLISLYIL	14.00	0.03	0.03	LYILLSAFL	460.30	21.00	22.61	-	-	-	-	ISLYILLSA	5.30	1.40	1.51
HLA-DRB3*02:02	1	21	34	14	NetMHCIIpan	VVALSVNTAFLTSI	1.40	1.51	-	-	-	-	-	-	-	-	-	-	-	-	LSVNTAFLT	102.36	1.40	1.51	-	-	-	-
HLA-DPA1*01:03/DPB1*02:01	1	77	90	14	Consensus (comb.lib./smm)	LYILLSAFLSMSGT	1.42	1.52	YILLSAFLS	0.03	2.30	2.48	ILLSAFLSM	32.00	0.53	0.57	-	-	-	-	-	-	-	-	-	-	-	-
HLA-DPA1*01/DPB1*04:01	1	60	76	17	Consensus (comb.lib./smm)	SSGIFLLLISFTYWLIS	0.91	1.54	LISFTYWLI	0.01	0.01	0.02	LISFTYWLI	271.00	1.80	3.07	-	-	-	-	-	-	-	-	-	-	-	-
HLA-DPA1*01:03/DPB1*02:01	1	73	87	15	Consensus (comb.lib./smm)	WLISLYILLSAFLSM	1.54	1.54	YILLSAFLS	0.03	2.60	2.60	WLISLYILL	26.00	0.47	0.47	-	-	-	-	-	-	-	-	-	-	-	-
HLA-DPA1*02:01/DPB1*01:01	1	68	81	14	Consensus (comb.lib./smm)	ISFTYWLISLYILL	1.43	1.54	WLISLYILL	1.44	2.50	2.69	YWLISLYIL	24.00	0.36	0.39	-	-	-	-	-	-	-	-	-	-	-	-
HLA-DPA1*02:01/DPB1*01:01	1	70	83	14	Consensus (comb.lib./smm)	FTYWLISLYILLSA	1.44	1.55	WLISLYILL	1.44	2.50	2.69	WLISLYILL	25.00	0.37	0.40	-	-	-	-	-	-	-	-	-	-	-	-
HLA-DPA1*02:01/DPB1*01:01	1	69	82	14	Consensus (comb.lib./smm)	SFTYWLISLYILLS	1.44	1.55	WLISLYILL	1.44	2.50	2.69	WLISLYILL	25.00	0.37	0.40	-	-	-	-	-	-	-	-	-	-	-	-
HLA-DQA1*01:02/DQB1*06:02	1	101	115	15	Consensus (comb.lib./smm)	FHVFGMLLYAAGGIA	1.55	1.55	VFGMLLYAA	0.01	1.80	1.80	VFGMLLYAA	90.00	1.30	1.30	-	-	-	-	-	-	-	-	-	-	-	-
HLA-DPA1*02:01/DPB1*05:01	1	93	104	12	Consensus (comb.lib./smm)	PSTFFYFLFHVF	0.53	1.56	PSTFFYFLF	0.40	0.91	2.70	TFFYFLFHV	228.00	0.14	0.42	-	-	-	-	-	-	-	-	-	-	-	-
HLA-DPA1*03:01/DPB1*04:02	1	58	71	14	Consensus (comb.lib./smm)	GYSSGIFLLLISFT	1.45	1.56	IFLLLISFT	0.01	0.70	0.75	YSSGIFLLL	120.00	2.20	2.37	-	-	-	-	-	-	-	-	-	-	-	-
HLA-DPA1*03:01/DPB1*04:02	1	57	72	16	Consensus (comb.lib./smm)	TGYSSGIFLLLISFTY	1.35	1.56	IFLLLISFT	0.01	1.10	1.27	YSSGIFLLL	155.00	1.60	1.85	-	-	-	-	-	-	-	-	-	-	-	-
HLA-DPA1*03:01/DPB1*04:02	1	56	71	16	Consensus (comb.lib./smm)	YTGYSSGIFLLLISFT	1.35	1.56	IFLLLISFT	0.01	1.10	1.27	YSSGIFLLL	155.00	1.60	1.85	-	-	-	-	-	-	-	-	-	-	-	-
HLA-DQA1*01:01/DQB1*05:01	1	35	50	16	Consensus (comb.lib./smm)	GGILTLFELILGIIVF	1.35	1.56	ILTLFELIL	0.03	1.20	1.39	LTLFELILG	1534.00	1.50	1.73	-	-	-	-	-	-	-	-	-	-	-	-
HLA-DQA1*01:01/DQB1*05:01	1	36	51	16	Consensus (comb.lib./smm)	GILTLFELILGIIVFS	1.35	1.56	ILTLFELIL	0.03	1.20	1.39	LTLFELILG	1532.00	1.50	1.73	-	-	-	-	-	-	-	-	-	-	-	-
HLA-DQA1*01:01/DQB1*05:01	1	71	86	16	Consensus (comb.lib./smm)	TYWLISLYILLSAFLS	1.35	1.56	YWLISLYIL	0.01	0.01	0.01	ISLYILLSA	2030.00	2.70	3.12	-	-	-	-	-	-	-	-	-	-	-	-
HLA-DQA1*01:01/DQB1*05:01	1	72	87	16	Consensus (comb.lib./smm)	YWLISLYILLSAFLSM	1.35	1.56	YWLISLYIL	0.01	0.01	0.01	ISLYILLSA	2053.00	2.70	3.12	-	-	-	-	-	-	-	-	-	-	-	-
HLA-DPA1*01:03/DPB1*02:01	1	74	88	15	Consensus (comb.lib./smm)	LISLYILLSAFLSMS	1.57	1.57	YILLSAFLS	0.03	2.60	2.60	ILLSAFLSM	29.00	0.54	0.54	-	-	-	-	-	-	-	-	-	-	-	-
HLA-DQA1*01:02/DQB1*06:02	1	100	112	13	Consensus (comb.lib./smm)	LFHVFGMLLYAAG	1.00	1.57	VFGMLLYAA	0.01	1.30	2.03	VFGMLLYAA	88.00	0.71	1.11	-	-	-	-	-	-	-	-	-	-	-	-
HLA-DQA1*05:01/DQB1*02:01	1	72	85	14	Consensus (comb.lib./smm)	YWLISLYILLSAFL	1.45	1.57	LYILLSAFL	0.01	0.01	0.01	WLISLYILL	645.00	2.90	3.12	-	-	-	-	-	-	-	-	-	-	-	-
HLA-DPA1*01:03/DPB1*02:01	1	75	89	15	Consensus (comb.lib./smm)	ISLYILLSAFLSMSG	1.58	1.58	YILLSAFLS	0.03	2.60	2.60	ILLSAFLSM	30.00	0.55	0.55	-	-	-	-	-	-	-	-	-	-	-	-
HLA-DPA1*01:03/DPB1*02:01	1	76	90	15	Consensus (comb.lib./smm)	SLYILLSAFLSMSGT	1.58	1.58	YILLSAFLS	0.03	2.60	2.60	ILLSAFLSM	30.00	0.55	0.55	-	-	-	-	-	-	-	-	-	-	-	-
HLA-DPA1*02:01/DPB1*05:01	1	87	103	17	Consensus (comb.lib./smm)	MSGTVLPSTFFYFLFHV	0.93	1.58	LPSTFFYFL	0.21	1.50	2.55	LPSTFFYFL	374.00	0.36	0.61	-	-	-	-	-	-	-	-	-	-	-	-
HLA-DPA1*03:01/DPB1*04:02	1	34	47	14	Consensus (comb.lib./smm)	IGGILTLFELILGI	1.48	1.59	ILTLFELIL	0.11	2.20	2.37	GILTLFELI	49.00	0.76	0.82	-	-	-	-	-	-	-	-	-	-	-	-
HLA-DPA1*01/DPB1*04:01	1	79	93	15	Consensus (comb.lib./smm)	ILLSAFLSMSGTVLP	1.60	1.60	FLSMSGTVL	0.01	0.01	0.01	ILLSAFLSM	224.00	3.20	3.20	-	-	-	-	-	-	-	-	-	-	-	-
HLA-DPA1*02:01/DPB1*01:01	1	71	84	14	Consensus (comb.lib./smm)	TYWLISLYILLSAF	1.49	1.60	WLISLYILL	1.44	2.50	2.69	WLISLYILL	31.00	0.48	0.52	-	-	-	-	-	-	-	-	-	-	-	-
HLA-DPA1*03:01/DPB1*04:02	1	62	76	15	Consensus (comb.lib./smm)	GIFLLLISFTYWLIS	1.60	1.60	IFLLLISFT	0.01	0.91	0.91	LISFTYWLI	103.00	2.30	2.30	-	-	-	-	-	-	-	-	-	-	-	-
HLA-DQA1*01:02/DQB1*06:02	1	101	113	13	Consensus (comb.lib./smm)	FHVFGMLLYAAGG	1.02	1.60	VFGMLLYAA	0.01	1.30	2.03	VFGMLLYAA	91.00	0.75	1.17	-	-	-	-	-	-	-	-	-	-	-	-
HLA-DQA1*01:02/DQB1*06:02	1	97	111	15	Consensus (comb.lib./smm)	FYFLFHVFGMLLYAA	1.60	1.60	VFGMLLYAA	0.01	1.80	1.80	HVFGMLLYA	94.00	1.40	1.40	-	-	-	-	-	-	-	-	-	-	-	-
HLA-DRB1*01:01	1	62	76	15	Consensus (comb.lib./smm/nn)	GIFLLLISFTYWLIS	1.60	1.60	LLISFTYWL	0.01	0.01	0.01	FLLLISFTY	12.00	1.60	1.60	LLISFTYWL	215.50	39.00	39.00	-	-	-	-	-	-	-	-
HLA-DQA1*05:01/DQB1*03:01	1	128	142	15	Consensus (comb.lib./smm)	SIASGAMGLIAAICH	1.60	1.60	IASGAMGLI	0.01	1.60	1.60	ASGAMGLIA	21.00	1.60	1.60	-	-	-	-	-	-	-	-	-	-	-	-
HLA-DQA1*05:01/DQB1*03:01	1	125	139	15	Consensus (comb.lib./smm)	SSGSIASGAMGLIAA	1.60	1.60	IASGAMGLI	0.01	1.60	1.60	ASGAMGLIA	21.00	1.60	1.60	-	-	-	-	-	-	-	-	-	-	-	-
HLA-DQA1*05:01/DQB1*03:01	1	124	138	15	Consensus (comb.lib./smm)	SSSGSIASGAMGLIA	1.60	1.60	IASGAMGLI	0.01	1.60	1.60	IASGAMGLI	21.00	1.60	1.60	-	-	-	-	-	-	-	-	-	-	-	-
HLA-DRB1*15:01	1	78	92	15	Consensus (smm/nn/sturniolo)	YILLSAFLSMSGTVL	1.60	1.60	-	-	-	-	LSAFLSMSG	74.00	1.40	1.40	LSAFLSMSG	28.00	1.60	1.60	-	-	-	-	LSAFLSMSG	3.60	11.00	11.00
HLA-DPA1*01:03/DPB1*02:01	1	77	91	15	Consensus (comb.lib./smm)	LYILLSAFLSMSGTV	1.61	1.61	YILLSAFLS	0.03	2.60	2.60	ILLSAFLSM	32.00	0.62	0.62	-	-	-	-	-	-	-	-	-	-	-	-
HLA-DQA1*05:01/DQB1*03:01	1	128	140	13	Consensus (comb.lib./smm)	SIASGAMGLIAAI	1.03	1.61	IASGAMGLI	0.01	1.20	1.87	ASGAMGLIA	22.00	0.87	1.36	-	-	-	-	-	-	-	-	-	-	-	-
HLA-DPA1*01:03/DPB1*02:01	1	35	48	14	Consensus (comb.lib./smm)	GGILTLFELILGII	1.50	1.62	GILTLFELI	0.01	0.01	0.01	GILTLFELI	143.00	3.00	3.23	-	-	-	-	-	-	-	-	-	-	-	-
HLA-DPA1*01:03/DPB1*02:01	1	36	49	14	Consensus (comb.lib./smm)	GILTLFELILGIIV	1.50	1.62	GILTLFELI	0.01	0.01	0.01	GILTLFELI	145.00	3.00	3.23	-	-	-	-	-	-	-	-	-	-	-	-
HLA-DPA1*02:01/DPB1*01:01	1	68	82	15	Consensus (comb.lib./smm)	ISFTYWLISLYILLS	1.62	1.62	WLISLYILL	1.44	2.90	2.90	WLISLYILL	22.00	0.35	0.35	-	-	-	-	-	-	-	-	-	-	-	-
HLA-DPA1*02:01/DPB1*05:01	1	91	102	12	Consensus (comb.lib./smm)	VLPSTFFYFLFH	0.54	1.62	LPSTFFYFL	0.21	0.69	2.05	VLPSTFFYF	359.00	0.40	1.19	-	-	-	-	-	-	-	-	-	-	-	-
HLA-DPA1*03:01/DPB1*04:02	1	33	46	14	Consensus (comb.lib./smm)	SIGGILTLFELILG	1.51	1.62	ILTLFELIL	0.11	2.20	2.37	GILTLFELI	51.00	0.81	0.87	-	-	-	-	-	-	-	-	-	-	-	-
HLA-DPA1*03:01/DPB1*04:02	1	32	45	14	Consensus (comb.lib./smm)	TSIGGILTLFELIL	1.51	1.62	ILTLFELIL	0.11	2.20	2.37	GILTLFELI	51.00	0.81	0.87	-	-	-	-	-	-	-	-	-	-	-	-
HLA-DQA1*01:01/DQB1*05:01	1	37	52	16	Consensus (comb.lib./smm)	ILTLFELILGIIVFSL	1.40	1.62	ILTLFELIL	0.03	1.20	1.39	LTLFELILG	1585.00	1.60	1.85	-	-	-	-	-	-	-	-	-	-	-	-
HLA-DQA1*05:01/DQB1*03:01	1	129	142	14	Consensus (comb.lib./smm)	IASGAMGLIAAICH	1.50	1.62	IASGAMGLI	0.01	1.40	1.51	GAMGLIAAI	28.00	1.60	1.72	-	-	-	-	-	-	-	-	-	-	-	-
HLA-DQA1*05:01/DQB1*03:01	1	124	137	14	Consensus (comb.lib./smm)	SSSGSIASGAMGLI	1.50	1.62	IASGAMGLI	0.01	1.40	1.51	SSGSIASGA	28.00	1.60	1.72	-	-	-	-	-	-	-	-	-	-	-	-
HLA-DQA1*05:01/DQB1*02:01	1	71	84	14	Consensus (comb.lib./smm)	TYWLISLYILLSAF	1.50	1.62	TYWLISLYI	0.01	0.01	0.01	WLISLYILL	652.00	3.00	3.23	-	-	-	-	-	-	-	-	-	-	-	-
HLA-DQA1*05:01/DQB1*02:01	1	73	86	14	Consensus (comb.lib./smm)	WLISLYILLSAFLS	1.50	1.62	LYILLSAFL	0.01	0.01	0.01	LYILLSAFL	657.00	3.00	3.23	-	-	-	-	-	-	-	-	-	-	-	-
HLA-DQA1*05:01/DQB1*03:01	1	123	138	16	Consensus (comb.lib./smm)	FSSSGSIASGAMGLIA	1.40	1.62	IASGAMGLI	0.01	1.70	1.96	SSGSIASGA	36.00	1.10	1.27	-	-	-	-	-	-	-	-	-	-	-	-
HLA-DRB1*01:01	1	34	49	16	Consensus (comb.lib./smm/nn)	IGGILTLFELILGIIV	1.40	1.62	ILTLFELIL	0.01	0.01	0.01	ILTLFELIL	25.00	1.40	1.62	FELILGIIV	711.30	52.00	60.02	-	-	-	-	-	-	-	-
HLA-DRB1*04:01	1	118	133	16	Consensus (smm/nn/sturniolo)	AHVTRFSSSGSIASGA	1.40	1.62	-	-	-	-	FSSSGSIAS	224.00	1.40	1.62	FSSSGSIAS	30.40	0.43	0.50	-	-	-	-	FSSSGSIAS	2.48	10.00	11.54
HLA-DRB1*04:01	1	119	134	16	Consensus (smm/nn/sturniolo)	HVTRFSSSGSIASGAM	1.40	1.62	-	-	-	-	FSSSGSIAS	221.00	1.40	1.62	FSSSGSIAS	28.70	0.41	0.47	-	-	-	-	FSSSGSIAS	2.48	10.00	11.54
HLA-DRB1*04:01	1	120	135	16	Consensus (smm/nn/sturniolo)	VTRFSSSGSIASGAMG	1.40	1.62	-	-	-	-	FSSSGSIAS	221.00	1.40	1.62	FSSSGSIAS	30.50	0.43	0.50	-	-	-	-	FSSSGSIAS	2.48	10.00	11.54
HLA-DRB1*04:05	1	29	42	14	Consensus (smm/nn/sturniolo)	AFLTSIGGILTLFE	1.50	1.62	-	-	-	-	LTSIGGILT	75.00	1.20	1.29	LTSIGGILT	128.00	6.40	6.89	-	-	-	-	IGGILTLFE	4.30	1.50	1.62
HLA-DRB1*04:05	1	30	43	14	Consensus (smm/nn/sturniolo)	FLTSIGGILTLFEL	1.50	1.62	-	-	-	-	IGGILTLFE	71.00	1.10	1.18	LTSIGGILT	263.30	13.00	14.00	-	-	-	-	IGGILTLFE	4.30	1.50	1.62
HLA-DRB1*04:05	1	31	44	14	Consensus (smm/nn/sturniolo)	LTSIGGILTLFELI	1.50	1.62	-	-	-	-	IGGILTLFE	68.00	0.99	1.07	IGGILTLFE	745.20	28.00	30.15	-	-	-	-	IGGILTLFE	4.30	1.50	1.62
HLA-DRB1*04:05	1	32	45	14	Consensus (smm/nn/sturniolo)	TSIGGILTLFELIL	1.50	1.62	-	-	-	-	IGGILTLFE	67.00	0.99	1.07	IGGILTLFE	1022.70	34.00	36.61	-	-	-	-	IGGILTLFE	4.30	1.50	1.62
HLA-DRB1*08:02	1	112	125	14	Consensus (smm/nn/sturniolo)	GGIAVLAHVTRFSS	1.50	1.62	-	-	-	-	IAVLAHVTR	345.00	1.50	1.62	LAHVTRFSS	81.20	0.57	0.61	-	-	-	-	LAHVTRFSS	0.30	27.00	29.07
HLA-DPA1*01/DPB1*04:01	1	86	103	18	Consensus (comb.lib./smm)	SMSGTVLPSTFFYFLFHV	0.56	1.64	TFFYFLFHV	0.01	0.01	0.03	LPSTFFYFL	163.00	1.10	3.26	-	-	-	-	-	-	-	-	-	-	-	-
HLA-DPA1*02:01/DPB1*01:01	1	60	77	18	Consensus (comb.lib./smm)	SSGIFLLLISFTYWLISL	0.56	1.64	LISFTYWLI	0.01	0.01	0.03	LISFTYWLI	97.00	1.10	3.26	-	-	-	-	-	-	-	-	-	-	-	-
HLA-DPA1*01/DPB1*04:01	1	95	106	12	Consensus (comb.lib./smm)	TFFYFLFHVFGM	0.56	1.65	FFYFLFHVF	0.01	0.01	0.03	FFYFLFHVF	177.00	1.10	3.26	-	-	-	-	-	-	-	-	-	-	-	-
HLA-DPA1*02:01/DPB1*01:01	1	69	83	15	Consensus (comb.lib./smm)	SFTYWLISLYILLSA	1.65	1.65	WLISLYILL	1.44	2.90	2.90	WLISLYILL	24.00	0.39	0.39	-	-	-	-	-	-	-	-	-	-	-	-
HLA-DQA1*01:02/DQB1*06:02	1	99	111	13	Consensus (comb.lib./smm)	FLFHVFGMLLYAA	1.06	1.65	VFGMLLYAA	0.01	1.30	2.03	HVFGMLLYA	95.00	0.82	1.28	-	-	-	-	-	-	-	-	-	-	-	-
HLA-DQA1*05:01/DQB1*02:01	1	70	81	12	Consensus (comb.lib./smm)	FTYWLISLYILL	0.56	1.65	TYWLISLYI	0.01	0.01	0.03	YWLISLYIL	650.00	1.10	3.26	-	-	-	-	-	-	-	-	-	-	-	-
HLA-DPA1*02:01/DPB1*01:01	1	70	84	15	Consensus (comb.lib./smm)	FTYWLISLYILLSAF	1.66	1.66	WLISLYILL	1.44	2.90	2.90	WLISLYILL	25.00	0.42	0.42	-	-	-	-	-	-	-	-	-	-	-	-
HLA-DPA1*02:01/DPB1*05:01	1	85	101	17	Consensus (comb.lib./smm)	LSMSGTVLPSTFFYFLF	0.97	1.66	LPSTFFYFL	0.21	1.50	2.55	LPSTFFYFL	442.00	0.45	0.77	-	-	-	-	-	-	-	-	-	-	-	-
HLA-DPA1*02:01/DPB1*05:01	1	86	102	17	Consensus (comb.lib./smm)	SMSGTVLPSTFFYFLFH	0.97	1.66	LPSTFFYFL	0.21	1.50	2.55	VLPSTFFYF	434.00	0.45	0.77	-	-	-	-	-	-	-	-	-	-	-	-
HLA-DQA1*05:01/DQB1*03:01	1	104	120	17	Consensus (comb.lib./smm)	FGMLLYAAGGIAVLAHV	0.97	1.66	AAGGIAVLA	0.01	1.80	3.07	AAGGIAVLA	9.00	0.15	0.26	-	-	-	-	-	-	-	-	-	-	-	-
HLA-DQA1*05:01/DQB1*03:01	1	105	121	17	Consensus (comb.lib./smm)	GMLLYAAGGIAVLAHVT	0.97	1.66	AAGGIAVLA	0.01	1.80	3.07	AAGGIAVLA	9.00	0.15	0.26	-	-	-	-	-	-	-	-	-	-	-	-
HLA-DQA1*05:01/DQB1*03:01	1	102	118	17	Consensus (comb.lib./smm)	HVFGMLLYAAGGIAVLA	0.97	1.66	AAGGIAVLA	0.01	1.80	3.07	YAAGGIAVL	9.00	0.15	0.26	-	-	-	-	-	-	-	-	-	-	-	-
HLA-DQA1*05:01/DQB1*03:01	1	107	123	17	Consensus (comb.lib./smm)	LLYAAGGIAVLAHVTRF	0.97	1.66	AAGGIAVLA	0.01	1.80	3.07	AAGGIAVLA	9.00	0.15	0.26	-	-	-	-	-	-	-	-	-	-	-	-
HLA-DQA1*05:01/DQB1*03:01	1	108	124	17	Consensus (comb.lib./smm)	LYAAGGIAVLAHVTRFS	0.97	1.66	AAGGIAVLA	0.01	1.80	3.07	AAGGIAVLA	9.00	0.15	0.26	-	-	-	-	-	-	-	-	-	-	-	-
HLA-DQA1*05:01/DQB1*03:01	1	106	122	17	Consensus (comb.lib./smm)	MLLYAAGGIAVLAHVTR	0.97	1.66	AAGGIAVLA	0.01	1.80	3.07	AAGGIAVLA	9.00	0.15	0.26	-	-	-	-	-	-	-	-	-	-	-	-
HLA-DQA1*05:01/DQB1*03:01	1	103	119	17	Consensus (comb.lib./smm)	VFGMLLYAAGGIAVLAH	0.97	1.66	AAGGIAVLA	0.01	1.80	3.07	AAGGIAVLA	9.00	0.15	0.26	-	-	-	-	-	-	-	-	-	-	-	-
HLA-DQA1*01:01/DQB1*05:01	1	34	49	16	Consensus (comb.lib./smm)	IGGILTLFELILGIIV	1.45	1.67	ILTLFELIL	0.03	1.20	1.39	LTLFELILG	1609.00	1.70	1.96	-	-	-	-	-	-	-	-	-	-	-	-
HLA-DQA1*01:01/DQB1*05:01	1	33	48	16	Consensus (comb.lib./smm)	SIGGILTLFELILGII	1.45	1.67	ILTLFELIL	0.03	1.20	1.39	LTLFELILG	1630.00	1.70	1.96	-	-	-	-	-	-	-	-	-	-	-	-
HLA-DQA1*05:01/DQB1*03:01	1	122	137	16	Consensus (comb.lib./smm)	RFSSSGSIASGAMGLI	1.45	1.67	IASGAMGLI	0.01	1.70	1.96	SSGSIASGA	39.00	1.20	1.39	-	-	-	-	-	-	-	-	-	-	-	-
HLA-DQA1*05:01/DQB1*03:01	1	125	140	16	Consensus (comb.lib./smm)	SSGSIASGAMGLIAAI	1.45	1.67	IASGAMGLI	0.01	1.70	1.96	SSGSIASGA	38.00	1.20	1.39	-	-	-	-	-	-	-	-	-	-	-	-
HLA-DQA1*05:01/DQB1*03:01	1	109	120	12	Consensus (comb.lib./smm)	YAAGGIAVLAHV	0.57	1.68	AAGGIAVLA	0.01	0.90	2.67	AAGGIAVLA	12.00	0.23	0.68	-	-	-	-	-	-	-	-	-	-	-	-
HLA-DPA1*01:03/DPB1*02:01	1	56	69	14	Consensus (comb.lib./smm)	YTGYSSGIFLLLIS	1.57	1.69	GYSSGIFLL	0.04	2.60	2.80	YSSGIFLLL	33.00	0.54	0.58	-	-	-	-	-	-	-	-	-	-	-	-
HLA-DPA1*01/DPB1*04:01	1	61	75	15	Consensus (comb.lib./smm)	SGIFLLLISFTYWLI	1.70	1.70	LISFTYWLI	0.01	0.01	0.01	LLLISFTYW	238.00	3.40	3.40	-	-	-	-	-	-	-	-	-	-	-	-
HLA-DRB1*04:05	1	29	43	15	Consensus (smm/nn/sturniolo)	AFLTSIGGILTLFEL	1.70	1.70	-	-	-	-	IGGILTLFE	71.00	1.40	1.40	LTSIGGILT	143.20	7.50	7.50	-	-	-	-	IGGILTLFE	4.30	1.70	1.70
HLA-DRB1*04:05	1	30	44	15	Consensus (smm/nn/sturniolo)	FLTSIGGILTLFELI	1.70	1.70	-	-	-	-	IGGILTLFE	68.00	1.30	1.30	LTSIGGILT	313.90	16.00	16.00	-	-	-	-	IGGILTLFE	4.30	1.70	1.70
HLA-DRB1*04:05	1	31	45	15	Consensus (smm/nn/sturniolo)	LTSIGGILTLFELIL	1.70	1.70	-	-	-	-	IGGILTLFE	64.00	1.10	1.10	IGGILTLFE	781.70	31.00	31.00	-	-	-	-	IGGILTLFE	4.30	1.70	1.70
HLA-DRB1*04:05	1	28	42	15	Consensus (smm/nn/sturniolo)	TAFLTSIGGILTLFE	1.70	1.70	-	-	-	-	LTSIGGILT	75.00	1.60	1.60	LTSIGGILT	123.20	6.50	6.50	-	-	-	-	IGGILTLFE	4.30	1.70	1.70
HLA-DRB1*04:05	1	32	46	15	Consensus (smm/nn/sturniolo)	TSIGGILTLFELILG	1.70	1.70	-	-	-	-	IGGILTLFE	66.00	1.20	1.20	IGGILTLFE	1200.10	39.00	39.00	-	-	-	-	IGGILTLFE	4.30	1.70	1.70
HLA-DRB1*15:01	1	75	89	15	Consensus (smm/nn/sturniolo)	ISLYILLSAFLSMSG	1.70	1.70	-	-	-	-	LYILLSAFL	13.00	0.03	0.03	LSAFLSMSG	66.90	4.90	4.90	-	-	-	-	ISLYILLSA	5.30	1.70	1.70
HLA-DRB1*15:01	1	74	88	15	Consensus (smm/nn/sturniolo)	LISLYILLSAFLSMS	1.70	1.70	-	-	-	-	LYILLSAFL	12.00	0.01	0.01	LYILLSAFL	339.50	19.00	19.00	-	-	-	-	ISLYILLSA	5.30	1.70	1.70
HLA-DRB1*15:01	1	71	85	15	Consensus (smm/nn/sturniolo)	TYWLISLYILLSAFL	1.70	1.70	-	-	-	-	YWLISLYIL	14.00	0.03	0.03	LYILLSAFL	231.80	15.00	15.00	-	-	-	-	ISLYILLSA	5.30	1.70	1.70
HLA-DRB1*15:01	1	73	87	15	Consensus (smm/nn/sturniolo)	WLISLYILLSAFLSM	1.70	1.70	-	-	-	-	LYILLSAFL	12.00	0.01	0.01	LYILLSAFL	435.20	22.00	22.00	-	-	-	-	ISLYILLSA	5.30	1.70	1.70
HLA-DRB1*15:01	1	72	86	15	Consensus (smm/nn/sturniolo)	YWLISLYILLSAFLS	1.70	1.70	-	-	-	-	LYILLSAFL	12.00	0.01	0.01	LYILLSAFL	562.60	26.00	26.00	-	-	-	-	ISLYILLSA	5.30	1.70	1.70
HLA-DRB3*02:02	1	20	34	15	NetMHCIIpan	PVVALSVNTAFLTSI	1.70	1.70	-	-	-	-	-	-	-	-	-	-	-	-	LSVNTAFLT	95.78	1.70	1.70	-	-	-	-
HLA-DPA1*01/DPB1*04:01	1	64	80	17	Consensus (comb.lib./smm)	FLLLISFTYWLISLYIL	1.00	1.71	FTYWLISLY	0.01	0.01	0.02	ISFTYWLIS	281.00	2.00	3.41	-	-	-	-	-	-	-	-	-	-	-	-
HLA-DPA1*01:03/DPB1*02:01	1	55	68	14	Consensus (comb.lib./smm)	QYTGYSSGIFLLLI	1.59	1.71	GYSSGIFLL	0.04	2.60	2.80	YSSGIFLLL	34.00	0.58	0.62	-	-	-	-	-	-	-	-	-	-	-	-
HLA-DPA1*01:03/DPB1*02:01	1	57	70	14	Consensus (comb.lib./smm)	TGYSSGIFLLLISF	1.59	1.71	GYSSGIFLL	0.04	2.60	2.80	YSSGIFLLL	34.00	0.58	0.62	-	-	-	-	-	-	-	-	-	-	-	-
HLA-DPA1*02:01/DPB1*01:01	1	71	85	15	Consensus (comb.lib./smm)	TYWLISLYILLSAFL	1.71	1.71	WLISLYILL	1.44	2.90	2.90	WLISLYILL	29.00	0.51	0.51	-	-	-	-	-	-	-	-	-	-	-	-
HLA-DPA1*03:01/DPB1*04:02	1	58	72	15	Consensus (comb.lib./smm)	GYSSGIFLLLISFTY	1.71	1.71	IFLLLISFT	0.01	0.91	0.91	YSSGIFLLL	117.00	2.50	2.50	-	-	-	-	-	-	-	-	-	-	-	-
HLA-DPA1*01/DPB1*04:01	1	63	75	13	Consensus (comb.lib./smm)	IFLLLISFTYWLI	1.10	1.72	LISFTYWLI	0.01	0.01	0.02	LLLISFTYW	243.00	2.20	3.43	-	-	-	-	-	-	-	-	-	-	-	-
HLA-DPA1*01:03/DPB1*02:01	1	54	67	14	Consensus (comb.lib./smm)	YQYTGYSSGIFLLL	1.59	1.72	GYSSGIFLL	0.04	2.60	2.80	GYSSGIFLL	35.00	0.59	0.64	-	-	-	-	-	-	-	-	-	-	-	-
HLA-DPA1*03:01/DPB1*04:02	1	66	78	13	Consensus (comb.lib./smm)	LLISFTYWLISLY	1.10	1.72	SFTYWLISL	0.02	0.81	1.26	ISFTYWLIS	103.00	1.40	2.18	-	-	-	-	-	-	-	-	-	-	-	-
HLA-DPA1*03:01/DPB1*04:02	1	65	77	13	Consensus (comb.lib./smm)	LLLISFTYWLISL	1.10	1.72	SFTYWLISL	0.02	0.81	1.26	ISFTYWLIS	100.00	1.40	2.18	-	-	-	-	-	-	-	-	-	-	-	-
HLA-DQA1*05:01/DQB1*02:01	1	71	83	13	Consensus (comb.lib./smm)	TYWLISLYILLSA	1.10	1.72	TYWLISLYI	0.01	0.01	0.02	WLISLYILL	693.00	2.20	3.43	-	-	-	-	-	-	-	-	-	-	-	-
HLA-DRB1*04:01	1	118	131	14	Consensus (smm/nn/sturniolo)	AHVTRFSSSGSIAS	1.60	1.72	-	-	-	-	VTRFSSSGS	80.00	0.67	0.72	FSSSGSIAS	44.60	1.60	1.72	-	-	-	-	FSSSGSIAS	2.48	7.50	8.08
HLA-DRB1*04:05	1	76	88	13	Consensus (smm/nn/sturniolo)	SLYILLSAFLSMS	1.10	1.72	-	-	-	-	YILLSAFLS	71.00	0.73	1.14	YILLSAFLS	53.10	1.10	1.72	-	-	-	-	YILLSAFLS	3.75	2.40	3.74
HLA-DRB3*02:02	1	20	33	14	NetMHCIIpan	PVVALSVNTAFLTS	1.60	1.72	-	-	-	-	-	-	-	-	-	-	-	-	LSVNTAFLT	118.03	1.60	1.72	-	-	-	-
HLA-DRB3*02:02	1	22	34	13	NetMHCIIpan	VALSVNTAFLTSI	1.10	1.72	-	-	-	-	-	-	-	-	-	-	-	-	LSVNTAFLT	157.97	1.10	1.72	-	-	-	-
HLA-DRB3*02:02	1	22	35	14	NetMHCIIpan	VALSVNTAFLTSIG	1.60	1.72	-	-	-	-	-	-	-	-	-	-	-	-	LSVNTAFLT	126.73	1.60	1.72	-	-	-	-
HLA-DRB3*02:02	1	21	33	13	NetMHCIIpan	VVALSVNTAFLTS	1.10	1.72	-	-	-	-	-	-	-	-	-	-	-	-	LSVNTAFLT	162.39	1.10	1.72	-	-	-	-
HLA-DPA1*01:03/DPB1*02:01	1	75	87	13	Consensus (comb.lib./smm)	ISLYILLSAFLSM	1.11	1.73	YILLSAFLS	0.03	1.90	2.96	YILLSAFLS	29.00	0.32	0.50	-	-	-	-	-	-	-	-	-	-	-	-
HLA-DPA1*01:03/DPB1*02:01	1	76	88	13	Consensus (comb.lib./smm)	SLYILLSAFLSMS	1.11	1.73	YILLSAFLS	0.03	1.90	2.96	ILLSAFLSM	29.00	0.32	0.50	-	-	-	-	-	-	-	-	-	-	-	-
HLA-DPA1*02:01/DPB1*01:01	1	91	104	14	Consensus (comb.lib./smm)	VLPSTFFYFLFHVF	1.60	1.73	LPSTFFYFL	1.83	2.90	3.12	TFFYFLFHV	22.00	0.31	0.33	-	-	-	-	-	-	-	-	-	-	-	-
HLA-DPA1*03:01/DPB1*04:02	1	65	80	16	Consensus (comb.lib./smm)	LLLISFTYWLISLYIL	1.50	1.73	SFTYWLISL	0.02	1.40	1.62	ISFTYWLIS	161.00	1.60	1.85	-	-	-	-	-	-	-	-	-	-	-	-
HLA-DQA1*05:01/DQB1*03:01	1	124	139	16	Consensus (comb.lib./smm)	SSSGSIASGAMGLIAA	1.50	1.73	IASGAMGLI	0.01	1.70	1.96	SSGSIASGA	40.00	1.30	1.50	-	-	-	-	-	-	-	-	-	-	-	-
HLA-DRB1*04:01	1	117	132	16	Consensus (smm/nn/sturniolo)	LAHVTRFSSSGSIASG	1.50	1.73	-	-	-	-	FSSSGSIAS	228.00	1.50	1.73	FSSSGSIAS	42.10	0.79	0.91	-	-	-	-	FSSSGSIAS	2.48	10.00	11.54
HLA-DQA1*01:01/DQB1*05:01	1	64	77	14	Consensus (comb.lib./smm)	FLLLISFTYWLISL	1.61	1.74	SFTYWLISL	0.02	0.73	0.79	LISFTYWLI	1085.00	2.50	2.69	-	-	-	-	-	-	-	-	-	-	-	-
HLA-DQA1*01:02/DQB1*06:02	1	74	89	16	Consensus (comb.lib./smm)	LISLYILLSAFLSMSG	1.50	1.74	ISLYILLSA	0.01	0.01	0.01	LISLYILLS	351.00	3.00	3.46	-	-	-	-	-	-	-	-	-	-	-	-
HLA-DQA1*05:01/DQB1*02:01	1	69	84	16	Consensus (comb.lib./smm)	SFTYWLISLYILLSAF	1.50	1.74	TYWLISLYI	0.01	0.01	0.01	WLISLYILL	1276.00	3.00	3.46	-	-	-	-	-	-	-	-	-	-	-	-
HLA-DQA1*05:01/DQB1*02:01	1	73	88	16	Consensus (comb.lib./smm)	WLISLYILLSAFLSMS	1.50	1.74	LYILLSAFL	0.01	0.01	0.01	WLISLYILL	1285.00	3.00	3.46	-	-	-	-	-	-	-	-	-	-	-	-
HLA-DPA1*01:03/DPB1*02:01	1	77	89	13	Consensus (comb.lib./smm)	LYILLSAFLSMSG	1.12	1.75	YILLSAFLS	0.03	1.90	2.96	ILLSAFLSM	32.00	0.35	0.55	-	-	-	-	-	-	-	-	-	-	-	-
HLA-DPA1*02:01/DPB1*05:01	1	84	100	17	Consensus (comb.lib./smm)	FLSMSGTVLPSTFFYFL	1.03	1.75	LPSTFFYFL	0.21	1.50	2.55	VLPSTFFYF	493.00	0.56	0.95	-	-	-	-	-	-	-	-	-	-	-	-
HLA-DQA1*05:01/DQB1*03:01	1	109	125	17	Consensus (comb.lib./smm)	YAAGGIAVLAHVTRFSS	1.02	1.75	AAGGIAVLA	0.01	1.80	3.07	AAGGIAVLA	13.00	0.25	0.43	-	-	-	-	-	-	-	-	-	-	-	-
HLA-DPA1*02:01/DPB1*01:01	1	92	105	14	Consensus (comb.lib./smm)	LPSTFFYFLFHVFG	1.63	1.76	LPSTFFYFL	1.83	2.90	3.12	FFYFLFHVF	24.00	0.36	0.39	-	-	-	-	-	-	-	-	-	-	-	-
HLA-DPA1*01/DPB1*04:01	1	84	101	18	Consensus (comb.lib./smm)	FLSMSGTVLPSTFFYFLF	0.60	1.79	PSTFFYFLF	0.01	0.01	0.03	LPSTFFYFL	177.00	1.20	3.55	-	-	-	-	-	-	-	-	-	-	-	-
HLA-DPA1*01/DPB1*04:01	1	85	102	18	Consensus (comb.lib./smm)	LSMSGTVLPSTFFYFLFH	0.60	1.79	PSTFFYFLF	0.01	0.01	0.03	LPSTFFYFL	172.00	1.20	3.55	-	-	-	-	-	-	-	-	-	-	-	-
HLA-DPA1*02:01/DPB1*01:01	1	90	104	15	Consensus (comb.lib./smm)	TVLPSTFFYFLFHVF	1.79	1.79	LPSTFFYFL	1.83	3.30	3.30	TFFYFLFHV	19.00	0.29	0.29	-	-	-	-	-	-	-	-	-	-	-	-
HLA-DPA1*03:01/DPB1*04:02	1	34	48	15	Consensus (comb.lib./smm)	IGGILTLFELILGII	1.79	1.79	ILTLFELIL	0.11	2.70	2.70	GILTLFELI	48.00	0.87	0.87	-	-	-	-	-	-	-	-	-	-	-	-
HLA-DQA1*01:01/DQB1*05:01	1	32	47	16	Consensus (comb.lib./smm)	TSIGGILTLFELILGI	1.55	1.79	ILTLFELIL	0.03	1.20	1.39	LTLFELILG	1686.00	1.90	2.19	-	-	-	-	-	-	-	-	-	-	-	-
HLA-DPA1*01/DPB1*04:01	1	62	78	17	Consensus (comb.lib./smm)	GIFLLLISFTYWLISLY	1.05	1.80	FTYWLISLY	0.01	0.01	0.02	ISFTYWLIS	310.00	2.10	3.58	-	-	-	-	-	-	-	-	-	-	-	-
HLA-DPA1*01/DPB1*04:01	1	63	79	17	Consensus (comb.lib./smm)	IFLLLISFTYWLISLYI	1.05	1.80	FTYWLISLY	0.01	0.01	0.02	ISFTYWLIS	306.00	2.10	3.58	-	-	-	-	-	-	-	-	-	-	-	-
HLA-DPA1*01:03/DPB1*02:01	1	35	47	13	Consensus (comb.lib./smm)	GGILTLFELILGI	1.15	1.80	GILTLFELI	0.01	0.01	0.02	GILTLFELI	145.00	2.30	3.59	-	-	-	-	-	-	-	-	-	-	-	-
HLA-DPA1*01:03/DPB1*02:01	1	35	49	15	Consensus (comb.lib./smm)	GGILTLFELILGIIV	1.80	1.80	GILTLFELI	0.01	0.01	0.01	GILTLFELI	140.00	3.60	3.60	-	-	-	-	-	-	-	-	-	-	-	-
HLA-DPA1*03:01/DPB1*04:02	1	33	47	15	Consensus (comb.lib./smm)	SIGGILTLFELILGI	1.80	1.80	ILTLFELIL	0.11	2.70	2.70	GILTLFELI	49.00	0.90	0.90	-	-	-	-	-	-	-	-	-	-	-	-
HLA-DQA1*05:01/DQB1*02:01	1	72	86	15	Consensus (comb.lib./smm)	YWLISLYILLSAFLS	1.80	1.80	LYILLSAFL	0.01	0.01	0.01	LYILLSAFL	610.00	3.60	3.60	-	-	-	-	-	-	-	-	-	-	-	-
HLA-DRB1*01:01	1	60	74	15	Consensus (comb.lib./smm/nn)	SSGIFLLLISFTYWL	1.80	1.80	LLISFTYWL	0.01	0.01	0.01	FLLLISFTY	13.00	1.80	1.80	FLLLISFTY	380.30	50.00	50.00	-	-	-	-	-	-	-	-
HLA-DRB1*07:01	1	117	131	15	Consensus (comb.lib./smm/nn)	LAHVTRFSSSGSIAS	1.80	1.80	LAHVTRFSS	0.01	0.01	0.01	TRFSSSGSI	51.00	3.50	3.50	TRFSSSGSI	17.80	1.80	1.80	-	-	-	-	-	-	-	-
HLA-DPA1*01:03/DPB1*02:01	1	56	70	15	Consensus (comb.lib./smm)	YTGYSSGIFLLLISF	1.81	1.81	GYSSGIFLL	0.04	3.00	3.00	YSSGIFLLL	32.00	0.62	0.62	-	-	-	-	-	-	-	-	-	-	-	-
HLA-DPA1*01:03/DPB1*02:01	1	93	104	12	Consensus (comb.lib./smm)	PSTFFYFLFHVF	0.61	1.82	PSTFFYFLF	0.01	1.10	3.26	TFFYFLFHV	14.00	0.13	0.39	-	-	-	-	-	-	-	-	-	-	-	-
HLA-DPA1*01:03/DPB1*02:01	1	55	69	15	Consensus (comb.lib./smm)	QYTGYSSGIFLLLIS	1.82	1.82	GYSSGIFLL	0.04	3.00	3.00	YSSGIFLLL	33.00	0.65	0.65	-	-	-	-	-	-	-	-	-	-	-	-
HLA-DPA1*01:03/DPB1*02:01	1	54	68	15	Consensus (comb.lib./smm)	YQYTGYSSGIFLLLI	1.82	1.82	GYSSGIFLL	0.04	3.00	3.00	YSSGIFLLL	33.00	0.65	0.65	-	-	-	-	-	-	-	-	-	-	-	-
HLA-DPA1*02:01/DPB1*01:01	1	91	105	15	Consensus (comb.lib./smm)	VLPSTFFYFLFHVFG	1.82	1.82	LPSTFFYFL	1.83	3.30	3.30	FFYFLFHVF	22.00	0.35	0.35	-	-	-	-	-	-	-	-	-	-	-	-
HLA-DPA1*01:03/DPB1*02:01	1	57	71	15	Consensus (comb.lib./smm)	TGYSSGIFLLLISFT	1.83	1.83	GYSSGIFLL	0.04	3.00	3.00	YSSGIFLLL	34.00	0.67	0.67	-	-	-	-	-	-	-	-	-	-	-	-
HLA-DPA1*02:01/DPB1*01:01	1	92	106	15	Consensus (comb.lib./smm)	LPSTFFYFLFHVFGM	1.83	1.83	LPSTFFYFL	1.83	3.30	3.30	FFYFLFHVF	23.00	0.37	0.37	-	-	-	-	-	-	-	-	-	-	-	-
HLA-DPA1*03:01/DPB1*04:02	1	31	45	15	Consensus (comb.lib./smm)	LTSIGGILTLFELIL	1.83	1.83	ILTLFELIL	0.11	2.70	2.70	GILTLFELI	51.00	0.95	0.95	-	-	-	-	-	-	-	-	-	-	-	-
HLA-DPA1*03:01/DPB1*04:02	1	32	46	15	Consensus (comb.lib./smm)	TSIGGILTLFELILG	1.83	1.83	ILTLFELIL	0.11	2.70	2.70	GILTLFELI	51.00	0.95	0.95	-	-	-	-	-	-	-	-	-	-	-	-
HLA-DPA1*02:01/DPB1*01:01	1	70	82	13	Consensus (comb.lib./smm)	FTYWLISLYILLS	1.18	1.84	WLISLYILL	1.44	2.10	3.27	WLISLYILL	26.00	0.26	0.41	-	-	-	-	-	-	-	-	-	-	-	-
HLA-DQA1*01:01/DQB1*05:01	1	31	46	16	Consensus (comb.lib./smm)	LTSIGGILTLFELILG	1.60	1.85	ILTLFELIL	0.03	1.20	1.39	ILTLFELIL	1740.00	2.00	2.31	-	-	-	-	-	-	-	-	-	-	-	-
HLA-DQA1*05:01/DQB1*02:01	1	68	83	16	Consensus (comb.lib./smm)	ISFTYWLISLYILLSA	1.60	1.85	TYWLISLYI	0.01	0.01	0.01	WLISLYILL	1313.00	3.20	3.69	-	-	-	-	-	-	-	-	-	-	-	-
HLA-DQA1*05:01/DQB1*02:01	1	73	87	15	Consensus (comb.lib./smm)	WLISLYILLSAFLSM	1.85	1.85	LYILLSAFL	0.01	0.01	0.01	LYILLSAFL	618.00	3.70	3.70	-	-	-	-	-	-	-	-	-	-	-	-
HLA-DPA1*01:03/DPB1*02:01	1	53	67	15	Consensus (comb.lib./smm)	CYQYTGYSSGIFLLL	1.86	1.86	GYSSGIFLL	0.04	3.00	3.00	GYSSGIFLL	35.00	0.73	0.73	-	-	-	-	-	-	-	-	-	-	-	-
HLA-DPA1*02:01/DPB1*01:01	1	73	87	15	Consensus (comb.lib./smm)	WLISLYILLSAFLSM	1.86	1.86	WLISLYILL	1.44	2.90	2.90	WLISLYILL	40.00	0.83	0.83	-	-	-	-	-	-	-	-	-	-	-	-
HLA-DPA1*03:01/DPB1*04:02	1	74	87	14	Consensus (comb.lib./smm)	LISLYILLSAFLSM	1.72	1.86	ISLYILLSA	0.19	2.80	3.02	LISLYILLS	43.00	0.65	0.70	-	-	-	-	-	-	-	-	-	-	-	-
HLA-DQA1*01:01/DQB1*05:01	1	65	77	13	Consensus (comb.lib./smm)	LLLISFTYWLISL	1.19	1.86	SFTYWLISL	0.02	0.58	0.90	LISFTYWLI	1117.00	1.80	2.81	-	-	-	-	-	-	-	-	-	-	-	-
HLA-DPA1*02:01/DPB1*01:01	1	69	81	13	Consensus (comb.lib./smm)	SFTYWLISLYILL	1.20	1.87	WLISLYILL	1.44	2.10	3.27	YWLISLYIL	28.00	0.30	0.47	-	-	-	-	-	-	-	-	-	-	-	-
HLA-DPA1*02:01/DPB1*05:01	1	93	109	17	Consensus (comb.lib./smm)	PSTFFYFLFHVFGMLLY	1.10	1.87	PSTFFYFLF	0.40	2.10	3.58	YFLFHVFGM	205.00	0.10	0.17	-	-	-	-	-	-	-	-	-	-	-	-
HLA-DPA1*03:01/DPB1*04:02	1	96	109	14	Consensus (comb.lib./smm)	FFYFLFHVFGMLLY	1.74	1.87	LFHVFGMLL	0.21	2.90	3.12	FLFHVFGML	38.00	0.58	0.62	-	-	-	-	-	-	-	-	-	-	-	-
HLA-DQA1*05:01/DQB1*03:01	1	127	139	13	Consensus (comb.lib./smm)	GSIASGAMGLIAA	1.20	1.87	IASGAMGLI	0.01	1.20	1.87	ASGAMGLIA	28.00	1.20	1.87	-	-	-	-	-	-	-	-	-	-	-	-
HLA-DQA1*05:01/DQB1*03:01	1	129	141	13	Consensus (comb.lib./smm)	IASGAMGLIAAIC	1.20	1.87	IASGAMGLI	0.01	1.20	1.87	GAMGLIAAI	28.00	1.20	1.87	-	-	-	-	-	-	-	-	-	-	-	-
HLA-DRB1*01:01	1	36	52	17	Consensus (comb.lib./smm/nn)	GILTLFELILGIIVFSL	1.10	1.87	ILTLFELIL	0.01	0.01	0.02	FELILGIIV	20.00	1.10	1.87	FELILGIIV	1278.30	57.00	97.09	-	-	-	-	-	-	-	-
HLA-DRB1*01:01	1	37	53	17	Consensus (comb.lib./smm/nn)	ILTLFELILGIIVFSLC	1.10	1.87	ILTLFELIL	0.01	0.01	0.02	FELILGIIV	20.00	1.10	1.87	FELILGIIV	1235.10	56.00	95.38	-	-	-	-	-	-	-	-
HLA-DRB1*15:01	1	64	76	13	Consensus (smm/nn/sturniolo)	FLLLISFTYWLIS	1.20	1.87	-	-	-	-	LISFTYWLI	81.00	0.97	1.51	LLISFTYWL	150.90	6.90	10.76	-	-	-	-	LISFTYWLI	5.40	1.20	1.87
HLA-DRB1*15:01	1	63	75	13	Consensus (smm/nn/sturniolo)	IFLLLISFTYWLI	1.20	1.87	-	-	-	-	FLLLISFTY	76.00	0.88	1.37	LLISFTYWL	130.00	5.90	9.20	-	-	-	-	LISFTYWLI	5.40	1.20	1.87
HLA-DPA1*01/DPB1*04:01	1	70	86	17	Consensus (comb.lib./smm)	FTYWLISLYILLSAFLS	1.10	1.88	FTYWLISLY	0.01	0.01	0.02	WLISLYILL	330.00	2.20	3.75	-	-	-	-	-	-	-	-	-	-	-	-
HLA-DPA1*01/DPB1*04:01	1	68	80	13	Consensus (comb.lib./smm)	ISFTYWLISLYIL	1.20	1.88	FTYWLISLY	0.01	0.01	0.02	ISFTYWLIS	257.00	2.40	3.74	-	-	-	-	-	-	-	-	-	-	-	-
HLA-DPA1*01/DPB1*04:01	1	61	77	17	Consensus (comb.lib./smm)	SGIFLLLISFTYWLISL	1.10	1.88	LISFTYWLI	0.01	0.01	0.02	ISFTYWLIS	312.00	2.20	3.75	-	-	-	-	-	-	-	-	-	-	-	-
HLA-DPA1*01:03/DPB1*02:01	1	36	48	13	Consensus (comb.lib./smm)	GILTLFELILGII	1.20	1.88	GILTLFELI	0.01	0.01	0.02	GILTLFELI	150.00	2.40	3.74	-	-	-	-	-	-	-	-	-	-	-	-
HLA-DPA1*03:01/DPB1*04:02	1	97	110	14	Consensus (comb.lib./smm)	FYFLFHVFGMLLYA	1.75	1.88	LFHVFGMLL	0.21	2.90	3.12	FLFHVFGML	39.00	0.60	0.65	-	-	-	-	-	-	-	-	-	-	-	-
HLA-DPA1*03:01/DPB1*04:02	1	35	48	14	Consensus (comb.lib./smm)	GGILTLFELILGII	1.75	1.88	ILTLFELIL	0.11	2.20	2.37	ILTLFELIL	80.00	1.30	1.40	-	-	-	-	-	-	-	-	-	-	-	-
HLA-DPA1*03:01/DPB1*04:02	1	75	88	14	Consensus (comb.lib./smm)	ISLYILLSAFLSMS	1.74	1.88	ISLYILLSA	0.19	2.80	3.02	ILLSAFLSM	46.00	0.69	0.74	-	-	-	-	-	-	-	-	-	-	-	-
HLA-DPA1*03:01/DPB1*04:02	1	95	108	14	Consensus (comb.lib./smm)	TFFYFLFHVFGMLL	1.75	1.88	LFHVFGMLL	0.21	2.90	3.12	FLFHVFGML	39.00	0.60	0.65	-	-	-	-	-	-	-	-	-	-	-	-
HLA-DPA1*03:01/DPB1*04:02	1	59	72	14	Consensus (comb.lib./smm)	YSSGIFLLLISFTY	1.75	1.88	IFLLLISFT	0.01	0.70	0.75	YSSGIFLLL	145.00	2.80	3.02	-	-	-	-	-	-	-	-	-	-	-	-
HLA-DQA1*05:01/DQB1*02:01	1	73	85	13	Consensus (comb.lib./smm)	WLISLYILLSAFL	1.20	1.88	LYILLSAFL	0.01	0.01	0.02	WLISLYILL	719.00	2.40	3.74	-	-	-	-	-	-	-	-	-	-	-	-
HLA-DQA1*05:01/DQB1*02:01	1	70	86	17	Consensus (comb.lib./smm)	FTYWLISLYILLSAFLS	1.10	1.88	LYILLSAFL	0.01	0.01	0.02	WLISLYILL	1027.00	2.20	3.75	-	-	-	-	-	-	-	-	-	-	-	-
HLA-DQA1*05:01/DQB1*02:01	1	69	85	17	Consensus (comb.lib./smm)	SFTYWLISLYILLSAFL	1.10	1.88	LYILLSAFL	0.01	0.01	0.02	WLISLYILL	1027.00	2.20	3.75	-	-	-	-	-	-	-	-	-	-	-	-
HLA-DPA1*02:01/DPB1*01:01	1	71	83	13	Consensus (comb.lib./smm)	TYWLISLYILLSA	1.22	1.89	WLISLYILL	1.44	2.10	3.27	WLISLYILL	31.00	0.33	0.51	-	-	-	-	-	-	-	-	-	-	-	-
HLA-DPA1*03:01/DPB1*04:02	1	34	46	13	Consensus (comb.lib./smm)	IGGILTLFELILG	1.21	1.89	ILTLFELIL	0.11	1.80	2.81	GILTLFELI	51.00	0.62	0.97	-	-	-	-	-	-	-	-	-	-	-	-
HLA-DPA1*03:01/DPB1*04:02	1	33	45	13	Consensus (comb.lib./smm)	SIGGILTLFELIL	1.21	1.89	ILTLFELIL	0.11	1.80	2.81	GILTLFELI	51.00	0.62	0.97	-	-	-	-	-	-	-	-	-	-	-	-
HLA-DQA1*01:02/DQB1*06:02	1	70	83	14	Consensus (comb.lib./smm)	FTYWLISLYILLSA	1.75	1.89	ISLYILLSA	0.01	0.01	0.01	LISLYILLS	207.00	3.50	3.77	-	-	-	-	-	-	-	-	-	-	-	-
HLA-DQA1*05:01/DQB1*02:01	1	74	87	14	Consensus (comb.lib./smm)	LISLYILLSAFLSM	1.75	1.89	LYILLSAFL	0.01	0.01	0.01	LYILLSAFL	706.00	3.50	3.77	-	-	-	-	-	-	-	-	-	-	-	-
HLA-DPA1*01:03/DPB1*02:01	1	36	50	15	Consensus (comb.lib./smm)	GILTLFELILGIIVF	1.90	1.90	GILTLFELI	0.01	0.01	0.01	GILTLFELI	145.00	3.80	3.80	-	-	-	-	-	-	-	-	-	-	-	-
HLA-DQA1*05:01/DQB1*03:01	1	129	143	15	Consensus (comb.lib./smm)	IASGAMGLIAAICHV	1.90	1.90	IASGAMGLI	0.01	1.60	1.60	GAMGLIAAI	28.00	2.20	2.20	-	-	-	-	-	-	-	-	-	-	-	-
HLA-DQA1*05:01/DQB1*03:01	1	126	141	16	Consensus (comb.lib./smm)	SGSIASGAMGLIAAIC	1.65	1.90	IASGAMGLI	0.01	1.70	1.96	ASGAMGLIA	47.00	1.60	1.85	-	-	-	-	-	-	-	-	-	-	-	-
HLA-DRB1*04:01	1	117	131	15	Consensus (smm/nn/sturniolo)	LAHVTRFSSSGSIAS	1.90	1.90	-	-	-	-	VTRFSSSGS	79.00	0.82	0.82	FSSSGSIAS	52.80	1.90	1.90	-	-	-	-	FSSSGSIAS	2.48	8.90	8.90
HLA-DRB1*08:02	1	111	125	15	Consensus (smm/nn/sturniolo)	AGGIAVLAHVTRFSS	1.90	1.90	-	-	-	-	IAVLAHVTR	341.00	1.90	1.90	LAHVTRFSS	74.40	1.30	1.30	-	-	-	-	LAHVTRFSS	0.30	31.00	31.00
HLA-DRB1*08:02	1	112	126	15	Consensus (smm/nn/sturniolo)	GGIAVLAHVTRFSSS	1.90	1.90	-	-	-	-	LAHVTRFSS	341.00	1.90	1.90	LAHVTRFSS	50.70	0.57	0.57	-	-	-	-	LAHVTRFSS	0.30	31.00	31.00
HLA-DRB3*02:02	1	21	35	15	NetMHCIIpan	VVALSVNTAFLTSIG	1.90	1.90	-	-	-	-	-	-	-	-	-	-	-	-	LSVNTAFLT	103.70	1.90	1.90	-	-	-	-
HLA-DQA1*05:01/DQB1*02:01	1	67	82	16	Consensus (comb.lib./smm)	LISFTYWLISLYILLS	1.65	1.91	TYWLISLYI	0.01	0.01	0.01	WLISLYILL	1335.00	3.30	3.81	-	-	-	-	-	-	-	-	-	-	-	-
HLA-DPA1*01/DPB1*04:01	1	83	100	18	Consensus (comb.lib./smm)	AFLSMSGTVLPSTFFYFL	0.66	1.94	FLSMSGTVL	0.01	0.01	0.03	VLPSTFFYF	180.00	1.30	3.85	-	-	-	-	-	-	-	-	-	-	-	-
HLA-DQA1*01:02/DQB1*06:02	1	71	84	14	Consensus (comb.lib./smm)	TYWLISLYILLSAF	1.80	1.94	ISLYILLSA	0.01	0.01	0.01	LISLYILLS	209.00	3.60	3.88	-	-	-	-	-	-	-	-	-	-	-	-
HLA-DQA1*01:02/DQB1*06:02	1	72	85	14	Consensus (comb.lib./smm)	YWLISLYILLSAFL	1.80	1.94	ISLYILLSA	0.01	0.01	0.01	LISLYILLS	209.00	3.60	3.88	-	-	-	-	-	-	-	-	-	-	-	-
HLA-DQA1*05:01/DQB1*03:01	1	110	121	12	Consensus (comb.lib./smm)	AAGGIAVLAHVT	0.66	1.94	AAGGIAVLA	0.01	0.90	2.67	AAGGIAVLA	18.00	0.41	1.22	-	-	-	-	-	-	-	-	-	-	-	-
HLA-DQA1*05:01/DQB1*03:01	1	110	126	17	Consensus (comb.lib./smm)	AAGGIAVLAHVTRFSSS	1.14	1.94	AAGGIAVLA	0.01	1.80	3.07	AAGGIAVLA	21.00	0.48	0.82	-	-	-	-	-	-	-	-	-	-	-	-
HLA-DRB1*01:01	1	61	74	14	Consensus (comb.lib./smm/nn)	SGIFLLLISFTYWL	1.80	1.94	LLISFTYWL	0.01	0.01	0.01	FLLLISFTY	15.00	1.80	1.94	FLLLISFTY	157.50	38.00	40.92	-	-	-	-	-	-	-	-
HLA-DRB1*07:01	1	28	41	14	Consensus (comb.lib./smm/nn)	TAFLTSIGGILTLF	1.80	1.94	FLTSIGGIL	6.20	13.00	14.00	FLTSIGGIL	36.00	1.80	1.94	FLTSIGGIL	9.20	0.76	0.82	-	-	-	-	-	-	-	-
HLA-DRB1*11:01	1	72	85	14	Consensus (smm/nn/sturniolo)	YWLISLYILLSAFL	1.80	1.94	-	-	-	-	LISLYILLS	45.00	1.80	1.94	LISLYILLS	1781.80	43.00	46.30	-	-	-	-	LISLYILLS	4.30	0.79	0.85
HLA-DRB1*15:01	1	79	92	14	Consensus (smm/nn/sturniolo)	ILLSAFLSMSGTVL	1.80	1.94	-	-	-	-	LSAFLSMSG	93.00	1.80	1.94	LSAFLSMSG	20.10	1.00	1.08	-	-	-	-	LSAFLSMSG	3.60	9.10	9.80
HLA-DQA1*01:01/DQB1*05:01	1	63	77	15	Consensus (comb.lib./smm)	IFLLLISFTYWLISL	1.95	1.95	SFTYWLISL	0.02	0.80	0.80	LISFTYWLI	1033.00	3.10	3.10	-	-	-	-	-	-	-	-	-	-	-	-
HLA-DQA1*05:01/DQB1*03:01	1	126	138	13	Consensus (comb.lib./smm)	SGSIASGAMGLIA	1.25	1.95	IASGAMGLI	0.01	1.20	1.87	IASGAMGLI	30.00	1.30	2.03	-	-	-	-	-	-	-	-	-	-	-	-
HLA-DPA1*02:01/DPB1*05:01	1	96	107	12	Consensus (comb.lib./smm)	FFYFLFHVFGML	0.66	1.96	FFYFLFHVF	0.70	1.30	3.85	YFLFHVFGM	94.00	0.02	0.06	-	-	-	-	-	-	-	-	-	-	-	-
HLA-DPA1*03:01/DPB1*04:02	1	94	108	15	Consensus (comb.lib./smm)	STFFYFLFHVFGMLL	1.96	1.96	LFHVFGMLL	0.21	3.40	3.40	FLFHVFGML	33.00	0.53	0.53	-	-	-	-	-	-	-	-	-	-	-	-
HLA-DQA1*01:02/DQB1*06:02	1	71	83	13	Consensus (comb.lib./smm)	TYWLISLYILLSA	1.25	1.96	ISLYILLSA	0.01	0.01	0.02	LISLYILLS	208.00	2.50	3.90	-	-	-	-	-	-	-	-	-	-	-	-
HLA-DQA1*05:01/DQB1*03:01	1	127	142	16	Consensus (comb.lib./smm)	GSIASGAMGLIAAICH	1.70	1.96	IASGAMGLI	0.01	1.70	1.96	ASGAMGLIA	50.00	1.70	1.96	-	-	-	-	-	-	-	-	-	-	-	-
HLA-DRB1*15:01	1	64	79	16	Consensus (smm/nn/sturniolo)	FLLLISFTYWLISLYI	1.70	1.96	-	-	-	-	FLLLISFTY	128.00	0.85	0.98	TYWLISLYI	139.90	9.00	10.39	-	-	-	-	LISFTYWLI	5.40	1.70	1.96
HLA-DRB1*15:01	1	62	77	16	Consensus (smm/nn/sturniolo)	GIFLLLISFTYWLISL	1.70	1.96	-	-	-	-	FLLLISFTY	120.00	0.76	0.88	LLISFTYWL	326.40	18.00	20.78	-	-	-	-	LISFTYWLI	5.40	1.70	1.96
HLA-DRB1*15:01	1	63	78	16	Consensus (smm/nn/sturniolo)	IFLLLISFTYWLISLY	1.70	1.96	-	-	-	-	FLLLISFTY	124.00	0.77	0.89	LLISFTYWL	324.60	18.00	20.78	-	-	-	-	LISFTYWLI	5.40	1.70	1.96
HLA-DRB1*15:01	1	61	76	16	Consensus (smm/nn/sturniolo)	SGIFLLLISFTYWLIS	1.70	1.96	-	-	-	-	FLLLISFTY	122.00	0.76	0.88	LLISFTYWL	403.10	21.00	24.24	-	-	-	-	LISFTYWLI	5.40	1.70	1.96
HLA-DRB1*15:01	1	60	75	16	Consensus (smm/nn/sturniolo)	SSGIFLLLISFTYWLI	1.70	1.96	-	-	-	-	FLLLISFTY	122.00	0.76	0.88	LLISFTYWL	465.40	23.00	26.55	-	-	-	-	LISFTYWLI	5.40	1.70	1.96
HLA-DRB5*01:01	1	77	92	16	Consensus (smm/nn/sturniolo)	LYILLSAFLSMSGTVL	1.70	1.96	-	-	-	-	YILLSAFLS	77.00	1.70	1.96	YILLSAFLS	149.30	17.00	19.62	-	-	-	-	YILLSAFLS	4.90	1.50	1.73
HLA-DRB5*01:01	1	61	76	16	Consensus (smm/nn/sturniolo)	SGIFLLLISFTYWLIS	1.70	1.96	-	-	-	-	FLLLISFTY	76.00	1.70	1.96	FLLLISFTY	397.00	29.00	33.47	-	-	-	-	FLLLISFTY	4.90	1.50	1.73
HLA-DRB5*01:01	1	60	75	16	Consensus (smm/nn/sturniolo)	SSGIFLLLISFTYWLI	1.70	1.96	-	-	-	-	FLLLISFTY	76.00	1.70	1.96	FLLLISFTY	394.60	29.00	33.47	-	-	-	-	FLLLISFTY	4.90	1.50	1.73
HLA-DRB5*01:01	1	73	88	16	Consensus (smm/nn/sturniolo)	WLISLYILLSAFLSMS	1.70	1.96	-	-	-	-	YILLSAFLS	77.00	1.70	1.96	YILLSAFLS	179.70	19.00	21.93	-	-	-	-	YILLSAFLS	4.90	1.50	1.73
HLA-DPA1*01/DPB1*04:01	1	69	85	17	Consensus (comb.lib./smm)	SFTYWLISLYILLSAFL	1.15	1.97	FTYWLISLY	0.01	0.01	0.02	WLISLYILL	332.00	2.30	3.92	-	-	-	-	-	-	-	-	-	-	-	-
HLA-DPA1*01/DPB1*04:01	1	60	75	16	Consensus (comb.lib./smm)	SSGIFLLLISFTYWLI	1.70	1.97	LISFTYWLI	0.01	0.01	0.01	SSGIFLLLI	509.00	3.40	3.92	-	-	-	-	-	-	-	-	-	-	-	-
HLA-DPA1*01:03/DPB1*02:01	1	93	109	17	Consensus (comb.lib./smm)	PSTFFYFLFHVFGMLLY	1.17	1.98	PSTFFYFLF	0.01	2.20	3.75	FFYFLFHVF	24.00	0.13	0.22	-	-	-	-	-	-	-	-	-	-	-	-
HLA-DPA1*02:01/DPB1*01:01	1	73	86	14	Consensus (comb.lib./smm)	WLISLYILLSAFLS	1.85	1.99	WLISLYILL	1.44	2.50	2.69	WLISLYILL	63.00	1.20	1.29	-	-	-	-	-	-	-	-	-	-	-	-
HLA-DPA1*02:01/DPB1*01:01	1	72	85	14	Consensus (comb.lib./smm)	YWLISLYILLSAFL	1.85	1.99	WLISLYILL	1.44	2.50	2.69	WLISLYILL	60.00	1.20	1.29	-	-	-	-	-	-	-	-	-	-	-	-
HLA-DQA1*05:01/DQB1*02:01	1	32	45	14	Consensus (comb.lib./smm)	TSIGGILTLFELIL	1.85	2.00	ILTLFELIL	0.01	0.01	0.01	IGGILTLFE	717.00	3.70	3.98	-	-	-	-	-	-	-	-	-	-	-	-
HLA-DRB3*02:02	1	19	33	15	NetMHCIIpan	SPVVALSVNTAFLTS	2.00	2.00	-	-	-	-	-	-	-	-	-	-	-	-	LSVNTAFLT	112.60	2.00	2.00	-	-	-	-
HLA-DPA1*01:03/DPB1*02:01	1	55	67	13	Consensus (comb.lib./smm)	QYTGYSSGIFLLL	1.29	2.01	GYSSGIFLL	0.04	2.20	3.43	GYSSGIFLL	35.00	0.38	0.59	-	-	-	-	-	-	-	-	-	-	-	-
HLA-DPA1*01:03/DPB1*02:01	1	57	69	13	Consensus (comb.lib./smm)	TGYSSGIFLLLIS	1.29	2.01	GYSSGIFLL	0.04	2.20	3.43	YSSGIFLLL	35.00	0.38	0.59	-	-	-	-	-	-	-	-	-	-	-	-
HLA-DPA1*01:03/DPB1*02:01	1	56	68	13	Consensus (comb.lib./smm)	YTGYSSGIFLLLI	1.29	2.01	GYSSGIFLL	0.04	2.20	3.43	YSSGIFLLL	34.00	0.38	0.59	-	-	-	-	-	-	-	-	-	-	-	-
HLA-DPA1*01:03/DPB1*02:01	1	72	87	16	Consensus (comb.lib./smm)	YWLISLYILLSAFLSM	1.74	2.01	YILLSAFLS	0.03	2.90	3.35	WLISLYILL	63.00	0.58	0.67	-	-	-	-	-	-	-	-	-	-	-	-
HLA-DPA1*02:01/DPB1*01:01	1	89	103	15	Consensus (comb.lib./smm)	GTVLPSTFFYFLFHV	2.01	2.01	LPSTFFYFL	1.83	3.30	3.30	VLPSTFFYF	37.00	0.72	0.72	-	-	-	-	-	-	-	-	-	-	-	-
HLA-DPA1*03:01/DPB1*04:02	1	53	68	16	Consensus (comb.lib./smm)	CYQYTGYSSGIFLLLI	1.75	2.02	YSSGIFLLL	0.04	1.90	2.19	YSSGIFLLL	159.00	1.60	1.85	-	-	-	-	-	-	-	-	-	-	-	-
HLA-DPA1*03:01/DPB1*04:02	1	96	110	15	Consensus (comb.lib./smm)	FFYFLFHVFGMLLYA	2.02	2.02	LFHVFGMLL	0.21	3.40	3.40	FLFHVFGML	37.00	0.64	0.64	-	-	-	-	-	-	-	-	-	-	-	-
HLA-DPA1*03:01/DPB1*04:02	1	63	78	16	Consensus (comb.lib./smm)	IFLLLISFTYWLISLY	1.75	2.02	IFLLLISFT	0.01	1.10	1.27	ISFTYWLIS	228.00	2.40	2.77	-	-	-	-	-	-	-	-	-	-	-	-
HLA-DPA1*03:01/DPB1*04:02	1	55	70	16	Consensus (comb.lib./smm)	QYTGYSSGIFLLLISF	1.75	2.02	YSSGIFLLL	0.04	1.90	2.19	YSSGIFLLL	155.00	1.60	1.85	-	-	-	-	-	-	-	-	-	-	-	-
HLA-DPA1*03:01/DPB1*04:02	1	95	109	15	Consensus (comb.lib./smm)	TFFYFLFHVFGMLLY	2.02	2.02	LFHVFGMLL	0.21	3.40	3.40	FLFHVFGML	37.00	0.64	0.64	-	-	-	-	-	-	-	-	-	-	-	-
HLA-DPA1*03:01/DPB1*04:02	1	54	69	16	Consensus (comb.lib./smm)	YQYTGYSSGIFLLLIS	1.75	2.02	YSSGIFLLL	0.04	1.90	2.19	YSSGIFLLL	157.00	1.60	1.85	-	-	-	-	-	-	-	-	-	-	-	-
HLA-DQA1*01:01/DQB1*05:01	1	38	53	16	Consensus (comb.lib./smm)	LTLFELILGIIVFSLC	1.75	2.02	FELILGIIV	0.04	1.40	1.62	LTLFELILG	1786.00	2.10	2.42	-	-	-	-	-	-	-	-	-	-	-	-
HLA-DPA1*02:01/DPB1*01:01	1	90	103	14	Consensus (comb.lib./smm)	TVLPSTFFYFLFHV	1.89	2.03	LPSTFFYFL	1.83	2.90	3.12	LPSTFFYFL	48.00	0.87	0.94	-	-	-	-	-	-	-	-	-	-	-	-
HLA-DQA1*05:01/DQB1*02:01	1	75	87	13	Consensus (comb.lib./smm)	ISLYILLSAFLSM	1.30	2.03	LYILLSAFL	0.01	0.01	0.02	LYILLSAFL	758.00	2.60	4.05	-	-	-	-	-	-	-	-	-	-	-	-
HLA-DRB1*01:01	1	62	74	13	Consensus (comb.lib./smm/nn)	GIFLLLISFTYWL	1.30	2.03	LLISFTYWL	0.01	0.01	0.02	FLLLISFTY	15.00	1.30	2.03	FLLLISFTY	119.40	26.00	40.54	-	-	-	-	-	-	-	-
HLA-DRB1*04:01	1	119	131	13	Consensus (smm/nn/sturniolo)	HVTRFSSSGSIAS	1.30	2.03	-	-	-	-	VTRFSSSGS	88.00	0.57	0.89	FSSSGSIAS	48.70	1.30	2.03	-	-	-	-	FSSSGSIAS	2.48	6.50	10.14
HLA-DRB1*04:05	1	30	42	13	Consensus (smm/nn/sturniolo)	FLTSIGGILTLFE	1.30	2.03	-	-	-	-	FLTSIGGIL	75.00	0.81	1.26	LTSIGGILT	269.20	9.50	14.81	-	-	-	-	IGGILTLFE	4.30	1.30	2.03
HLA-DRB1*04:05	1	31	43	13	Consensus (smm/nn/sturniolo)	LTSIGGILTLFEL	1.30	2.03	-	-	-	-	IGGILTLFE	71.00	0.73	1.14	IGGILTLFE	785.00	23.00	35.87	-	-	-	-	IGGILTLFE	4.30	1.30	2.03
HLA-DRB1*04:05	1	32	44	13	Consensus (smm/nn/sturniolo)	TSIGGILTLFELI	1.30	2.03	-	-	-	-	IGGILTLFE	71.00	0.73	1.14	IGGILTLFE	1237.20	30.00	46.78	-	-	-	-	IGGILTLFE	4.30	1.30	2.03
HLA-DRB1*15:01	1	75	87	13	Consensus (smm/nn/sturniolo)	ISLYILLSAFLSM	1.30	2.03	-	-	-	-	LYILLSAFL	13.00	0.01	0.02	LYILLSAFL	175.10	7.80	12.16	-	-	-	-	ISLYILLSA	5.30	1.30	2.03
HLA-DRB1*15:01	1	74	86	13	Consensus (smm/nn/sturniolo)	LISLYILLSAFLS	1.30	2.03	-	-	-	-	LYILLSAFL	13.00	0.01	0.02	LYILLSAFL	235.20	9.90	15.44	-	-	-	-	ISLYILLSA	5.30	1.30	2.03
HLA-DRB1*15:01	1	73	85	13	Consensus (smm/nn/sturniolo)	WLISLYILLSAFL	1.30	2.03	-	-	-	-	WLISLYILL	14.00	0.01	0.02	LYILLSAFL	367.50	14.00	21.83	-	-	-	-	ISLYILLSA	5.30	1.30	2.03
HLA-DPA1*03:01/DPB1*04:02	1	97	111	15	Consensus (comb.lib./smm)	FYFLFHVFGMLLYAA	2.04	2.04	LFHVFGMLL	0.21	3.40	3.40	FLFHVFGML	38.00	0.67	0.67	-	-	-	-	-	-	-	-	-	-	-	-
HLA-DRB1*01:01	1	68	85	18	Consensus (comb.lib./smm/nn)	ISFTYWLISLYILLSAFL	0.69	2.04	LYILLSAFL	0.01	0.01	0.03	LISLYILLS	16.00	0.69	2.04	YWLISLYIL	623.30	41.00	121.35	-	-	-	-	-	-	-	-
HLA-DRB1*11:01	1	74	90	17	Consensus (smm/nn/sturniolo)	LISLYILLSAFLSMSGT	1.20	2.04	-	-	-	-	YILLSAFLS	60.00	1.20	2.04	YILLSAFLS	745.20	29.00	49.39	-	-	-	-	LISLYILLS	4.30	1.20	2.04
HLA-DRB1*11:01	1	73	89	17	Consensus (smm/nn/sturniolo)	WLISLYILLSAFLSMSG	1.20	2.04	-	-	-	-	YILLSAFLS	60.00	1.20	2.04	YILLSAFLS	856.40	31.00	52.80	-	-	-	-	LISLYILLS	4.30	1.20	2.04
HLA-DRB1*11:01	1	72	88	17	Consensus (smm/nn/sturniolo)	YWLISLYILLSAFLSMS	1.20	2.04	-	-	-	-	YILLSAFLS	61.00	1.20	2.04	YILLSAFLS	880.60	31.00	52.80	-	-	-	-	LISLYILLS	4.30	1.20	2.04
HLA-DPA1*01:03/DPB1*02:01	1	73	88	16	Consensus (comb.lib./smm)	WLISLYILLSAFLSMS	1.77	2.05	YILLSAFLS	0.03	2.90	3.35	ILLSAFLSM	67.00	0.65	0.75	-	-	-	-	-	-	-	-	-	-	-	-
HLA-DQA1*01:02/DQB1*06:02	1	75	89	15	Consensus (comb.lib./smm)	ISLYILLSAFLSMSG	2.05	2.05	ISLYILLSA	0.01	0.01	0.01	LLSAFLSMS	193.00	4.10	4.10	-	-	-	-	-	-	-	-	-	-	-	-
HLA-DRB1*04:05	1	62	75	14	Consensus (smm/nn/sturniolo)	GIFLLLISFTYWLI	1.90	2.05	-	-	-	-	FLLLISFTY	48.00	0.55	0.59	FLLLISFTY	665.40	26.00	28.00	-	-	-	-	FLLLISFTY	4.05	1.90	2.05
HLA-DRB1*04:05	1	75	88	14	Consensus (smm/nn/sturniolo)	ISLYILLSAFLSMS	1.90	2.05	-	-	-	-	LYILLSAFL	41.00	0.43	0.46	YILLSAFLS	53.30	1.90	2.05	-	-	-	-	YILLSAFLS	3.75	2.80	3.02
HLA-DRB1*04:05	1	61	74	14	Consensus (smm/nn/sturniolo)	SGIFLLLISFTYWL	1.90	2.05	-	-	-	-	FLLLISFTY	40.00	0.42	0.45	FLLLISFTY	675.90	26.00	28.00	-	-	-	-	FLLLISFTY	4.05	1.90	2.05
HLA-DRB1*04:05	1	60	73	14	Consensus (smm/nn/sturniolo)	SSGIFLLLISFTYW	1.90	2.05	-	-	-	-	FLLLISFTY	42.00	0.44	0.47	FLLLISFTY	810.40	29.00	31.23	-	-	-	-	FLLLISFTY	4.05	1.90	2.05
HLA-DRB1*04:05	1	59	72	14	Consensus (smm/nn/sturniolo)	YSSGIFLLLISFTY	1.90	2.05	-	-	-	-	IFLLLISFT	41.00	0.43	0.46	FLLLISFTY	915.30	31.00	33.38	-	-	-	-	FLLLISFTY	4.05	1.90	2.05
HLA-DRB1*07:01	1	27	40	14	Consensus (comb.lib./smm/nn)	NTAFLTSIGGILTL	1.90	2.05	FLTSIGGIL	6.20	13.00	14.00	FLTSIGGIL	37.00	1.90	2.05	FLTSIGGIL	8.50	0.67	0.72	-	-	-	-	-	-	-	-
HLA-DRB1*15:01	1	78	91	14	Consensus (smm/nn/sturniolo)	YILLSAFLSMSGTV	1.90	2.05	-	-	-	-	LSAFLSMSG	91.00	1.70	1.83	LSAFLSMSG	32.90	1.90	2.05	-	-	-	-	LSAFLSMSG	3.60	9.10	9.80
HLA-DPA1*02:01/DPB1*01:01	1	92	104	13	Consensus (comb.lib./smm)	LPSTFFYFLFHVF	1.32	2.06	LPSTFFYFL	1.83	2.40	3.74	TFFYFLFHV	24.00	0.24	0.37	-	-	-	-	-	-	-	-	-	-	-	-
HLA-DPA1*02:01/DPB1*01:01	1	34	48	15	Consensus (comb.lib./smm)	IGGILTLFELILGII	2.06	2.06	LFELILGII	1.73	3.30	3.30	GILTLFELI	40.00	0.83	0.83	-	-	-	-	-	-	-	-	-	-	-	-
HLA-DPA1*03:01/DPB1*04:02	1	74	88	15	Consensus (comb.lib./smm)	LISLYILLSAFLSMS	2.06	2.06	ISLYILLSA	0.19	3.40	3.40	ILLSAFLSM	40.00	0.72	0.72	-	-	-	-	-	-	-	-	-	-	-	-
HLA-DPA1*03:01/DPB1*04:02	1	59	73	15	Consensus (comb.lib./smm)	YSSGIFLLLISFTYW	2.06	2.06	IFLLLISFT	0.01	0.91	0.91	YSSGIFLLL	137.00	3.20	3.20	-	-	-	-	-	-	-	-	-	-	-	-
HLA-DQA1*05:01/DQB1*03:01	1	128	143	16	Consensus (comb.lib./smm)	SIASGAMGLIAAICHV	1.80	2.08	IASGAMGLI	0.01	1.70	1.96	ASGAMGLIA	53.00	1.90	2.19	-	-	-	-	-	-	-	-	-	-	-	-
HLA-DRB1*04:01	1	121	136	16	Consensus (smm/nn/sturniolo)	TRFSSSGSIASGAMGL	1.80	2.08	-	-	-	-	FSSSGSIAS	252.00	1.80	2.08	FSSSGSIAS	35.50	0.54	0.62	-	-	-	-	FSSSGSIAS	2.48	10.00	11.54
HLA-DRB1*15:01	1	70	85	16	Consensus (smm/nn/sturniolo)	FTYWLISLYILLSAFL	1.80	2.08	-	-	-	-	YWLISLYIL	38.00	0.03	0.03	TYWLISLYI	268.10	16.00	18.47	-	-	-	-	ISLYILLSA	5.30	1.80	2.08
HLA-DRB1*15:01	1	75	90	16	Consensus (smm/nn/sturniolo)	ISLYILLSAFLSMSGT	1.80	2.08	-	-	-	-	LYILLSAFL	37.00	0.03	0.03	LSAFLSMSG	77.60	5.20	6.00	-	-	-	-	ISLYILLSA	5.30	1.80	2.08
HLA-DRB1*15:01	1	74	89	16	Consensus (smm/nn/sturniolo)	LISLYILLSAFLSMSG	1.80	2.08	-	-	-	-	LYILLSAFL	35.00	0.01	0.01	LSAFLSMSG	130.00	8.40	9.70	-	-	-	-	ISLYILLSA	5.30	1.80	2.08
HLA-DRB1*15:01	1	71	86	16	Consensus (smm/nn/sturniolo)	TYWLISLYILLSAFLS	1.80	2.08	-	-	-	-	LYILLSAFL	35.00	0.01	0.01	LYILLSAFL	373.60	20.00	23.09	-	-	-	-	ISLYILLSA	5.30	1.80	2.08
HLA-DRB1*15:01	1	73	88	16	Consensus (smm/nn/sturniolo)	WLISLYILLSAFLSMS	1.80	2.08	-	-	-	-	LYILLSAFL	34.00	0.01	0.01	LYILLSAFL	676.10	29.00	33.47	-	-	-	-	ISLYILLSA	5.30	1.80	2.08
HLA-DRB1*15:01	1	72	87	16	Consensus (smm/nn/sturniolo)	YWLISLYILLSAFLSM	1.80	2.08	-	-	-	-	LYILLSAFL	33.00	0.01	0.01	LYILLSAFL	822.00	33.00	38.09	-	-	-	-	ISLYILLSA	5.30	1.80	2.08
HLA-DRB5*01:01	1	62	77	16	Consensus (smm/nn/sturniolo)	GIFLLLISFTYWLISL	1.80	2.08	-	-	-	-	FLLLISFTY	78.00	1.80	2.08	FLLLISFTY	481.60	32.00	36.94	-	-	-	-	FLLLISFTY	4.90	1.50	1.73
HLA-DRB5*01:01	1	74	89	16	Consensus (smm/nn/sturniolo)	LISLYILLSAFLSMSG	1.80	2.08	-	-	-	-	YILLSAFLS	79.00	1.80	2.08	YILLSAFLS	180.90	20.00	23.09	-	-	-	-	YILLSAFLS	4.90	1.50	1.73
HLA-DRB5*01:01	1	72	87	16	Consensus (smm/nn/sturniolo)	YWLISLYILLSAFLSM	1.80	2.08	-	-	-	-	YILLSAFLS	78.00	1.80	2.08	YILLSAFLS	226.20	22.00	25.39	-	-	-	-	YILLSAFLS	4.90	1.50	1.73
HLA-DPA1*02:01/DPB1*01:01	1	40	53	14	Consensus (comb.lib./smm)	LFELILGIIVFSLC	1.95	2.10	LFELILGII	1.73	2.80	3.02	ILGIIVFSL	56.00	1.10	1.18	-	-	-	-	-	-	-	-	-	-	-	-
HLA-DPA1*02:01/DPB1*01:01	1	39	52	14	Consensus (comb.lib./smm)	TLFELILGIIVFSL	1.95	2.10	LFELILGII	1.73	2.80	3.02	FELILGIIV	58.00	1.10	1.18	-	-	-	-	-	-	-	-	-	-	-	-
HLA-DPA1*03:01/DPB1*04:02	1	35	49	15	Consensus (comb.lib./smm)	GGILTLFELILGIIV	2.10	2.10	ILTLFELIL	0.11	2.70	2.70	ILTLFELIL	76.00	1.50	1.50	-	-	-	-	-	-	-	-	-	-	-	-
HLA-DRB1*04:05	1	62	76	15	Consensus (smm/nn/sturniolo)	GIFLLLISFTYWLIS	2.10	2.10	-	-	-	-	FLLLISFTY	47.00	0.64	0.64	FLLLISFTY	803.00	31.00	31.00	-	-	-	-	FLLLISFTY	4.05	2.10	2.10
HLA-DRB1*04:05	1	58	72	15	Consensus (smm/nn/sturniolo)	GYSSGIFLLLISFTY	2.10	2.10	-	-	-	-	IFLLLISFT	41.00	0.49	0.49	FLLLISFTY	1027.60	36.00	36.00	-	-	-	-	FLLLISFTY	4.05	2.10	2.10
HLA-DRB1*04:05	1	61	75	15	Consensus (smm/nn/sturniolo)	SGIFLLLISFTYWLI	2.10	2.10	-	-	-	-	FLLLISFTY	38.00	0.42	0.42	FLLLISFTY	762.20	30.00	30.00	-	-	-	-	FLLLISFTY	4.05	2.10	2.10
HLA-DRB1*04:05	1	60	74	15	Consensus (smm/nn/sturniolo)	SSGIFLLLISFTYWL	2.10	2.10	-	-	-	-	FLLLISFTY	40.00	0.47	0.47	FLLLISFTY	857.70	32.00	32.00	-	-	-	-	FLLLISFTY	4.05	2.10	2.10
HLA-DRB1*04:05	1	59	73	15	Consensus (smm/nn/sturniolo)	YSSGIFLLLISFTYW	2.10	2.10	-	-	-	-	FLLLISFTY	42.00	0.50	0.50	FLLLISFTY	1004.80	36.00	36.00	-	-	-	-	FLLLISFTY	4.05	2.10	2.10
HLA-DRB1*11:01	1	71	85	15	Consensus (smm/nn/sturniolo)	TYWLISLYILLSAFL	2.10	2.10	-	-	-	-	LISLYILLS	44.00	2.10	2.10	LISLYILLS	2002.50	48.00	48.00	-	-	-	-	LISLYILLS	4.30	0.90	0.90
HLA-DPA1*01/DPB1*04:01	1	67	79	13	Consensus (comb.lib./smm)	LISFTYWLISLYI	1.35	2.11	FTYWLISLY	0.01	0.01	0.02	ISFTYWLIS	289.00	2.70	4.21	-	-	-	-	-	-	-	-	-	-	-	-
HLA-DPA1*02:01/DPB1*05:01	1	95	106	12	Consensus (comb.lib./smm)	TFFYFLFHVFGM	0.71	2.11	FFYFLFHVF	0.70	1.30	3.85	FFYFLFHVF	212.00	0.12	0.36	-	-	-	-	-	-	-	-	-	-	-	-
HLA-DQA1*01:02/DQB1*06:02	1	72	84	13	Consensus (comb.lib./smm)	YWLISLYILLSAF	1.35	2.11	ISLYILLSA	0.01	0.01	0.02	LISLYILLS	213.00	2.70	4.21	-	-	-	-	-	-	-	-	-	-	-	-
HLA-DPA1*01:03/DPB1*02:01	1	75	90	16	Consensus (comb.lib./smm)	ISLYILLSAFLSMSGT	1.84	2.12	YILLSAFLS	0.03	2.90	3.35	ILLSAFLSM	87.00	0.78	0.90	-	-	-	-	-	-	-	-	-	-	-	-
HLA-DPA1*01:03/DPB1*02:01	1	74	89	16	Consensus (comb.lib./smm)	LISLYILLSAFLSMSG	1.84	2.12	YILLSAFLS	0.03	2.90	3.35	ILLSAFLSM	87.00	0.78	0.90	-	-	-	-	-	-	-	-	-	-	-	-
HLA-DPA1*01:03/DPB1*02:01	1	76	91	16	Consensus (comb.lib./smm)	SLYILLSAFLSMSGTV	1.84	2.12	YILLSAFLS	0.03	2.90	3.35	ILLSAFLSM	87.00	0.78	0.90	-	-	-	-	-	-	-	-	-	-	-	-
HLA-DPA1*03:01/DPB1*04:02	1	75	89	15	Consensus (comb.lib./smm)	ISLYILLSAFLSMSG	2.12	2.12	ISLYILLSA	0.19	3.40	3.40	ILLSAFLSM	47.00	0.85	0.85	-	-	-	-	-	-	-	-	-	-	-	-
HLA-DPA1*02:01/DPB1*05:01	1	36	49	14	Consensus (comb.lib./smm)	GILTLFELILGIIV	1.98	2.13	ILTLFELIL	1.79	3.00	3.23	LFELILGII	380.00	0.95	1.02	-	-	-	-	-	-	-	-	-	-	-	-
HLA-DPA1*02:01/DPB1*01:01	1	69	84	16	Consensus (comb.lib./smm)	SFTYWLISLYILLSAF	1.85	2.13	WLISLYILL	1.44	3.20	3.69	WLISLYILL	58.00	0.49	0.57	-	-	-	-	-	-	-	-	-	-	-	-
HLA-DQA1*01:01/DQB1*05:01	1	61	78	18	Consensus (comb.lib./smm)	SGIFLLLISFTYWLISLY	0.72	2.13	SFTYWLISL	0.02	1.10	3.26	SGIFLLLIS	648.00	0.34	1.01	-	-	-	-	-	-	-	-	-	-	-	-
HLA-DPA1*02:01/DPB1*01:01	1	68	83	16	Consensus (comb.lib./smm)	ISFTYWLISLYILLSA	1.85	2.14	WLISLYILL	1.44	3.20	3.69	WLISLYILL	59.00	0.51	0.59	-	-	-	-	-	-	-	-	-	-	-	-
HLA-DPA1*03:01/DPB1*04:02	1	64	79	16	Consensus (comb.lib./smm)	FLLLISFTYWLISLYI	1.85	2.14	SFTYWLISL	0.02	1.40	1.62	ISFTYWLIS	223.00	2.30	2.65	-	-	-	-	-	-	-	-	-	-	-	-
HLA-DPA1*03:01/DPB1*04:02	1	52	67	16	Consensus (comb.lib./smm)	LCYQYTGYSSGIFLLL	1.85	2.14	YSSGIFLLL	0.04	1.90	2.19	GYSSGIFLL	178.00	1.80	2.08	-	-	-	-	-	-	-	-	-	-	-	-
HLA-DQA1*05:01/DQB1*03:01	1	129	144	16	Consensus (comb.lib./smm)	IASGAMGLIAAICHVV	1.85	2.14	IASGAMGLI	0.01	1.70	1.96	ASGAMGLIA	55.00	2.00	2.31	-	-	-	-	-	-	-	-	-	-	-	-
HLA-DPA1*01:03/DPB1*02:01	1	77	92	16	Consensus (comb.lib./smm)	LYILLSAFLSMSGTVL	1.86	2.15	YILLSAFLS	0.03	2.90	3.35	ILLSAFLSM	89.00	0.83	0.96	-	-	-	-	-	-	-	-	-	-	-	-
HLA-DPA1*02:01/DPB1*01:01	1	72	86	15	Consensus (comb.lib./smm)	YWLISLYILLSAFLS	2.15	2.15	WLISLYILL	1.44	2.90	2.90	WLISLYILL	55.00	1.40	1.40	-	-	-	-	-	-	-	-	-	-	-	-
HLA-DPA1*03:01/DPB1*04:02	1	98	111	14	Consensus (comb.lib./smm)	YFLFHVFGMLLYAA	2.00	2.15	LFHVFGMLL	0.21	2.90	3.12	LFHVFGMLL	66.00	1.10	1.18	-	-	-	-	-	-	-	-	-	-	-	-
HLA-DRB1*04:05	1	63	76	14	Consensus (smm/nn/sturniolo)	IFLLLISFTYWLIS	2.00	2.15	-	-	-	-	FLLLISFTY	100.00	2.00	2.15	LISFTYWLI	826.30	30.00	32.30	-	-	-	-	FLLLISFTY	4.05	1.90	2.05
HLA-DRB1*11:01	1	75	88	14	Consensus (smm/nn/sturniolo)	ISLYILLSAFLSMS	2.00	2.15	-	-	-	-	YILLSAFLS	22.00	0.63	0.68	YILLSAFLS	330.30	19.00	20.46	-	-	-	-	YILLSAFLS	3.50	2.00	2.15
HLA-DRB1*11:01	1	76	89	14	Consensus (smm/nn/sturniolo)	SLYILLSAFLSMSG	2.00	2.15	-	-	-	-	YILLSAFLS	26.00	0.87	0.94	YILLSAFLS	369.10	21.00	22.61	-	-	-	-	YILLSAFLS	3.50	2.00	2.15
HLA-DPA1*01:03/DPB1*02:01	1	78	93	16	Consensus (comb.lib./smm)	YILLSAFLSMSGTVLP	1.88	2.16	YILLSAFLS	0.03	2.90	3.35	ILLSAFLSM	93.00	0.85	0.98	-	-	-	-	-	-	-	-	-	-	-	-
HLA-DPA1*02:01/DPB1*01:01	1	72	87	16	Consensus (comb.lib./smm)	YWLISLYILLSAFLSM	1.88	2.16	WLISLYILL	1.44	3.20	3.69	WLISLYILL	63.00	0.55	0.63	-	-	-	-	-	-	-	-	-	-	-	-
HLA-DPA1*03:01/DPB1*04:02	1	59	71	13	Consensus (comb.lib./smm)	YSSGIFLLLISFT	1.39	2.16	IFLLLISFT	0.01	0.57	0.89	YSSGIFLLL	149.00	2.20	3.43	-	-	-	-	-	-	-	-	-	-	-	-
HLA-DQA1*05:01/DQB1*02:01	1	75	88	14	Consensus (comb.lib./smm)	ISLYILLSAFLSMS	2.00	2.16	LYILLSAFL	0.01	0.01	0.01	LYILLSAFL	753.00	4.00	4.31	-	-	-	-	-	-	-	-	-	-	-	-
HLA-DRB5*01:01	1	62	73	12	Consensus (smm/nn/sturniolo)	GIFLLLISFTYW	0.73	2.16	-	-	-	-	FLLLISFTY	30.00	0.53	1.57	FLLLISFTY	155.30	6.40	18.98	-	-	-	-	FLLLISFTY	4.90	0.73	2.16
HLA-DRB5*01:01	1	75	86	12	Consensus (smm/nn/sturniolo)	ISLYILLSAFLS	0.73	2.16	-	-	-	-	LYILLSAFL	28.00	0.46	1.36	YILLSAFLS	125.00	5.50	16.31	-	-	-	-	YILLSAFLS	4.90	0.73	2.16
HLA-DRB5*01:01	1	61	72	12	Consensus (smm/nn/sturniolo)	SGIFLLLISFTY	0.73	2.16	-	-	-	-	SGIFLLLIS	29.00	0.46	1.36	FLLLISFTY	157.00	6.40	18.98	-	-	-	-	FLLLISFTY	4.90	0.73	2.16
HLA-DRB5*01:01	1	76	87	12	Consensus (smm/nn/sturniolo)	SLYILLSAFLSM	0.73	2.16	-	-	-	-	YILLSAFLS	30.00	0.53	1.57	YILLSAFLS	91.00	4.20	12.45	-	-	-	-	YILLSAFLS	4.90	0.73	2.16
HLA-DPA1*02:01/DPB1*01:01	1	70	85	16	Consensus (comb.lib./smm)	FTYWLISLYILLSAFL	1.90	2.19	WLISLYILL	1.44	3.20	3.69	WLISLYILL	64.00	0.59	0.68	-	-	-	-	-	-	-	-	-	-	-	-
HLA-DPA1*03:01/DPB1*04:02	1	62	77	16	Consensus (comb.lib./smm)	GIFLLLISFTYWLISL	1.90	2.19	IFLLLISFT	0.01	1.10	1.27	ISFTYWLIS	255.00	2.70	3.12	-	-	-	-	-	-	-	-	-	-	-	-
HLA-DQA1*01:02/DQB1*06:02	1	102	117	16	Consensus (comb.lib./smm)	HVFGMLLYAAGGIAVL	1.90	2.19	VFGMLLYAA	0.01	2.20	2.54	VFGMLLYAA	234.00	1.60	1.85	-	-	-	-	-	-	-	-	-	-	-	-
HLA-DRB1*04:01	1	122	137	16	Consensus (smm/nn/sturniolo)	RFSSSGSIASGAMGLI	1.90	2.19	-	-	-	-	FSSSGSIAS	258.00	1.90	2.19	FSSSGSIAS	58.90	1.60	1.85	-	-	-	-	FSSSGSIAS	2.48	10.00	11.54
HLA-DRB5*01:01	1	63	78	16	Consensus (smm/nn/sturniolo)	IFLLLISFTYWLISLY	1.90	2.19	-	-	-	-	FLLLISFTY	82.00	1.90	2.19	FLLLISFTY	739.90	39.00	45.02	-	-	-	-	FLLLISFTY	4.90	1.50	1.73
HLA-DRB5*01:01	1	75	90	16	Consensus (smm/nn/sturniolo)	ISLYILLSAFLSMSGT	1.90	2.19	-	-	-	-	YILLSAFLS	80.00	1.90	2.19	YILLSAFLS	178.80	19.00	21.93	-	-	-	-	YILLSAFLS	4.90	1.50	1.73
HLA-DRB5*01:01	1	71	86	16	Consensus (smm/nn/sturniolo)	TYWLISLYILLSAFLS	1.90	2.19	-	-	-	-	LYILLSAFL	81.00	1.90	2.19	YILLSAFLS	347.60	27.00	31.17	-	-	-	-	YILLSAFLS	4.90	1.50	1.73
HLA-DRB5*01:01	1	59	74	16	Consensus (smm/nn/sturniolo)	YSSGIFLLLISFTYWL	1.90	2.19	-	-	-	-	FLLLISFTY	81.00	1.90	2.19	FLLLISFTY	418.10	30.00	34.63	-	-	-	-	FLLLISFTY	4.90	1.50	1.73
HLA-DPA1*02:01/DPB1*01:01	1	73	88	16	Consensus (comb.lib./smm)	WLISLYILLSAFLSMS	1.91	2.20	WLISLYILL	1.44	3.20	3.69	WLISLYILL	68.00	0.62	0.72	-	-	-	-	-	-	-	-	-	-	-	-
HLA-DPA1*03:01/DPB1*04:02	1	96	108	13	Consensus (comb.lib./smm)	FFYFLFHVFGMLL	1.41	2.20	LFHVFGMLL	0.21	2.30	3.59	FLFHVFGML	40.00	0.52	0.81	-	-	-	-	-	-	-	-	-	-	-	-
HLA-DPA1*03:01/DPB1*04:02	1	97	109	13	Consensus (comb.lib./smm)	FYFLFHVFGMLLY	1.41	2.20	LFHVFGMLL	0.21	2.30	3.59	FLFHVFGML	40.00	0.52	0.81	-	-	-	-	-	-	-	-	-	-	-	-
HLA-DPA1*03:01/DPB1*04:02	1	75	87	13	Consensus (comb.lib./smm)	ISLYILLSAFLSM	1.41	2.20	ISLYILLSA	0.19	2.20	3.43	YILLSAFLS	51.00	0.62	0.97	-	-	-	-	-	-	-	-	-	-	-	-
HLA-DRB1*04:05	1	64	78	15	Consensus (smm/nn/sturniolo)	FLLLISFTYWLISLY	2.20	2.20	-	-	-	-	FLLLISFTY	92.00	2.20	2.20	FTYWLISLY	375.00	19.00	19.00	-	-	-	-	FLLLISFTY	4.05	2.10	2.10
HLA-DPA1*01:03/DPB1*02:01	1	78	91	14	Consensus (comb.lib./smm)	YILLSAFLSMSGTV	2.05	2.21	YILLSAFLS	0.03	2.30	2.48	ILLSAFLSM	92.00	1.80	1.94	-	-	-	-	-	-	-	-	-	-	-	-
HLA-DPA1*02:01/DPB1*05:01	1	35	48	14	Consensus (comb.lib./smm)	GGILTLFELILGII	2.05	2.21	ILTLFELIL	1.79	3.00	3.23	LTLFELILG	402.00	1.10	1.18	-	-	-	-	-	-	-	-	-	-	-	-
HLA-DQA1*01:02/DQB1*06:02	1	69	83	15	Consensus (comb.lib./smm)	SFTYWLISLYILLSA	2.21	2.21	ISLYILLSA	0.01	0.01	0.01	LISLYILLS	203.00	4.40	4.40	-	-	-	-	-	-	-	-	-	-	-	-
HLA-DQA1*01:02/DQB1*06:02	1	71	85	15	Consensus (comb.lib./smm)	TYWLISLYILLSAFL	2.21	2.21	ISLYILLSA	0.01	0.01	0.01	LISLYILLS	206.00	4.40	4.40	-	-	-	-	-	-	-	-	-	-	-	-
HLA-DQA1*01:02/DQB1*06:02	1	72	86	15	Consensus (comb.lib./smm)	YWLISLYILLSAFLS	2.21	2.21	ISLYILLSA	0.01	0.01	0.01	LISLYILLS	206.00	4.40	4.40	-	-	-	-	-	-	-	-	-	-	-	-
HLA-DQA1*05:01/DQB1*02:01	1	31	45	15	Consensus (comb.lib./smm)	LTSIGGILTLFELIL	2.21	2.21	ILTLFELIL	0.01	0.01	0.01	IGGILTLFE	673.00	4.40	4.40	-	-	-	-	-	-	-	-	-	-	-	-
HLA-DRB1*11:01	1	70	86	17	Consensus (smm/nn/sturniolo)	FTYWLISLYILLSAFLS	1.30	2.21	-	-	-	-	LYILLSAFL	64.00	1.30	2.21	YILLSAFLS	1279.40	38.00	64.72	-	-	-	-	LISLYILLS	4.30	1.20	2.04
HLA-DRB1*11:01	1	71	87	17	Consensus (smm/nn/sturniolo)	TYWLISLYILLSAFLSM	1.30	2.21	-	-	-	-	YILLSAFLS	62.00	1.30	2.21	YILLSAFLS	1051.80	35.00	59.61	-	-	-	-	LISLYILLS	4.30	1.20	2.04
HLA-DPA1*01/DPB1*04:01	1	64	81	18	Consensus (comb.lib./smm)	FLLLISFTYWLISLYILL	0.76	2.23	FTYWLISLY	0.01	0.01	0.03	ISFTYWLIS	206.00	1.50	4.44	-	-	-	-	-	-	-	-	-	-	-	-
HLA-DPA1*01/DPB1*04:01	1	65	82	18	Consensus (comb.lib./smm)	LLLISFTYWLISLYILLS	0.76	2.23	FTYWLISLY	0.01	0.01	0.03	WLISLYILL	207.00	1.50	4.44	-	-	-	-	-	-	-	-	-	-	-	-
HLA-DPA1*02:01/DPB1*01:01	1	71	86	16	Consensus (comb.lib./smm)	TYWLISLYILLSAFLS	1.93	2.23	WLISLYILL	1.44	3.20	3.69	WLISLYILL	72.00	0.66	0.76	-	-	-	-	-	-	-	-	-	-	-	-
HLA-DPA1*01:03/DPB1*02:01	1	67	78	12	Consensus (comb.lib./smm)	LISFTYWLISLY	0.76	2.24	LISFTYWLI	0.01	0.01	0.03	LISFTYWLI	128.00	1.50	4.45	-	-	-	-	-	-	-	-	-	-	-	-
HLA-DPA1*02:01/DPB1*05:01	1	73	87	15	Consensus (comb.lib./smm)	WLISLYILLSAFLSM	2.24	2.24	WLISLYILL	1.89	3.50	3.50	LYILLSAFL	315.00	0.98	0.98	-	-	-	-	-	-	-	-	-	-	-	-
HLA-DQA1*05:01/DQB1*02:01	1	71	82	12	Consensus (comb.lib./smm)	TYWLISLYILLS	0.76	2.24	TYWLISLYI	0.01	0.01	0.03	WLISLYILL	771.00	1.50	4.45	-	-	-	-	-	-	-	-	-	-	-	-
HLA-DPA1*02:01/DPB1*01:01	1	38	52	15	Consensus (comb.lib./smm)	LTLFELILGIIVFSL	2.25	2.25	LFELILGII	1.73	3.30	3.30	LFELILGII	49.00	1.20	1.20	-	-	-	-	-	-	-	-	-	-	-	-
HLA-DPA1*02:01/DPB1*05:01	1	94	105	12	Consensus (comb.lib./smm)	STFFYFLFHVFG	0.76	2.25	FFYFLFHVF	0.70	1.30	3.85	FFYFLFHVF	280.00	0.22	0.65	-	-	-	-	-	-	-	-	-	-	-	-
HLA-DQA1*01:01/DQB1*05:01	1	37	50	14	Consensus (comb.lib./smm)	ILTLFELILGIIVF	2.08	2.25	ILTLFELIL	0.03	0.87	0.94	LTLFELILG	1234.00	3.30	3.55	-	-	-	-	-	-	-	-	-	-	-	-
HLA-DQA1*01:02/DQB1*06:02	1	99	114	16	Consensus (comb.lib./smm)	FLFHVFGMLLYAAGGI	1.95	2.25	VFGMLLYAA	0.01	2.20	2.54	VFGMLLYAA	245.00	1.70	1.96	-	-	-	-	-	-	-	-	-	-	-	-
HLA-DQA1*01:02/DQB1*06:02	1	70	84	15	Consensus (comb.lib./smm)	FTYWLISLYILLSAF	2.25	2.25	ISLYILLSA	0.01	0.01	0.01	LISLYILLS	208.00	4.50	4.50	-	-	-	-	-	-	-	-	-	-	-	-
HLA-DQA1*01:02/DQB1*06:02	1	100	115	16	Consensus (comb.lib./smm)	LFHVFGMLLYAAGGIA	1.95	2.25	VFGMLLYAA	0.01	2.20	2.54	VFGMLLYAA	245.00	1.70	1.96	-	-	-	-	-	-	-	-	-	-	-	-
HLA-DQA1*01:02/DQB1*06:02	1	98	113	16	Consensus (comb.lib./smm)	YFLFHVFGMLLYAAGG	1.95	2.25	VFGMLLYAA	0.01	2.20	2.54	VFGMLLYAA	248.00	1.70	1.96	-	-	-	-	-	-	-	-	-	-	-	-
HLA-DPA1*01/DPB1*04:01	1	74	87	14	Consensus (comb.lib./smm)	LISLYILLSAFLSM	2.10	2.26	LISLYILLS	0.03	3.50	3.77	YILLSAFLS	71.00	0.70	0.75	-	-	-	-	-	-	-	-	-	-	-	-
HLA-DPA1*03:01/DPB1*04:02	1	35	47	13	Consensus (comb.lib./smm)	GGILTLFELILGI	1.45	2.26	ILTLFELIL	0.11	1.80	2.81	ILTLFELIL	84.00	1.10	1.72	-	-	-	-	-	-	-	-	-	-	-	-
HLA-DPA1*03:01/DPB1*04:02	1	36	49	14	Consensus (comb.lib./smm)	GILTLFELILGIIV	2.10	2.26	ILTLFELIL	0.11	2.20	2.37	GILTLFELI	110.00	2.00	2.15	-	-	-	-	-	-	-	-	-	-	-	-
HLA-DPA1*03:01/DPB1*04:02	1	58	70	13	Consensus (comb.lib./smm)	GYSSGIFLLLISF	1.45	2.26	YSSGIFLLL	0.04	1.20	1.87	YSSGIFLLL	122.00	1.70	2.65	-	-	-	-	-	-	-	-	-	-	-	-
HLA-DQA1*05:01/DQB1*03:01	1	125	137	13	Consensus (comb.lib./smm)	SSGSIASGAMGLI	1.45	2.26	IASGAMGLI	0.01	1.20	1.87	SSGSIASGA	35.00	1.70	2.65	-	-	-	-	-	-	-	-	-	-	-	-
HLA-DRB1*15:01	1	104	117	14	Consensus (smm/nn/sturniolo)	FGMLLYAAGGIAVL	2.10	2.26	-	-	-	-	MLLYAAGGI	132.00	3.00	3.23	MLLYAAGGI	35.90	2.10	2.26	-	-	-	-	MLLYAAGGI	5.20	1.70	1.83
HLA-DPA1*01:03/DPB1*02:01	1	58	73	16	Consensus (comb.lib./smm)	GYSSGIFLLLISFTYW	1.97	2.27	GYSSGIFLL	0.04	3.30	3.81	YSSGIFLLL	66.00	0.64	0.74	-	-	-	-	-	-	-	-	-	-	-	-
HLA-DPA1*01:03/DPB1*02:01	1	68	81	14	Consensus (comb.lib./smm)	ISFTYWLISLYILL	2.11	2.27	WLISLYILL	0.11	3.40	3.66	YWLISLYIL	49.00	0.82	0.88	-	-	-	-	-	-	-	-	-	-	-	-
HLA-DPA1*01:03/DPB1*02:01	1	70	83	14	Consensus (comb.lib./smm)	FTYWLISLYILLSA	2.11	2.28	WLISLYILL	0.11	3.40	3.66	WLISLYILL	50.00	0.83	0.89	-	-	-	-	-	-	-	-	-	-	-	-
HLA-DPA1*01:03/DPB1*02:01	1	69	82	14	Consensus (comb.lib./smm)	SFTYWLISLYILLS	2.13	2.29	WLISLYILL	0.11	3.40	3.66	WLISLYILL	51.00	0.86	0.93	-	-	-	-	-	-	-	-	-	-	-	-
HLA-DPA1*02:01/DPB1*01:01	1	39	53	15	Consensus (comb.lib./smm)	TLFELILGIIVFSLC	2.30	2.30	LFELILGII	1.73	3.30	3.30	ILGIIVFSL	53.00	1.30	1.30	-	-	-	-	-	-	-	-	-	-	-	-
HLA-DPA1*02:01/DPB1*05:01	1	34	48	15	Consensus (comb.lib./smm)	IGGILTLFELILGII	2.30	2.30	ILTLFELIL	1.79	3.50	3.50	GILTLFELI	332.00	1.10	1.10	-	-	-	-	-	-	-	-	-	-	-	-
HLA-DPA1*03:01/DPB1*04:02	1	59	75	17	Consensus (comb.lib./smm)	YSSGIFLLLISFTYWLI	1.35	2.30	IFLLLISFT	0.01	1.20	2.04	YSSGIFLLL	142.00	1.50	2.55	-	-	-	-	-	-	-	-	-	-	-	-
HLA-DRB1*08:02	1	114	128	15	Consensus (smm/nn/sturniolo)	IAVLAHVTRFSSSGS	2.30	2.30	-	-	-	-	LAHVTRFSS	380.00	2.30	2.30	LAHVTRFSS	49.10	0.55	0.55	-	-	-	-	LAHVTRFSS	0.30	31.00	31.00
HLA-DRB1*11:01	1	75	89	15	Consensus (smm/nn/sturniolo)	ISLYILLSAFLSMSG	2.30	2.30	-	-	-	-	YILLSAFLS	22.00	0.84	0.84	YILLSAFLS	410.10	22.00	22.00	-	-	-	-	YILLSAFLS	3.50	2.30	2.30
HLA-DRB1*11:01	1	76	90	15	Consensus (smm/nn/sturniolo)	SLYILLSAFLSMSGT	2.30	2.30	-	-	-	-	YILLSAFLS	26.00	1.10	1.10	YILLSAFLS	412.90	22.00	22.00	-	-	-	-	YILLSAFLS	3.50	2.30	2.30
HLA-DRB1*15:01	1	79	93	15	Consensus (smm/nn/sturniolo)	ILLSAFLSMSGTVLP	2.30	2.30	-	-	-	-	LSAFLSMSG	94.00	2.30	2.30	LSAFLSMSG	25.50	1.40	1.40	-	-	-	-	LSAFLSMSG	3.60	11.00	11.00
HLA-DRB3*02:02	1	22	36	15	NetMHCIIpan	VALSVNTAFLTSIGG	2.30	2.30	-	-	-	-	-	-	-	-	-	-	-	-	LSVNTAFLT	133.00	2.30	2.30	-	-	-	-
HLA-DRB1*04:05	1	29	44	16	Consensus (smm/nn/sturniolo)	AFLTSIGGILTLFELI	2.00	2.31	-	-	-	-	IGGILTLFE	200.00	2.00	2.31	LTSIGGILT	179.30	9.30	10.74	-	-	-	-	IGGILTLFE	4.30	2.00	2.31
HLA-DRB1*04:05	1	30	45	16	Consensus (smm/nn/sturniolo)	FLTSIGGILTLFELIL	2.00	2.31	-	-	-	-	IGGILTLFE	189.00	1.80	2.08	LTSIGGILT	388.50	19.00	21.93	-	-	-	-	IGGILTLFE	4.30	2.00	2.31
HLA-DRB1*04:05	1	34	49	16	Consensus (smm/nn/sturniolo)	IGGILTLFELILGIIV	2.00	2.31	-	-	-	-	IGGILTLFE	132.00	0.94	1.09	FELILGIIV	1655.90	48.00	55.41	-	-	-	-	IGGILTLFE	4.30	2.00	2.31
HLA-DRB1*04:05	1	31	46	16	Consensus (smm/nn/sturniolo)	LTSIGGILTLFELILG	2.00	2.31	-	-	-	-	IGGILTLFE	186.00	1.80	2.08	IGGILTLFE	1024.80	37.00	42.71	-	-	-	-	IGGILTLFE	4.30	2.00	2.31
HLA-DRB1*04:05	1	33	48	16	Consensus (smm/nn/sturniolo)	SIGGILTLFELILGII	2.00	2.31	-	-	-	-	IGGILTLFE	196.00	2.00	2.31	IGGILTLFE	1856.80	51.00	58.87	-	-	-	-	IGGILTLFE	4.30	2.00	2.31
HLA-DRB1*04:05	1	32	47	16	Consensus (smm/nn/sturniolo)	TSIGGILTLFELILGI	2.00	2.31	-	-	-	-	IGGILTLFE	193.00	1.90	2.19	IGGILTLFE	1493.00	46.00	53.10	-	-	-	-	IGGILTLFE	4.30	2.00	2.31
HLA-DRB3*02:02	1	19	34	16	NetMHCIIpan	SPVVALSVNTAFLTSI	2.00	2.31	-	-	-	-	-	-	-	-	-	-	-	-	LSVNTAFLT	119.67	2.00	2.31	-	-	-	-
HLA-DRB5*01:01	1	64	79	16	Consensus (smm/nn/sturniolo)	FLLLISFTYWLISLYI	2.00	2.31	-	-	-	-	FLLLISFTY	85.00	2.00	2.31	FLLLISFTY	1156.10	46.00	53.10	-	-	-	-	FLLLISFTY	4.90	1.50	1.73
HLA-DRB5*01:01	1	76	91	16	Consensus (smm/nn/sturniolo)	SLYILLSAFLSMSGTV	2.00	2.31	-	-	-	-	YILLSAFLS	84.00	2.00	2.31	YILLSAFLS	206.20	21.00	24.24	-	-	-	-	YILLSAFLS	4.90	1.50	1.73
HLA-DRB5*01:01	1	57	72	16	Consensus (smm/nn/sturniolo)	TGYSSGIFLLLISFTY	2.00	2.31	-	-	-	-	TGYSSGIFL	84.00	2.00	2.31	FLLLISFTY	554.60	34.00	39.25	-	-	-	-	FLLLISFTY	4.90	1.50	1.73
HLA-DRB5*01:01	1	78	93	16	Consensus (smm/nn/sturniolo)	YILLSAFLSMSGTVLP	2.00	2.31	-	-	-	-	YILLSAFLS	85.00	2.00	2.31	FLSMSGTVL	187.70	20.00	23.09	-	-	-	-	YILLSAFLS	4.90	1.50	1.73
HLA-DPA1*02:01/DPB1*01:01	1	35	48	14	Consensus (comb.lib./smm)	GGILTLFELILGII	2.15	2.32	LFELILGII	1.73	2.80	3.02	GILTLFELI	75.00	1.50	1.62	-	-	-	-	-	-	-	-	-	-	-	-
HLA-DPA1*02:01/DPB1*01:01	1	89	102	14	Consensus (comb.lib./smm)	GTVLPSTFFYFLFH	2.15	2.32	LPSTFFYFL	1.83	2.90	3.12	VLPSTFFYF	68.00	1.40	1.51	-	-	-	-	-	-	-	-	-	-	-	-
HLA-DPA1*02:01/DPB1*05:01	1	37	50	14	Consensus (comb.lib./smm)	ILTLFELILGIIVF	2.15	2.32	ILTLFELIL	1.79	3.00	3.23	LFELILGII	447.00	1.30	1.40	-	-	-	-	-	-	-	-	-	-	-	-
HLA-DPA1*02:01/DPB1*05:01	1	68	81	14	Consensus (comb.lib./smm)	ISFTYWLISLYILL	2.15	2.32	WLISLYILL	1.89	3.10	3.34	YWLISLYIL	417.00	1.20	1.29	-	-	-	-	-	-	-	-	-	-	-	-
HLA-DPA1*02:01/DPB1*01:01	1	87	100	14	Consensus (comb.lib./smm)	MSGTVLPSTFFYFL	2.15	2.32	LPSTFFYFL	1.83	2.90	3.12	VLPSTFFYF	71.00	1.40	1.51	-	-	-	-	-	-	-	-	-	-	-	-
HLA-DPA1*02:01/DPB1*01:01	1	88	101	14	Consensus (comb.lib./smm)	SGTVLPSTFFYFLF	2.15	2.32	LPSTFFYFL	1.83	2.90	3.12	VLPSTFFYF	68.00	1.40	1.51	-	-	-	-	-	-	-	-	-	-	-	-
HLA-DPA1*02:01/DPB1*05:01	1	73	86	14	Consensus (comb.lib./smm)	WLISLYILLSAFLS	2.15	2.32	WLISLYILL	1.89	3.10	3.34	LYILLSAFL	412.00	1.20	1.29	-	-	-	-	-	-	-	-	-	-	-	-
HLA-DPA1*01/DPB1*04:01	1	73	87	15	Consensus (comb.lib./smm)	WLISLYILLSAFLSM	2.33	2.33	LISLYILLS	0.03	3.90	3.90	WLISLYILL	67.00	0.77	0.77	-	-	-	-	-	-	-	-	-	-	-	-
HLA-DPA1*02:01/DPB1*01:01	1	72	84	13	Consensus (comb.lib./smm)	YWLISLYILLSAF	1.50	2.33	WLISLYILL	1.44	2.10	3.27	WLISLYILL	65.00	0.89	1.39	-	-	-	-	-	-	-	-	-	-	-	-
HLA-DPA1*02:01/DPB1*01:01	1	34	47	14	Consensus (comb.lib./smm)	IGGILTLFELILGI	2.17	2.34	ILTLFELIL	2.80	3.60	3.88	GILTLFELI	45.00	0.75	0.81	-	-	-	-	-	-	-	-	-	-	-	-
HLA-DPA1*03:01/DPB1*04:02	1	57	68	12	Consensus (comb.lib./smm)	TGYSSGIFLLLI	0.79	2.34	YSSGIFLLL	0.04	1.10	3.26	YSSGIFLLL	54.00	0.48	1.42	-	-	-	-	-	-	-	-	-	-	-	-
HLA-DQA1*01:02/DQB1*06:02	1	101	112	12	Consensus (comb.lib./smm)	FHVFGMLLYAAG	0.79	2.34	VFGMLLYAA	0.01	1.10	3.26	VFGMLLYAA	95.00	0.48	1.42	-	-	-	-	-	-	-	-	-	-	-	-
HLA-DRB1*15:01	1	105	117	13	Consensus (smm/nn/sturniolo)	GMLLYAAGGIAVL	1.50	2.34	-	-	-	-	MLLYAAGGI	314.00	6.60	10.29	MLLYAAGGI	36.60	1.40	2.18	-	-	-	-	MLLYAAGGI	5.20	1.50	2.34
HLA-DPA1*02:01/DPB1*01:01	1	40	54	15	Consensus (comb.lib./smm)	LFELILGIIVFSLCY	2.35	2.35	LFELILGII	1.73	3.30	3.30	ILGIIVFSL	55.00	1.40	1.40	-	-	-	-	-	-	-	-	-	-	-	-
HLA-DPA1*03:01/DPB1*04:02	1	67	79	13	Consensus (comb.lib./smm)	LISFTYWLISLYI	1.51	2.35	SFTYWLISL	0.02	0.81	1.26	FTYWLISLY	153.00	2.20	3.43	-	-	-	-	-	-	-	-	-	-	-	-
HLA-DPA1*03:01/DPB1*04:02	1	98	112	15	Consensus (comb.lib./smm)	YFLFHVFGMLLYAAG	2.35	2.35	LFHVFGMLL	0.21	3.40	3.40	LFHVFGMLL	66.00	1.30	1.30	-	-	-	-	-	-	-	-	-	-	-	-
HLA-DQA1*01:01/DQB1*05:01	1	62	79	18	Consensus (comb.lib./smm)	GIFLLLISFTYWLISLYI	0.80	2.35	SFTYWLISL	0.02	1.10	3.26	FTYWLISLY	730.00	0.49	1.45	-	-	-	-	-	-	-	-	-	-	-	-
HLA-DQA1*05:01/DQB1*02:01	1	74	88	15	Consensus (comb.lib./smm)	LISLYILLSAFLSMS	2.35	2.35	LYILLSAFL	0.01	0.01	0.01	LYILLSAFL	702.00	4.70	4.70	-	-	-	-	-	-	-	-	-	-	-	-
HLA-DPA1*02:01/DPB1*01:01	1	89	104	16	Consensus (comb.lib./smm)	GTVLPSTFFYFLFHVF	2.04	2.36	LPSTFFYFL	1.83	3.70	4.27	VLPSTFFYF	48.00	0.39	0.45	-	-	-	-	-	-	-	-	-	-	-	-
HLA-DPA1*02:01/DPB1*01:01	1	92	107	16	Consensus (comb.lib./smm)	LPSTFFYFLFHVFGML	2.04	2.36	LPSTFFYFL	1.83	3.70	4.27	FFYFLFHVF	50.00	0.39	0.45	-	-	-	-	-	-	-	-	-	-	-	-
HLA-DPA1*02:01/DPB1*01:01	1	90	105	16	Consensus (comb.lib./smm)	TVLPSTFFYFLFHVFG	2.04	2.36	LPSTFFYFL	1.83	3.70	4.27	FFYFLFHVF	49.00	0.39	0.45	-	-	-	-	-	-	-	-	-	-	-	-
HLA-DPA1*02:01/DPB1*01:01	1	91	106	16	Consensus (comb.lib./smm)	VLPSTFFYFLFHVFGM	2.04	2.36	LPSTFFYFL	1.83	3.70	4.27	FFYFLFHVF	47.00	0.39	0.45	-	-	-	-	-	-	-	-	-	-	-	-
HLA-DQA1*01:02/DQB1*06:02	1	100	111	12	Consensus (comb.lib./smm)	LFHVFGMLLYAA	0.80	2.36	VFGMLLYAA	0.01	1.10	3.26	HVFGMLLYA	96.00	0.49	1.45	-	-	-	-	-	-	-	-	-	-	-	-
HLA-DPA1*02:01/DPB1*01:01	1	36	49	14	Consensus (comb.lib./smm)	GILTLFELILGIIV	2.20	2.37	LFELILGII	1.73	2.80	3.02	GILTLFELI	77.00	1.60	1.72	-	-	-	-	-	-	-	-	-	-	-	-
HLA-DPA1*02:01/DPB1*01:01	1	33	46	14	Consensus (comb.lib./smm)	SIGGILTLFELILG	2.21	2.37	ILTLFELIL	2.80	3.60	3.88	GILTLFELI	46.00	0.81	0.87	-	-	-	-	-	-	-	-	-	-	-	-
HLA-DPA1*03:01/DPB1*04:02	1	56	67	12	Consensus (comb.lib./smm)	YTGYSSGIFLLL	0.80	2.37	YSSGIFLLL	0.04	1.10	3.26	GYSSGIFLL	60.00	0.50	1.48	-	-	-	-	-	-	-	-	-	-	-	-
HLA-DQA1*01:02/DQB1*06:02	1	101	116	16	Consensus (comb.lib./smm)	FHVFGMLLYAAGGIAV	2.05	2.37	VFGMLLYAA	0.01	2.20	2.54	VFGMLLYAA	255.00	1.90	2.19	-	-	-	-	-	-	-	-	-	-	-	-
HLA-DQA1*01:02/DQB1*06:02	1	97	112	16	Consensus (comb.lib./smm)	FYFLFHVFGMLLYAAG	2.05	2.37	VFGMLLYAA	0.01	2.20	2.54	VFGMLLYAA	258.00	1.90	2.19	-	-	-	-	-	-	-	-	-	-	-	-
HLA-DQA1*05:01/DQB1*02:01	1	66	81	16	Consensus (comb.lib./smm)	LLISFTYWLISLYILL	2.05	2.37	TYWLISLYI	0.01	0.01	0.01	YWLISLYIL	1458.00	4.10	4.73	-	-	-	-	-	-	-	-	-	-	-	-
HLA-DRB1*07:01	1	26	39	14	Consensus (comb.lib./smm/nn)	VNTAFLTSIGGILT	2.20	2.37	FLTSIGGIL	6.20	13.00	14.00	FLTSIGGIL	41.00	2.20	2.37	FLTSIGGIL	9.00	0.73	0.79	-	-	-	-	-	-	-	-
HLA-DPA1*01/DPB1*04:01	1	75	92	18	Consensus (comb.lib./smm)	ISLYILLSAFLSMSGTVL	0.81	2.38	FLSMSGTVL	0.01	0.01	0.03	ILLSAFLSM	215.00	1.60	4.74	-	-	-	-	-	-	-	-	-	-	-	-
HLA-DPA1*01/DPB1*04:01	1	67	84	18	Consensus (comb.lib./smm)	LISFTYWLISLYILLSAF	0.81	2.38	FTYWLISLY	0.01	0.01	0.03	WLISLYILL	210.00	1.60	4.74	-	-	-	-	-	-	-	-	-	-	-	-
HLA-DPA1*01/DPB1*04:01	1	66	83	18	Consensus (comb.lib./smm)	LLISFTYWLISLYILLSA	0.81	2.38	FTYWLISLY	0.01	0.01	0.03	WLISLYILL	210.00	1.60	4.74	-	-	-	-	-	-	-	-	-	-	-	-
HLA-DPA1*01/DPB1*04:01	1	77	94	18	Consensus (comb.lib./smm)	LYILLSAFLSMSGTVLPS	0.81	2.38	FLSMSGTVL	0.01	0.01	0.03	ILLSAFLSM	218.00	1.60	4.74	-	-	-	-	-	-	-	-	-	-	-	-
HLA-DPA1*01/DPB1*04:01	1	76	93	18	Consensus (comb.lib./smm)	SLYILLSAFLSMSGTVLP	0.81	2.38	FLSMSGTVL	0.01	0.01	0.03	ILLSAFLSM	215.00	1.60	4.74	-	-	-	-	-	-	-	-	-	-	-	-
HLA-DPA1*02:01/DPB1*05:01	1	96	112	17	Consensus (comb.lib./smm)	FFYFLFHVFGMLLYAAG	1.40	2.38	FFYFLFHVF	0.70	2.70	4.60	YFLFHVFGM	209.00	0.10	0.17	-	-	-	-	-	-	-	-	-	-	-	-
HLA-DPA1*02:01/DPB1*05:01	1	94	110	17	Consensus (comb.lib./smm)	STFFYFLFHVFGMLLYA	1.40	2.38	FFYFLFHVF	0.70	2.70	4.60	YFLFHVFGM	203.00	0.10	0.17	-	-	-	-	-	-	-	-	-	-	-	-
HLA-DPA1*02:01/DPB1*05:01	1	95	111	17	Consensus (comb.lib./smm)	TFFYFLFHVFGMLLYAA	1.40	2.38	FFYFLFHVF	0.70	2.70	4.60	YFLFHVFGM	203.00	0.10	0.17	-	-	-	-	-	-	-	-	-	-	-	-
HLA-DPA1*03:01/DPB1*04:02	1	58	74	17	Consensus (comb.lib./smm)	GYSSGIFLLLISFTYWL	1.40	2.38	IFLLLISFT	0.01	1.20	2.04	YSSGIFLLL	152.00	1.60	2.73	-	-	-	-	-	-	-	-	-	-	-	-
HLA-DPA1*03:01/DPB1*04:02	1	57	73	17	Consensus (comb.lib./smm)	TGYSSGIFLLLISFTYW	1.40	2.38	IFLLLISFT	0.01	1.20	2.04	YSSGIFLLL	153.00	1.60	2.73	-	-	-	-	-	-	-	-	-	-	-	-
HLA-DRB1*01:01	1	35	51	17	Consensus (comb.lib./smm/nn)	GGILTLFELILGIIVFS	1.40	2.38	ILTLFELIL	0.01	0.01	0.02	FELILGIIV	23.00	1.40	2.38	FELILGIIV	1187.70	55.00	93.68	-	-	-	-	-	-	-	-
HLA-DPA1*02:01/DPB1*01:01	1	32	45	14	Consensus (comb.lib./smm)	TSIGGILTLFELIL	2.22	2.39	ILTLFELIL	2.80	3.60	3.88	GILTLFELI	47.00	0.84	0.90	-	-	-	-	-	-	-	-	-	-	-	-
HLA-DQA1*05:01/DQB1*02:01	1	71	87	17	Consensus (comb.lib./smm)	TYWLISLYILLSAFLSM	1.40	2.39	LYILLSAFL	0.01	0.01	0.02	WLISLYILL	1147.00	2.80	4.77	-	-	-	-	-	-	-	-	-	-	-	-
HLA-DQA1*05:01/DQB1*02:01	1	72	88	17	Consensus (comb.lib./smm)	YWLISLYILLSAFLSMS	1.40	2.39	LYILLSAFL	0.01	0.01	0.02	WLISLYILL	1155.00	2.80	4.77	-	-	-	-	-	-	-	-	-	-	-	-
HLA-DPA1*01/DPB1*04:01	1	74	88	15	Consensus (comb.lib./smm)	LISLYILLSAFLSMS	2.40	2.40	LISLYILLS	0.03	3.90	3.90	ILLSAFLSM	71.00	0.89	0.89	-	-	-	-	-	-	-	-	-	-	-	-
HLA-DPA1*01:03/DPB1*02:01	1	78	92	15	Consensus (comb.lib./smm)	YILLSAFLSMSGTVL	2.40	2.40	YILLSAFLS	0.03	2.60	2.60	ILLSAFLSM	92.00	2.20	2.20	-	-	-	-	-	-	-	-	-	-	-	-
HLA-DPA1*02:01/DPB1*05:01	1	35	49	15	Consensus (comb.lib./smm)	GGILTLFELILGIIV	2.40	2.40	ILTLFELIL	1.79	3.50	3.50	LFELILGII	362.00	1.30	1.30	-	-	-	-	-	-	-	-	-	-	-	-
HLA-DPA1*02:01/DPB1*05:01	1	36	50	15	Consensus (comb.lib./smm)	GILTLFELILGIIVF	2.40	2.40	ILTLFELIL	1.79	3.50	3.50	LFELILGII	372.00	1.30	1.30	-	-	-	-	-	-	-	-	-	-	-	-
HLA-DRB1*01:01	1	104	118	15	Consensus (comb.lib./smm/nn)	FGMLLYAAGGIAVLA	2.40	2.40	LYAAGGIAV	0.01	0.01	0.01	LYAAGGIAV	23.00	3.70	3.70	LLYAAGGIA	9.50	2.40	2.40	-	-	-	-	-	-	-	-
HLA-DRB1*07:01	1	27	41	15	Consensus (comb.lib./smm/nn)	NTAFLTSIGGILTLF	2.40	2.40	FLTSIGGIL	6.20	15.00	15.00	FLTSIGGIL	36.00	2.40	2.40	FLTSIGGIL	10.30	0.78	0.78	-	-	-	-	-	-	-	-
HLA-DRB1*07:01	1	28	42	15	Consensus (comb.lib./smm/nn)	TAFLTSIGGILTLFE	2.40	2.40	FLTSIGGIL	6.20	15.00	15.00	FLTSIGGIL	36.00	2.40	2.40	FLTSIGGIL	11.50	0.91	0.91	-	-	-	-	-	-	-	-
HLA-DRB1*07:01	1	26	40	15	Consensus (comb.lib./smm/nn)	VNTAFLTSIGGILTL	2.40	2.40	FLTSIGGIL	6.20	15.00	15.00	FLTSIGGIL	37.00	2.40	2.40	FLTSIGGIL	10.00	0.73	0.73	-	-	-	-	-	-	-	-
HLA-DPA1*01:03/DPB1*02:01	1	53	68	16	Consensus (comb.lib./smm)	CYQYTGYSSGIFLLLI	2.08	2.41	GYSSGIFLL	0.04	3.30	3.81	YSSGIFLLL	96.00	0.87	1.00	-	-	-	-	-	-	-	-	-	-	-	-
HLA-DPA1*01:03/DPB1*02:01	1	55	70	16	Consensus (comb.lib./smm)	QYTGYSSGIFLLLISF	2.08	2.41	GYSSGIFLL	0.04	3.30	3.81	YSSGIFLLL	96.00	0.87	1.00	-	-	-	-	-	-	-	-	-	-	-	-
HLA-DPA1*01:03/DPB1*02:01	1	57	72	16	Consensus (comb.lib./smm)	TGYSSGIFLLLISFTY	2.08	2.41	GYSSGIFLL	0.04	3.30	3.81	YSSGIFLLL	95.00	0.87	1.00	-	-	-	-	-	-	-	-	-	-	-	-
HLA-DPA1*01:03/DPB1*02:01	1	54	69	16	Consensus (comb.lib./smm)	YQYTGYSSGIFLLLIS	2.08	2.41	GYSSGIFLL	0.04	3.30	3.81	YSSGIFLLL	95.00	0.87	1.00	-	-	-	-	-	-	-	-	-	-	-	-
HLA-DPA1*01:03/DPB1*02:01	1	56	71	16	Consensus (comb.lib./smm)	YTGYSSGIFLLLISFT	2.08	2.41	GYSSGIFLL	0.04	3.30	3.81	YSSGIFLLL	96.00	0.87	1.00	-	-	-	-	-	-	-	-	-	-	-	-
HLA-DPA1*01:03/DPB1*02:01	1	58	71	14	Consensus (comb.lib./smm)	GYSSGIFLLLISFT	2.25	2.42	GYSSGIFLL	0.04	2.60	2.80	YSSGIFLLL	96.00	1.90	2.05	-	-	-	-	-	-	-	-	-	-	-	-
HLA-DPA1*01:03/DPB1*02:01	1	71	84	14	Consensus (comb.lib./smm)	TYWLISLYILLSAF	2.25	2.42	WLISLYILL	0.11	3.40	3.66	WLISLYILL	59.00	1.10	1.18	-	-	-	-	-	-	-	-	-	-	-	-
HLA-DPA1*02:01/DPB1*05:01	1	70	83	14	Consensus (comb.lib./smm)	FTYWLISLYILLSA	2.25	2.42	WLISLYILL	1.89	3.10	3.34	YWLISLYIL	461.00	1.40	1.51	-	-	-	-	-	-	-	-	-	-	-	-
HLA-DPA1*03:01/DPB1*04:02	1	99	112	14	Consensus (comb.lib./smm)	FLFHVFGMLLYAAG	2.25	2.42	LFHVFGMLL	0.21	2.90	3.12	FLFHVFGML	91.00	1.60	1.72	-	-	-	-	-	-	-	-	-	-	-	-
HLA-DQA1*05:01/DQB1*02:01	1	74	86	13	Consensus (comb.lib./smm)	LISLYILLSAFLS	1.55	2.42	LYILLSAFL	0.01	0.01	0.02	LYILLSAFL	821.00	3.10	4.83	-	-	-	-	-	-	-	-	-	-	-	-
HLA-DQA1*05:01/DQB1*03:01	1	130	143	14	Consensus (comb.lib./smm)	ASGAMGLIAAICHV	2.25	2.42	GLIAAICHV	0.03	1.90	2.05	GAMGLIAAI	37.00	2.60	2.80	-	-	-	-	-	-	-	-	-	-	-	-
HLA-DRB1*07:01	1	116	131	16	Consensus (comb.lib./smm/nn)	VLAHVTRFSSSGSIAS	2.10	2.42	LAHVTRFSS	0.01	0.01	0.01	TRFSSSGSI	151.00	4.90	5.66	TRFSSSGSI	23.40	2.10	2.42	-	-	-	-	-	-	-	-
HLA-DRB3*02:02	1	20	35	16	NetMHCIIpan	PVVALSVNTAFLTSIG	2.10	2.42	-	-	-	-	-	-	-	-	-	-	-	-	LSVNTAFLT	124.17	2.10	2.42	-	-	-	-
HLA-DRB5*01:01	1	58	73	16	Consensus (smm/nn/sturniolo)	GYSSGIFLLLISFTYW	2.10	2.42	-	-	-	-	FLLLISFTY	87.00	2.10	2.42	FLLLISFTY	488.10	32.00	36.94	-	-	-	-	FLLLISFTY	4.90	1.50	1.73
HLA-DPA1*01:03/DPB1*02:01	1	52	67	16	Consensus (comb.lib./smm)	LCYQYTGYSSGIFLLL	2.11	2.44	GYSSGIFLL	0.04	3.30	3.81	YQYTGYSSG	99.00	0.92	1.06	-	-	-	-	-	-	-	-	-	-	-	-
HLA-DPA1*02:01/DPB1*05:01	1	72	86	15	Consensus (comb.lib./smm)	YWLISLYILLSAFLS	2.45	2.45	WLISLYILL	1.89	3.50	3.50	LYILLSAFL	381.00	1.40	1.40	-	-	-	-	-	-	-	-	-	-	-	-
HLA-DPA1*03:01/DPB1*04:02	1	98	110	13	Consensus (comb.lib./smm)	YFLFHVFGMLLYA	1.57	2.45	LFHVFGMLL	0.21	2.30	3.59	LFHVFGMLL	69.00	0.84	1.31	-	-	-	-	-	-	-	-	-	-	-	-
HLA-DQA1*01:01/DQB1*05:01	1	38	52	15	Consensus (comb.lib./smm)	LTLFELILGIIVFSL	2.45	2.45	FELILGIIV	0.04	1.20	1.20	LTLFELILG	1133.00	3.70	3.70	-	-	-	-	-	-	-	-	-	-	-	-
HLA-DQA1*05:01/DQB1*03:01	1	130	144	15	Consensus (comb.lib./smm)	ASGAMGLIAAICHVV	2.45	2.45	GLIAAICHV	0.03	2.10	2.10	GAMGLIAAI	33.00	2.80	2.80	-	-	-	-	-	-	-	-	-	-	-	-
HLA-DPA1*01:03/DPB1*02:01	1	94	107	14	Consensus (comb.lib./smm)	STFFYFLFHVFGML	2.29	2.47	STFFYFLFH	0.22	4.50	4.85	FFYFLFHVF	8.00	0.09	0.10	-	-	-	-	-	-	-	-	-	-	-	-
HLA-DPA1*03:01/DPB1*04:02	1	55	71	17	Consensus (comb.lib./smm)	QYTGYSSGIFLLLISFT	1.45	2.47	IFLLLISFT	0.01	1.20	2.04	YSSGIFLLL	155.00	1.70	2.90	-	-	-	-	-	-	-	-	-	-	-	-
HLA-DPA1*03:01/DPB1*04:02	1	56	72	17	Consensus (comb.lib./smm)	YTGYSSGIFLLLISFTY	1.45	2.47	IFLLLISFT	0.01	1.20	2.04	YSSGIFLLL	154.00	1.70	2.90	-	-	-	-	-	-	-	-	-	-	-	-
HLA-DQA1*05:01/DQB1*03:01	1	123	139	17	Consensus (comb.lib./smm)	FSSSGSIASGAMGLIAA	1.45	2.47	IASGAMGLI	0.01	1.90	3.24	SSGSIASGA	34.00	1.00	1.70	-	-	-	-	-	-	-	-	-	-	-	-
HLA-DPA1*01/DPB1*04:01	1	34	47	14	Consensus (comb.lib./smm)	IGGILTLFELILGI	2.30	2.48	GILTLFELI	0.02	2.80	3.02	GILTLFELI	158.00	1.80	1.94	-	-	-	-	-	-	-	-	-	-	-	-
HLA-DPA1*01/DPB1*04:01	1	33	46	14	Consensus (comb.lib./smm)	SIGGILTLFELILG	2.30	2.48	GILTLFELI	0.02	2.80	3.02	GILTLFELI	155.00	1.80	1.94	-	-	-	-	-	-	-	-	-	-	-	-
HLA-DPA1*01/DPB1*04:01	1	32	45	14	Consensus (comb.lib./smm)	TSIGGILTLFELIL	2.30	2.48	GILTLFELI	0.02	2.80	3.02	GILTLFELI	151.00	1.80	1.94	-	-	-	-	-	-	-	-	-	-	-	-
HLA-DPA1*02:01/DPB1*05:01	1	69	82	14	Consensus (comb.lib./smm)	SFTYWLISLYILLS	2.30	2.48	WLISLYILL	1.89	3.10	3.34	YWLISLYIL	491.00	1.50	1.62	-	-	-	-	-	-	-	-	-	-	-	-
HLA-DPA1*03:01/DPB1*04:02	1	36	51	16	Consensus (comb.lib./smm)	GILTLFELILGIIVFS	2.15	2.48	ILTLFELIL	0.11	3.00	3.46	GILTLFELI	139.00	1.30	1.50	-	-	-	-	-	-	-	-	-	-	-	-
HLA-DPA1*03:01/DPB1*04:02	1	34	49	16	Consensus (comb.lib./smm)	IGGILTLFELILGIIV	2.15	2.48	ILTLFELIL	0.11	3.00	3.46	GILTLFELI	139.00	1.30	1.50	-	-	-	-	-	-	-	-	-	-	-	-
HLA-DPA1*03:01/DPB1*04:02	1	33	48	16	Consensus (comb.lib./smm)	SIGGILTLFELILGII	2.15	2.48	ILTLFELIL	0.11	3.00	3.46	GILTLFELI	140.00	1.30	1.50	-	-	-	-	-	-	-	-	-	-	-	-
HLA-DQA1*01:01/DQB1*05:01	1	37	51	15	Consensus (comb.lib./smm)	ILTLFELILGIIVFS	2.48	2.48	ILTLFELIL	0.03	0.97	0.97	LTLFELILG	1176.00	4.00	4.00	-	-	-	-	-	-	-	-	-	-	-	-
HLA-DQA1*01:01/DQB1*05:01	1	38	51	14	Consensus (comb.lib./smm)	LTLFELILGIIVFS	2.30	2.48	FELILGIIV	0.04	1.10	1.18	LTLFELILG	1291.00	3.50	3.77	-	-	-	-	-	-	-	-	-	-	-	-
HLA-DRB1*04:05	1	76	89	14	Consensus (smm/nn/sturniolo)	SLYILLSAFLSMSG	2.30	2.48	-	-	-	-	YILLSAFLS	40.00	0.42	0.45	YILLSAFLS	58.50	2.30	2.48	-	-	-	-	YILLSAFLS	3.75	2.80	3.02
HLA-DPA1*01:03/DPB1*02:01	1	78	90	13	Consensus (comb.lib./smm)	YILLSAFLSMSGT	1.60	2.49	YILLSAFLS	0.03	1.90	2.96	ILLSAFLSM	93.00	1.30	2.03	-	-	-	-	-	-	-	-	-	-	-	-
HLA-DRB1*04:05	1	62	74	13	Consensus (smm/nn/sturniolo)	GIFLLLISFTYWL	1.60	2.49	-	-	-	-	FLLLISFTY	52.00	0.43	0.67	FLLLISFTY	721.60	21.00	32.75	-	-	-	-	FLLLISFTY	4.05	1.60	2.49
HLA-DRB1*04:05	1	63	75	13	Consensus (smm/nn/sturniolo)	IFLLLISFTYWLI	1.60	2.49	-	-	-	-	FLLLISFTY	102.00	1.50	2.34	LISFTYWLI	876.90	24.00	37.42	-	-	-	-	FLLLISFTY	4.05	1.60	2.49
HLA-DRB1*04:05	1	61	73	13	Consensus (smm/nn/sturniolo)	SGIFLLLISFTYW	1.60	2.49	-	-	-	-	FLLLISFTY	42.00	0.30	0.47	FLLLISFTY	747.10	22.00	34.31	-	-	-	-	FLLLISFTY	4.05	1.60	2.49
HLA-DRB1*04:05	1	60	72	13	Consensus (smm/nn/sturniolo)	SSGIFLLLISFTY	1.60	2.49	-	-	-	-	IFLLLISFT	41.00	0.29	0.45	FLLLISFTY	878.80	24.00	37.42	-	-	-	-	FLLLISFTY	4.05	1.60	2.49
HLA-DRB1*07:01	1	28	40	13	Consensus (comb.lib./smm/nn)	TAFLTSIGGILTL	1.60	2.49	FLTSIGGIL	6.20	12.00	18.71	FLTSIGGIL	38.00	1.60	2.49	FLTSIGGIL	8.30	0.53	0.83	-	-	-	-	-	-	-	-
HLA-DRB1*15:01	1	104	116	13	Consensus (smm/nn/sturniolo)	FGMLLYAAGGIAV	1.60	2.49	-	-	-	-	MLLYAAGGI	143.00	2.60	4.05	MLLYAAGGI	39.90	1.60	2.49	-	-	-	-	MLLYAAGGI	5.20	1.50	2.34
HLA-DPA1*01:03/DPB1*02:01	1	70	84	15	Consensus (comb.lib./smm)	FTYWLISLYILLSAF	2.50	2.50	WLISLYILL	0.11	3.90	3.90	WLISLYILL	49.00	1.10	1.10	-	-	-	-	-	-	-	-	-	-	-	-
HLA-DPA1*01:03/DPB1*02:01	1	68	82	15	Consensus (comb.lib./smm)	ISFTYWLISLYILLS	2.50	2.50	WLISLYILL	0.11	3.90	3.90	WLISLYILL	49.00	1.10	1.10	-	-	-	-	-	-	-	-	-	-	-	-
HLA-DPA1*02:01/DPB1*01:01	1	40	52	13	Consensus (comb.lib./smm)	LFELILGIIVFSL	1.60	2.50	LFELILGII	1.73	2.40	3.74	LFELILGII	61.00	0.81	1.26	-	-	-	-	-	-	-	-	-	-	-	-
HLA-DPA1*01:03/DPB1*02:01	1	69	83	15	Consensus (comb.lib./smm)	SFTYWLISLYILLSA	2.50	2.50	WLISLYILL	0.11	3.90	3.90	WLISLYILL	50.00	1.10	1.10	-	-	-	-	-	-	-	-	-	-	-	-
HLA-DPA1*02:01/DPB1*05:01	1	68	82	15	Consensus (comb.lib./smm)	ISFTYWLISLYILLS	2.50	2.50	WLISLYILL	1.89	3.50	3.50	YWLISLYIL	403.00	1.50	1.50	-	-	-	-	-	-	-	-	-	-	-	-
HLA-DPA1*02:01/DPB1*05:01	1	67	81	15	Consensus (comb.lib./smm)	LISFTYWLISLYILL	2.50	2.50	WLISLYILL	1.89	3.50	3.50	YWLISLYIL	397.00	1.50	1.50	-	-	-	-	-	-	-	-	-	-	-	-
HLA-DPA1*03:01/DPB1*04:02	1	36	50	15	Consensus (comb.lib./smm)	GILTLFELILGIIVF	2.50	2.50	ILTLFELIL	0.11	2.70	2.70	GILTLFELI	109.00	2.30	2.30	-	-	-	-	-	-	-	-	-	-	-	-
HLA-DQA1*05:01/DQB1*02:01	1	32	46	15	Consensus (comb.lib./smm)	TSIGGILTLFELILG	2.50	2.50	ILTLFELIL	0.01	0.01	0.01	ILTLFELIL	723.00	5.00	5.00	-	-	-	-	-	-	-	-	-	-	-	-
HLA-DRB1*04:05	1	63	77	15	Consensus (smm/nn/sturniolo)	IFLLLISFTYWLISL	2.50	2.50	-	-	-	-	FLLLISFTY	99.00	2.50	2.50	LISFTYWLI	685.50	29.00	29.00	-	-	-	-	FLLLISFTY	4.05	2.10	2.10
HLA-DPA1*01/DPB1*04:01	1	78	95	18	Consensus (comb.lib./smm)	YILLSAFLSMSGTVLPST	0.85	2.53	FLSMSGTVL	0.01	0.01	0.03	ILLSAFLSM	224.00	1.70	5.03	-	-	-	-	-	-	-	-	-	-	-	-
HLA-DPA1*01:03/DPB1*02:01	1	35	46	12	Consensus (comb.lib./smm)	GGILTLFELILG	0.85	2.54	GILTLFELI	0.01	0.01	0.03	GILTLFELI	150.00	1.70	5.04	-	-	-	-	-	-	-	-	-	-	-	-
HLA-DPA1*01:03/DPB1*02:01	1	71	86	16	Consensus (comb.lib./smm)	TYWLISLYILLSAFLS	2.20	2.54	YILLSAFLS	0.03	2.90	3.35	WLISLYILL	144.00	1.50	1.73	-	-	-	-	-	-	-	-	-	-	-	-
HLA-DPA1*03:01/DPB1*04:02	1	35	50	16	Consensus (comb.lib./smm)	GGILTLFELILGIIVF	2.20	2.54	ILTLFELIL	0.11	3.00	3.46	GILTLFELI	142.00	1.40	1.62	-	-	-	-	-	-	-	-	-	-	-	-
HLA-DPA1*03:01/DPB1*04:02	1	61	76	16	Consensus (comb.lib./smm)	SGIFLLLISFTYWLIS	2.20	2.54	IFLLLISFT	0.01	1.10	1.27	LISFTYWLI	302.00	3.30	3.81	-	-	-	-	-	-	-	-	-	-	-	-
HLA-DPA1*03:01/DPB1*04:02	1	32	47	16	Consensus (comb.lib./smm)	TSIGGILTLFELILGI	2.20	2.54	ILTLFELIL	0.11	3.00	3.46	GILTLFELI	143.00	1.40	1.62	-	-	-	-	-	-	-	-	-	-	-	-
HLA-DQA1*01:02/DQB1*06:02	1	96	111	16	Consensus (comb.lib./smm)	FFYFLFHVFGMLLYAA	2.20	2.54	VFGMLLYAA	0.01	2.20	2.54	HVFGMLLYA	275.00	2.20	2.54	-	-	-	-	-	-	-	-	-	-	-	-
HLA-DQA1*01:02/DQB1*06:02	1	72	83	12	Consensus (comb.lib./smm)	YWLISLYILLSA	0.85	2.54	ISLYILLSA	0.01	0.01	0.03	LISLYILLS	214.00	1.70	5.04	-	-	-	-	-	-	-	-	-	-	-	-
HLA-DRB1*04:01	1	116	131	16	Consensus (smm/nn/sturniolo)	VLAHVTRFSSSGSIAS	2.20	2.54	-	-	-	-	VTRFSSSGS	231.00	1.50	1.73	FSSSGSIAS	75.10	2.20	2.54	-	-	-	-	VLAHVTRFS	2.50	9.90	11.43
HLA-DRB1*04:05	1	28	43	16	Consensus (smm/nn/sturniolo)	TAFLTSIGGILTLFEL	2.20	2.54	-	-	-	-	IGGILTLFE	209.00	2.20	2.54	LTSIGGILT	143.80	7.40	8.54	-	-	-	-	IGGILTLFE	4.30	2.00	2.31
HLA-DPA1*02:01/DPB1*01:01	1	87	101	15	Consensus (comb.lib./smm)	MSGTVLPSTFFYFLF	2.55	2.55	LPSTFFYFL	1.83	3.30	3.30	VLPSTFFYF	68.00	1.80	1.80	-	-	-	-	-	-	-	-	-	-	-	-
HLA-DPA1*02:01/DPB1*01:01	1	88	102	15	Consensus (comb.lib./smm)	SGTVLPSTFFYFLFH	2.55	2.55	LPSTFFYFL	1.83	3.30	3.30	VLPSTFFYF	67.00	1.80	1.80	-	-	-	-	-	-	-	-	-	-	-	-
HLA-DPA1*02:01/DPB1*05:01	1	37	51	15	Consensus (comb.lib./smm)	ILTLFELILGIIVFS	2.55	2.55	ILTLFELIL	1.79	3.50	3.50	LFELILGII	408.00	1.60	1.60	-	-	-	-	-	-	-	-	-	-	-	-
HLA-DPA1*03:01/DPB1*04:02	1	77	90	14	Consensus (comb.lib./smm)	LYILLSAFLSMSGT	2.37	2.55	ILLSAFLSM	0.47	4.00	4.31	ILLSAFLSM	48.00	0.73	0.79	-	-	-	-	-	-	-	-	-	-	-	-
HLA-DPA1*03:01/DPB1*04:02	1	76	89	14	Consensus (comb.lib./smm)	SLYILLSAFLSMSG	2.37	2.55	ILLSAFLSM	0.47	4.00	4.31	ILLSAFLSM	47.00	0.73	0.79	-	-	-	-	-	-	-	-	-	-	-	-
HLA-DQA1*05:01/DQB1*03:01	1	122	138	17	Consensus (comb.lib./smm)	RFSSSGSIASGAMGLIA	1.50	2.55	IASGAMGLI	0.01	1.90	3.24	SSGSIASGA	35.00	1.10	1.87	-	-	-	-	-	-	-	-	-	-	-	-
HLA-DQA1*05:01/DQB1*03:01	1	124	140	17	Consensus (comb.lib./smm)	SSSGSIASGAMGLIAAI	1.50	2.55	IASGAMGLI	0.01	1.90	3.24	SSGSIASGA	35.00	1.10	1.87	-	-	-	-	-	-	-	-	-	-	-	-
HLA-DRB1*01:01	1	34	50	17	Consensus (comb.lib./smm/nn)	IGGILTLFELILGIIVF	1.50	2.55	ILTLFELIL	0.01	0.01	0.02	FELILGIIV	24.00	1.50	2.55	FELILGIIV	1200.60	56.00	95.38	-	-	-	-	-	-	-	-
HLA-DRB1*04:01	1	118	134	17	Consensus (smm/nn/sturniolo)	AHVTRFSSSGSIASGAM	1.50	2.55	-	-	-	-	FSSSGSIAS	220.00	1.50	2.55	FSSSGSIAS	36.80	0.43	0.73	-	-	-	-	FSSSGSIAS	2.48	12.00	20.44
HLA-DRB1*04:01	1	119	135	17	Consensus (smm/nn/sturniolo)	HVTRFSSSGSIASGAMG	1.50	2.55	-	-	-	-	FSSSGSIAS	221.00	1.50	2.55	FSSSGSIAS	36.50	0.43	0.73	-	-	-	-	FSSSGSIAS	2.48	12.00	20.44
HLA-DRB1*04:01	1	117	133	17	Consensus (smm/nn/sturniolo)	LAHVTRFSSSGSIASGA	1.50	2.55	-	-	-	-	FSSSGSIAS	222.00	1.50	2.55	FSSSGSIAS	39.70	0.47	0.80	-	-	-	-	FSSSGSIAS	2.48	12.00	20.44
HLA-DRB1*04:01	1	120	136	17	Consensus (smm/nn/sturniolo)	VTRFSSSGSIASGAMGL	1.50	2.55	-	-	-	-	FSSSGSIAS	221.00	1.50	2.55	FSSSGSIAS	39.40	0.45	0.77	-	-	-	-	FSSSGSIAS	2.48	12.00	20.44
HLA-DPA1*02:01/DPB1*01:01	1	91	103	13	Consensus (comb.lib./smm)	VLPSTFFYFLFHV	1.64	2.56	LPSTFFYFL	1.83	2.40	3.74	VLPSTFFYF	64.00	0.88	1.37	-	-	-	-	-	-	-	-	-	-	-	-
HLA-DPA1*02:01/DPB1*01:01	1	33	47	15	Consensus (comb.lib./smm)	SIGGILTLFELILGI	2.56	2.56	ILTLFELIL	2.80	4.20	4.20	GILTLFELI	43.00	0.93	0.93	-	-	-	-	-	-	-	-	-	-	-	-
HLA-DPA1*02:01/DPB1*01:01	1	73	85	13	Consensus (comb.lib./smm)	WLISLYILLSAFL	1.65	2.57	WLISLYILL	1.44	2.10	3.27	WLISLYILL	77.00	1.20	1.87	-	-	-	-	-	-	-	-	-	-	-	-
HLA-DPA1*01/DPB1*04:01	1	31	44	14	Consensus (comb.lib./smm)	LTSIGGILTLFELI	2.40	2.58	GILTLFELI	0.02	2.80	3.02	GGILTLFEL	171.00	2.00	2.15	-	-	-	-	-	-	-	-	-	-	-	-
HLA-DPA1*01:03/DPB1*02:01	1	59	73	15	Consensus (comb.lib./smm)	YSSGIFLLLISFTYW	2.58	2.58	IFLLLISFT	0.15	4.30	4.30	YSSGIFLLL	42.00	0.86	0.86	-	-	-	-	-	-	-	-	-	-	-	-
HLA-DPA1*03:01/DPB1*04:02	1	74	89	16	Consensus (comb.lib./smm)	LISLYILLSAFLSMSG	2.23	2.58	ISLYILLSA	0.19	3.80	4.39	ILLSAFLSM	88.00	0.67	0.77	-	-	-	-	-	-	-	-	-	-	-	-
HLA-DRB1*07:01	1	25	38	14	Consensus (comb.lib./smm/nn)	SVNTAFLTSIGGIL	2.40	2.58	FLTSIGGIL	6.20	13.00	14.00	SVNTAFLTS	44.00	2.40	2.58	FLTSIGGIL	8.10	0.63	0.68	-	-	-	-	-	-	-	-
HLA-DRB1*08:02	1	113	126	14	Consensus (smm/nn/sturniolo)	GIAVLAHVTRFSSS	2.40	2.58	-	-	-	-	LAHVTRFSS	448.00	2.40	2.58	LAHVTRFSS	61.10	0.34	0.37	-	-	-	-	LAHVTRFSS	0.30	27.00	29.07
HLA-DRB1*08:02	1	114	127	14	Consensus (smm/nn/sturniolo)	IAVLAHVTRFSSSG	2.40	2.58	-	-	-	-	LAHVTRFSS	444.00	2.40	2.58	LAHVTRFSS	61.80	0.34	0.37	-	-	-	-	LAHVTRFSS	0.30	27.00	29.07
HLA-DRB1*12:01	1	44	57	14	Consensus (smm/nn)	ILGIIVFSLCYQYT	2.40	2.58	-	-	-	-	IVFSLCYQY	360.00	1.90	2.05	IVFSLCYQY	127.00	2.90	3.12	-	-	-	-	-	-	-	-
HLA-DRB3*02:02	1	22	33	12	NetMHCIIpan	VALSVNTAFLTS	0.87	2.58	-	-	-	-	-	-	-	-	-	-	-	-	LSVNTAFLT	269.01	0.87	2.58	-	-	-	-
HLA-DPA1*03:01/DPB1*04:02	1	95	110	16	Consensus (comb.lib./smm)	TFFYFLFHVFGMLLYA	2.24	2.59	LFHVFGMLL	0.21	3.80	4.39	FLFHVFGML	90.00	0.68	0.78	-	-	-	-	-	-	-	-	-	-	-	-
HLA-DPA1*01:03/DPB1*02:01	1	58	72	15	Consensus (comb.lib./smm)	GYSSGIFLLLISFTY	2.60	2.60	GYSSGIFLL	0.04	3.00	3.00	YSSGIFLLL	90.00	2.20	2.20	-	-	-	-	-	-	-	-	-	-	-	-
HLA-DPA1*01:03/DPB1*02:01	1	94	108	15	Consensus (comb.lib./smm)	STFFYFLFHVFGMLL	2.60	2.60	STFFYFLFH	0.22	5.10	5.10	FFYFLFHVF	8.00	0.10	0.10	-	-	-	-	-	-	-	-	-	-	-	-
HLA-DPA1*02:01/DPB1*05:01	1	69	83	15	Consensus (comb.lib./smm)	SFTYWLISLYILLSA	2.60	2.60	WLISLYILL	1.89	3.50	3.50	YWLISLYIL	435.00	1.70	1.70	-	-	-	-	-	-	-	-	-	-	-	-
HLA-DPA1*03:01/DPB1*04:02	1	30	45	16	Consensus (comb.lib./smm)	FLTSIGGILTLFELIL	2.25	2.60	ILTLFELIL	0.11	3.00	3.46	GILTLFELI	149.00	1.50	1.73	-	-	-	-	-	-	-	-	-	-	-	-
HLA-DPA1*03:01/DPB1*04:02	1	31	46	16	Consensus (comb.lib./smm)	LTSIGGILTLFELILG	2.25	2.60	ILTLFELIL	0.11	3.00	3.46	GILTLFELI	149.00	1.50	1.73	-	-	-	-	-	-	-	-	-	-	-	-
HLA-DPA1*03:01/DPB1*04:02	1	94	109	16	Consensus (comb.lib./smm)	STFFYFLFHVFGMLLY	2.25	2.60	LFHVFGMLL	0.21	3.80	4.39	FLFHVFGML	92.00	0.71	0.82	-	-	-	-	-	-	-	-	-	-	-	-
HLA-DPA1*03:01/DPB1*04:02	1	96	111	16	Consensus (comb.lib./smm)	FFYFLFHVFGMLLYAA	2.26	2.61	LFHVFGMLL	0.21	3.80	4.39	FLFHVFGML	93.00	0.72	0.83	-	-	-	-	-	-	-	-	-	-	-	-
HLA-DPA1*02:01/DPB1*05:01	1	90	107	18	Consensus (comb.lib./smm)	TVLPSTFFYFLFHVFGML	0.89	2.62	LPSTFFYFL	0.21	1.70	5.03	YFLFHVFGM	161.00	0.07	0.21	-	-	-	-	-	-	-	-	-	-	-	-
HLA-DPA1*02:01/DPB1*05:01	1	91	108	18	Consensus (comb.lib./smm)	VLPSTFFYFLFHVFGMLL	0.89	2.62	LPSTFFYFL	0.21	1.70	5.03	YFLFHVFGM	157.00	0.07	0.21	-	-	-	-	-	-	-	-	-	-	-	-
HLA-DPA1*03:01/DPB1*04:02	1	93	108	16	Consensus (comb.lib./smm)	PSTFFYFLFHVFGMLL	2.27	2.62	LFHVFGMLL	0.21	3.80	4.39	FLFHVFGML	96.00	0.74	0.85	-	-	-	-	-	-	-	-	-	-	-	-
HLA-DPA1*02:01/DPB1*05:01	1	92	109	18	Consensus (comb.lib./smm)	LPSTFFYFLFHVFGMLLY	0.89	2.63	LPSTFFYFL	0.21	1.70	5.03	YFLFHVFGM	175.00	0.08	0.24	-	-	-	-	-	-	-	-	-	-	-	-
HLA-DPA1*02:01/DPB1*01:01	1	89	101	13	Consensus (comb.lib./smm)	GTVLPSTFFYFLF	1.69	2.64	LPSTFFYFL	1.83	2.40	3.74	VLPSTFFYF	69.00	0.98	1.53	-	-	-	-	-	-	-	-	-	-	-	-
HLA-DPA1*02:01/DPB1*05:01	1	33	46	14	Consensus (comb.lib./smm)	SIGGILTLFELILG	2.45	2.64	ILTLFELIL	1.79	3.00	3.23	GGILTLFEL	548.00	1.90	2.05	-	-	-	-	-	-	-	-	-	-	-	-
HLA-DPA1*02:01/DPB1*05:01	1	72	85	14	Consensus (comb.lib./smm)	YWLISLYILLSAFL	2.45	2.64	WLISLYILL	1.89	3.10	3.34	ISLYILLSA	539.00	1.80	1.94	-	-	-	-	-	-	-	-	-	-	-	-
HLA-DQA1*01:01/DQB1*05:01	1	36	52	17	Consensus (comb.lib./smm)	GILTLFELILGIIVFSL	1.55	2.64	ILTLFELIL	0.03	1.30	2.21	LTLFELILG	1492.00	1.80	3.07	-	-	-	-	-	-	-	-	-	-	-	-
HLA-DQA1*01:02/DQB1*06:02	1	58	71	14	Consensus (comb.lib./smm)	GYSSGIFLLLISFT	2.45	2.64	YSSGIFLLL	0.03	2.50	2.69	SSGIFLLLI	158.00	2.40	2.58	-	-	-	-	-	-	-	-	-	-	-	-
HLA-DPA1*01/DPB1*04:01	1	34	48	15	Consensus (comb.lib./smm)	IGGILTLFELILGII	2.65	2.65	GILTLFELI	0.02	3.20	3.20	GILTLFELI	152.00	2.10	2.10	-	-	-	-	-	-	-	-	-	-	-	-
HLA-DPA1*01/DPB1*04:01	1	31	45	15	Consensus (comb.lib./smm)	LTSIGGILTLFELIL	2.65	2.65	GILTLFELI	0.02	3.20	3.20	GILTLFELI	151.00	2.10	2.10	-	-	-	-	-	-	-	-	-	-	-	-
HLA-DPA1*01/DPB1*04:01	1	33	47	15	Consensus (comb.lib./smm)	SIGGILTLFELILGI	2.65	2.65	GILTLFELI	0.02	3.20	3.20	GILTLFELI	152.00	2.10	2.10	-	-	-	-	-	-	-	-	-	-	-	-
HLA-DPA1*01/DPB1*04:01	1	32	46	15	Consensus (comb.lib./smm)	TSIGGILTLFELILG	2.65	2.65	GILTLFELI	0.02	3.20	3.20	GILTLFELI	155.00	2.10	2.10	-	-	-	-	-	-	-	-	-	-	-	-
HLA-DPA1*01:03/DPB1*02:01	1	71	85	15	Consensus (comb.lib./smm)	TYWLISLYILLSAFL	2.65	2.65	WLISLYILL	0.11	3.90	3.90	WLISLYILL	58.00	1.40	1.40	-	-	-	-	-	-	-	-	-	-	-	-
HLA-DPA1*02:01/DPB1*01:01	1	35	49	15	Consensus (comb.lib./smm)	GGILTLFELILGIIV	2.65	2.65	LFELILGII	1.73	3.30	3.30	GILTLFELI	72.00	2.00	2.00	-	-	-	-	-	-	-	-	-	-	-	-
HLA-DPA1*02:01/DPB1*01:01	1	31	45	15	Consensus (comb.lib./smm)	LTSIGGILTLFELIL	2.65	2.65	ILTLFELIL	2.80	4.20	4.20	GILTLFELI	47.00	1.10	1.10	-	-	-	-	-	-	-	-	-	-	-	-
HLA-DPA1*02:01/DPB1*01:01	1	86	100	15	Consensus (comb.lib./smm)	SMSGTVLPSTFFYFL	2.65	2.65	LPSTFFYFL	1.83	3.30	3.30	VLPSTFFYF	71.00	2.00	2.00	-	-	-	-	-	-	-	-	-	-	-	-
HLA-DPA1*02:01/DPB1*01:01	1	32	46	15	Consensus (comb.lib./smm)	TSIGGILTLFELILG	2.65	2.65	ILTLFELIL	2.80	4.20	4.20	GILTLFELI	46.00	1.10	1.10	-	-	-	-	-	-	-	-	-	-	-	-
HLA-DQA1*01:01/DQB1*05:01	1	71	87	17	Consensus (comb.lib./smm)	TYWLISLYILLSAFLSM	1.55	2.65	YWLISLYIL	0.01	0.01	0.02	ISLYILLSA	2001.00	3.10	5.28	-	-	-	-	-	-	-	-	-	-	-	-
HLA-DRB1*01:01	1	61	76	16	Consensus (comb.lib./smm/nn)	SGIFLLLISFTYWLIS	2.30	2.65	LLISFTYWL	0.01	0.01	0.01	FLLLISFTY	33.00	2.30	2.65	LLISFTYWL	519.00	46.00	53.10	-	-	-	-	-	-	-	-
HLA-DRB1*01:01	1	60	75	16	Consensus (comb.lib./smm/nn)	SSGIFLLLISFTYWLI	2.30	2.65	LLISFTYWL	0.01	0.01	0.01	FLLLISFTY	33.00	2.30	2.65	LLISFTYWL	624.80	49.00	56.56	-	-	-	-	-	-	-	-
HLA-DRB1*07:01	1	27	39	13	Consensus (comb.lib./smm/nn)	NTAFLTSIGGILT	1.70	2.65	FLTSIGGIL	6.20	12.00	18.71	FLTSIGGIL	41.00	1.70	2.65	FLTSIGGIL	8.30	0.53	0.83	-	-	-	-	-	-	-	-
HLA-DRB1*08:02	1	113	125	13	Consensus (smm/nn/sturniolo)	GIAVLAHVTRFSS	1.70	2.65	-	-	-	-	VLAHVTRFS	455.00	1.70	2.65	LAHVTRFSS	98.50	0.28	0.44	-	-	-	-	LAHVTRFSS	0.30	24.00	37.42
HLA-DRB1*11:01	1	75	87	13	Consensus (smm/nn/sturniolo)	ISLYILLSAFLSM	1.70	2.65	-	-	-	-	YILLSAFLS	22.00	0.49	0.76	YILLSAFLS	375.00	17.00	26.51	-	-	-	-	YILLSAFLS	3.50	1.70	2.65
HLA-DRB1*11:01	1	76	88	13	Consensus (smm/nn/sturniolo)	SLYILLSAFLSMS	1.70	2.65	-	-	-	-	YILLSAFLS	26.00	0.64	1.00	YILLSAFLS	386.30	17.00	26.51	-	-	-	-	YILLSAFLS	3.50	1.70	2.65
HLA-DRB1*15:01	1	66	81	16	Consensus (smm/nn/sturniolo)	LLISFTYWLISLYILL	2.30	2.65	-	-	-	-	LISFTYWLI	225.00	2.30	2.65	TYWLISLYI	120.70	7.90	9.12	-	-	-	-	LISFTYWLI	5.40	1.70	1.96
HLA-DRB1*15:01	1	65	80	16	Consensus (smm/nn/sturniolo)	LLLISFTYWLISLYIL	2.30	2.65	-	-	-	-	LISFTYWLI	225.00	2.30	2.65	TYWLISLYI	106.70	7.00	8.08	-	-	-	-	LISFTYWLI	5.40	1.70	1.96
HLA-DPA1*02:01/DPB1*05:01	1	36	48	13	Consensus (comb.lib./smm)	GILTLFELILGII	1.72	2.67	ILTLFELIL	1.79	2.50	3.90	LTLFELILG	431.00	0.93	1.45	-	-	-	-	-	-	-	-	-	-	-	-
HLA-DPA1*01:03/DPB1*02:01	1	36	47	12	Consensus (comb.lib./smm)	GILTLFELILGI	0.91	2.68	GILTLFELI	0.01	0.01	0.03	GILTLFELI	154.00	1.80	5.34	-	-	-	-	-	-	-	-	-	-	-	-
HLA-DPA1*01/DPB1*04:01	1	79	96	18	Consensus (comb.lib./smm)	ILLSAFLSMSGTVLPSTF	0.91	2.68	FLSMSGTVL	0.01	0.01	0.03	ILLSAFLSM	242.00	1.80	5.33	-	-	-	-	-	-	-	-	-	-	-	-
HLA-DPA1*01/DPB1*04:01	1	68	85	18	Consensus (comb.lib./smm)	ISFTYWLISLYILLSAFL	0.91	2.68	FTYWLISLY	0.01	0.01	0.03	WLISLYILL	248.00	1.80	5.33	-	-	-	-	-	-	-	-	-	-	-	-
HLA-DPA1*01:03/DPB1*02:01	1	76	87	12	Consensus (comb.lib./smm)	SLYILLSAFLSM	0.91	2.68	YILLSAFLS	0.03	1.60	4.74	YILLSAFLS	29.00	0.21	0.62	-	-	-	-	-	-	-	-	-	-	-	-
HLA-DPA1*01:03/DPB1*02:01	1	30	47	18	Consensus (comb.lib./smm)	FLTSIGGILTLFELILGI	0.91	2.68	GILTLFELI	0.01	0.01	0.03	GILTLFELI	141.00	1.80	5.33	-	-	-	-	-	-	-	-	-	-	-	-
HLA-DPA1*01:03/DPB1*02:01	1	35	52	18	Consensus (comb.lib./smm)	GGILTLFELILGIIVFSL	0.91	2.68	GILTLFELI	0.01	0.01	0.03	GILTLFELI	140.00	1.80	5.33	-	-	-	-	-	-	-	-	-	-	-	-
HLA-DPA1*01:03/DPB1*02:01	1	36	53	18	Consensus (comb.lib./smm)	GILTLFELILGIIVFSLC	0.91	2.68	GILTLFELI	0.01	0.01	0.03	GILTLFELI	140.00	1.80	5.33	-	-	-	-	-	-	-	-	-	-	-	-
HLA-DPA1*01:03/DPB1*02:01	1	34	51	18	Consensus (comb.lib./smm)	IGGILTLFELILGIIVFS	0.91	2.68	GILTLFELI	0.01	0.01	0.03	GILTLFELI	143.00	1.80	5.33	-	-	-	-	-	-	-	-	-	-	-	-
HLA-DPA1*01:03/DPB1*02:01	1	31	48	18	Consensus (comb.lib./smm)	LTSIGGILTLFELILGII	0.91	2.68	GILTLFELI	0.01	0.01	0.03	GILTLFELI	141.00	1.80	5.33	-	-	-	-	-	-	-	-	-	-	-	-
HLA-DPA1*01:03/DPB1*02:01	1	33	50	18	Consensus (comb.lib./smm)	SIGGILTLFELILGIIVF	0.91	2.68	GILTLFELI	0.01	0.01	0.03	GILTLFELI	141.00	1.80	5.33	-	-	-	-	-	-	-	-	-	-	-	-
HLA-DPA1*01:03/DPB1*02:01	1	28	45	18	Consensus (comb.lib./smm)	TAFLTSIGGILTLFELIL	0.91	2.68	GILTLFELI	0.01	0.01	0.03	GILTLFELI	143.00	1.80	5.33	-	-	-	-	-	-	-	-	-	-	-	-
HLA-DPA1*01:03/DPB1*02:01	1	32	49	18	Consensus (comb.lib./smm)	TSIGGILTLFELILGIIV	0.91	2.68	GILTLFELI	0.01	0.01	0.03	GILTLFELI	141.00	1.80	5.33	-	-	-	-	-	-	-	-	-	-	-	-
HLA-DPA1*02:01/DPB1*05:01	1	89	106	18	Consensus (comb.lib./smm)	GTVLPSTFFYFLFHVFGM	0.91	2.68	LPSTFFYFL	0.21	1.70	5.03	LPSTFFYFL	190.00	0.11	0.33	-	-	-	-	-	-	-	-	-	-	-	-
HLA-DQA1*01:01/DQB1*05:01	1	38	50	13	Consensus (comb.lib./smm)	LTLFELILGIIVF	1.72	2.68	FELILGIIV	0.04	0.84	1.31	LTLFELILG	1357.00	2.60	4.05	-	-	-	-	-	-	-	-	-	-	-	-
HLA-DPA1*01/DPB1*04:01	1	71	84	14	Consensus (comb.lib./smm)	TYWLISLYILLSAF	2.50	2.69	LISLYILLS	0.03	3.50	3.77	WLISLYILL	128.00	1.50	1.62	-	-	-	-	-	-	-	-	-	-	-	-
HLA-DQA1*01:02/DQB1*06:02	1	57	70	14	Consensus (comb.lib./smm)	TGYSSGIFLLLISF	2.50	2.69	YSSGIFLLL	0.03	2.50	2.69	SSGIFLLLI	163.00	2.50	2.69	-	-	-	-	-	-	-	-	-	-	-	-
HLA-DQA1*01:02/DQB1*06:02	1	56	69	14	Consensus (comb.lib./smm)	YTGYSSGIFLLLIS	2.50	2.69	YSSGIFLLL	0.03	2.50	2.69	SSGIFLLLI	162.00	2.50	2.69	-	-	-	-	-	-	-	-	-	-	-	-
HLA-DQA1*05:01/DQB1*03:01	1	12	25	14	Consensus (comb.lib./smm)	TVTTSGSSPVVALS	2.50	2.69	GSSPVVALS	0.07	3.00	3.23	TSGSSPVVA	32.00	2.00	2.15	-	-	-	-	-	-	-	-	-	-	-	-
HLA-DRB1*15:01	1	105	118	14	Consensus (smm/nn/sturniolo)	GMLLYAAGGIAVLA	2.50	2.69	-	-	-	-	MLLYAAGGI	313.00	8.40	9.05	MLLYAAGGI	39.90	2.50	2.69	-	-	-	-	MLLYAAGGI	5.20	1.70	1.83
HLA-DPA1*01:03/DPB1*02:01	1	95	108	14	Consensus (comb.lib./smm)	TFFYFLFHVFGMLL	2.50	2.70	TFFYFLFHV	0.27	4.80	5.17	FLFHVFGML	13.00	0.21	0.23	-	-	-	-	-	-	-	-	-	-	-	-
HLA-DPA1*02:01/DPB1*01:01	1	36	50	15	Consensus (comb.lib./smm)	GILTLFELILGIIVF	2.70	2.70	LFELILGII	1.73	3.30	3.30	GILTLFELI	77.00	2.10	2.10	-	-	-	-	-	-	-	-	-	-	-	-
HLA-DPA1*02:01/DPB1*05:01	1	70	84	15	Consensus (comb.lib./smm)	FTYWLISLYILLSAF	2.70	2.70	WLISLYILL	1.89	3.50	3.50	YWLISLYIL	454.00	1.90	1.90	-	-	-	-	-	-	-	-	-	-	-	-
HLA-DPA1*02:01/DPB1*05:01	1	71	85	15	Consensus (comb.lib./smm)	TYWLISLYILLSAFL	2.70	2.70	WLISLYILL	1.89	3.50	3.50	WLISLYILL	462.00	1.90	1.90	-	-	-	-	-	-	-	-	-	-	-	-
HLA-DPA1*03:01/DPB1*04:02	1	99	113	15	Consensus (comb.lib./smm)	FLFHVFGMLLYAAGG	2.70	2.70	LFHVFGMLL	0.21	3.40	3.40	FLFHVFGML	91.00	2.00	2.00	-	-	-	-	-	-	-	-	-	-	-	-
HLA-DRB1*04:01	1	120	131	12	Consensus (smm/nn/sturniolo)	VTRFSSSGSIAS	0.91	2.70	-	-	-	-	VTRFSSSGS	88.00	0.34	1.01	FSSSGSIAS	62.80	0.91	2.70	-	-	-	-	FSSSGSIAS	2.48	5.40	16.01
HLA-DPA1*01:03/DPB1*02:01	1	77	88	12	Consensus (comb.lib./smm)	LYILLSAFLSMS	0.92	2.71	YILLSAFLS	0.03	1.60	4.74	ILLSAFLSM	31.00	0.23	0.68	-	-	-	-	-	-	-	-	-	-	-	-
HLA-DQA1*01:01/DQB1*05:01	1	37	49	13	Consensus (comb.lib./smm)	ILTLFELILGIIV	1.74	2.71	ILTLFELIL	0.03	0.68	1.06	LTLFELILG	1436.00	2.80	4.37	-	-	-	-	-	-	-	-	-	-	-	-
HLA-DQA1*05:01/DQB1*03:01	1	129	140	12	Consensus (comb.lib./smm)	IASGAMGLIAAI	0.92	2.71	IASGAMGLI	0.01	0.95	2.82	ASGAMGLIA	32.00	0.88	2.61	-	-	-	-	-	-	-	-	-	-	-	-
HLA-DQA1*05:01/DQB1*02:01	1	75	89	15	Consensus (comb.lib./smm)	ISLYILLSAFLSMSG	2.71	2.71	LYILLSAFL	0.01	0.01	0.01	LYILLSAFL	751.00	5.40	5.40	-	-	-	-	-	-	-	-	-	-	-	-
HLA-DPA1*03:01/DPB1*04:02	1	76	90	15	Consensus (comb.lib./smm)	SLYILLSAFLSMSGT	2.72	2.72	ILLSAFLSM	0.47	4.60	4.60	ILLSAFLSM	47.00	0.85	0.85	-	-	-	-	-	-	-	-	-	-	-	-
HLA-DPA1*02:01/DPB1*01:01	1	88	100	13	Consensus (comb.lib./smm)	SGTVLPSTFFYFL	1.75	2.73	LPSTFFYFL	1.83	2.40	3.74	VLPSTFFYF	71.00	1.10	1.72	-	-	-	-	-	-	-	-	-	-	-	-
HLA-DPA1*03:01/DPB1*04:02	1	99	111	13	Consensus (comb.lib./smm)	FLFHVFGMLLYAA	1.75	2.73	LFHVFGMLL	0.21	2.30	3.59	FLFHVFGML	91.00	1.20	1.87	-	-	-	-	-	-	-	-	-	-	-	-
HLA-DPA1*03:01/DPB1*04:02	1	36	48	13	Consensus (comb.lib./smm)	GILTLFELILGII	1.75	2.73	ILTLFELIL	0.11	1.80	2.81	GILTLFELI	123.00	1.70	2.65	-	-	-	-	-	-	-	-	-	-	-	-
HLA-DPA1*03:01/DPB1*04:02	1	77	91	15	Consensus (comb.lib./smm)	LYILLSAFLSMSGTV	2.73	2.73	ILLSAFLSM	0.47	4.60	4.60	ILLSAFLSM	48.00	0.87	0.87	-	-	-	-	-	-	-	-	-	-	-	-
HLA-DQA1*01:01/DQB1*05:01	1	35	51	17	Consensus (comb.lib./smm)	GGILTLFELILGIIVFS	1.60	2.73	ILTLFELIL	0.03	1.30	2.21	LTLFELILG	1533.00	1.90	3.24	-	-	-	-	-	-	-	-	-	-	-	-
HLA-DQA1*01:01/DQB1*05:01	1	34	50	17	Consensus (comb.lib./smm)	IGGILTLFELILGIIVF	1.60	2.73	ILTLFELIL	0.03	1.30	2.21	LTLFELILG	1530.00	1.90	3.24	-	-	-	-	-	-	-	-	-	-	-	-
HLA-DQA1*01:01/DQB1*05:01	1	72	88	17	Consensus (comb.lib./smm)	YWLISLYILLSAFLSMS	1.60	2.73	YWLISLYIL	0.01	0.01	0.02	ISLYILLSA	2013.00	3.20	5.45	-	-	-	-	-	-	-	-	-	-	-	-
HLA-DQA1*05:01/DQB1*03:01	1	125	141	17	Consensus (comb.lib./smm)	SSGSIASGAMGLIAAIC	1.60	2.73	IASGAMGLI	0.01	1.90	3.24	SSGSIASGA	37.00	1.30	2.21	-	-	-	-	-	-	-	-	-	-	-	-
HLA-DQA1*05:01/DQB1*03:01	1	121	137	17	Consensus (comb.lib./smm)	TRFSSSGSIASGAMGLI	1.60	2.73	IASGAMGLI	0.01	1.90	3.24	SSGSIASGA	38.00	1.30	2.21	-	-	-	-	-	-	-	-	-	-	-	-
HLA-DRB1*01:01	1	33	49	17	Consensus (comb.lib./smm/nn)	SIGGILTLFELILGIIV	1.60	2.73	ILTLFELIL	0.01	0.01	0.02	ILTLFELIL	25.00	1.60	2.73	FELILGIIV	1115.00	54.00	91.98	-	-	-	-	-	-	-	-
HLA-DRB1*04:01	1	116	132	17	Consensus (smm/nn/sturniolo)	VLAHVTRFSSSGSIASG	1.60	2.73	-	-	-	-	FSSSGSIAS	227.00	1.60	2.73	FSSSGSIAS	56.40	0.93	1.58	-	-	-	-	VLAHVTRFS	2.50	12.00	20.44
HLA-DRB1*15:01	1	64	75	12	Consensus (smm/nn/sturniolo)	FLLLISFTYWLI	0.92	2.73	-	-	-	-	FLLLISFTY	81.00	0.64	1.90	LLISFTYWL	175.40	4.20	12.45	-	-	-	-	LISFTYWLI	5.40	0.92	2.73
HLA-DPA1*01:03/DPB1*02:01	1	70	82	13	Consensus (comb.lib./smm)	FTYWLISLYILLS	1.76	2.75	WLISLYILL	0.11	2.90	4.52	WLISLYILL	51.00	0.63	0.98	-	-	-	-	-	-	-	-	-	-	-	-
HLA-DPA1*01:03/DPB1*02:01	1	69	81	13	Consensus (comb.lib./smm)	SFTYWLISLYILL	1.76	2.75	WLISLYILL	0.11	2.90	4.52	YWLISLYIL	51.00	0.63	0.98	-	-	-	-	-	-	-	-	-	-	-	-
HLA-DPA1*03:01/DPB1*04:02	1	62	75	14	Consensus (comb.lib./smm)	GIFLLLISFTYWLI	2.55	2.75	IFLLLISFT	0.01	0.70	0.75	LLLISFTYW	229.00	4.40	4.74	-	-	-	-	-	-	-	-	-	-	-	-
HLA-DQA1*05:01/DQB1*03:01	1	13	26	14	Consensus (comb.lib./smm)	VTTSGSSPVVALSV	2.55	2.75	GSSPVVALS	0.07	3.00	3.23	TSGSSPVVA	33.00	2.10	2.26	-	-	-	-	-	-	-	-	-	-	-	-
HLA-DPA1*03:01/DPB1*04:02	1	97	112	16	Consensus (comb.lib./smm)	FYFLFHVFGMLLYAAG	2.39	2.76	LFHVFGMLL	0.21	3.80	4.39	FLFHVFGML	112.00	0.98	1.13	-	-	-	-	-	-	-	-	-	-	-	-
HLA-DPA1*03:01/DPB1*04:02	1	94	107	14	Consensus (comb.lib./smm)	STFFYFLFHVFGML	2.56	2.76	FFYFLFHVF	0.62	4.50	4.85	FFYFLFHVF	41.00	0.63	0.68	-	-	-	-	-	-	-	-	-	-	-	-
HLA-DQA1*01:01/DQB1*05:01	1	91	104	14	Consensus (comb.lib./smm)	VLPSTFFYFLFHVF	2.56	2.76	LPSTFFYFL	1.02	4.60	4.95	STFFYFLFH	468.00	0.53	0.57	-	-	-	-	-	-	-	-	-	-	-	-
HLA-DPA1*02:01/DPB1*01:01	1	35	50	16	Consensus (comb.lib./smm)	GGILTLFELILGIIVF	2.40	2.77	LFELILGII	1.73	3.60	4.16	GILTLFELI	115.00	1.20	1.39	-	-	-	-	-	-	-	-	-	-	-	-
HLA-DPA1*02:01/DPB1*01:01	1	36	51	16	Consensus (comb.lib./smm)	GILTLFELILGIIVFS	2.40	2.77	LFELILGII	1.73	3.60	4.16	GILTLFELI	115.00	1.20	1.39	-	-	-	-	-	-	-	-	-	-	-	-
HLA-DPA1*02:01/DPB1*01:01	1	34	49	16	Consensus (comb.lib./smm)	IGGILTLFELILGIIV	2.40	2.77	LFELILGII	1.73	3.60	4.16	GILTLFELI	114.00	1.20	1.39	-	-	-	-	-	-	-	-	-	-	-	-
HLA-DPA1*02:01/DPB1*01:01	1	40	55	16	Consensus (comb.lib./smm)	LFELILGIIVFSLCYQ	2.40	2.77	LFELILGII	1.73	3.60	4.16	ILGIIVFSL	124.00	1.20	1.39	-	-	-	-	-	-	-	-	-	-	-	-
HLA-DPA1*02:01/DPB1*01:01	1	88	103	16	Consensus (comb.lib./smm)	SGTVLPSTFFYFLFHV	2.40	2.77	LPSTFFYFL	1.83	3.70	4.27	VLPSTFFYF	108.00	1.10	1.27	-	-	-	-	-	-	-	-	-	-	-	-
HLA-DPA1*02:01/DPB1*01:01	1	33	48	16	Consensus (comb.lib./smm)	SIGGILTLFELILGII	2.40	2.77	LFELILGII	1.73	3.60	4.16	GILTLFELI	114.00	1.20	1.39	-	-	-	-	-	-	-	-	-	-	-	-
HLA-DPA1*03:01/DPB1*04:02	1	99	114	16	Consensus (comb.lib./smm)	FLFHVFGMLLYAAGGI	2.40	2.77	LFHVFGMLL	0.21	3.80	4.39	FLFHVFGML	115.00	1.00	1.15	-	-	-	-	-	-	-	-	-	-	-	-
HLA-DPA1*03:01/DPB1*04:02	1	98	113	16	Consensus (comb.lib./smm)	YFLFHVFGMLLYAAGG	2.40	2.77	LFHVFGMLL	0.21	3.80	4.39	FLFHVFGML	114.00	1.00	1.15	-	-	-	-	-	-	-	-	-	-	-	-
HLA-DQA1*01:01/DQB1*05:01	1	92	105	14	Consensus (comb.lib./smm)	LPSTFFYFLFHVFG	2.57	2.77	LPSTFFYFL	1.02	4.60	4.95	FFYFLFHVF	475.00	0.54	0.58	-	-	-	-	-	-	-	-	-	-	-	-
HLA-DQA1*05:01/DQB1*03:01	1	130	145	16	Consensus (comb.lib./smm)	ASGAMGLIAAICHVVH	2.40	2.77	GLIAAICHV	0.03	2.40	2.77	ASGAMGLIA	64.00	2.40	2.77	-	-	-	-	-	-	-	-	-	-	-	-
HLA-DRB1*04:05	1	64	79	16	Consensus (smm/nn/sturniolo)	FLLLISFTYWLISLYI	2.40	2.77	-	-	-	-	FLLLISFTY	138.00	1.10	1.27	FTYWLISLY	417.50	20.00	23.09	-	-	-	-	FLLLISFTY	4.05	2.40	2.77
HLA-DRB1*04:05	1	62	77	16	Consensus (smm/nn/sturniolo)	GIFLLLISFTYWLISL	2.40	2.77	-	-	-	-	FLLLISFTY	113.00	0.70	0.81	FLLLISFTY	764.10	31.00	35.78	-	-	-	-	FLLLISFTY	4.05	2.40	2.77
HLA-DRB1*04:05	1	58	73	16	Consensus (smm/nn/sturniolo)	GYSSGIFLLLISFTYW	2.40	2.77	-	-	-	-	FLLLISFTY	124.00	0.85	0.98	FLLLISFTY	1176.80	40.00	46.17	-	-	-	-	FLLLISFTY	4.05	2.40	2.77
HLA-DRB1*04:05	1	63	78	16	Consensus (smm/nn/sturniolo)	IFLLLISFTYWLISLY	2.40	2.77	-	-	-	-	FLLLISFTY	110.00	0.66	0.76	FTYWLISLY	428.10	21.00	24.24	-	-	-	-	FLLLISFTY	4.05	2.40	2.77
HLA-DRB1*04:05	1	61	76	16	Consensus (smm/nn/sturniolo)	SGIFLLLISFTYWLIS	2.40	2.77	-	-	-	-	FLLLISFTY	111.00	0.67	0.77	FLLLISFTY	941.10	35.00	40.40	-	-	-	-	FLLLISFTY	4.05	2.40	2.77
HLA-DRB1*04:05	1	60	75	16	Consensus (smm/nn/sturniolo)	SSGIFLLLISFTYWLI	2.40	2.77	-	-	-	-	FLLLISFTY	110.00	0.66	0.76	FLLLISFTY	982.00	36.00	41.55	-	-	-	-	FLLLISFTY	4.05	2.40	2.77
HLA-DRB1*04:05	1	57	72	16	Consensus (smm/nn/sturniolo)	TGYSSGIFLLLISFTY	2.40	2.77	-	-	-	-	IFLLLISFT	121.00	0.80	0.92	FLLLISFTY	1174.80	40.00	46.17	-	-	-	-	FLLLISFTY	4.05	2.40	2.77
HLA-DRB1*04:05	1	59	74	16	Consensus (smm/nn/sturniolo)	YSSGIFLLLISFTYWL	2.40	2.77	-	-	-	-	FLLLISFTY	117.00	0.76	0.88	FLLLISFTY	1073.50	38.00	43.86	-	-	-	-	FLLLISFTY	4.05	2.40	2.77
HLA-DRB1*09:01	1	23	38	16	Consensus (comb.lib./smm/nn)	ALSVNTAFLTSIGGIL	2.40	2.77	ALSVNTAFL	0.01	0.01	0.01	VNTAFLTSI	564.00	9.10	10.50	FLTSIGGIL	30.10	2.40	2.77	-	-	-	-	-	-	-	-
HLA-DPA1*02:01/DPB1*01:01	1	33	45	13	Consensus (comb.lib./smm)	SIGGILTLFELIL	1.78	2.78	ILTLFELIL	2.80	3.00	4.68	GILTLFELI	47.00	0.56	0.87	-	-	-	-	-	-	-	-	-	-	-	-
HLA-DPA1*01/DPB1*04:01	1	30	44	15	Consensus (comb.lib./smm)	FLTSIGGILTLFELI	2.80	2.80	GILTLFELI	0.02	3.20	3.20	GGILTLFEL	171.00	2.40	2.40	-	-	-	-	-	-	-	-	-	-	-	-
HLA-DPA1*01/DPB1*04:01	1	71	85	15	Consensus (comb.lib./smm)	TYWLISLYILLSAFL	2.80	2.80	LISLYILLS	0.03	3.90	3.90	WLISLYILL	128.00	1.70	1.70	-	-	-	-	-	-	-	-	-	-	-	-
HLA-DPA1*02:01/DPB1*01:01	1	34	46	13	Consensus (comb.lib./smm)	IGGILTLFELILG	1.79	2.80	ILTLFELIL	2.80	3.00	4.68	GILTLFELI	48.00	0.59	0.92	-	-	-	-	-	-	-	-	-	-	-	-
HLA-DPA1*02:01/DPB1*05:01	1	32	45	14	Consensus (comb.lib./smm)	TSIGGILTLFELIL	2.60	2.80	ILTLFELIL	1.79	3.00	3.23	GGILTLFEL	593.00	2.20	2.37	-	-	-	-	-	-	-	-	-	-	-	-
HLA-DPA1*03:01/DPB1*04:02	1	37	50	14	Consensus (comb.lib./smm)	ILTLFELILGIIVF	2.60	2.80	ILTLFELIL	0.11	2.20	2.37	FELILGIIV	160.00	3.00	3.23	-	-	-	-	-	-	-	-	-	-	-	-
HLA-DPA1*03:01/DPB1*04:02	1	66	77	12	Consensus (comb.lib./smm)	LLISFTYWLISL	0.94	2.80	SFTYWLISL	0.02	0.69	2.05	ISFTYWLIS	126.00	1.20	3.56	-	-	-	-	-	-	-	-	-	-	-	-
HLA-DQA1*01:02/DQB1*06:02	1	55	68	14	Consensus (comb.lib./smm)	QYTGYSSGIFLLLI	2.60	2.80	YSSGIFLLL	0.03	2.50	2.69	GYSSGIFLL	170.00	2.70	2.91	-	-	-	-	-	-	-	-	-	-	-	-
HLA-DRB1*01:01	1	98	111	14	Consensus (comb.lib./smm/nn)	YFLFHVFGMLLYAA	2.60	2.80	LFHVFGMLL	0.01	0.01	0.01	LFHVFGMLL	21.00	2.60	2.80	LFHVFGMLL	30.60	13.00	14.00	-	-	-	-	-	-	-	-
HLA-DRB1*04:05	1	75	89	15	Consensus (smm/nn/sturniolo)	ISLYILLSAFLSMSG	2.80	2.80	-	-	-	-	LYILLSAFL	29.00	0.25	0.25	YILLSAFLS	66.20	2.80	2.80	-	-	-	-	YILLSAFLS	3.75	3.20	3.20
HLA-DRB1*04:05	1	74	88	15	Consensus (smm/nn/sturniolo)	LISLYILLSAFLSMS	2.80	2.80	-	-	-	-	LYILLSAFL	34.00	0.35	0.35	YILLSAFLS	65.80	2.80	2.80	-	-	-	-	YILLSAFLS	3.75	3.20	3.20
HLA-DRB1*07:01	1	25	39	15	Consensus (comb.lib./smm/nn)	SVNTAFLTSIGGILT	2.80	2.80	FLTSIGGIL	6.20	15.00	15.00	FLTSIGGIL	41.00	2.80	2.80	FLTSIGGIL	10.70	0.80	0.80	-	-	-	-	-	-	-	-
HLA-DRB1*11:01	1	77	90	14	Consensus (smm/nn/sturniolo)	LYILLSAFLSMSGT	2.60	2.80	-	-	-	-	YILLSAFLS	67.00	2.60	2.80	YILLSAFLS	539.70	25.00	26.92	-	-	-	-	YILLSAFLS	3.50	2.00	2.15
HLA-DRB3*02:02	1	19	32	14	NetMHCIIpan	SPVVALSVNTAFLT	2.60	2.80	-	-	-	-	-	-	-	-	-	-	-	-	LSVNTAFLT	207.51	2.60	2.80	-	-	-	-
HLA-DPA1*01:03/DPB1*02:01	1	58	70	13	Consensus (comb.lib./smm)	GYSSGIFLLLISF	1.80	2.81	GYSSGIFLL	0.04	2.20	3.43	YSSGIFLLL	97.00	1.40	2.18	-	-	-	-	-	-	-	-	-	-	-	-
HLA-DPA1*02:01/DPB1*05:01	1	37	49	13	Consensus (comb.lib./smm)	ILTLFELILGIIV	1.80	2.81	ILTLFELIL	1.79	2.50	3.90	LFELILGII	462.00	1.10	1.72	-	-	-	-	-	-	-	-	-	-	-	-
HLA-DPA1*03:01/DPB1*04:02	1	64	80	17	Consensus (comb.lib./smm)	FLLLISFTYWLISLYIL	1.65	2.81	SFTYWLISL	0.02	1.60	2.73	ISFTYWLIS	160.00	1.70	2.90	-	-	-	-	-	-	-	-	-	-	-	-
HLA-DQA1*01:01/DQB1*05:01	1	37	53	17	Consensus (comb.lib./smm)	ILTLFELILGIIVFSLC	1.65	2.81	ILTLFELIL	0.03	1.30	2.21	LTLFELILG	1581.00	2.00	3.41	-	-	-	-	-	-	-	-	-	-	-	-
HLA-DQA1*01:01/DQB1*05:01	1	33	49	17	Consensus (comb.lib./smm)	SIGGILTLFELILGIIV	1.65	2.81	ILTLFELIL	0.03	1.30	2.21	LTLFELILG	1567.00	2.00	3.41	-	-	-	-	-	-	-	-	-	-	-	-
HLA-DQA1*05:01/DQB1*02:01	1	39	52	14	Consensus (comb.lib./smm)	TLFELILGIIVFSL	2.60	2.81	ELILGIIVF	0.01	0.01	0.01	LILGIIVFS	863.00	5.20	5.60	-	-	-	-	-	-	-	-	-	-	-	-
HLA-DRB1*08:02	1	114	126	13	Consensus (smm/nn/sturniolo)	IAVLAHVTRFSSS	1.80	2.81	-	-	-	-	LAHVTRFSS	459.00	1.80	2.81	LAHVTRFSS	87.40	0.26	0.41	-	-	-	-	LAHVTRFSS	0.30	24.00	37.42
HLA-DRB1*15:01	1	78	90	13	Consensus (smm/nn/sturniolo)	YILLSAFLSMSGT	1.80	2.81	-	-	-	-	LSAFLSMSG	95.00	1.40	2.18	LSAFLSMSG	43.40	1.80	2.81	-	-	-	-	LSAFLSMSG	3.60	7.70	12.01
HLA-DPA1*01/DPB1*04:01	1	64	75	12	Consensus (comb.lib./smm)	FLLLISFTYWLI	0.95	2.83	LISFTYWLI	0.01	0.01	0.03	LLISFTYWL	297.00	1.90	5.63	-	-	-	-	-	-	-	-	-	-	-	-
HLA-DPA1*01/DPB1*04:01	1	67	78	12	Consensus (comb.lib./smm)	LISFTYWLISLY	0.95	2.83	FTYWLISLY	0.01	0.01	0.03	ISFTYWLIS	302.00	1.90	5.63	-	-	-	-	-	-	-	-	-	-	-	-
HLA-DPA1*01/DPB1*04:01	1	60	77	18	Consensus (comb.lib./smm)	SSGIFLLLISFTYWLISL	0.95	2.83	LISFTYWLI	0.01	0.01	0.03	ISFTYWLIS	256.00	1.90	5.62	-	-	-	-	-	-	-	-	-	-	-	-
HLA-DPA1*01:03/DPB1*02:01	1	29	46	18	Consensus (comb.lib./smm)	AFLTSIGGILTLFELILG	0.95	2.83	GILTLFELI	0.01	0.01	0.03	GILTLFELI	145.00	1.90	5.62	-	-	-	-	-	-	-	-	-	-	-	-
HLA-DPA1*01:03/DPB1*02:01	1	27	44	18	Consensus (comb.lib./smm)	NTAFLTSIGGILTLFELI	0.95	2.83	GILTLFELI	0.01	0.01	0.03	GGILTLFEL	150.00	1.90	5.62	-	-	-	-	-	-	-	-	-	-	-	-
HLA-DPA1*02:01/DPB1*01:01	1	37	52	16	Consensus (comb.lib./smm)	ILTLFELILGIIVFSL	2.45	2.83	LFELILGII	1.73	3.60	4.16	LFELILGII	128.00	1.30	1.50	-	-	-	-	-	-	-	-	-	-	-	-
HLA-DPA1*02:01/DPB1*01:01	1	38	53	16	Consensus (comb.lib./smm)	LTLFELILGIIVFSLC	2.45	2.83	LFELILGII	1.73	3.60	4.16	ILGIIVFSL	129.00	1.30	1.50	-	-	-	-	-	-	-	-	-	-	-	-
HLA-DQA1*01:02/DQB1*06:02	1	101	118	18	Consensus (comb.lib./smm)	FHVFGMLLYAAGGIAVLA	0.95	2.83	AAGGIAVLA	0.01	0.01	0.03	VFGMLLYAA	223.00	1.90	5.62	-	-	-	-	-	-	-	-	-	-	-	-
HLA-DQA1*01:02/DQB1*06:02	1	102	119	18	Consensus (comb.lib./smm)	HVFGMLLYAAGGIAVLAH	0.95	2.83	AAGGIAVLA	0.01	0.01	0.03	VFGMLLYAA	226.00	1.90	5.62	-	-	-	-	-	-	-	-	-	-	-	-
HLA-DPA1*01/DPB1*04:01	1	87	100	14	Consensus (comb.lib./smm)	MSGTVLPSTFFYFL	2.64	2.84	VLPSTFFYF	0.08	4.70	5.06	VLPSTFFYF	61.00	0.57	0.61	-	-	-	-	-	-	-	-	-	-	-	-
HLA-DPA1*02:01/DPB1*05:01	1	59	72	14	Consensus (comb.lib./smm)	YSSGIFLLLISFTY	2.64	2.84	YSSGIFLLL	3.89	4.40	4.74	IFLLLISFT	358.00	0.87	0.94	-	-	-	-	-	-	-	-	-	-	-	-
HLA-DPA1*02:01/DPB1*01:01	1	75	88	14	Consensus (comb.lib./smm)	ISLYILLSAFLSMS	2.65	2.85	LYILLSAFL	3.89	4.40	4.74	ILLSAFLSM	50.00	0.89	0.96	-	-	-	-	-	-	-	-	-	-	-	-
HLA-DRB1*12:01	1	43	57	15	Consensus (smm/nn)	LILGIIVFSLCYQYT	2.85	2.85	-	-	-	-	IVFSLCYQY	266.00	1.60	1.60	IVFSLCYQY	144.00	4.10	4.10	-	-	-	-	-	-	-	-
HLA-DPA1*01:03/DPB1*02:01	1	95	109	15	Consensus (comb.lib./smm)	TFFYFLFHVFGMLLY	2.86	2.86	TFFYFLFHV	0.27	5.50	5.50	FLFHVFGML	13.00	0.22	0.22	-	-	-	-	-	-	-	-	-	-	-	-
HLA-DPA1*02:01/DPB1*01:01	1	74	87	14	Consensus (comb.lib./smm)	LISLYILLSAFLSM	2.66	2.86	LYILLSAFL	3.89	4.40	4.74	YILLSAFLS	51.00	0.91	0.98	-	-	-	-	-	-	-	-	-	-	-	-
HLA-DPA1*01/DPB1*04:01	1	33	45	13	Consensus (comb.lib./smm)	SIGGILTLFELIL	1.85	2.88	GILTLFELI	0.02	2.40	3.74	GILTLFELI	151.00	1.30	2.03	-	-	-	-	-	-	-	-	-	-	-	-
HLA-DPA1*02:01/DPB1*01:01	1	70	81	12	Consensus (comb.lib./smm)	FTYWLISLYILL	0.97	2.88	WLISLYILL	1.44	1.70	5.04	YWLISLYIL	29.00	0.24	0.71	-	-	-	-	-	-	-	-	-	-	-	-
HLA-DPA1*02:01/DPB1*01:01	1	36	48	13	Consensus (comb.lib./smm)	GILTLFELILGII	1.85	2.88	LFELILGII	1.73	2.40	3.74	GILTLFELI	82.00	1.30	2.03	-	-	-	-	-	-	-	-	-	-	-	-
HLA-DPA1*02:01/DPB1*05:01	1	59	73	15	Consensus (comb.lib./smm)	YSSGIFLLLISFTYW	2.88	2.88	YSSGIFLLL	3.89	5.00	5.00	IFLLLISFT	281.00	0.76	0.76	-	-	-	-	-	-	-	-	-	-	-	-
HLA-DPA1*02:01/DPB1*01:01	1	39	54	16	Consensus (comb.lib./smm)	TLFELILGIIVFSLCY	2.50	2.89	LFELILGII	1.73	3.60	4.16	ILGIIVFSL	134.00	1.40	1.62	-	-	-	-	-	-	-	-	-	-	-	-
HLA-DPA1*02:01/DPB1*05:01	1	87	104	18	Consensus (comb.lib./smm)	MSGTVLPSTFFYFLFHVF	0.97	2.89	LPSTFFYFL	0.21	1.70	5.03	LPSTFFYFL	288.00	0.25	0.74	-	-	-	-	-	-	-	-	-	-	-	-
HLA-DPA1*02:01/DPB1*05:01	1	88	105	18	Consensus (comb.lib./smm)	SGTVLPSTFFYFLFHVFG	0.97	2.89	LPSTFFYFL	0.21	1.70	5.03	LPSTFFYFL	287.00	0.25	0.74	-	-	-	-	-	-	-	-	-	-	-	-
HLA-DPA1*02:01/DPB1*05:01	1	57	71	15	Consensus (comb.lib./smm)	TGYSSGIFLLLISFT	2.89	2.89	YSSGIFLLL	3.89	5.00	5.00	YSSGIFLLL	284.00	0.78	0.78	-	-	-	-	-	-	-	-	-	-	-	-
HLA-DPA1*02:01/DPB1*05:01	1	72	87	16	Consensus (comb.lib./smm)	YWLISLYILLSAFLSM	2.50	2.89	WLISLYILL	1.89	3.90	4.50	YWLISLYIL	732.00	1.10	1.27	-	-	-	-	-	-	-	-	-	-	-	-
HLA-DPA1*03:01/DPB1*04:02	1	75	90	16	Consensus (comb.lib./smm)	ISLYILLSAFLSMSGT	2.50	2.89	ISLYILLSA	0.19	3.80	4.39	ILLSAFLSM	131.00	1.20	1.39	-	-	-	-	-	-	-	-	-	-	-	-
HLA-DQA1*05:01/DQB1*02:01	1	33	45	13	Consensus (comb.lib./smm)	SIGGILTLFELIL	1.85	2.89	ILTLFELIL	0.01	0.01	0.02	GILTLFELI	910.00	3.70	5.77	-	-	-	-	-	-	-	-	-	-	-	-
HLA-DRB1*01:01	1	104	119	16	Consensus (comb.lib./smm/nn)	FGMLLYAAGGIAVLAH	2.50	2.89	LYAAGGIAV	0.01	0.01	0.01	LYAAGGIAV	57.00	4.80	5.54	LLYAAGGIA	13.90	2.50	2.89	-	-	-	-	-	-	-	-
HLA-DRB1*01:01	1	62	77	16	Consensus (comb.lib./smm/nn)	GIFLLLISFTYWLISL	2.50	2.89	LLISFTYWL	0.01	0.01	0.01	FLLLISFTY	34.00	2.50	2.89	LLISFTYWL	478.80	44.00	50.79	-	-	-	-	-	-	-	-
HLA-DRB1*04:05	1	27	42	16	Consensus (smm/nn/sturniolo)	NTAFLTSIGGILTLFE	2.50	2.89	-	-	-	-	LTSIGGILT	221.00	2.50	2.89	LTSIGGILT	149.00	7.70	8.89	-	-	-	-	IGGILTLFE	4.30	2.00	2.31
HLA-DRB1*11:01	1	75	90	16	Consensus (smm/nn/sturniolo)	ISLYILLSAFLSMSGT	2.50	2.89	-	-	-	-	YILLSAFLS	64.00	1.20	1.39	YILLSAFLS	543.90	24.00	27.70	-	-	-	-	YILLSAFLS	3.50	2.50	2.89
HLA-DRB1*11:01	1	77	92	16	Consensus (smm/nn/sturniolo)	LYILLSAFLSMSGTVL	2.50	2.89	-	-	-	-	YILLSAFLS	66.00	1.20	1.39	FLSMSGTVL	576.10	25.00	28.86	-	-	-	-	YILLSAFLS	3.50	2.50	2.89
HLA-DRB1*11:01	1	76	91	16	Consensus (smm/nn/sturniolo)	SLYILLSAFLSMSGTV	2.50	2.89	-	-	-	-	YILLSAFLS	66.00	1.20	1.39	YILLSAFLS	505.00	23.00	26.55	-	-	-	-	YILLSAFLS	3.50	2.50	2.89
HLA-DRB1*11:01	1	78	93	16	Consensus (smm/nn/sturniolo)	YILLSAFLSMSGTVLP	2.50	2.89	-	-	-	-	YILLSAFLS	84.00	1.70	1.96	FLSMSGTVL	611.80	26.00	30.01	-	-	-	-	YILLSAFLS	3.50	2.50	2.89
HLA-DRB1*15:01	1	78	93	16	Consensus (smm/nn/sturniolo)	YILLSAFLSMSGTVLP	2.50	2.89	-	-	-	-	YILLSAFLS	144.00	1.10	1.27	LSAFLSMSG	41.80	2.50	2.89	-	-	-	-	LSAFLSMSG	3.60	12.00	13.85
HLA-DRB3*02:02	1	18	33	16	NetMHCIIpan	SSPVVALSVNTAFLTS	2.50	2.89	-	-	-	-	-	-	-	-	-	-	-	-	LSVNTAFLT	142.97	2.50	2.89	-	-	-	-
HLA-DRB3*02:02	1	21	36	16	NetMHCIIpan	VVALSVNTAFLTSIGG	2.50	2.89	-	-	-	-	-	-	-	-	-	-	-	-	LSVNTAFLT	141.87	2.50	2.89	-	-	-	-
HLA-DQA1*05:01/DQB1*02:01	1	38	52	15	Consensus (comb.lib./smm)	LTLFELILGIIVFSL	2.90	2.90	ELILGIIVF	0.01	0.01	0.01	LILGIIVFS	782.00	5.80	5.80	-	-	-	-	-	-	-	-	-	-	-	-
HLA-DRB1*01:01	1	98	112	15	Consensus (comb.lib./smm/nn)	YFLFHVFGMLLYAAG	2.90	2.90	LFHVFGMLL	0.01	0.01	0.01	LFHVFGMLL	19.00	2.90	2.90	LFHVFGMLL	49.30	16.00	16.00	-	-	-	-	-	-	-	-
HLA-DRB1*07:01	1	24	38	15	Consensus (comb.lib./smm/nn)	LSVNTAFLTSIGGIL	2.90	2.90	FLTSIGGIL	6.20	15.00	15.00	VNTAFLTSI	43.00	2.90	2.90	FLTSIGGIL	9.40	0.66	0.66	-	-	-	-	-	-	-	-
HLA-DRB5*01:01	1	78	92	15	Consensus (smm/nn/sturniolo)	YILLSAFLSMSGTVL	2.90	2.90	-	-	-	-	YILLSAFLS	57.00	2.90	2.90	FLSMSGTVL	150.40	16.00	16.00	-	-	-	-	YILLSAFLS	4.90	1.30	1.30
HLA-DPA1*01/DPB1*04:01	1	60	73	14	Consensus (comb.lib./smm)	SSGIFLLLISFTYW	2.71	2.91	LLLISFTYW	0.01	0.01	0.01	SSGIFLLLI	460.00	5.40	5.81	-	-	-	-	-	-	-	-	-	-	-	-
HLA-DPA1*01:03/DPB1*02:01	1	61	74	14	Consensus (comb.lib./smm)	SGIFLLLISFTYWL	2.70	2.91	IFLLLISFT	0.15	3.80	4.09	LLLISFTYW	83.00	1.60	1.72	-	-	-	-	-	-	-	-	-	-	-	-
HLA-DPA1*01:03/DPB1*02:01	1	60	73	14	Consensus (comb.lib./smm)	SSGIFLLLISFTYW	2.70	2.91	IFLLLISFT	0.15	3.80	4.09	FLLLISFTY	85.00	1.60	1.72	-	-	-	-	-	-	-	-	-	-	-	-
HLA-DPA1*01:03/DPB1*02:01	1	71	83	13	Consensus (comb.lib./smm)	TYWLISLYILLSA	1.86	2.91	WLISLYILL	0.11	2.90	4.52	WLISLYILL	60.00	0.83	1.29	-	-	-	-	-	-	-	-	-	-	-	-
HLA-DRB1*09:01	1	79	92	14	Consensus (comb.lib./smm/nn)	ILLSAFLSMSGTVL	2.70	2.91	AFLSMSGTV	4.85	29.00	31.23	LSAFLSMSG	98.00	1.60	1.72	AFLSMSGTV	38.30	2.70	2.91	-	-	-	-	-	-	-	-
HLA-DPA1*02:01/DPB1*01:01	1	71	82	12	Consensus (comb.lib./smm)	TYWLISLYILLS	0.98	2.92	WLISLYILL	1.44	1.70	5.04	WLISLYILL	32.00	0.27	0.80	-	-	-	-	-	-	-	-	-	-	-	-
HLA-DPA1*02:01/DPB1*05:01	1	33	47	15	Consensus (comb.lib./smm)	SIGGILTLFELILGI	2.95	2.95	ILTLFELIL	1.79	3.50	3.50	GGILTLFEL	537.00	2.40	2.40	-	-	-	-	-	-	-	-	-	-	-	-
HLA-DPA1*02:01/DPB1*05:01	1	32	46	15	Consensus (comb.lib./smm)	TSIGGILTLFELILG	2.95	2.95	ILTLFELIL	1.79	3.50	3.50	GGILTLFEL	540.00	2.40	2.40	-	-	-	-	-	-	-	-	-	-	-	-
HLA-DPA1*03:01/DPB1*04:02	1	69	80	12	Consensus (comb.lib./smm)	SFTYWLISLYIL	0.99	2.95	SFTYWLISL	0.02	0.69	2.05	FTYWLISLY	134.00	1.30	3.85	-	-	-	-	-	-	-	-	-	-	-	-
HLA-DQA1*01:02/DQB1*06:02	1	58	72	15	Consensus (comb.lib./smm)	GYSSGIFLLLISFTY	2.95	2.95	YSSGIFLLL	0.03	2.90	2.90	SSGIFLLLI	158.00	3.00	3.00	-	-	-	-	-	-	-	-	-	-	-	-
HLA-DQA1*01:02/DQB1*06:02	1	57	71	15	Consensus (comb.lib./smm)	TGYSSGIFLLLISFT	2.95	2.95	YSSGIFLLL	0.03	2.90	2.90	SSGIFLLLI	156.00	3.00	3.00	-	-	-	-	-	-	-	-	-	-	-	-
HLA-DQA1*05:01/DQB1*03:01	1	12	26	15	Consensus (comb.lib./smm)	TVTTSGSSPVVALSV	2.95	2.95	GSSPVVALS	0.07	3.40	3.40	TSGSSPVVA	30.00	2.50	2.50	-	-	-	-	-	-	-	-	-	-	-	-
HLA-DPA1*01/DPB1*04:01	1	34	46	13	Consensus (comb.lib./smm)	IGGILTLFELILG	1.90	2.96	GILTLFELI	0.02	2.40	3.74	GILTLFELI	162.00	1.40	2.18	-	-	-	-	-	-	-	-	-	-	-	-
HLA-DPA1*01/DPB1*04:01	1	75	88	14	Consensus (comb.lib./smm)	ISLYILLSAFLSMS	2.75	2.96	YILLSAFLS	0.09	4.80	5.17	ILLSAFLSM	71.00	0.70	0.75	-	-	-	-	-	-	-	-	-	-	-	-
HLA-DPA1*02:01/DPB1*05:01	1	69	81	13	Consensus (comb.lib./smm)	SFTYWLISLYILL	1.90	2.96	WLISLYILL	1.89	2.60	4.05	YWLISLYIL	515.00	1.20	1.87	-	-	-	-	-	-	-	-	-	-	-	-
HLA-DPA1*02:01/DPB1*01:01	1	76	89	14	Consensus (comb.lib./smm)	SLYILLSAFLSMSG	2.75	2.96	LYILLSAFL	3.89	4.40	4.74	ILLSAFLSM	56.00	1.10	1.18	-	-	-	-	-	-	-	-	-	-	-	-
HLA-DQA1*01:01/DQB1*05:01	1	73	86	14	Consensus (comb.lib./smm)	WLISLYILLSAFLS	2.75	2.96	ISLYILLSA	0.40	3.00	3.23	ISLYILLSA	1076.00	2.50	2.69	-	-	-	-	-	-	-	-	-	-	-	-
HLA-DRB1*04:01	1	82	94	13	Consensus (smm/nn/sturniolo)	SAFLSMSGTVLPS	1.90	2.96	-	-	-	-	FLSMSGTVL	111.00	1.10	1.72	FLSMSGTVL	63.60	1.90	2.96	-	-	-	-	LSMSGTVLP	1.58	15.00	23.39
HLA-DRB1*07:01	1	26	38	13	Consensus (comb.lib./smm/nn)	VNTAFLTSIGGIL	1.90	2.96	FLTSIGGIL	6.20	12.00	18.71	VNTAFLTSI	44.00	1.90	2.96	FLTSIGGIL	7.50	0.44	0.69	-	-	-	-	-	-	-	-
HLA-DPA1*01:03/DPB1*02:01	1	96	109	14	Consensus (comb.lib./smm)	FFYFLFHVFGMLLY	2.75	2.97	FFYFLFHVF	0.32	5.30	5.71	FLFHVFGML	13.00	0.21	0.23	-	-	-	-	-	-	-	-	-	-	-	-
HLA-DQA1*01:02/DQB1*06:02	1	103	120	18	Consensus (comb.lib./smm)	VFGMLLYAAGGIAVLAHV	1.00	2.97	AAGGIAVLA	0.01	0.01	0.03	VFGMLLYAA	233.00	2.00	5.92	-	-	-	-	-	-	-	-	-	-	-	-
HLA-DPA1*01/DPB1*04:01	1	76	89	14	Consensus (comb.lib./smm)	SLYILLSAFLSMSG	2.77	2.98	YILLSAFLS	0.09	4.80	5.17	ILLSAFLSM	74.00	0.74	0.80	-	-	-	-	-	-	-	-	-	-	-	-
HLA-DQA1*01:01/DQB1*05:01	1	32	48	17	Consensus (comb.lib./smm)	TSIGGILTLFELILGII	1.75	2.98	ILTLFELIL	0.03	1.30	2.21	LTLFELILG	1621.00	2.20	3.75	-	-	-	-	-	-	-	-	-	-	-	-
HLA-DQA1*01:02/DQB1*06:02	1	74	90	17	Consensus (comb.lib./smm)	LISLYILLSAFLSMSGT	1.75	2.99	ISLYILLSA	0.01	0.01	0.02	LISLYILLS	349.00	3.50	5.96	-	-	-	-	-	-	-	-	-	-	-	-
HLA-DQA1*05:01/DQB1*02:01	1	68	84	17	Consensus (comb.lib./smm)	ISFTYWLISLYILLSAF	1.75	2.99	TYWLISLYI	0.01	0.01	0.02	WLISLYILL	1272.00	3.50	5.96	-	-	-	-	-	-	-	-	-	-	-	-
HLA-DQA1*05:01/DQB1*02:01	1	73	89	17	Consensus (comb.lib./smm)	WLISLYILLSAFLSMSG	1.75	2.99	LYILLSAFL	0.01	0.01	0.02	WLISLYILL	1273.00	3.50	5.96	-	-	-	-	-	-	-	-	-	-	-	-
HLA-DPA1*01/DPB1*04:01	1	86	100	15	Consensus (comb.lib./smm)	SMSGTVLPSTFFYFL	3.00	3.00	VLPSTFFYF	0.08	5.30	5.30	VLPSTFFYF	61.00	0.69	0.69	-	-	-	-	-	-	-	-	-	-	-	-
HLA-DPA1*01/DPB1*04:01	1	72	87	16	Consensus (comb.lib./smm)	YWLISLYILLSAFLSM	2.60	3.00	LISLYILLS	0.03	4.40	5.08	WLISLYILL	157.00	0.79	0.91	-	-	-	-	-	-	-	-	-	-	-	-
HLA-DPA1*01:03/DPB1*02:01	1	72	86	15	Consensus (comb.lib./smm)	YWLISLYILLSAFLS	3.00	3.00	YILLSAFLS	0.03	2.60	2.60	WLISLYILL	132.00	3.40	3.40	-	-	-	-	-	-	-	-	-	-	-	-
HLA-DPA1*03:01/DPB1*04:02	1	60	75	16	Consensus (comb.lib./smm)	SSGIFLLLISFTYWLI	2.60	3.00	IFLLLISFT	0.01	1.10	1.27	SSGIFLLLI	374.00	4.10	4.73	-	-	-	-	-	-	-	-	-	-	-	-
HLA-DQA1*01:01/DQB1*05:01	1	92	106	15	Consensus (comb.lib./smm)	LPSTFFYFLFHVFGM	3.00	3.00	LPSTFFYFL	1.02	5.30	5.30	FFYFLFHVF	469.00	0.70	0.70	-	-	-	-	-	-	-	-	-	-	-	-
HLA-DQA1*01:01/DQB1*05:01	1	90	104	15	Consensus (comb.lib./smm)	TVLPSTFFYFLFHVF	3.00	3.00	LPSTFFYFL	1.02	5.30	5.30	STFFYFLFH	467.00	0.70	0.70	-	-	-	-	-	-	-	-	-	-	-	-
HLA-DQA1*01:01/DQB1*05:01	1	91	105	15	Consensus (comb.lib./smm)	VLPSTFFYFLFHVFG	3.00	3.00	LPSTFFYFL	1.02	5.30	5.30	FFYFLFHVF	472.00	0.71	0.71	-	-	-	-	-	-	-	-	-	-	-	-
HLA-DQA1*01:02/DQB1*06:02	1	55	69	15	Consensus (comb.lib./smm)	QYTGYSSGIFLLLIS	3.00	3.00	YSSGIFLLL	0.03	2.90	2.90	SSGIFLLLI	162.00	3.10	3.10	-	-	-	-	-	-	-	-	-	-	-	-
HLA-DQA1*01:02/DQB1*06:02	1	103	117	15	Consensus (comb.lib./smm)	VFGMLLYAAGGIAVL	3.00	3.00	VFGMLLYAA	0.01	1.80	1.80	VFGMLLYAA	198.00	4.20	4.20	-	-	-	-	-	-	-	-	-	-	-	-
HLA-DQA1*01:02/DQB1*06:02	1	56	70	15	Consensus (comb.lib./smm)	YTGYSSGIFLLLISF	3.00	3.00	YSSGIFLLL	0.03	2.90	2.90	SSGIFLLLI	159.00	3.10	3.10	-	-	-	-	-	-	-	-	-	-	-	-
HLA-DRB1*01:01	1	105	119	15	Consensus (comb.lib./smm/nn)	GMLLYAAGGIAVLAH	3.00	3.00	LYAAGGIAV	0.01	0.01	0.01	LYAAGGIAV	25.00	4.20	4.20	LLYAAGGIA	10.60	3.00	3.00	-	-	-	-	-	-	-	-
HLA-DQA1*05:01/DQB1*03:01	1	11	25	15	Consensus (comb.lib./smm)	TTVTTSGSSPVVALS	3.00	3.00	GSSPVVALS	0.07	3.40	3.40	TSGSSPVVA	31.00	2.60	2.60	-	-	-	-	-	-	-	-	-	-	-	-
HLA-DRB1*01:01	1	59	74	16	Consensus (comb.lib./smm/nn)	YSSGIFLLLISFTYWL	2.60	3.00	LLISFTYWL	0.01	0.01	0.01	FLLLISFTY	35.00	2.60	3.00	FLLLISFTY	922.60	57.00	65.80	-	-	-	-	-	-	-	-
HLA-DRB1*08:02	1	113	127	15	Consensus (smm/nn/sturniolo)	GIAVLAHVTRFSSSG	3.00	3.00	-	-	-	-	LAHVTRFSS	434.00	3.00	3.00	LAHVTRFSS	45.40	0.47	0.47	-	-	-	-	LAHVTRFSS	0.30	31.00	31.00
HLA-DRB1*08:02	1	113	128	16	Consensus (smm/nn/sturniolo)	GIAVLAHVTRFSSSGS	2.60	3.00	-	-	-	-	LAHVTRFSS	900.00	2.60	3.00	LAHVTRFSS	37.00	0.74	0.85	-	-	-	-	LAHVTRFSS	0.30	34.00	39.25
HLA-DRB1*15:01	1	77	91	15	Consensus (smm/nn/sturniolo)	LYILLSAFLSMSGTV	3.00	3.00	-	-	-	-	LYILLSAFL	37.00	0.37	0.37	LSAFLSMSG	44.10	3.00	3.00	-	-	-	-	LYILLSAFL	4.00	7.80	7.80
HLA-DPA1*03:01/DPB1*04:02	1	93	107	15	Consensus (comb.lib./smm)	PSTFFYFLFHVFGML	3.01	3.01	FFYFLFHVF	0.62	5.30	5.30	FFYFLFHVF	40.00	0.72	0.72	-	-	-	-	-	-	-	-	-	-	-	-
HLA-DPA1*01:03/DPB1*02:01	1	59	72	14	Consensus (comb.lib./smm)	YSSGIFLLLISFTY	2.80	3.02	IFLLLISFT	0.15	3.80	4.09	YSSGIFLLL	92.00	1.80	1.94	-	-	-	-	-	-	-	-	-	-	-	-
HLA-DPA1*02:01/DPB1*05:01	1	55	68	14	Consensus (comb.lib./smm)	QYTGYSSGIFLLLI	2.80	3.02	YSSGIFLLL	3.89	4.40	4.74	YSSGIFLLL	419.00	1.20	1.29	-	-	-	-	-	-	-	-	-	-	-	-
HLA-DPA1*02:01/DPB1*05:01	1	56	69	14	Consensus (comb.lib./smm)	YTGYSSGIFLLLIS	2.80	3.02	YSSGIFLLL	3.89	4.40	4.74	YSSGIFLLL	415.00	1.20	1.29	-	-	-	-	-	-	-	-	-	-	-	-
HLA-DRB1*04:05	1	64	77	14	Consensus (smm/nn/sturniolo)	FLLLISFTYWLISL	2.80	3.02	-	-	-	-	FLLLISFTY	120.00	2.80	3.02	LISFTYWLI	715.30	27.00	29.07	-	-	-	-	FLLLISFTY	4.05	1.90	2.05
HLA-DRB1*04:05	1	74	87	14	Consensus (smm/nn/sturniolo)	LISLYILLSAFLSM	2.80	3.02	-	-	-	-	LYILLSAFL	35.00	0.33	0.36	YILLSAFLS	73.10	3.10	3.34	-	-	-	-	YILLSAFLS	3.75	2.80	3.02
HLA-DRB1*04:05	1	77	90	14	Consensus (smm/nn/sturniolo)	LYILLSAFLSMSGT	2.80	3.02	-	-	-	-	LSAFLSMSG	47.00	0.53	0.57	YILLSAFLS	112.60	5.50	5.92	-	-	-	-	YILLSAFLS	3.75	2.80	3.02
HLA-DRB1*04:05	1	73	86	14	Consensus (smm/nn/sturniolo)	WLISLYILLSAFLS	2.80	3.02	-	-	-	-	LYILLSAFL	36.00	0.34	0.37	YILLSAFLS	82.10	3.80	4.09	-	-	-	-	YILLSAFLS	3.75	2.80	3.02
HLA-DRB1*04:05	1	78	91	14	Consensus (smm/nn/sturniolo)	YILLSAFLSMSGTV	2.80	3.02	-	-	-	-	LSAFLSMSG	55.00	0.71	0.76	LSAFLSMSG	169.90	8.30	8.94	-	-	-	-	YILLSAFLS	3.75	2.80	3.02
HLA-DRB1*07:01	1	118	131	14	Consensus (comb.lib./smm/nn)	AHVTRFSSSGSIAS	2.80	3.02	RFSSSGSIA	0.13	3.00	3.23	TRFSSSGSI	51.00	2.80	3.02	TRFSSSGSI	14.90	1.70	1.83	-	-	-	-	-	-	-	-
HLA-DRB1*07:01	1	62	75	14	Consensus (comb.lib./smm/nn)	GIFLLLISFTYWLI	2.80	3.02	LISFTYWLI	0.01	0.64	0.69	FLLLISFTY	52.00	2.80	3.02	LLISFTYWL	101.70	13.00	14.00	-	-	-	-	-	-	-	-
HLA-DRB1*15:01	1	77	90	14	Consensus (smm/nn/sturniolo)	LYILLSAFLSMSGT	2.80	3.02	-	-	-	-	LYILLSAFL	38.00	0.34	0.37	LSAFLSMSG	43.70	2.80	3.02	-	-	-	-	LYILLSAFL	4.00	6.80	7.32
HLA-DRB3*02:02	1	23	36	14	NetMHCIIpan	ALSVNTAFLTSIGG	2.80	3.02	-	-	-	-	-	-	-	-	-	-	-	-	LSVNTAFLT	216.15	2.80	3.02	-	-	-	-
HLA-DPA1*01/DPB1*04:01	1	77	90	14	Consensus (comb.lib./smm)	LYILLSAFLSMSGT	2.81	3.03	YILLSAFLS	0.09	4.80	5.17	ILLSAFLSM	79.00	0.82	0.88	-	-	-	-	-	-	-	-	-	-	-	-
HLA-DPA1*03:01/DPB1*04:02	1	76	88	13	Consensus (comb.lib./smm)	SLYILLSAFLSMS	1.94	3.03	ILLSAFLSM	0.47	3.30	5.15	ILLSAFLSM	47.00	0.58	0.90	-	-	-	-	-	-	-	-	-	-	-	-
HLA-DPA1*01/DPB1*04:01	1	32	44	13	Consensus (comb.lib./smm)	TSIGGILTLFELI	1.95	3.04	GILTLFELI	0.02	2.40	3.74	GGILTLFEL	171.00	1.50	2.34	-	-	-	-	-	-	-	-	-	-	-	-
HLA-DPA1*02:01/DPB1*05:01	1	70	82	13	Consensus (comb.lib./smm)	FTYWLISLYILLS	1.95	3.04	WLISLYILL	1.89	2.60	4.05	YWLISLYIL	549.00	1.30	2.03	-	-	-	-	-	-	-	-	-	-	-	-
HLA-DPA1*03:01/DPB1*04:02	1	77	89	13	Consensus (comb.lib./smm)	LYILLSAFLSMSG	1.95	3.04	ILLSAFLSM	0.47	3.30	5.15	ILLSAFLSM	49.00	0.60	0.94	-	-	-	-	-	-	-	-	-	-	-	-
HLA-DQA1*01:02/DQB1*06:02	1	58	70	13	Consensus (comb.lib./smm)	GYSSGIFLLLISF	1.95	3.04	YSSGIFLLL	0.03	2.10	3.27	SSGIFLLLI	166.00	1.80	2.81	-	-	-	-	-	-	-	-	-	-	-	-
HLA-DQA1*01:02/DQB1*06:02	1	57	69	13	Consensus (comb.lib./smm)	TGYSSGIFLLLIS	1.95	3.04	YSSGIFLLL	0.03	2.10	3.27	SSGIFLLLI	167.00	1.80	2.81	-	-	-	-	-	-	-	-	-	-	-	-
HLA-DQA1*05:01/DQB1*03:01	1	128	139	12	Consensus (comb.lib./smm)	SIASGAMGLIAA	1.02	3.04	IASGAMGLI	0.01	0.95	2.82	ASGAMGLIA	36.00	1.10	3.26	-	-	-	-	-	-	-	-	-	-	-	-
HLA-DPA1*01/DPB1*04:01	1	60	74	15	Consensus (comb.lib./smm)	SSGIFLLLISFTYWL	3.05	3.05	LLISFTYWL	0.01	0.01	0.01	LLLISFTYW	420.00	6.10	6.10	-	-	-	-	-	-	-	-	-	-	-	-
HLA-DPA1*01:03/DPB1*02:01	1	57	68	12	Consensus (comb.lib./smm)	TGYSSGIFLLLI	1.03	3.05	GYSSGIFLL	0.04	1.80	5.34	YSSGIFLLL	35.00	0.26	0.77	-	-	-	-	-	-	-	-	-	-	-	-
HLA-DPA1*01:03/DPB1*02:01	1	56	67	12	Consensus (comb.lib./smm)	YTGYSSGIFLLL	1.03	3.05	GYSSGIFLL	0.04	1.80	5.34	GYSSGIFLL	35.00	0.26	0.77	-	-	-	-	-	-	-	-	-	-	-	-
HLA-DPA1*03:01/DPB1*04:02	1	34	45	12	Consensus (comb.lib./smm)	IGGILTLFELIL	1.03	3.05	ILTLFELIL	0.11	1.60	4.74	GILTLFELI	51.00	0.46	1.36	-	-	-	-	-	-	-	-	-	-	-	-
HLA-DQA1*05:01/DQB1*02:01	1	40	52	13	Consensus (comb.lib./smm)	LFELILGIIVFSL	1.95	3.05	ELILGIIVF	0.01	0.01	0.02	LILGIIVFS	937.00	3.90	6.08	-	-	-	-	-	-	-	-	-	-	-	-
HLA-DPA1*01/DPB1*04:01	1	73	88	16	Consensus (comb.lib./smm)	WLISLYILLSAFLSMS	2.65	3.06	LISLYILLS	0.03	4.40	5.08	ILLSAFLSM	167.00	0.90	1.04	-	-	-	-	-	-	-	-	-	-	-	-
HLA-DPA1*01:03/DPB1*02:01	1	96	110	15	Consensus (comb.lib./smm)	FFYFLFHVFGMLLYA	3.06	3.06	FFYFLFHVF	0.32	5.90	5.90	FLFHVFGML	13.00	0.22	0.22	-	-	-	-	-	-	-	-	-	-	-	-
HLA-DPA1*02:01/DPB1*05:01	1	73	88	16	Consensus (comb.lib./smm)	WLISLYILLSAFLSMS	2.65	3.06	WLISLYILL	1.89	3.90	4.50	LYILLSAFL	839.00	1.40	1.62	-	-	-	-	-	-	-	-	-	-	-	-
HLA-DPA1*01:03/DPB1*02:01	1	73	86	14	Consensus (comb.lib./smm)	WLISLYILLSAFLS	2.85	3.07	YILLSAFLS	0.03	2.30	2.48	WLISLYILL	163.00	3.40	3.66	-	-	-	-	-	-	-	-	-	-	-	-
HLA-DPA1*02:01/DPB1*05:01	1	58	71	14	Consensus (comb.lib./smm)	GYSSGIFLLLISFT	2.85	3.07	YSSGIFLLL	3.89	4.40	4.74	YSSGIFLLL	445.00	1.30	1.40	-	-	-	-	-	-	-	-	-	-	-	-
HLA-DPA1*02:01/DPB1*05:01	1	71	84	14	Consensus (comb.lib./smm)	TYWLISLYILLSAF	2.85	3.07	WLISLYILL	1.89	3.10	3.34	WLISLYILL	676.00	2.60	2.80	-	-	-	-	-	-	-	-	-	-	-	-
HLA-DPA1*02:01/DPB1*05:01	1	54	67	14	Consensus (comb.lib./smm)	YQYTGYSSGIFLLL	2.85	3.07	YSSGIFLLL	3.89	4.40	4.74	GYSSGIFLL	435.00	1.30	1.40	-	-	-	-	-	-	-	-	-	-	-	-
HLA-DQA1*01:01/DQB1*05:01	1	93	106	14	Consensus (comb.lib./smm)	PSTFFYFLFHVFGM	2.85	3.07	PSTFFYFLF	1.04	4.60	4.95	FFYFLFHVF	633.00	1.10	1.18	-	-	-	-	-	-	-	-	-	-	-	-
HLA-DPA1*03:01/DPB1*04:02	1	60	76	17	Consensus (comb.lib./smm)	SSGIFLLLISFTYWLIS	1.80	3.07	IFLLLISFT	0.01	1.20	2.04	SSGIFLLLI	210.00	2.40	4.09	-	-	-	-	-	-	-	-	-	-	-	-
HLA-DQA1*01:02/DQB1*06:02	1	73	89	17	Consensus (comb.lib./smm)	WLISLYILLSAFLSMSG	1.80	3.07	ISLYILLSA	0.01	0.01	0.02	LISLYILLS	357.00	3.60	6.13	-	-	-	-	-	-	-	-	-	-	-	-
HLA-DQA1*05:01/DQB1*02:01	1	67	83	17	Consensus (comb.lib./smm)	LISFTYWLISLYILLSA	1.80	3.07	TYWLISLYI	0.01	0.01	0.02	WLISLYILL	1286.00	3.60	6.13	-	-	-	-	-	-	-	-	-	-	-	-
HLA-DPA1*01:03/DPB1*02:01	1	94	106	13	Consensus (comb.lib./smm)	STFFYFLFHVFGM	1.98	3.10	STFFYFLFH	0.22	3.80	5.93	FFYFLFHVF	14.00	0.17	0.27	-	-	-	-	-	-	-	-	-	-	-	-
HLA-DPA1*02:01/DPB1*05:01	1	58	72	15	Consensus (comb.lib./smm)	GYSSGIFLLLISFTY	3.10	3.10	YSSGIFLLL	3.89	5.00	5.00	IFLLLISFT	359.00	1.20	1.20	-	-	-	-	-	-	-	-	-	-	-	-
HLA-DQA1*05:01/DQB1*03:01	1	13	27	15	Consensus (comb.lib./smm)	VTTSGSSPVVALSVN	3.10	3.10	GSSPVVALS	0.07	3.40	3.40	TSGSSPVVA	33.00	2.80	2.80	-	-	-	-	-	-	-	-	-	-	-	-
HLA-DRB1*15:01	1	69	83	15	Consensus (smm/nn/sturniolo)	SFTYWLISLYILLSA	3.10	3.10	-	-	-	-	YWLISLYIL	115.00	3.10	3.10	TYWLISLYI	129.10	9.00	9.00	-	-	-	-	ISLYILLSA	5.30	1.70	1.70
HLA-DPA1*02:01/DPB1*01:01	1	55	68	14	Consensus (comb.lib./smm)	QYTGYSSGIFLLLI	2.89	3.11	YSSGIFLLL	5.65	5.40	5.81	YSSGIFLLL	26.00	0.38	0.41	-	-	-	-	-	-	-	-	-	-	-	-
HLA-DPA1*02:01/DPB1*01:01	1	57	70	14	Consensus (comb.lib./smm)	TGYSSGIFLLLISF	2.89	3.11	YSSGIFLLL	5.65	5.40	5.81	YSSGIFLLL	25.00	0.37	0.40	-	-	-	-	-	-	-	-	-	-	-	-
HLA-DPA1*02:01/DPB1*01:01	1	56	69	14	Consensus (comb.lib./smm)	YTGYSSGIFLLLIS	2.89	3.11	YSSGIFLLL	5.65	5.40	5.81	YSSGIFLLL	25.00	0.37	0.40	-	-	-	-	-	-	-	-	-	-	-	-
HLA-DPA1*02:01/DPB1*05:01	1	86	103	18	Consensus (comb.lib./smm)	SMSGTVLPSTFFYFLFHV	1.05	3.11	LPSTFFYFL	0.21	1.70	5.03	LPSTFFYFL	374.00	0.40	1.18	-	-	-	-	-	-	-	-	-	-	-	-
HLA-DPA1*01/DPB1*04:01	1	71	83	13	Consensus (comb.lib./smm)	TYWLISLYILLSA	2.00	3.12	LISLYILLS	0.03	2.90	4.52	WLISLYILL	131.00	1.10	1.72	-	-	-	-	-	-	-	-	-	-	-	-
HLA-DPA1*02:01/DPB1*01:01	1	77	90	14	Consensus (comb.lib./smm)	LYILLSAFLSMSGT	2.90	3.12	LYILLSAFL	3.89	4.40	4.74	ILLSAFLSM	71.00	1.40	1.51	-	-	-	-	-	-	-	-	-	-	-	-
HLA-DPA1*02:01/DPB1*05:01	1	33	45	13	Consensus (comb.lib./smm)	SIGGILTLFELIL	2.00	3.12	ILTLFELIL	1.79	2.50	3.90	GGILTLFEL	601.00	1.50	2.34	-	-	-	-	-	-	-	-	-	-	-	-
HLA-DPA1*02:01/DPB1*05:01	1	35	50	16	Consensus (comb.lib./smm)	GGILTLFELILGIIVF	2.70	3.12	ILTLFELIL	1.79	3.90	4.50	LFELILGII	857.00	1.50	1.73	-	-	-	-	-	-	-	-	-	-	-	-
HLA-DPA1*02:01/DPB1*05:01	1	36	51	16	Consensus (comb.lib./smm)	GILTLFELILGIIVFS	2.70	3.12	ILTLFELIL	1.79	3.90	4.50	LFELILGII	871.00	1.50	1.73	-	-	-	-	-	-	-	-	-	-	-	-
HLA-DPA1*02:01/DPB1*05:01	1	34	49	16	Consensus (comb.lib./smm)	IGGILTLFELILGIIV	2.70	3.12	ILTLFELIL	1.79	3.90	4.50	LFELILGII	856.00	1.50	1.73	-	-	-	-	-	-	-	-	-	-	-	-
HLA-DPA1*02:01/DPB1*05:01	1	37	52	16	Consensus (comb.lib./smm)	ILTLFELILGIIVFSL	2.70	3.12	ILTLFELIL	1.79	3.90	4.50	LFELILGII	857.00	1.50	1.73	-	-	-	-	-	-	-	-	-	-	-	-
HLA-DPA1*02:01/DPB1*05:01	1	71	86	16	Consensus (comb.lib./smm)	TYWLISLYILLSAFLS	2.70	3.12	WLISLYILL	1.89	3.90	4.50	YWLISLYIL	852.00	1.50	1.73	-	-	-	-	-	-	-	-	-	-	-	-
HLA-DQA1*01:02/DQB1*06:02	1	56	68	13	Consensus (comb.lib./smm)	YTGYSSGIFLLLI	2.00	3.12	YSSGIFLLL	0.03	2.10	3.27	GYSSGIFLL	170.00	1.90	2.96	-	-	-	-	-	-	-	-	-	-	-	-
HLA-DRB1*01:01	1	104	117	14	Consensus (comb.lib./smm/nn)	FGMLLYAAGGIAVL	2.90	3.12	LYAAGGIAV	0.01	0.01	0.01	LYAAGGIAV	24.00	3.10	3.34	LLYAAGGIA	9.20	2.90	3.12	-	-	-	-	-	-	-	-
HLA-DRB1*01:01	1	97	110	14	Consensus (comb.lib./smm/nn)	FYFLFHVFGMLLYA	2.90	3.12	LFHVFGMLL	0.01	0.01	0.01	LFHVFGMLL	23.00	2.90	3.12	LFHVFGMLL	24.50	9.90	10.66	-	-	-	-	-	-	-	-
HLA-DRB1*01:01	1	105	118	14	Consensus (comb.lib./smm/nn)	GMLLYAAGGIAVLA	2.90	3.12	LYAAGGIAV	0.01	0.01	0.01	LYAAGGIAV	24.00	3.10	3.34	LLYAAGGIA	9.10	2.90	3.12	-	-	-	-	-	-	-	-
HLA-DRB1*01:01	1	27	40	14	Consensus (comb.lib./smm/nn)	NTAFLTSIGGILTL	2.90	3.12	FLTSIGGIL	0.03	5.50	5.92	LTSIGGILT	23.00	2.90	3.12	FLTSIGGIL	7.20	1.80	1.94	-	-	-	-	-	-	-	-
HLA-DRB1*01:01	1	28	41	14	Consensus (comb.lib./smm/nn)	TAFLTSIGGILTLF	2.90	3.12	FLTSIGGIL	0.03	5.50	5.92	LTSIGGILT	23.00	2.90	3.12	FLTSIGGIL	7.80	2.20	2.37	-	-	-	-	-	-	-	-
HLA-DRB1*01:01	1	95	108	14	Consensus (comb.lib./smm/nn)	TFFYFLFHVFGMLL	2.90	3.12	LFHVFGMLL	0.01	0.01	0.01	FYFLFHVFG	23.00	2.90	3.12	YFLFHVFGM	30.70	13.00	14.00	-	-	-	-	-	-	-	-
HLA-DRB1*01:01	1	63	78	16	Consensus (comb.lib./smm/nn)	IFLLLISFTYWLISLY	2.70	3.12	LLISFTYWL	0.01	0.01	0.01	FLLLISFTY	36.00	2.70	3.12	LLISFTYWL	419.10	41.00	47.33	-	-	-	-	-	-	-	-
HLA-DRB1*01:01	1	103	118	16	Consensus (comb.lib./smm/nn)	VFGMLLYAAGGIAVLA	2.70	3.12	LYAAGGIAV	0.01	0.01	0.01	LYAAGGIAV	54.00	4.50	5.19	LLYAAGGIA	14.90	2.70	3.12	-	-	-	-	-	-	-	-
HLA-DRB1*08:02	1	115	128	14	Consensus (smm/nn/sturniolo)	AVLAHVTRFSSSGS	2.90	3.12	-	-	-	-	LAHVTRFSS	485.00	2.90	3.12	LAHVTRFSS	59.90	0.33	0.36	-	-	-	-	LAHVTRFSS	0.30	27.00	29.07
HLA-DRB1*09:01	1	80	92	13	Consensus (comb.lib./smm/nn)	LLSAFLSMSGTVL	2.00	3.12	AFLSMSGTV	4.85	25.00	38.98	LSAFLSMSG	132.00	2.00	3.12	FLSMSGTVL	37.80	1.80	2.81	-	-	-	-	-	-	-	-
HLA-DRB1*09:01	1	81	93	13	Consensus (comb.lib./smm/nn)	LSAFLSMSGTVLP	2.00	3.12	AFLSMSGTV	4.85	25.00	38.98	FLSMSGTVL	129.00	1.90	2.96	AFLSMSGTV	41.10	2.00	3.12	-	-	-	-	-	-	-	-
HLA-DRB1*09:01	1	81	94	14	Consensus (comb.lib./smm/nn)	LSAFLSMSGTVLPS	2.90	3.12	AFLSMSGTV	4.85	29.00	31.23	FLSMSGTVL	128.00	2.50	2.69	AFLSMSGTV	41.70	2.90	3.12	-	-	-	-	-	-	-	-
HLA-DRB1*11:01	1	77	89	13	Consensus (smm/nn/sturniolo)	LYILLSAFLSMSG	2.00	3.12	-	-	-	-	YILLSAFLS	67.00	2.00	3.12	YILLSAFLS	727.80	24.00	37.42	-	-	-	-	YILLSAFLS	3.50	1.70	2.65
HLA-DRB1*15:01	1	103	116	14	Consensus (smm/nn/sturniolo)	VFGMLLYAAGGIAV	2.90	3.12	-	-	-	-	MLLYAAGGI	133.00	3.00	3.23	MLLYAAGGI	45.20	2.90	3.12	-	-	-	-	MLLYAAGGI	5.20	1.70	1.83
HLA-DRB3*02:02	1	23	35	13	NetMHCIIpan	ALSVNTAFLTSIG	2.00	3.12	-	-	-	-	-	-	-	-	-	-	-	-	LSVNTAFLT	265.19	2.00	3.12	-	-	-	-
HLA-DRB3*02:02	1	20	32	13	NetMHCIIpan	PVVALSVNTAFLT	2.00	3.12	-	-	-	-	-	-	-	-	-	-	-	-	LSVNTAFLT	270.12	2.00	3.12	-	-	-	-
HLA-DPA1*02:01/DPB1*01:01	1	54	67	14	Consensus (comb.lib./smm)	YQYTGYSSGIFLLL	2.91	3.13	YSSGIFLLL	5.65	5.40	5.81	GYSSGIFLL	27.00	0.42	0.45	-	-	-	-	-	-	-	-	-	-	-	-
HLA-DQA1*05:01/DQB1*02:01	1	75	86	12	Consensus (comb.lib./smm)	ISLYILLSAFLS	1.05	3.13	LYILLSAFL	0.01	0.01	0.03	LYILLSAFL	914.00	2.10	6.23	-	-	-	-	-	-	-	-	-	-	-	-
HLA-DQA1*05:01/DQB1*02:01	1	40	53	14	Consensus (comb.lib./smm)	LFELILGIIVFSLC	2.90	3.13	ELILGIIVF	0.01	0.01	0.01	ILGIIVFSL	921.00	5.80	6.25	-	-	-	-	-	-	-	-	-	-	-	-
HLA-DQA1*05:01/DQB1*02:01	1	33	46	14	Consensus (comb.lib./smm)	SIGGILTLFELILG	2.90	3.13	ILTLFELIL	0.01	0.01	0.01	ILTLFELIL	920.00	5.80	6.25	-	-	-	-	-	-	-	-	-	-	-	-
HLA-DPA1*01:03/DPB1*02:01	1	60	74	15	Consensus (comb.lib./smm)	SSGIFLLLISFTYWL	3.15	3.15	IFLLLISFT	0.15	4.30	4.30	LLLISFTYW	81.00	2.00	2.00	-	-	-	-	-	-	-	-	-	-	-	-
HLA-DPA1*01:03/DPB1*02:01	1	59	74	16	Consensus (comb.lib./smm)	YSSGIFLLLISFTYWL	2.73	3.15	IFLLLISFT	0.15	4.80	5.54	YSSGIFLLL	68.00	0.66	0.76	-	-	-	-	-	-	-	-	-	-	-	-
HLA-DPA1*02:01/DPB1*01:01	1	75	89	15	Consensus (comb.lib./smm)	ISLYILLSAFLSMSG	3.15	3.15	LYILLSAFL	3.89	5.10	5.10	ILLSAFLSM	51.00	1.20	1.20	-	-	-	-	-	-	-	-	-	-	-	-
HLA-DPA1*02:01/DPB1*01:01	1	74	88	15	Consensus (comb.lib./smm)	LISLYILLSAFLSMS	3.15	3.15	LYILLSAFL	3.89	5.10	5.10	ILLSAFLSM	49.00	1.20	1.20	-	-	-	-	-	-	-	-	-	-	-	-
HLA-DPA1*02:01/DPB1*05:01	1	31	45	15	Consensus (comb.lib./smm)	LTSIGGILTLFELIL	3.15	3.15	ILTLFELIL	1.79	3.50	3.50	GGILTLFEL	593.00	2.80	2.80	-	-	-	-	-	-	-	-	-	-	-	-
HLA-DPA1*03:01/DPB1*04:02	1	63	79	17	Consensus (comb.lib./smm)	IFLLLISFTYWLISLYI	1.85	3.15	IFLLLISFT	0.01	1.20	2.04	ISFTYWLIS	221.00	2.50	4.26	-	-	-	-	-	-	-	-	-	-	-	-
HLA-DQA1*01:01/DQB1*05:01	1	31	47	17	Consensus (comb.lib./smm)	LTSIGGILTLFELILGI	1.85	3.15	ILTLFELIL	0.03	1.30	2.21	LTLFELILG	1686.00	2.40	4.09	-	-	-	-	-	-	-	-	-	-	-	-
HLA-DQA1*01:02/DQB1*06:02	1	54	68	15	Consensus (comb.lib./smm)	YQYTGYSSGIFLLLI	3.15	3.15	YSSGIFLLL	0.03	2.90	2.90	GYSSGIFLL	170.00	3.40	3.40	-	-	-	-	-	-	-	-	-	-	-	-
HLA-DQA1*05:01/DQB1*03:01	1	126	142	17	Consensus (comb.lib./smm)	SGSIASGAMGLIAAICH	1.85	3.15	IASGAMGLI	0.01	1.90	3.24	ASGAMGLIA	46.00	1.80	3.07	-	-	-	-	-	-	-	-	-	-	-	-
HLA-DPA1*01/DPB1*04:01	1	75	89	15	Consensus (comb.lib./smm)	ISLYILLSAFLSMSG	3.16	3.16	YILLSAFLS	0.09	5.40	5.40	ILLSAFLSM	73.00	0.91	0.91	-	-	-	-	-	-	-	-	-	-	-	-
HLA-DPA1*03:01/DPB1*04:02	1	61	75	15	Consensus (comb.lib./smm)	SGIFLLLISFTYWLI	3.16	3.16	IFLLLISFT	0.01	0.91	0.91	LLLISFTYW	223.00	5.40	5.40	-	-	-	-	-	-	-	-	-	-	-	-
HLA-DPA1*01/DPB1*04:01	1	76	90	15	Consensus (comb.lib./smm)	SLYILLSAFLSMSGT	3.17	3.17	YILLSAFLS	0.09	5.40	5.40	ILLSAFLSM	74.00	0.94	0.94	-	-	-	-	-	-	-	-	-	-	-	-
HLA-DPA1*02:01/DPB1*05:01	1	70	85	16	Consensus (comb.lib./smm)	FTYWLISLYILLSAFL	2.75	3.17	WLISLYILL	1.89	3.90	4.50	YWLISLYIL	923.00	1.60	1.85	-	-	-	-	-	-	-	-	-	-	-	-
HLA-DPA1*02:01/DPB1*05:01	1	33	48	16	Consensus (comb.lib./smm)	SIGGILTLFELILGII	2.75	3.17	ILTLFELIL	1.79	3.90	4.50	GILTLFELI	913.00	1.60	1.85	-	-	-	-	-	-	-	-	-	-	-	-
HLA-DPA1*03:01/DPB1*04:02	1	63	75	13	Consensus (comb.lib./smm)	IFLLLISFTYWLI	2.04	3.17	IFLLLISFT	0.01	0.57	0.89	LLLISFTYW	233.00	3.50	5.46	-	-	-	-	-	-	-	-	-	-	-	-
HLA-DPA1*03:01/DPB1*04:02	1	37	52	16	Consensus (comb.lib./smm)	ILTLFELILGIIVFSL	2.75	3.17	ILTLFELIL	0.11	3.00	3.46	ILTLFELIL	239.00	2.50	2.89	-	-	-	-	-	-	-	-	-	-	-	-
HLA-DQA1*01:01/DQB1*05:01	1	90	103	14	Consensus (comb.lib./smm)	TVLPSTFFYFLFHV	2.95	3.18	LPSTFFYFL	1.02	4.60	4.95	STFFYFLFH	715.00	1.30	1.40	-	-	-	-	-	-	-	-	-	-	-	-
HLA-DQA1*01:02/DQB1*06:02	1	75	90	16	Consensus (comb.lib./smm)	ISLYILLSAFLSMSGT	2.75	3.18	ISLYILLSA	0.01	0.01	0.01	LSAFLSMSG	501.00	5.50	6.35	-	-	-	-	-	-	-	-	-	-	-	-
HLA-DQA1*01:02/DQB1*06:02	1	128	141	14	Consensus (comb.lib./smm)	SIASGAMGLIAAIC	2.95	3.18	AMGLIAAIC	0.07	3.90	4.20	SGAMGLIAA	136.00	2.00	2.15	-	-	-	-	-	-	-	-	-	-	-	-
HLA-DQA1*05:01/DQB1*03:01	1	131	144	14	Consensus (comb.lib./smm)	SGAMGLIAAICHVV	2.95	3.18	GLIAAICHV	0.03	1.90	2.05	GAMGLIAAI	58.00	4.00	4.31	-	-	-	-	-	-	-	-	-	-	-	-
HLA-DQA1*01:01/DQB1*05:01	1	66	77	12	Consensus (comb.lib./smm)	LLISFTYWLISL	1.07	3.19	SFTYWLISL	0.02	0.45	1.33	LISFTYWLI	1444.00	1.70	5.04	-	-	-	-	-	-	-	-	-	-	-	-
HLA-DQA1*05:01/DQB1*03:01	1	127	138	12	Consensus (comb.lib./smm)	GSIASGAMGLIA	1.07	3.19	IASGAMGLI	0.01	0.95	2.82	IASGAMGLI	38.00	1.20	3.56	-	-	-	-	-	-	-	-	-	-	-	-
HLA-DPA1*01/DPB1*04:01	1	77	91	15	Consensus (comb.lib./smm)	LYILLSAFLSMSGTV	3.20	3.20	YILLSAFLS	0.09	5.40	5.40	ILLSAFLSM	79.00	0.99	0.99	-	-	-	-	-	-	-	-	-	-	-	-
HLA-DPA1*02:01/DPB1*01:01	1	90	102	13	Consensus (comb.lib./smm)	TVLPSTFFYFLFH	2.05	3.20	LPSTFFYFL	1.83	2.40	3.74	LPSTFFYFL	108.00	1.70	2.65	-	-	-	-	-	-	-	-	-	-	-	-
HLA-DPA1*03:01/DPB1*04:02	1	37	49	13	Consensus (comb.lib./smm)	ILTLFELILGIIV	2.05	3.20	ILTLFELIL	0.11	1.80	2.81	ILTLFELIL	161.00	2.30	3.59	-	-	-	-	-	-	-	-	-	-	-	-
HLA-DPA1*03:01/DPB1*04:02	1	37	51	15	Consensus (comb.lib./smm)	ILTLFELILGIIVFS	3.20	3.20	ILTLFELIL	0.11	2.70	2.70	FELILGIIV	159.00	3.70	3.70	-	-	-	-	-	-	-	-	-	-	-	-
HLA-DQA1*01:01/DQB1*05:01	1	92	104	13	Consensus (comb.lib./smm)	LPSTFFYFLFHVF	2.05	3.20	LPSTFFYFL	1.02	3.80	5.93	STFFYFLFH	472.00	0.30	0.47	-	-	-	-	-	-	-	-	-	-	-	-
HLA-DQA1*01:01/DQB1*05:01	1	73	85	13	Consensus (comb.lib./smm)	WLISLYILLSAFL	2.05	3.20	ISLYILLSA	0.40	2.50	3.90	ISLYILLSA	1079.00	1.60	2.49	-	-	-	-	-	-	-	-	-	-	-	-
HLA-DQA1*01:01/DQB1*05:01	1	73	87	15	Consensus (comb.lib./smm)	WLISLYILLSAFLSM	3.20	3.20	ISLYILLSA	0.40	3.50	3.50	ISLYILLSA	1000.00	2.90	2.90	-	-	-	-	-	-	-	-	-	-	-	-
HLA-DQA1*05:01/DQB1*03:01	1	104	121	18	Consensus (comb.lib./smm)	FGMLLYAAGGIAVLAHVT	1.08	3.20	AAGGIAVLA	0.01	2.00	5.92	AAGGIAVLA	9.00	0.16	0.47	-	-	-	-	-	-	-	-	-	-	-	-
HLA-DQA1*05:01/DQB1*03:01	1	101	118	18	Consensus (comb.lib./smm)	FHVFGMLLYAAGGIAVLA	1.08	3.20	AAGGIAVLA	0.01	2.00	5.92	YAAGGIAVL	9.00	0.16	0.47	-	-	-	-	-	-	-	-	-	-	-	-
HLA-DQA1*05:01/DQB1*03:01	1	105	122	18	Consensus (comb.lib./smm)	GMLLYAAGGIAVLAHVTR	1.08	3.20	AAGGIAVLA	0.01	2.00	5.92	AAGGIAVLA	9.00	0.16	0.47	-	-	-	-	-	-	-	-	-	-	-	-
HLA-DQA1*05:01/DQB1*03:01	1	102	119	18	Consensus (comb.lib./smm)	HVFGMLLYAAGGIAVLAH	1.08	3.20	AAGGIAVLA	0.01	2.00	5.92	AAGGIAVLA	9.00	0.16	0.47	-	-	-	-	-	-	-	-	-	-	-	-
HLA-DQA1*05:01/DQB1*03:01	1	107	124	18	Consensus (comb.lib./smm)	LLYAAGGIAVLAHVTRFS	1.08	3.20	AAGGIAVLA	0.01	2.00	5.92	AAGGIAVLA	9.00	0.16	0.47	-	-	-	-	-	-	-	-	-	-	-	-
HLA-DQA1*05:01/DQB1*03:01	1	108	125	18	Consensus (comb.lib./smm)	LYAAGGIAVLAHVTRFSS	1.08	3.20	AAGGIAVLA	0.01	2.00	5.92	AAGGIAVLA	9.00	0.16	0.47	-	-	-	-	-	-	-	-	-	-	-	-
HLA-DQA1*05:01/DQB1*03:01	1	106	123	18	Consensus (comb.lib./smm)	MLLYAAGGIAVLAHVTRF	1.08	3.20	AAGGIAVLA	0.01	2.00	5.92	AAGGIAVLA	9.00	0.16	0.47	-	-	-	-	-	-	-	-	-	-	-	-
HLA-DQA1*05:01/DQB1*03:01	1	103	120	18	Consensus (comb.lib./smm)	VFGMLLYAAGGIAVLAHV	1.08	3.20	AAGGIAVLA	0.01	2.00	5.92	AAGGIAVLA	9.00	0.16	0.47	-	-	-	-	-	-	-	-	-	-	-	-
HLA-DRB1*04:05	1	77	91	15	Consensus (smm/nn/sturniolo)	LYILLSAFLSMSGTV	3.20	3.20	-	-	-	-	LSAFLSMSG	46.00	0.61	0.61	YILLSAFLS	106.60	5.60	5.60	-	-	-	-	YILLSAFLS	3.75	3.20	3.20
HLA-DRB1*04:05	1	76	90	15	Consensus (smm/nn/sturniolo)	SLYILLSAFLSMSGT	3.20	3.20	-	-	-	-	LSAFLSMSG	40.00	0.47	0.47	YILLSAFLS	71.80	3.30	3.30	-	-	-	-	YILLSAFLS	3.75	3.20	3.20
HLA-DRB1*04:05	1	73	87	15	Consensus (smm/nn/sturniolo)	WLISLYILLSAFLSM	3.20	3.20	-	-	-	-	LYILLSAFL	35.00	0.36	0.36	YILLSAFLS	78.10	3.60	3.60	-	-	-	-	YILLSAFLS	3.75	3.20	3.20
HLA-DRB1*04:05	1	78	92	15	Consensus (smm/nn/sturniolo)	YILLSAFLSMSGTVL	3.20	3.20	-	-	-	-	LSAFLSMSG	50.00	0.74	0.74	FLSMSGTVL	86.10	4.20	4.20	-	-	-	-	YILLSAFLS	3.75	3.20	3.20
HLA-DRB1*04:05	1	72	86	15	Consensus (smm/nn/sturniolo)	YWLISLYILLSAFLS	3.20	3.20	-	-	-	-	LISLYILLS	22.00	0.12	0.12	YILLSAFLS	94.60	4.90	4.90	-	-	-	-	YILLSAFLS	3.75	3.20	3.20
HLA-DRB1*12:01	1	45	57	13	Consensus (smm/nn)	LGIIVFSLCYQYT	2.05	3.20	-	-	-	-	IVFSLCYQY	474.00	1.90	2.96	IVFSLCYQY	126.90	2.20	3.43	-	-	-	-	-	-	-	-
HLA-DRB1*11:01	1	77	91	15	Consensus (smm/nn/sturniolo)	LYILLSAFLSMSGTV	3.20	3.20	-	-	-	-	YILLSAFLS	67.00	3.20	3.20	YILLSAFLS	551.60	26.00	26.00	-	-	-	-	YILLSAFLS	3.50	2.30	2.30
HLA-DPA1*01:03/DPB1*02:01	1	68	83	16	Consensus (comb.lib./smm)	ISFTYWLISLYILLSA	2.80	3.23	WLISLYILL	0.11	4.40	5.08	WLISLYILL	116.00	1.20	1.39	-	-	-	-	-	-	-	-	-	-	-	-
HLA-DPA1*02:01/DPB1*05:01	1	34	47	14	Consensus (comb.lib./smm)	IGGILTLFELILGI	3.00	3.23	ILTLFELIL	1.79	3.00	3.23	GILTLFELI	726.00	3.00	3.23	-	-	-	-	-	-	-	-	-	-	-	-
HLA-DPA1*02:01/DPB1*01:01	1	37	50	14	Consensus (comb.lib./smm)	ILTLFELILGIIVF	3.00	3.23	LFELILGII	1.73	2.80	3.02	LFELILGII	139.00	3.20	3.45	-	-	-	-	-	-	-	-	-	-	-	-
HLA-DRB1*01:01	1	64	79	16	Consensus (comb.lib./smm/nn)	FLLLISFTYWLISLYI	2.80	3.23	LLISFTYWL	0.01	0.01	0.01	FLLLISFTY	37.00	2.80	3.23	LLISFTYWL	376.50	39.00	45.02	-	-	-	-	-	-	-	-
HLA-DRB1*07:01	1	119	132	14	Consensus (comb.lib./smm/nn)	HVTRFSSSGSIASG	3.00	3.23	RFSSSGSIA	0.13	3.00	3.23	TRFSSSGSI	54.00	3.00	3.23	FSSSGSIAS	18.90	2.40	2.58	-	-	-	-	-	-	-	-
HLA-DRB1*07:01	1	117	132	16	Consensus (comb.lib./smm/nn)	LAHVTRFSSSGSIASG	2.80	3.23	LAHVTRFSS	0.01	0.01	0.01	TRFSSSGSI	160.00	5.30	6.12	FSSSGSIAS	30.00	2.80	3.23	-	-	-	-	-	-	-	-
HLA-DRB1*07:01	1	120	133	14	Consensus (comb.lib./smm/nn)	VTRFSSSGSIASGA	3.00	3.23	RFSSSGSIA	0.13	3.00	3.23	FSSSGSIAS	90.00	5.00	5.38	FSSSGSIAS	22.40	2.90	3.12	-	-	-	-	-	-	-	-
HLA-DRB1*08:02	1	114	129	16	Consensus (smm/nn/sturniolo)	IAVLAHVTRFSSSGSI	2.80	3.23	-	-	-	-	LAHVTRFSS	924.00	2.80	3.23	LAHVTRFSS	41.50	1.00	1.15	-	-	-	-	LAHVTRFSS	0.30	34.00	39.25
HLA-DRB1*12:01	1	43	56	14	Consensus (smm/nn)	LILGIIVFSLCYQY	3.00	3.23	-	-	-	-	IIVFSLCYQ	292.00	1.40	1.51	IVFSLCYQY	182.20	4.60	4.95	-	-	-	-	-	-	-	-
HLA-DRB1*15:01	1	101	114	14	Consensus (smm/nn/sturniolo)	FHVFGMLLYAAGGI	3.00	3.23	-	-	-	-	FHVFGMLLY	132.00	3.00	3.23	MLLYAAGGI	146.60	9.40	10.12	-	-	-	-	MLLYAAGGI	5.20	1.70	1.83
HLA-DRB1*15:01	1	77	92	16	Consensus (smm/nn/sturniolo)	LYILLSAFLSMSGTVL	2.80	3.23	-	-	-	-	LYILLSAFL	40.00	0.04	0.05	LSAFLSMSG	44.70	2.80	3.23	-	-	-	-	LYILLSAFL	4.00	8.40	9.70
HLA-DPA1*01:03/DPB1*02:01	1	71	87	17	Consensus (comb.lib./smm)	TYWLISLYILLSAFLSM	1.90	3.24	YILLSAFLS	0.03	3.20	5.45	WLISLYILL	63.00	0.60	1.02	-	-	-	-	-	-	-	-	-	-	-	-
HLA-DPA1*01:03/DPB1*02:01	1	72	88	17	Consensus (comb.lib./smm)	YWLISLYILLSAFLSMS	1.90	3.24	YILLSAFLS	0.03	3.20	5.45	ILLSAFLSM	63.00	0.60	1.02	-	-	-	-	-	-	-	-	-	-	-	-
HLA-DPA1*03:01/DPB1*04:02	1	53	69	17	Consensus (comb.lib./smm)	CYQYTGYSSGIFLLLIS	1.90	3.24	YSSGIFLLL	0.04	2.10	3.58	YSSGIFLLL	157.00	1.70	2.90	-	-	-	-	-	-	-	-	-	-	-	-
HLA-DQA1*01:01/DQB1*05:01	1	30	46	17	Consensus (comb.lib./smm)	FLTSIGGILTLFELILG	1.90	3.24	ILTLFELIL	0.03	1.30	2.21	ILTLFELIL	1741.00	2.50	4.26	-	-	-	-	-	-	-	-	-	-	-	-
HLA-DPA1*03:01/DPB1*04:02	1	62	78	17	Consensus (comb.lib./smm)	GIFLLLISFTYWLISLY	1.90	3.24	IFLLLISFT	0.01	1.20	2.04	ISFTYWLIS	228.00	2.60	4.43	-	-	-	-	-	-	-	-	-	-	-	-
HLA-DPA1*03:01/DPB1*04:02	1	52	68	17	Consensus (comb.lib./smm)	LCYQYTGYSSGIFLLLI	1.90	3.24	YSSGIFLLL	0.04	2.10	3.58	YSSGIFLLL	159.00	1.70	2.90	-	-	-	-	-	-	-	-	-	-	-	-
HLA-DPA1*03:01/DPB1*04:02	1	54	70	17	Consensus (comb.lib./smm)	YQYTGYSSGIFLLLISF	1.90	3.24	YSSGIFLLL	0.04	2.10	3.58	YSSGIFLLL	155.00	1.70	2.90	-	-	-	-	-	-	-	-	-	-	-	-
HLA-DQA1*05:01/DQB1*02:01	1	41	54	14	Consensus (comb.lib./smm)	FELILGIIVFSLCY	3.00	3.24	ELILGIIVF	0.01	0.01	0.01	ILGIIVFSL	948.00	6.00	6.46	-	-	-	-	-	-	-	-	-	-	-	-
HLA-DQA1*05:01/DQB1*02:01	1	66	82	17	Consensus (comb.lib./smm)	LLISFTYWLISLYILLS	1.90	3.24	TYWLISLYI	0.01	0.01	0.02	WLISLYILL	1331.00	3.80	6.47	-	-	-	-	-	-	-	-	-	-	-	-
HLA-DRB1*15:01	1	64	80	17	Consensus (smm/nn/sturniolo)	FLLLISFTYWLISLYIL	1.90	3.24	-	-	-	-	FLLLISFTY	124.00	0.91	1.55	TYWLISLYI	154.70	9.80	16.69	-	-	-	-	LISFTYWLI	5.40	1.90	3.24
HLA-DRB1*15:01	1	62	78	17	Consensus (smm/nn/sturniolo)	GIFLLLISFTYWLISLY	1.90	3.24	-	-	-	-	FLLLISFTY	120.00	0.90	1.53	LLISFTYWL	439.50	23.00	39.17	-	-	-	-	LISFTYWLI	5.40	1.90	3.24
HLA-DRB1*15:01	1	63	79	17	Consensus (smm/nn/sturniolo)	IFLLLISFTYWLISLYI	1.90	3.24	-	-	-	-	FLLLISFTY	121.00	0.90	1.53	TYWLISLYI	201.80	13.00	22.14	-	-	-	-	LISFTYWLI	5.40	1.90	3.24
HLA-DRB1*15:01	1	61	77	17	Consensus (smm/nn/sturniolo)	SGIFLLLISFTYWLISL	1.90	3.24	-	-	-	-	FLLLISFTY	119.00	0.90	1.53	LLISFTYWL	472.30	24.00	40.88	-	-	-	-	LISFTYWLI	5.40	1.90	3.24
HLA-DRB1*15:01	1	60	76	17	Consensus (smm/nn/sturniolo)	SSGIFLLLISFTYWLIS	1.90	3.24	-	-	-	-	FLLLISFTY	122.00	0.90	1.53	LLISFTYWL	607.20	29.00	49.39	-	-	-	-	LISFTYWLI	5.40	1.90	3.24
HLA-DRB1*15:01	1	59	75	17	Consensus (smm/nn/sturniolo)	YSSGIFLLLISFTYWLI	1.90	3.24	-	-	-	-	FLLLISFTY	122.00	0.90	1.53	LLISFTYWL	732.90	32.00	54.50	-	-	-	-	LISFTYWLI	5.40	1.90	3.24
HLA-DRB5*01:01	1	61	77	17	Consensus (smm/nn/sturniolo)	SGIFLLLISFTYWLISL	1.90	3.24	-	-	-	-	FLLLISFTY	76.00	1.90	3.24	FLLLISFTY	569.90	37.00	63.02	-	-	-	-	FLLLISFTY	4.90	1.70	2.90
HLA-DRB5*01:01	1	76	92	17	Consensus (smm/nn/sturniolo)	SLYILLSAFLSMSGTVL	1.90	3.24	-	-	-	-	YILLSAFLS	76.00	1.90	3.24	YILLSAFLS	167.20	20.00	34.06	-	-	-	-	YILLSAFLS	4.90	1.70	2.90
HLA-DRB5*01:01	1	60	76	17	Consensus (smm/nn/sturniolo)	SSGIFLLLISFTYWLIS	1.90	3.24	-	-	-	-	FLLLISFTY	76.00	1.90	3.24	FLLLISFTY	558.50	37.00	63.02	-	-	-	-	FLLLISFTY	4.90	1.70	2.90
HLA-DRB5*01:01	1	59	75	17	Consensus (smm/nn/sturniolo)	YSSGIFLLLISFTYWLI	1.90	3.24	-	-	-	-	FLLLISFTY	76.00	1.90	3.24	FLLLISFTY	556.40	37.00	63.02	-	-	-	-	FLLLISFTY	4.90	1.70	2.90
HLA-DPA1*02:01/DPB1*01:01	1	76	90	15	Consensus (comb.lib./smm)	SLYILLSAFLSMSGT	3.25	3.25	LYILLSAFL	3.89	5.10	5.10	ILLSAFLSM	55.00	1.40	1.40	-	-	-	-	-	-	-	-	-	-	-	-
HLA-DPA1*02:01/DPB1*05:01	1	55	69	15	Consensus (comb.lib./smm)	QYTGYSSGIFLLLIS	3.25	3.25	YSSGIFLLL	3.89	5.00	5.00	YSSGIFLLL	403.00	1.50	1.50	-	-	-	-	-	-	-	-	-	-	-	-
HLA-DQA1*05:01/DQB1*02:01	1	34	48	15	Consensus (comb.lib./smm)	IGGILTLFELILGII	3.25	3.25	ILTLFELIL	0.01	0.01	0.01	ILTLFELIL	834.00	6.50	6.50	-	-	-	-	-	-	-	-	-	-	-	-
HLA-DPA1*03:01/DPB1*04:02	1	58	69	12	Consensus (comb.lib./smm)	GYSSGIFLLLIS	1.10	3.26	YSSGIFLLL	0.04	1.10	3.26	YSSGIFLLL	123.00	1.10	3.26	-	-	-	-	-	-	-	-	-	-	-	-
HLA-DRB1*04:05	1	31	42	12	Consensus (smm/nn/sturniolo)	LTSIGGILTLFE	1.10	3.26	-	-	-	-	LTSIGGILT	75.00	0.53	1.57	IGGILTLFE	1017.60	17.00	50.41	-	-	-	-	IGGILTLFE	4.30	1.10	3.26
HLA-DRB1*04:05	1	32	43	12	Consensus (smm/nn/sturniolo)	TSIGGILTLFEL	1.10	3.26	-	-	-	-	IGGILTLFE	75.00	0.53	1.57	IGGILTLFE	1539.00	23.00	68.20	-	-	-	-	IGGILTLFE	4.30	1.10	3.26
HLA-DRB1*15:01	1	75	86	12	Consensus (smm/nn/sturniolo)	ISLYILLSAFLS	1.10	3.26	-	-	-	-	LYILLSAFL	13.00	0.01	0.03	LYILLSAFL	238.60	5.70	16.90	-	-	-	-	ISLYILLSA	5.30	1.10	3.26
HLA-DRB1*15:01	1	74	85	12	Consensus (smm/nn/sturniolo)	LISLYILLSAFL	1.10	3.26	-	-	-	-	LISLYILLS	14.00	0.01	0.03	LYILLSAFL	363.90	8.10	24.02	-	-	-	-	ISLYILLSA	5.30	1.10	3.26
HLA-DRB3*02:02	1	23	34	12	NetMHCIIpan	ALSVNTAFLTSI	1.10	3.26	-	-	-	-	-	-	-	-	-	-	-	-	LSVNTAFLT	328.51	1.10	3.26	-	-	-	-
HLA-DPA1*01/DPB1*04:01	1	63	80	18	Consensus (comb.lib./smm)	IFLLLISFTYWLISLYIL	1.10	3.27	FTYWLISLY	0.01	0.01	0.03	ISFTYWLIS	281.00	2.20	6.51	-	-	-	-	-	-	-	-	-	-	-	-
HLA-DPA1*02:01/DPB1*05:01	1	62	75	14	Consensus (comb.lib./smm)	GIFLLLISFTYWLI	3.04	3.27	LISFTYWLI	5.11	5.10	5.49	FLLLISFTY	386.00	0.98	1.06	-	-	-	-	-	-	-	-	-	-	-	-
HLA-DPA1*02:01/DPB1*05:01	1	85	102	18	Consensus (comb.lib./smm)	LSMSGTVLPSTFFYFLFH	1.10	3.27	LPSTFFYFL	0.21	1.70	5.03	VLPSTFFYF	434.00	0.51	1.51	-	-	-	-	-	-	-	-	-	-	-	-
HLA-DQA1*05:01/DQB1*03:01	1	13	25	13	Consensus (comb.lib./smm)	VTTSGSSPVVALS	2.10	3.27	GSSPVVALS	0.07	2.50	3.90	TSGSSPVVA	36.00	1.70	2.65	-	-	-	-	-	-	-	-	-	-	-	-
HLA-DRB1*01:01	1	28	40	13	Consensus (comb.lib./smm/nn)	TAFLTSIGGILTL	2.10	3.27	FLTSIGGIL	0.03	4.60	7.17	LTSIGGILT	23.00	2.10	3.27	FLTSIGGIL	7.70	1.50	2.34	-	-	-	-	-	-	-	-
HLA-DRB1*11:01	1	73	85	13	Consensus (smm/nn/sturniolo)	WLISLYILLSAFL	2.10	3.27	-	-	-	-	LISLYILLS	70.00	2.10	3.27	LYILLSAFL	1864.60	38.00	59.26	-	-	-	-	LISLYILLS	4.30	0.67	1.04
HLA-DPA1*02:01/DPB1*05:01	1	57	70	14	Consensus (comb.lib./smm)	TGYSSGIFLLLISF	3.05	3.28	YSSGIFLLL	3.89	4.40	4.74	YSSGIFLLL	517.00	1.70	1.83	-	-	-	-	-	-	-	-	-	-	-	-
HLA-DPA1*03:01/DPB1*04:02	1	91	104	14	Consensus (comb.lib./smm)	VLPSTFFYFLFHVF	3.05	3.28	FFYFLFHVF	0.62	4.50	4.85	TFFYFLFHV	93.00	1.60	1.72	-	-	-	-	-	-	-	-	-	-	-	-
HLA-DQA1*01:02/DQB1*06:02	1	102	115	14	Consensus (comb.lib./smm)	HVFGMLLYAAGGIA	3.05	3.28	VFGMLLYAA	0.01	1.60	1.72	VFGMLLYAA	244.00	4.50	4.85	-	-	-	-	-	-	-	-	-	-	-	-
HLA-DPA1*01/DPB1*04:01	1	74	89	16	Consensus (comb.lib./smm)	LISLYILLSAFLSMSG	2.85	3.29	LISLYILLS	0.03	4.40	5.08	ILLSAFLSM	212.00	1.30	1.50	-	-	-	-	-	-	-	-	-	-	-	-
HLA-DPA1*02:01/DPB1*01:01	1	57	71	15	Consensus (comb.lib./smm)	TGYSSGIFLLLISFT	3.29	3.29	YSSGIFLLL	5.65	6.20	6.20	YSSGIFLLL	24.00	0.39	0.39	-	-	-	-	-	-	-	-	-	-	-	-
HLA-DPA1*02:01/DPB1*05:01	1	84	101	18	Consensus (comb.lib./smm)	FLSMSGTVLPSTFFYFLF	1.11	3.29	LPSTFFYFL	0.21	1.70	5.03	LPSTFFYFL	442.00	0.52	1.54	-	-	-	-	-	-	-	-	-	-	-	-
HLA-DPA1*02:01/DPB1*05:01	1	54	68	15	Consensus (comb.lib./smm)	YQYTGYSSGIFLLLI	3.30	3.30	YSSGIFLLL	3.89	5.00	5.00	YSSGIFLLL	418.00	1.60	1.60	-	-	-	-	-	-	-	-	-	-	-	-
HLA-DPA1*02:01/DPB1*05:01	1	56	70	15	Consensus (comb.lib./smm)	YTGYSSGIFLLLISF	3.30	3.30	YSSGIFLLL	3.89	5.00	5.00	YSSGIFLLL	406.00	1.60	1.60	-	-	-	-	-	-	-	-	-	-	-	-
HLA-DPA1*03:01/DPB1*04:02	1	38	52	15	Consensus (comb.lib./smm)	LTLFELILGIIVFSL	3.30	3.30	LTLFELILG	0.18	3.30	3.30	FELILGIIV	141.00	3.30	3.30	-	-	-	-	-	-	-	-	-	-	-	-
HLA-DPA1*03:01/DPB1*04:02	1	90	104	15	Consensus (comb.lib./smm)	TVLPSTFFYFLFHVF	3.30	3.30	FFYFLFHVF	0.62	5.30	5.30	LPSTFFYFL	68.00	1.30	1.30	-	-	-	-	-	-	-	-	-	-	-	-
HLA-DQA1*01:01/DQB1*05:01	1	93	107	15	Consensus (comb.lib./smm)	PSTFFYFLFHVFGML	3.30	3.30	PSTFFYFLF	1.04	5.40	5.40	FFYFLFHVF	603.00	1.20	1.20	-	-	-	-	-	-	-	-	-	-	-	-
HLA-DRB1*01:01	1	97	111	15	Consensus (comb.lib./smm/nn)	FYFLFHVFGMLLYAA	3.30	3.30	LFHVFGMLL	0.01	0.01	0.01	LFHVFGMLL	21.00	3.30	3.30	LFHVFGMLL	39.40	13.00	13.00	-	-	-	-	-	-	-	-
HLA-DRB1*07:01	1	118	132	15	Consensus (comb.lib./smm/nn)	AHVTRFSSSGSIASG	3.30	3.30	RFSSSGSIA	0.13	3.30	3.30	TRFSSSGSI	54.00	3.60	3.60	FSSSGSIAS	22.80	2.60	2.60	-	-	-	-	-	-	-	-
HLA-DRB1*07:01	1	119	133	15	Consensus (comb.lib./smm/nn)	HVTRFSSSGSIASGA	3.30	3.30	RFSSSGSIA	0.13	3.30	3.30	TRFSSSGSI	54.00	3.60	3.60	FSSSGSIAS	25.50	2.90	2.90	-	-	-	-	-	-	-	-
HLA-DRB1*15:01	1	65	79	15	Consensus (smm/nn/sturniolo)	LLLISFTYWLISLYI	3.30	3.30	-	-	-	-	LISFTYWLI	119.00	3.30	3.30	TYWLISLYI	79.60	5.90	5.90	-	-	-	-	LISFTYWLI	5.40	1.50	1.50
HLA-DRB3*02:02	1	18	32	15	NetMHCIIpan	SSPVVALSVNTAFLT	3.30	3.30	-	-	-	-	-	-	-	-	-	-	-	-	LSVNTAFLT	197.96	3.30	3.30	-	-	-	-
HLA-DPA1*01:03/DPB1*02:01	1	94	109	16	Consensus (comb.lib./smm)	STFFYFLFHVFGMLLY	2.86	3.31	STFFYFLFH	0.22	5.60	6.46	FFYFLFHVF	24.00	0.13	0.15	-	-	-	-	-	-	-	-	-	-	-	-
HLA-DPA1*01:03/DPB1*02:01	1	73	89	17	Consensus (comb.lib./smm)	WLISLYILLSAFLSMSG	1.95	3.31	YILLSAFLS	0.03	3.20	5.45	ILLSAFLSM	68.00	0.69	1.18	-	-	-	-	-	-	-	-	-	-	-	-
HLA-DPA1*02:01/DPB1*01:01	1	55	69	15	Consensus (comb.lib./smm)	QYTGYSSGIFLLLIS	3.31	3.31	YSSGIFLLL	5.65	6.20	6.20	YSSGIFLLL	25.00	0.42	0.42	-	-	-	-	-	-	-	-	-	-	-	-
HLA-DPA1*02:01/DPB1*01:01	1	56	70	15	Consensus (comb.lib./smm)	YTGYSSGIFLLLISF	3.31	3.31	YSSGIFLLL	5.65	6.20	6.20	YSSGIFLLL	25.00	0.42	0.42	-	-	-	-	-	-	-	-	-	-	-	-
HLA-DPA1*02:01/DPB1*05:01	1	61	75	15	Consensus (comb.lib./smm)	SGIFLLLISFTYWLI	3.31	3.31	LISFTYWLI	5.11	5.80	5.80	IFLLLISFT	297.00	0.82	0.82	-	-	-	-	-	-	-	-	-	-	-	-
HLA-DPA1*02:01/DPB1*01:01	1	54	68	15	Consensus (comb.lib./smm)	YQYTGYSSGIFLLLI	3.32	3.32	YSSGIFLLL	5.65	6.20	6.20	YSSGIFLLL	26.00	0.44	0.44	-	-	-	-	-	-	-	-	-	-	-	-
HLA-DQA1*05:01/DQB1*03:01	1	127	143	17	Consensus (comb.lib./smm)	GSIASGAMGLIAAICHV	1.95	3.32	IASGAMGLI	0.01	1.90	3.24	ASGAMGLIA	50.00	2.00	3.41	-	-	-	-	-	-	-	-	-	-	-	-
HLA-DQA1*05:01/DQB1*03:01	1	128	144	17	Consensus (comb.lib./smm)	SIASGAMGLIAAICHVV	1.95	3.32	IASGAMGLI	0.01	1.90	3.24	ASGAMGLIA	52.00	2.00	3.41	-	-	-	-	-	-	-	-	-	-	-	-
HLA-DPA1*01:03/DPB1*02:01	1	95	107	13	Consensus (comb.lib./smm)	TFFYFLFHVFGML	2.13	3.33	TFFYFLFHV	0.27	4.10	6.39	FFYFLFHVF	14.00	0.17	0.27	-	-	-	-	-	-	-	-	-	-	-	-
HLA-DPA1*02:01/DPB1*01:01	1	53	67	15	Consensus (comb.lib./smm)	CYQYTGYSSGIFLLL	3.33	3.33	YSSGIFLLL	5.65	6.20	6.20	GYSSGIFLL	27.00	0.47	0.47	-	-	-	-	-	-	-	-	-	-	-	-
HLA-DPA1*01/DPB1*04:01	1	61	74	14	Consensus (comb.lib./smm)	SGIFLLLISFTYWL	3.10	3.34	LLISFTYWL	0.01	0.01	0.01	LLLISFTYW	541.00	6.20	6.68	-	-	-	-	-	-	-	-	-	-	-	-
HLA-DPA1*03:01/DPB1*04:02	1	92	105	14	Consensus (comb.lib./smm)	LPSTFFYFLFHVFG	3.10	3.34	FFYFLFHVF	0.62	4.50	4.85	FFYFLFHVF	95.00	1.70	1.83	-	-	-	-	-	-	-	-	-	-	-	-
HLA-DPA1*03:01/DPB1*04:02	1	78	91	14	Consensus (comb.lib./smm)	YILLSAFLSMSGTV	3.10	3.34	ILLSAFLSM	0.47	4.00	4.31	ILLSAFLSM	120.00	2.20	2.37	-	-	-	-	-	-	-	-	-	-	-	-
HLA-DQA1*01:02/DQB1*06:02	1	129	142	14	Consensus (comb.lib./smm)	IASGAMGLIAAICH	3.10	3.34	AMGLIAAIC	0.07	3.90	4.20	SGAMGLIAA	152.00	2.30	2.48	-	-	-	-	-	-	-	-	-	-	-	-
HLA-DQA1*05:01/DQB1*02:01	1	34	47	14	Consensus (comb.lib./smm)	IGGILTLFELILGI	3.10	3.34	ILTLFELIL	0.01	0.01	0.01	ILTLFELIL	972.00	6.20	6.68	-	-	-	-	-	-	-	-	-	-	-	-
HLA-DRB1*01:01	1	96	109	14	Consensus (comb.lib./smm/nn)	FFYFLFHVFGMLLY	3.10	3.34	LFHVFGMLL	0.01	0.01	0.01	LFHVFGMLL	24.00	3.10	3.34	LFHVFGMLL	25.40	11.00	11.84	-	-	-	-	-	-	-	-
HLA-DRB1*09:01	1	82	95	14	Consensus (comb.lib./smm/nn)	SAFLSMSGTVLPST	3.10	3.34	AFLSMSGTV	4.85	29.00	31.23	FLSMSGTVL	141.00	2.90	3.12	FLSMSGTVL	43.80	3.10	3.34	-	-	-	-	-	-	-	-
HLA-DRB1*15:01	1	70	83	14	Consensus (smm/nn/sturniolo)	FTYWLISLYILLSA	3.10	3.34	-	-	-	-	YWLISLYIL	135.00	3.10	3.34	TYWLISLYI	113.30	7.40	7.97	-	-	-	-	ISLYILLSA	5.30	1.40	1.51
HLA-DRB1*15:01	1	76	89	14	Consensus (smm/nn/sturniolo)	SLYILLSAFLSMSG	3.10	3.34	-	-	-	-	LYILLSAFL	29.00	0.20	0.22	LSAFLSMSG	47.90	3.10	3.34	-	-	-	-	LYILLSAFL	4.00	6.80	7.32
HLA-DPA1*02:01/DPB1*05:01	1	73	85	13	Consensus (comb.lib./smm)	WLISLYILLSAFL	2.15	3.35	WLISLYILL	1.89	2.60	4.05	ISLYILLSA	640.00	1.70	2.65	-	-	-	-	-	-	-	-	-	-	-	-
HLA-DPA1*02:01/DPB1*05:01	1	53	67	15	Consensus (comb.lib./smm)	CYQYTGYSSGIFLLL	3.35	3.35	YSSGIFLLL	3.89	5.00	5.00	GYSSGIFLL	435.00	1.70	1.70	-	-	-	-	-	-	-	-	-	-	-	-
HLA-DPA1*02:01/DPB1*05:01	1	69	84	16	Consensus (comb.lib./smm)	SFTYWLISLYILLSAF	2.90	3.35	WLISLYILL	1.89	3.90	4.50	YWLISLYIL	1028.00	1.90	2.19	-	-	-	-	-	-	-	-	-	-	-	-
HLA-DQA1*01:02/DQB1*06:02	1	73	88	16	Consensus (comb.lib./smm)	WLISLYILLSAFLSMS	2.90	3.35	ISLYILLSA	0.01	0.01	0.01	LISLYILLS	511.00	5.80	6.69	-	-	-	-	-	-	-	-	-	-	-	-
HLA-DRB1*04:05	1	77	92	16	Consensus (smm/nn/sturniolo)	LYILLSAFLSMSGTVL	2.90	3.35	-	-	-	-	LSAFLSMSG	81.00	0.38	0.44	FLSMSGTVL	71.30	2.90	3.35	-	-	-	-	YILLSAFLS	3.75	3.60	4.16
HLA-DRB1*11:01	1	70	85	16	Consensus (smm/nn/sturniolo)	FTYWLISLYILLSAFL	2.90	3.35	-	-	-	-	LISLYILLS	128.00	2.90	3.35	LISLYILLS	2377.30	51.00	58.87	-	-	-	-	LISLYILLS	4.30	0.99	1.14
HLA-DQA1*01:01/DQB1*05:01	1	62	77	16	Consensus (comb.lib./smm)	GIFLLLISFTYWLISL	2.91	3.36	SFTYWLISL	0.02	0.92	1.06	LISFTYWLI	2866.00	4.90	5.66	-	-	-	-	-	-	-	-	-	-	-	-
HLA-DQA1*05:01/DQB1*03:01	1	109	126	18	Consensus (comb.lib./smm)	YAAGGIAVLAHVTRFSSS	1.14	3.36	AAGGIAVLA	0.01	2.00	5.92	AAGGIAVLA	13.00	0.27	0.80	-	-	-	-	-	-	-	-	-	-	-	-
HLA-DPA1*01:03/DPB1*02:01	1	72	85	14	Consensus (comb.lib./smm)	YWLISLYILLSAFL	3.15	3.39	WLISLYILL	0.11	3.40	3.66	WLISLYILL	140.00	2.90	3.12	-	-	-	-	-	-	-	-	-	-	-	-
HLA-DPA1*03:01/DPB1*04:02	1	39	52	14	Consensus (comb.lib./smm)	TLFELILGIIVFSL	3.15	3.39	FELILGIIV	0.33	3.40	3.66	FELILGIIV	156.00	2.90	3.12	-	-	-	-	-	-	-	-	-	-	-	-
HLA-DQA1*05:01/DQB1*02:01	1	30	44	15	Consensus (comb.lib./smm)	FLTSIGGILTLFELI	3.40	3.40	FLTSIGGIL	0.01	0.01	0.01	IGGILTLFE	863.00	6.80	6.80	-	-	-	-	-	-	-	-	-	-	-	-
HLA-DQA1*05:01/DQB1*02:01	1	39	53	15	Consensus (comb.lib./smm)	TLFELILGIIVFSLC	3.40	3.40	ELILGIIVF	0.01	0.01	0.01	ILGIIVFSL	859.00	6.80	6.80	-	-	-	-	-	-	-	-	-	-	-	-
HLA-DRB1*07:01	1	120	134	15	Consensus (comb.lib./smm/nn)	VTRFSSSGSIASGAM	3.40	3.40	RFSSSGSIA	0.13	3.30	3.30	FSSSGSIAS	87.00	5.90	5.90	FSSSGSIAS	28.30	3.40	3.40	-	-	-	-	-	-	-	-
HLA-DRB1*11:01	1	78	92	15	Consensus (smm/nn/sturniolo)	YILLSAFLSMSGTVL	3.40	3.40	-	-	-	-	YILLSAFLS	71.00	3.40	3.40	FLSMSGTVL	480.80	24.00	24.00	-	-	-	-	YILLSAFLS	3.50	2.30	2.30
HLA-DRB1*15:01	1	67	81	15	Consensus (smm/nn/sturniolo)	LISFTYWLISLYILL	3.40	3.40	-	-	-	-	YWLISLYIL	125.00	3.40	3.40	TYWLISLYI	123.70	8.70	8.70	-	-	-	-	LISFTYWLI	5.40	1.50	1.50
HLA-DRB1*15:01	1	103	117	15	Consensus (smm/nn/sturniolo)	VFGMLLYAAGGIAVL	3.40	3.40	-	-	-	-	MLLYAAGGI	124.00	3.40	3.40	MLLYAAGGI	53.80	3.80	3.80	-	-	-	-	MLLYAAGGI	5.20	2.00	2.00
HLA-DPA1*01:03/DPB1*02:01	1	70	85	16	Consensus (comb.lib./smm)	FTYWLISLYILLSAFL	2.95	3.41	WLISLYILL	0.11	4.40	5.08	WLISLYILL	144.00	1.50	1.73	-	-	-	-	-	-	-	-	-	-	-	-
HLA-DPA1*01:03/DPB1*02:01	1	69	84	16	Consensus (comb.lib./smm)	SFTYWLISLYILLSAF	2.95	3.41	WLISLYILL	0.11	4.40	5.08	WLISLYILL	143.00	1.50	1.73	-	-	-	-	-	-	-	-	-	-	-	-
HLA-DPA1*02:01/DPB1*01:01	1	32	47	16	Consensus (comb.lib./smm)	TSIGGILTLFELILGI	2.95	3.41	ILTLFELIL	2.80	4.60	5.31	GILTLFELI	128.00	1.30	1.50	-	-	-	-	-	-	-	-	-	-	-	-
HLA-DPA1*02:01/DPB1*01:01	1	59	72	14	Consensus (comb.lib./smm)	YSSGIFLLLISFTY	3.17	3.41	YSSGIFLLL	5.65	5.40	5.81	YSSGIFLLL	52.00	0.93	1.00	-	-	-	-	-	-	-	-	-	-	-	-
HLA-DPA1*02:01/DPB1*05:01	1	68	83	16	Consensus (comb.lib./smm)	ISFTYWLISLYILLSA	2.95	3.41	WLISLYILL	1.89	3.90	4.50	YWLISLYIL	1037.00	2.00	2.31	-	-	-	-	-	-	-	-	-	-	-	-
HLA-DPA1*02:01/DPB1*05:01	1	67	82	16	Consensus (comb.lib./smm)	LISFTYWLISLYILLS	2.95	3.41	WLISLYILL	1.89	3.90	4.50	YWLISLYIL	1084.00	2.00	2.31	-	-	-	-	-	-	-	-	-	-	-	-
HLA-DRB1*04:01	1	121	137	17	Consensus (smm/nn/sturniolo)	TRFSSSGSIASGAMGLI	2.00	3.41	-	-	-	-	FSSSGSIAS	252.00	2.00	3.41	FSSSGSIAS	46.00	0.62	1.06	-	-	-	-	FSSSGSIAS	2.48	12.00	20.44
HLA-DRB5*01:01	1	62	78	17	Consensus (smm/nn/sturniolo)	GIFLLLISFTYWLISLY	2.00	3.41	-	-	-	-	FLLLISFTY	78.00	2.00	3.41	FLLLISFTY	676.80	40.00	68.13	-	-	-	-	FLLLISFTY	4.90	1.70	2.90
HLA-DRB5*01:01	1	75	91	17	Consensus (smm/nn/sturniolo)	ISLYILLSAFLSMSGTV	2.00	3.41	-	-	-	-	YILLSAFLS	80.00	2.00	3.41	YILLSAFLS	238.70	24.00	40.88	-	-	-	-	YILLSAFLS	4.90	1.70	2.90
HLA-DRB5*01:01	1	74	90	17	Consensus (smm/nn/sturniolo)	LISLYILLSAFLSMSGT	2.00	3.41	-	-	-	-	YILLSAFLS	79.00	2.00	3.41	YILLSAFLS	248.20	25.00	42.58	-	-	-	-	YILLSAFLS	4.90	1.70	2.90
HLA-DRB5*01:01	1	77	93	17	Consensus (smm/nn/sturniolo)	LYILLSAFLSMSGTVLP	2.00	3.41	-	-	-	-	YILLSAFLS	77.00	2.00	3.41	YILLSAFLS	175.00	20.00	34.06	-	-	-	-	YILLSAFLS	4.90	1.70	2.90
HLA-DRB5*01:01	1	71	87	17	Consensus (smm/nn/sturniolo)	TYWLISLYILLSAFLSM	2.00	3.41	-	-	-	-	YILLSAFLS	78.00	2.00	3.41	YILLSAFLS	315.20	28.00	47.69	-	-	-	-	YILLSAFLS	4.90	1.70	2.90
HLA-DRB5*01:01	1	73	89	17	Consensus (smm/nn/sturniolo)	WLISLYILLSAFLSMSG	2.00	3.41	-	-	-	-	YILLSAFLS	79.00	2.00	3.41	YILLSAFLS	253.60	25.00	42.58	-	-	-	-	YILLSAFLS	4.90	1.70	2.90
HLA-DRB5*01:01	1	72	88	17	Consensus (smm/nn/sturniolo)	YWLISLYILLSAFLSMS	2.00	3.41	-	-	-	-	YILLSAFLS	77.00	2.00	3.41	YILLSAFLS	255.60	25.00	42.58	-	-	-	-	YILLSAFLS	4.90	1.70	2.90
HLA-DPA1*01/DPB1*04:01	1	62	79	18	Consensus (comb.lib./smm)	GIFLLLISFTYWLISLYI	1.15	3.42	FTYWLISLY	0.01	0.01	0.03	ISFTYWLIS	305.00	2.30	6.81	-	-	-	-	-	-	-	-	-	-	-	-
HLA-DPA1*01:03/DPB1*02:01	1	75	91	17	Consensus (comb.lib./smm)	ISLYILLSAFLSMSGTV	2.01	3.42	YILLSAFLS	0.03	3.20	5.45	ILLSAFLSM	87.00	0.82	1.40	-	-	-	-	-	-	-	-	-	-	-	-
HLA-DPA1*01:03/DPB1*02:01	1	74	90	17	Consensus (comb.lib./smm)	LISLYILLSAFLSMSGT	2.00	3.42	YILLSAFLS	0.03	3.20	5.45	ILLSAFLSM	86.00	0.81	1.38	-	-	-	-	-	-	-	-	-	-	-	-
HLA-DPA1*01:03/DPB1*02:01	1	76	92	17	Consensus (comb.lib./smm)	SLYILLSAFLSMSGTVL	2.01	3.42	YILLSAFLS	0.03	3.20	5.45	ILLSAFLSM	87.00	0.82	1.40	-	-	-	-	-	-	-	-	-	-	-	-
HLA-DQA1*05:01/DQB1*02:01	1	70	87	18	Consensus (comb.lib./smm)	FTYWLISLYILLSAFLSM	1.15	3.42	LYILLSAFL	0.01	0.01	0.03	WLISLYILL	1010.00	2.30	6.81	-	-	-	-	-	-	-	-	-	-	-	-
HLA-DQA1*05:01/DQB1*02:01	1	69	86	18	Consensus (comb.lib./smm)	SFTYWLISLYILLSAFLS	1.15	3.42	LYILLSAFL	0.01	0.01	0.03	WLISLYILL	1016.00	2.30	6.81	-	-	-	-	-	-	-	-	-	-	-	-
HLA-DPA1*01:03/DPB1*02:01	1	62	74	13	Consensus (comb.lib./smm)	GIFLLLISFTYWL	2.20	3.43	IFLLLISFT	0.15	3.20	4.99	LLLISFTYW	84.00	1.20	1.87	-	-	-	-	-	-	-	-	-	-	-	-
HLA-DPA1*01:03/DPB1*02:01	1	61	73	13	Consensus (comb.lib./smm)	SGIFLLLISFTYW	2.20	3.43	IFLLLISFT	0.15	3.20	4.99	FLLLISFTY	87.00	1.20	1.87	-	-	-	-	-	-	-	-	-	-	-	-
HLA-DPA1*02:01/DPB1*05:01	1	71	83	13	Consensus (comb.lib./smm)	TYWLISLYILLSA	2.20	3.43	WLISLYILL	1.89	2.60	4.05	WLISLYILL	693.00	1.80	2.81	-	-	-	-	-	-	-	-	-	-	-	-
HLA-DRB1*04:05	1	64	76	13	Consensus (smm/nn/sturniolo)	FLLLISFTYWLIS	2.20	3.43	-	-	-	-	FLLLISFTY	122.00	2.20	3.43	LISFTYWLI	1200.60	30.00	46.78	-	-	-	-	FLLLISFTY	4.05	1.60	2.49
HLA-DRB1*04:05	1	75	87	13	Consensus (smm/nn/sturniolo)	ISLYILLSAFLSM	2.20	3.43	-	-	-	-	LYILLSAFL	43.00	0.31	0.48	YILLSAFLS	74.30	2.20	3.43	-	-	-	-	YILLSAFLS	3.75	2.40	3.74
HLA-DRB1*07:01	1	119	131	13	Consensus (comb.lib./smm/nn)	HVTRFSSSGSIAS	2.20	3.43	RFSSSGSIA	0.13	2.40	3.74	TRFSSSGSI	52.00	2.20	3.43	TRFSSSGSI	14.20	1.50	2.34	-	-	-	-	-	-	-	-
HLA-DRB1*09:01	1	82	94	13	Consensus (comb.lib./smm/nn)	SAFLSMSGTVLPS	2.20	3.43	AFLSMSGTV	4.85	25.00	38.98	FLSMSGTVL	142.00	2.20	3.43	FLSMSGTVL	40.80	1.90	2.96	-	-	-	-	-	-	-	-
HLA-DPA1*01/DPB1*04:01	1	88	100	13	Consensus (comb.lib./smm)	SGTVLPSTFFYFL	2.21	3.44	VLPSTFFYF	0.08	4.00	6.24	VLPSTFFYF	61.00	0.41	0.64	-	-	-	-	-	-	-	-	-	-	-	-
HLA-DPA1*02:01/DPB1*01:01	1	75	87	13	Consensus (comb.lib./smm)	ISLYILLSAFLSM	2.21	3.44	LYILLSAFL	3.89	3.70	5.77	YILLSAFLS	53.00	0.71	1.11	-	-	-	-	-	-	-	-	-	-	-	-
HLA-DPA1*02:01/DPB1*01:01	1	72	83	12	Consensus (comb.lib./smm)	YWLISLYILLSA	1.16	3.44	WLISLYILL	1.44	1.70	5.04	WLISLYILL	67.00	0.62	1.84	-	-	-	-	-	-	-	-	-	-	-	-
HLA-DPA1*02:01/DPB1*01:01	1	38	51	14	Consensus (comb.lib./smm)	LTLFELILGIIVFS	3.20	3.45	LFELILGII	1.73	2.80	3.02	LFELILGII	156.00	3.60	3.88	-	-	-	-	-	-	-	-	-	-	-	-
HLA-DQA1*01:02/DQB1*06:02	1	127	141	15	Consensus (comb.lib./smm)	GSIASGAMGLIAAIC	3.45	3.45	AMGLIAAIC	0.07	4.50	4.50	SGAMGLIAA	134.00	2.40	2.40	-	-	-	-	-	-	-	-	-	-	-	-
HLA-DQA1*01:02/DQB1*06:02	1	107	120	14	Consensus (comb.lib./smm)	LLYAAGGIAVLAHV	3.21	3.45	AAGGIAVLA	0.01	0.01	0.01	YAAGGIAVL	318.00	6.40	6.89	-	-	-	-	-	-	-	-	-	-	-	-
HLA-DQA1*01:02/DQB1*06:02	1	128	142	15	Consensus (comb.lib./smm)	SIASGAMGLIAAICH	3.45	3.45	AMGLIAAIC	0.07	4.50	4.50	SGAMGLIAA	135.00	2.40	2.40	-	-	-	-	-	-	-	-	-	-	-	-
HLA-DQA1*01:02/DQB1*06:02	1	103	116	14	Consensus (comb.lib./smm)	VFGMLLYAAGGIAV	3.20	3.45	VFGMLLYAA	0.01	1.60	1.72	VFGMLLYAA	255.00	4.80	5.17	-	-	-	-	-	-	-	-	-	-	-	-
HLA-DRB1*04:01	1	19	32	14	Consensus (smm/nn/sturniolo)	SPVVALSVNTAFLT	3.20	3.45	-	-	-	-	VVALSVNTA	173.00	3.20	3.45	VVALSVNTA	157.00	7.00	7.54	-	-	-	-	VVALSVNTA	3.40	2.80	3.02
HLA-DRB1*09:01	1	80	93	14	Consensus (comb.lib./smm/nn)	LLSAFLSMSGTVLP	3.20	3.45	AFLSMSGTV	4.85	29.00	31.23	FLSMSGTVL	128.00	2.50	2.69	FLSMSGTVL	44.90	3.20	3.45	-	-	-	-	-	-	-	-
HLA-DPA1*01:03/DPB1*02:01	1	77	93	17	Consensus (comb.lib./smm)	LYILLSAFLSMSGTVLP	2.03	3.46	YILLSAFLS	0.03	3.20	5.45	ILLSAFLSM	89.00	0.86	1.46	-	-	-	-	-	-	-	-	-	-	-	-
HLA-DPA1*02:01/DPB1*01:01	1	30	45	16	Consensus (comb.lib./smm)	FLTSIGGILTLFELIL	3.00	3.46	ILTLFELIL	2.80	4.60	5.31	GILTLFELI	136.00	1.40	1.62	-	-	-	-	-	-	-	-	-	-	-	-
HLA-DPA1*02:01/DPB1*01:01	1	31	46	16	Consensus (comb.lib./smm)	LTSIGGILTLFELILG	3.00	3.46	ILTLFELIL	2.80	4.60	5.31	GILTLFELI	134.00	1.40	1.62	-	-	-	-	-	-	-	-	-	-	-	-
HLA-DPA1*02:01/DPB1*05:01	1	66	81	16	Consensus (comb.lib./smm)	LLISFTYWLISLYILL	3.00	3.46	WLISLYILL	1.89	3.90	4.50	YWLISLYIL	1101.00	2.10	2.42	-	-	-	-	-	-	-	-	-	-	-	-
HLA-DQA1*05:01/DQB1*02:01	1	40	54	15	Consensus (comb.lib./smm)	LFELILGIIVFSLCY	3.46	3.46	ELILGIIVF	0.01	0.01	0.01	ILGIIVFSL	871.00	6.90	6.90	-	-	-	-	-	-	-	-	-	-	-	-
HLA-DQA1*05:01/DQB1*02:01	1	33	47	15	Consensus (comb.lib./smm)	SIGGILTLFELILGI	3.46	3.46	ILTLFELIL	0.01	0.01	0.01	ILTLFELIL	865.00	6.90	6.90	-	-	-	-	-	-	-	-	-	-	-	-
HLA-DQA1*05:01/DQB1*02:01	1	33	48	16	Consensus (comb.lib./smm)	SIGGILTLFELILGII	3.00	3.47	ILTLFELIL	0.01	0.01	0.01	ILTLFELIL	1766.00	6.00	6.93	-	-	-	-	-	-	-	-	-	-	-	-
HLA-DPA1*02:01/DPB1*01:01	1	76	88	13	Consensus (comb.lib./smm)	SLYILLSAFLSMS	2.23	3.48	LYILLSAFL	3.89	3.70	5.77	ILLSAFLSM	55.00	0.76	1.19	-	-	-	-	-	-	-	-	-	-	-	-
HLA-DPA1*01:03/DPB1*02:01	1	78	94	17	Consensus (comb.lib./smm)	YILLSAFLSMSGTVLPS	2.05	3.49	YILLSAFLS	0.03	3.20	5.45	ILLSAFLSM	93.00	0.90	1.53	-	-	-	-	-	-	-	-	-	-	-	-
HLA-DPA1*02:01/DPB1*05:01	1	83	100	18	Consensus (comb.lib./smm)	AFLSMSGTVLPSTFFYFL	1.18	3.49	LPSTFFYFL	0.21	1.70	5.03	VLPSTFFYF	493.00	0.66	1.95	-	-	-	-	-	-	-	-	-	-	-	-
HLA-DQA1*01:01/DQB1*05:01	1	93	105	13	Consensus (comb.lib./smm)	PSTFFYFLFHVFG	2.24	3.49	PSTFFYFLF	1.04	3.80	5.93	FFYFLFHVF	653.00	0.68	1.06	-	-	-	-	-	-	-	-	-	-	-	-
HLA-DPA1*03:01/DPB1*04:02	1	61	77	17	Consensus (comb.lib./smm)	SGIFLLLISFTYWLISL	2.05	3.49	IFLLLISFT	0.01	1.20	2.04	ISFTYWLIS	255.00	2.90	4.94	-	-	-	-	-	-	-	-	-	-	-	-
HLA-DPA1*03:01/DPB1*04:02	1	51	67	17	Consensus (comb.lib./smm)	SLCYQYTGYSSGIFLLL	2.05	3.49	YSSGIFLLL	0.04	2.10	3.58	GYSSGIFLL	178.00	2.00	3.41	-	-	-	-	-	-	-	-	-	-	-	-
HLA-DQA1*01:02/DQB1*06:02	1	101	117	17	Consensus (comb.lib./smm)	FHVFGMLLYAAGGIAVL	2.05	3.49	VFGMLLYAA	0.01	2.40	4.09	VFGMLLYAA	230.00	1.70	2.90	-	-	-	-	-	-	-	-	-	-	-	-
HLA-DQA1*05:01/DQB1*03:01	1	129	145	17	Consensus (comb.lib./smm)	IASGAMGLIAAICHVVH	2.05	3.49	IASGAMGLI	0.01	1.90	3.24	ASGAMGLIA	54.00	2.20	3.75	-	-	-	-	-	-	-	-	-	-	-	-
HLA-DPA1*02:01/DPB1*05:01	1	67	80	14	Consensus (comb.lib./smm)	LISFTYWLISLYIL	3.25	3.50	LISFTYWLI	5.11	5.10	5.49	FTYWLISLY	464.00	1.40	1.51	-	-	-	-	-	-	-	-	-	-	-	-
HLA-DPA1*02:01/DPB1*01:01	1	77	91	15	Consensus (comb.lib./smm)	LYILLSAFLSMSGTV	3.50	3.50	LYILLSAFL	3.89	5.10	5.10	ILLSAFLSM	70.00	1.90	1.90	-	-	-	-	-	-	-	-	-	-	-	-
HLA-DPA1*03:01/DPB1*04:02	1	100	113	14	Consensus (comb.lib./smm)	LFHVFGMLLYAAGG	3.25	3.50	LFHVFGMLL	0.21	2.90	3.12	LFHVFGMLL	188.00	3.60	3.88	-	-	-	-	-	-	-	-	-	-	-	-
HLA-DPA1*03:01/DPB1*04:02	1	78	92	15	Consensus (comb.lib./smm)	YILLSAFLSMSGTVL	3.50	3.50	ILLSAFLSM	0.47	4.60	4.60	ILLSAFLSM	115.00	2.40	2.40	-	-	-	-	-	-	-	-	-	-	-	-
HLA-DQA1*01:01/DQB1*05:01	1	89	103	15	Consensus (comb.lib./smm)	GTVLPSTFFYFLFHV	3.50	3.50	LPSTFFYFL	1.02	5.30	5.30	STFFYFLFH	714.00	1.70	1.70	-	-	-	-	-	-	-	-	-	-	-	-
HLA-DQA1*01:02/DQB1*06:02	1	106	119	14	Consensus (comb.lib./smm)	MLLYAAGGIAVLAH	3.25	3.50	AAGGIAVLA	0.01	0.01	0.01	YAAGGIAVL	320.00	6.50	7.00	-	-	-	-	-	-	-	-	-	-	-	-
HLA-DQA1*05:01/DQB1*03:01	1	131	145	15	Consensus (comb.lib./smm)	SGAMGLIAAICHVVH	3.50	3.50	GLIAAICHV	0.03	2.10	2.10	GAMGLIAAI	55.00	4.90	4.90	-	-	-	-	-	-	-	-	-	-	-	-
HLA-DRB1*07:01	1	62	76	15	Consensus (comb.lib./smm/nn)	GIFLLLISFTYWLIS	3.50	3.50	LISFTYWLI	0.01	0.74	0.74	FLLLISFTY	52.00	3.50	3.50	LLISFTYWL	163.50	16.00	16.00	-	-	-	-	-	-	-	-
HLA-DRB1*07:01	1	61	75	15	Consensus (comb.lib./smm/nn)	SGIFLLLISFTYWLI	3.50	3.50	LISFTYWLI	0.01	0.74	0.74	FLLLISFTY	52.00	3.50	3.50	LLISFTYWL	147.20	15.00	15.00	-	-	-	-	-	-	-	-
HLA-DRB1*07:01	1	71	85	15	Consensus (comb.lib./smm/nn)	TYWLISLYILLSAFL	3.50	3.50	YWLISLYIL	0.04	1.70	1.70	WLISLYILL	51.00	3.50	3.50	TYWLISLYI	414.10	29.00	29.00	-	-	-	-	-	-	-	-
HLA-DRB1*09:01	1	78	92	15	Consensus (comb.lib./smm/nn)	YILLSAFLSMSGTVL	3.50	3.50	AFLSMSGTV	4.85	33.00	33.00	LSAFLSMSG	95.00	1.90	1.90	FLSMSGTVL	42.90	3.50	3.50	-	-	-	-	-	-	-	-
HLA-DRB1*15:01	1	101	115	15	Consensus (smm/nn/sturniolo)	FHVFGMLLYAAGGIA	3.50	3.50	-	-	-	-	MLLYAAGGI	126.00	3.50	3.50	MLLYAAGGI	113.70	8.00	8.00	-	-	-	-	MLLYAAGGI	5.20	2.00	2.00
HLA-DRB1*15:01	1	76	90	15	Consensus (smm/nn/sturniolo)	SLYILLSAFLSMSGT	3.50	3.50	-	-	-	-	LYILLSAFL	29.00	0.24	0.24	LSAFLSMSG	49.50	3.50	3.50	-	-	-	-	LYILLSAFL	4.00	7.80	7.80
HLA-DRB3*02:02	1	120	134	15	NetMHCIIpan	VTRFSSSGSIASGAM	3.50	3.50	-	-	-	-	-	-	-	-	-	-	-	-	FSSSGSIAS	208.94	3.50	3.50	-	-	-	-
HLA-DPA1*02:01/DPB1*05:01	1	97	110	14	Consensus (comb.lib./smm)	FYFLFHVFGMLLYA	3.26	3.51	YFLFHVFGM	7.83	6.30	6.78	YFLFHVFGM	166.00	0.22	0.24	-	-	-	-	-	-	-	-	-	-	-	-
HLA-DPA1*02:01/DPB1*01:01	1	69	85	17	Consensus (comb.lib./smm)	SFTYWLISLYILLSAFL	2.06	3.51	WLISLYILL	1.44	3.60	6.13	WLISLYILL	57.00	0.52	0.89	-	-	-	-	-	-	-	-	-	-	-	-
HLA-DQA1*01:02/DQB1*06:02	1	102	114	13	Consensus (comb.lib./smm)	HVFGMLLYAAGGI	2.25	3.51	VFGMLLYAA	0.01	1.30	2.03	VFGMLLYAA	244.00	3.20	4.99	-	-	-	-	-	-	-	-	-	-	-	-
HLA-DPA1*01/DPB1*04:01	1	75	87	13	Consensus (comb.lib./smm)	ISLYILLSAFLSM	2.25	3.52	YILLSAFLS	0.09	4.00	6.24	YILLSAFLS	71.00	0.51	0.80	-	-	-	-	-	-	-	-	-	-	-	-
HLA-DPA1*01/DPB1*04:01	1	76	88	13	Consensus (comb.lib./smm)	SLYILLSAFLSMS	2.25	3.52	YILLSAFLS	0.09	4.00	6.24	ILLSAFLSM	72.00	0.51	0.80	-	-	-	-	-	-	-	-	-	-	-	-
HLA-DPA1*02:01/DPB1*01:01	1	68	84	17	Consensus (comb.lib./smm)	ISFTYWLISLYILLSAF	2.06	3.52	WLISLYILL	1.44	3.60	6.13	WLISLYILL	58.00	0.53	0.90	-	-	-	-	-	-	-	-	-	-	-	-
HLA-DQA1*05:01/DQB1*03:01	1	131	146	16	Consensus (comb.lib./smm)	SGAMGLIAAICHVVHV	3.05	3.52	GLIAAICHV	0.03	2.40	2.77	GAMGLIAAI	90.00	3.70	4.27	-	-	-	-	-	-	-	-	-	-	-	-
HLA-DPA1*01/DPB1*04:01	1	77	89	13	Consensus (comb.lib./smm)	LYILLSAFLSMSG	2.27	3.54	YILLSAFLS	0.09	4.00	6.24	ILLSAFLSM	79.00	0.54	0.84	-	-	-	-	-	-	-	-	-	-	-	-
HLA-DPA1*01:03/DPB1*02:01	1	95	110	16	Consensus (comb.lib./smm)	TFFYFLFHVFGMLLYA	3.06	3.54	TFFYFLFHV	0.27	6.00	6.93	FFYFLFHVF	24.00	0.13	0.15	-	-	-	-	-	-	-	-	-	-	-	-
HLA-DPA1*03:01/DPB1*04:02	1	97	108	12	Consensus (comb.lib./smm)	FYFLFHVFGMLL	1.20	3.54	LFHVFGMLL	0.21	2.00	5.93	FLFHVFGML	42.00	0.39	1.16	-	-	-	-	-	-	-	-	-	-	-	-
HLA-DPA1*03:01/DPB1*04:02	1	67	78	12	Consensus (comb.lib./smm)	LISFTYWLISLY	1.19	3.54	SFTYWLISL	0.02	0.69	2.05	ISFTYWLIS	160.00	1.70	5.04	-	-	-	-	-	-	-	-	-	-	-	-
HLA-DPA1*02:01/DPB1*01:01	1	58	71	14	Consensus (comb.lib./smm)	GYSSGIFLLLISFT	3.30	3.55	YSSGIFLLL	5.65	5.40	5.81	YSSGIFLLL	61.00	1.20	1.29	-	-	-	-	-	-	-	-	-	-	-	-
HLA-DPA1*02:01/DPB1*01:01	1	37	51	15	Consensus (comb.lib./smm)	ILTLFELILGIIVFS	3.55	3.55	LFELILGII	1.73	3.30	3.30	LFELILGII	134.00	3.80	3.80	-	-	-	-	-	-	-	-	-	-	-	-
HLA-DPA1*02:01/DPB1*05:01	1	62	76	15	Consensus (comb.lib./smm)	GIFLLLISFTYWLIS	3.55	3.55	LISFTYWLI	5.11	5.80	5.80	FLLLISFTY	374.00	1.30	1.30	-	-	-	-	-	-	-	-	-	-	-	-
HLA-DPA1*03:01/DPB1*04:02	1	93	106	14	Consensus (comb.lib./smm)	PSTFFYFLFHVFGM	3.30	3.55	FFYFLFHVF	0.62	4.50	4.85	FFYFLFHVF	114.00	2.10	2.26	-	-	-	-	-	-	-	-	-	-	-	-
HLA-DPA1*03:01/DPB1*04:02	1	59	76	18	Consensus (comb.lib./smm)	YSSGIFLLLISFTYWLIS	1.20	3.55	IFLLLISFT	0.01	1.30	3.85	YSSGIFLLL	104.00	1.10	3.26	-	-	-	-	-	-	-	-	-	-	-	-
HLA-DRB1*04:01	1	18	31	14	Consensus (smm/nn/sturniolo)	SSPVVALSVNTAFL	3.30	3.55	-	-	-	-	VVALSVNTA	179.00	3.30	3.55	VVALSVNTA	188.40	8.40	9.05	-	-	-	-	VVALSVNTA	3.40	2.80	3.02
HLA-DRB1*07:01	1	73	86	14	Consensus (comb.lib./smm/nn)	WLISLYILLSAFLS	3.30	3.55	WLISLYILL	0.08	2.40	2.58	LYILLSAFL	58.00	3.30	3.55	YILLSAFLS	704.80	38.00	40.92	-	-	-	-	-	-	-	-
HLA-DRB1*07:01	1	72	85	14	Consensus (comb.lib./smm/nn)	YWLISLYILLSAFL	3.30	3.55	YWLISLYIL	0.04	1.60	1.72	YWLISLYIL	58.00	3.30	3.55	LYILLSAFL	917.80	43.00	46.30	-	-	-	-	-	-	-	-
HLA-DRB1*11:01	1	78	91	14	Consensus (smm/nn/sturniolo)	YILLSAFLSMSGTV	3.30	3.55	-	-	-	-	YILLSAFLS	83.00	3.30	3.55	LSAFLSMSG	560.40	25.00	26.92	-	-	-	-	YILLSAFLS	3.50	2.00	2.15
HLA-DRB1*15:01	1	102	115	14	Consensus (smm/nn/sturniolo)	HVFGMLLYAAGGIA	3.30	3.55	-	-	-	-	MLLYAAGGI	143.00	3.30	3.55	MLLYAAGGI	74.30	5.10	5.49	-	-	-	-	MLLYAAGGI	5.20	1.70	1.83
HLA-DRB1*15:01	1	65	78	14	Consensus (smm/nn/sturniolo)	LLLISFTYWLISLY	3.30	3.55	-	-	-	-	LISFTYWLI	141.00	3.30	3.55	LISFTYWLI	136.90	8.80	9.48	-	-	-	-	LISFTYWLI	5.40	1.30	1.40
HLA-DRB3*02:02	1	81	94	14	NetMHCIIpan	LSAFLSMSGTVLPS	3.30	3.55	-	-	-	-	-	-	-	-	-	-	-	-	FLSMSGTVL	261.79	3.30	3.55	-	-	-	-
HLA-DRB3*02:02	1	82	95	14	NetMHCIIpan	SAFLSMSGTVLPST	3.30	3.55	-	-	-	-	-	-	-	-	-	-	-	-	FLSMSGTVL	269.34	3.30	3.55	-	-	-	-
HLA-DPA1*01:03/DPB1*02:01	1	96	108	13	Consensus (comb.lib./smm)	FFYFLFHVFGMLL	2.28	3.56	FFYFLFHVF	0.32	4.40	6.86	FLFHVFGML	13.00	0.16	0.25	-	-	-	-	-	-	-	-	-	-	-	-
HLA-DPA1*03:01/DPB1*04:02	1	95	107	13	Consensus (comb.lib./smm)	TFFYFLFHVFGML	2.28	3.56	FFYFLFHVF	0.62	3.90	6.08	FFYFLFHVF	54.00	0.66	1.03	-	-	-	-	-	-	-	-	-	-	-	-
HLA-DRB1*04:05	1	76	87	12	Consensus (smm/nn/sturniolo)	SLYILLSAFLSM	1.20	3.56	-	-	-	-	YILLSAFLS	78.00	0.60	1.78	YILLSAFLS	85.80	1.20	3.56	-	-	-	-	YILLSAFLS	3.75	1.90	5.63
HLA-DRB1*08:02	1	114	125	12	Consensus (smm/nn/sturniolo)	IAVLAHVTRFSS	1.20	3.56	-	-	-	-	VLAHVTRFS	466.00	1.20	3.56	LAHVTRFSS	148.80	0.24	0.71	-	-	-	-	LAHVTRFSS	0.30	20.00	59.31
HLA-DRB1*15:01	1	105	116	12	Consensus (smm/nn/sturniolo)	GMLLYAAGGIAV	1.20	3.56	-	-	-	-	MLLYAAGGI	338.00	5.00	14.83	MLLYAAGGI	50.40	0.98	2.91	-	-	-	-	MLLYAAGGI	5.20	1.20	3.56
HLA-DRB3*02:02	1	21	32	12	NetMHCIIpan	VVALSVNTAFLT	1.20	3.56	-	-	-	-	-	-	-	-	-	-	-	-	LSVNTAFLT	378.87	1.20	3.56	-	-	-	-
HLA-DPA1*01/DPB1*04:01	1	61	78	18	Consensus (comb.lib./smm)	SGIFLLLISFTYWLISLY	1.20	3.57	FTYWLISLY	0.01	0.01	0.03	ISFTYWLIS	310.00	2.40	7.10	-	-	-	-	-	-	-	-	-	-	-	-
HLA-DQA1*05:01/DQB1*02:01	1	74	85	12	Consensus (comb.lib./smm)	LISLYILLSAFL	1.20	3.57	LYILLSAFL	0.01	0.01	0.03	SLYILLSAF	964.00	2.40	7.12	-	-	-	-	-	-	-	-	-	-	-	-
HLA-DQA1*05:01/DQB1*02:01	1	68	85	18	Consensus (comb.lib./smm)	ISFTYWLISLYILLSAFL	1.20	3.57	LYILLSAFL	0.01	0.01	0.03	WLISLYILL	1024.00	2.40	7.10	-	-	-	-	-	-	-	-	-	-	-	-
HLA-DPA1*02:01/DPB1*01:01	1	70	86	17	Consensus (comb.lib./smm)	FTYWLISLYILLSAFLS	2.10	3.58	WLISLYILL	1.44	3.60	6.13	WLISLYILL	62.00	0.60	1.02	-	-	-	-	-	-	-	-	-	-	-	-
HLA-DPA1*02:01/DPB1*01:01	1	87	102	16	Consensus (comb.lib./smm)	MSGTVLPSTFFYFLFH	3.10	3.58	LPSTFFYFL	1.83	3.70	4.27	VLPSTFFYF	198.00	2.50	2.89	-	-	-	-	-	-	-	-	-	-	-	-
HLA-DPA1*02:01/DPB1*01:01	1	86	101	16	Consensus (comb.lib./smm)	SMSGTVLPSTFFYFLF	3.10	3.58	LPSTFFYFL	1.83	3.70	4.27	VLPSTFFYF	202.00	2.50	2.89	-	-	-	-	-	-	-	-	-	-	-	-
HLA-DPA1*02:01/DPB1*01:01	1	71	87	17	Consensus (comb.lib./smm)	TYWLISLYILLSAFLSM	2.10	3.58	WLISLYILL	1.44	3.60	6.13	WLISLYILL	62.00	0.60	1.02	-	-	-	-	-	-	-	-	-	-	-	-
HLA-DPA1*02:01/DPB1*05:01	1	93	110	18	Consensus (comb.lib./smm)	PSTFFYFLFHVFGMLLYA	1.21	3.58	PSTFFYFLF	0.40	2.30	6.81	YFLFHVFGM	203.00	0.12	0.36	-	-	-	-	-	-	-	-	-	-	-	-
HLA-DQA1*01:01/DQB1*05:01	1	38	54	17	Consensus (comb.lib./smm)	LTLFELILGIIVFSLCY	2.10	3.58	FELILGIIV	0.04	1.60	2.73	LTLFELILG	1786.00	2.60	4.43	-	-	-	-	-	-	-	-	-	-	-	-
HLA-DQA1*05:01/DQB1*02:01	1	34	49	16	Consensus (comb.lib./smm)	IGGILTLFELILGIIV	3.10	3.58	ILTLFELIL	0.01	0.01	0.01	ILTLFELIL	1811.00	6.20	7.16	-	-	-	-	-	-	-	-	-	-	-	-
HLA-DRB1*01:01	1	105	120	16	Consensus (comb.lib./smm/nn)	GMLLYAAGGIAVLAHV	3.10	3.58	LYAAGGIAV	0.01	0.01	0.01	LYAAGGIAV	66.00	5.80	6.69	LLYAAGGIA	16.30	3.10	3.58	-	-	-	-	-	-	-	-
HLA-DRB1*04:01	1	122	138	17	Consensus (smm/nn/sturniolo)	RFSSSGSIASGAMGLIA	2.10	3.58	-	-	-	-	FSSSGSIAS	258.00	2.10	3.58	FSSSGSIAS	77.20	1.70	2.90	-	-	-	-	FSSSGSIAS	2.48	12.00	20.44
HLA-DRB1*08:02	1	112	127	16	Consensus (smm/nn/sturniolo)	GGIAVLAHVTRFSSSG	3.10	3.58	-	-	-	-	LAHVTRFSS	975.00	3.10	3.58	LAHVTRFSS	37.90	0.79	0.91	-	-	-	-	LAHVTRFSS	0.30	34.00	39.25
HLA-DRB1*15:01	1	70	86	17	Consensus (smm/nn/sturniolo)	FTYWLISLYILLSAFLS	2.10	3.58	-	-	-	-	LYILLSAFL	35.00	0.01	0.02	TYWLISLYI	347.50	20.00	34.06	-	-	-	-	ISLYILLSA	5.30	2.10	3.58
HLA-DRB1*15:01	1	75	91	17	Consensus (smm/nn/sturniolo)	ISLYILLSAFLSMSGTV	2.10	3.58	-	-	-	-	LYILLSAFL	37.00	0.03	0.05	LSAFLSMSG	81.70	5.30	9.03	-	-	-	-	ISLYILLSA	5.30	2.10	3.58
HLA-DRB1*15:01	1	74	90	17	Consensus (smm/nn/sturniolo)	LISLYILLSAFLSMSGT	2.10	3.58	-	-	-	-	LYILLSAFL	35.00	0.01	0.02	LSAFLSMSG	127.40	8.20	13.97	-	-	-	-	ISLYILLSA	5.30	2.10	3.58
HLA-DRB1*15:01	1	69	85	17	Consensus (smm/nn/sturniolo)	SFTYWLISLYILLSAFL	2.10	3.58	-	-	-	-	YWLISLYIL	38.00	0.04	0.07	TYWLISLYI	263.70	16.00	27.25	-	-	-	-	ISLYILLSA	5.30	2.10	3.58
HLA-DRB1*15:01	1	71	87	17	Consensus (smm/nn/sturniolo)	TYWLISLYILLSAFLSM	2.10	3.58	-	-	-	-	LYILLSAFL	33.00	0.01	0.02	LYILLSAFL	500.70	25.00	42.58	-	-	-	-	ISLYILLSA	5.30	2.10	3.58
HLA-DRB1*15:01	1	73	89	17	Consensus (smm/nn/sturniolo)	WLISLYILLSAFLSMSG	2.10	3.58	-	-	-	-	LYILLSAFL	34.00	0.01	0.02	LSAFLSMSG	207.80	13.00	22.14	-	-	-	-	ISLYILLSA	5.30	2.10	3.58
HLA-DRB1*15:01	1	72	88	17	Consensus (smm/nn/sturniolo)	YWLISLYILLSAFLSMS	2.10	3.58	-	-	-	-	LYILLSAFL	33.00	0.01	0.02	LYILLSAFL	997.40	39.00	66.43	-	-	-	-	ISLYILLSA	5.30	2.10	3.58
HLA-DRB5*01:01	1	70	86	17	Consensus (smm/nn/sturniolo)	FTYWLISLYILLSAFLS	2.10	3.58	-	-	-	-	LYILLSAFL	81.00	2.10	3.58	YILLSAFLS	467.00	34.00	57.91	-	-	-	-	YILLSAFLS	4.90	1.70	2.90
HLA-DRB5*01:01	1	58	74	17	Consensus (smm/nn/sturniolo)	GYSSGIFLLLISFTYWL	2.10	3.58	-	-	-	-	FLLLISFTY	81.00	2.10	3.58	FLLLISFTY	582.20	38.00	64.72	-	-	-	-	FLLLISFTY	4.90	1.70	2.90
HLA-DRB5*01:01	1	63	79	17	Consensus (smm/nn/sturniolo)	IFLLLISFTYWLISLYI	2.10	3.58	-	-	-	-	FLLLISFTY	82.00	2.10	3.58	FLLLISFTY	973.30	47.00	80.05	-	-	-	-	FLLLISFTY	4.90	1.70	2.90
HLA-DPA1*02:01/DPB1*01:01	1	35	47	13	Consensus (comb.lib./smm)	GGILTLFELILGI	2.30	3.59	ILTLFELIL	2.80	3.00	4.68	GILTLFELI	102.00	1.60	2.49	-	-	-	-	-	-	-	-	-	-	-	-
HLA-DPA1*02:01/DPB1*01:01	1	72	88	17	Consensus (comb.lib./smm)	YWLISLYILLSAFLSMS	2.10	3.59	WLISLYILL	1.44	3.60	6.13	WLISLYILL	63.00	0.61	1.04	-	-	-	-	-	-	-	-	-	-	-	-
HLA-DPA1*03:01/DPB1*04:02	1	74	86	13	Consensus (comb.lib./smm)	LISLYILLSAFLS	2.30	3.59	ISLYILLSA	0.19	2.20	3.43	LISLYILLS	170.00	2.40	3.74	-	-	-	-	-	-	-	-	-	-	-	-
HLA-DQA1*05:01/DQB1*02:01	1	41	53	13	Consensus (comb.lib./smm)	FELILGIIVFSLC	2.30	3.59	ELILGIIVF	0.01	0.01	0.02	ILGIIVFSL	1026.00	4.60	7.17	-	-	-	-	-	-	-	-	-	-	-	-
HLA-DRB1*01:01	1	97	109	13	Consensus (comb.lib./smm/nn)	FYFLFHVFGMLLY	2.30	3.59	LFHVFGMLL	0.01	0.01	0.02	LFHVFGMLL	24.00	2.30	3.59	LFHVFGMLL	24.80	7.70	12.01	-	-	-	-	-	-	-	-
HLA-DRB1*01:01	1	98	110	13	Consensus (comb.lib./smm/nn)	YFLFHVFGMLLYA	2.30	3.59	LFHVFGMLL	0.01	0.01	0.02	LFHVFGMLL	24.00	2.30	3.59	LFHVFGMLL	29.60	9.10	14.19	-	-	-	-	-	-	-	-
HLA-DPA1*03:01/DPB1*04:02	1	92	106	15	Consensus (comb.lib./smm)	LPSTFFYFLFHVFGM	3.60	3.60	FFYFLFHVF	0.62	5.30	5.30	FFYFLFHVF	90.00	1.90	1.90	-	-	-	-	-	-	-	-	-	-	-	-
HLA-DRB1*01:01	1	102	116	15	Consensus (comb.lib./smm/nn)	HVFGMLLYAAGGIAV	3.60	3.60	LYAAGGIAV	0.01	0.01	0.01	FGMLLYAAG	22.00	3.60	3.60	LLYAAGGIA	16.20	5.30	5.30	-	-	-	-	-	-	-	-
HLA-DRB1*01:01	1	95	109	15	Consensus (comb.lib./smm/nn)	TFFYFLFHVFGMLLY	3.60	3.60	LFHVFGMLL	0.01	0.01	0.01	LFHVFGMLL	22.00	3.60	3.60	YFLFHVFGM	43.90	15.00	15.00	-	-	-	-	-	-	-	-
HLA-DRB1*01:01	1	103	117	15	Consensus (comb.lib./smm/nn)	VFGMLLYAAGGIAVL	3.60	3.60	LYAAGGIAV	0.01	0.01	0.01	LYAAGGIAV	22.00	3.60	3.60	LLYAAGGIA	12.00	3.60	3.60	-	-	-	-	-	-	-	-
HLA-DRB1*07:01	1	73	87	15	Consensus (comb.lib./smm/nn)	WLISLYILLSAFLSM	3.60	3.60	WLISLYILL	0.08	2.70	2.70	LYILLSAFL	54.00	3.60	3.60	ILLSAFLSM	447.00	30.00	30.00	-	-	-	-	-	-	-	-
HLA-DRB1*15:01	1	104	118	15	Consensus (smm/nn/sturniolo)	FGMLLYAAGGIAVLA	3.60	3.60	-	-	-	-	MLLYAAGGI	132.00	3.70	3.70	MLLYAAGGI	51.50	3.60	3.60	-	-	-	-	MLLYAAGGI	5.20	2.00	2.00
HLA-DRB1*15:01	1	100	114	15	Consensus (smm/nn/sturniolo)	LFHVFGMLLYAAGGI	3.60	3.60	-	-	-	-	FHVFGMLLY	128.00	3.60	3.60	MLLYAAGGI	246.60	15.00	15.00	-	-	-	-	MLLYAAGGI	5.20	2.00	2.00
HLA-DPA1*02:01/DPB1*05:01	1	56	68	13	Consensus (comb.lib./smm)	YTGYSSGIFLLLI	2.31	3.61	YSSGIFLLL	3.89	3.70	5.77	YSSGIFLLL	431.00	0.93	1.45	-	-	-	-	-	-	-	-	-	-	-	-
HLA-DPA1*03:01/DPB1*04:02	1	79	92	14	Consensus (comb.lib./smm)	ILLSAFLSMSGTVL	3.35	3.61	ILLSAFLSM	0.47	4.00	4.31	ILLSAFLSM	140.00	2.70	2.91	-	-	-	-	-	-	-	-	-	-	-	-
HLA-DPA1*03:01/DPB1*04:02	1	35	46	12	Consensus (comb.lib./smm)	GGILTLFELILG	1.22	3.62	ILTLFELIL	0.11	1.60	4.74	ILTLFELIL	89.00	0.84	2.49	-	-	-	-	-	-	-	-	-	-	-	-
HLA-DPA1*01:03/DPB1*02:01	1	57	73	17	Consensus (comb.lib./smm)	TGYSSGIFLLLISFTYW	2.13	3.63	GYSSGIFLL	0.04	3.60	6.13	YSSGIFLLL	65.00	0.66	1.12	-	-	-	-	-	-	-	-	-	-	-	-
HLA-DPA1*02:01/DPB1*05:01	1	55	67	13	Consensus (comb.lib./smm)	QYTGYSSGIFLLL	2.33	3.63	YSSGIFLLL	3.89	3.70	5.77	GYSSGIFLL	436.00	0.95	1.48	-	-	-	-	-	-	-	-	-	-	-	-
HLA-DPA1*02:01/DPB1*05:01	1	98	111	14	Consensus (comb.lib./smm)	YFLFHVFGMLLYAA	3.38	3.63	YFLFHVFGM	7.83	6.30	6.78	YFLFHVFGM	244.00	0.45	0.48	-	-	-	-	-	-	-	-	-	-	-	-
HLA-DPA1*01:03/DPB1*02:01	1	58	74	17	Consensus (comb.lib./smm)	GYSSGIFLLLISFTYWL	2.14	3.64	GYSSGIFLL	0.04	3.60	6.13	YSSGIFLLL	66.00	0.67	1.14	-	-	-	-	-	-	-	-	-	-	-	-
HLA-DPA1*02:01/DPB1*01:01	1	85	100	16	Consensus (comb.lib./smm)	LSMSGTVLPSTFFYFL	3.15	3.64	LPSTFFYFL	1.83	3.70	4.27	VLPSTFFYF	208.00	2.60	3.00	-	-	-	-	-	-	-	-	-	-	-	-
HLA-DPA1*02:01/DPB1*01:01	1	73	89	17	Consensus (comb.lib./smm)	WLISLYILLSAFLSMSG	2.14	3.64	WLISLYILL	1.44	3.60	6.13	WLISLYILL	69.00	0.67	1.14	-	-	-	-	-	-	-	-	-	-	-	-
HLA-DQA1*05:01/DQB1*02:01	1	37	52	16	Consensus (comb.lib./smm)	ILTLFELILGIIVFSL	3.15	3.64	ELILGIIVF	0.01	0.01	0.01	ILTLFELIL	1820.00	6.30	7.27	-	-	-	-	-	-	-	-	-	-	-	-
HLA-DPA1*02:01/DPB1*05:01	1	59	71	13	Consensus (comb.lib./smm)	YSSGIFLLLISFT	2.34	3.65	YSSGIFLLL	3.89	3.70	5.77	YSSGIFLLL	449.00	0.98	1.53	-	-	-	-	-	-	-	-	-	-	-	-
HLA-DPA1*02:01/DPB1*01:01	1	59	73	15	Consensus (comb.lib./smm)	YSSGIFLLLISFTYW	3.65	3.65	YSSGIFLLL	5.65	6.20	6.20	YSSGIFLLL	47.00	1.10	1.10	-	-	-	-	-	-	-	-	-	-	-	-
HLA-DPA1*01/DPB1*04:01	1	35	48	14	Consensus (comb.lib./smm)	GGILTLFELILGII	3.40	3.66	GILTLFELI	0.02	2.80	3.02	GILTLFELI	331.00	4.00	4.31	-	-	-	-	-	-	-	-	-	-	-	-
HLA-DPA1*02:01/DPB1*01:01	1	37	49	13	Consensus (comb.lib./smm)	ILTLFELILGIIV	2.35	3.66	LFELILGII	1.73	2.40	3.74	LFELILGII	142.00	2.30	3.59	-	-	-	-	-	-	-	-	-	-	-	-
HLA-DPA1*01:03/DPB1*02:01	1	59	71	13	Consensus (comb.lib./smm)	YSSGIFLLLISFT	2.35	3.66	IFLLLISFT	0.15	3.20	4.99	YSSGIFLLL	102.00	1.50	2.34	-	-	-	-	-	-	-	-	-	-	-	-
HLA-DPA1*02:01/DPB1*05:01	1	34	46	13	Consensus (comb.lib./smm)	IGGILTLFELILG	2.35	3.66	ILTLFELIL	1.79	2.50	3.90	GILTLFELI	751.00	2.20	3.43	-	-	-	-	-	-	-	-	-	-	-	-
HLA-DPA1*02:01/DPB1*05:01	1	58	73	16	Consensus (comb.lib./smm)	GYSSGIFLLLISFTYW	3.17	3.66	YSSGIFLLL	3.89	5.60	6.46	YSSGIFLLL	604.00	0.74	0.85	-	-	-	-	-	-	-	-	-	-	-	-
HLA-DPA1*02:01/DPB1*05:01	1	59	74	16	Consensus (comb.lib./smm)	YSSGIFLLLISFTYWL	3.17	3.66	YSSGIFLLL	3.89	5.60	6.46	YSSGIFLLL	607.00	0.74	0.85	-	-	-	-	-	-	-	-	-	-	-	-
HLA-DQA1*01:01/DQB1*05:01	1	58	71	14	Consensus (comb.lib./smm)	GYSSGIFLLLISFT	3.40	3.66	SSGIFLLLI	0.35	2.90	3.12	SGIFLLLIS	1375.00	3.90	4.20	-	-	-	-	-	-	-	-	-	-	-	-
HLA-DQA1*01:01/DQB1*05:01	1	57	70	14	Consensus (comb.lib./smm)	TGYSSGIFLLLISF	3.40	3.66	SSGIFLLLI	0.35	2.90	3.12	SGIFLLLIS	1370.00	3.90	4.20	-	-	-	-	-	-	-	-	-	-	-	-
HLA-DQA1*01:01/DQB1*05:01	1	91	103	13	Consensus (comb.lib./smm)	VLPSTFFYFLFHV	2.34	3.66	LPSTFFYFL	1.02	3.80	5.93	STFFYFLFH	723.00	0.89	1.39	-	-	-	-	-	-	-	-	-	-	-	-
HLA-DQA1*01:02/DQB1*06:02	1	99	115	17	Consensus (comb.lib./smm)	FLFHVFGMLLYAAGGIA	2.15	3.66	VFGMLLYAA	0.01	2.40	4.09	VFGMLLYAA	245.00	1.90	3.24	-	-	-	-	-	-	-	-	-	-	-	-
HLA-DQA1*01:02/DQB1*06:02	1	100	116	17	Consensus (comb.lib./smm)	LFHVFGMLLYAAGGIAV	2.15	3.66	VFGMLLYAA	0.01	2.40	4.09	VFGMLLYAA	244.00	1.90	3.24	-	-	-	-	-	-	-	-	-	-	-	-
HLA-DQA1*01:02/DQB1*06:02	1	98	114	17	Consensus (comb.lib./smm)	YFLFHVFGMLLYAAGGI	2.15	3.66	VFGMLLYAA	0.01	2.40	4.09	VFGMLLYAA	245.00	1.90	3.24	-	-	-	-	-	-	-	-	-	-	-	-
HLA-DRB1*04:01	1	82	95	14	Consensus (smm/nn/sturniolo)	SAFLSMSGTVLPST	3.40	3.66	-	-	-	-	FLSMSGTVL	109.00	1.40	1.51	FLSMSGTVL	72.10	3.40	3.66	-	-	-	-	LSMSGTVLP	1.58	17.00	18.31
HLA-DQA1*05:01/DQB1*02:01	1	67	80	14	Consensus (comb.lib./smm)	LISFTYWLISLYIL	3.40	3.67	TYWLISLYI	0.01	0.01	0.01	FTYWLISLY	1021.00	6.80	7.32	-	-	-	-	-	-	-	-	-	-	-	-
HLA-DPA1*01/DPB1*04:01	1	30	45	16	Consensus (comb.lib./smm)	FLTSIGGILTLFELIL	3.20	3.69	GILTLFELI	0.02	3.50	4.04	GILTLFELI	444.00	2.90	3.35	-	-	-	-	-	-	-	-	-	-	-	-
HLA-DPA1*01/DPB1*04:01	1	35	50	16	Consensus (comb.lib./smm)	GGILTLFELILGIIVF	3.20	3.69	GILTLFELI	0.02	3.50	4.04	GILTLFELI	441.00	2.90	3.35	-	-	-	-	-	-	-	-	-	-	-	-
HLA-DPA1*01/DPB1*04:01	1	34	49	16	Consensus (comb.lib./smm)	IGGILTLFELILGIIV	3.20	3.69	GILTLFELI	0.02	3.50	4.04	GILTLFELI	439.00	2.90	3.35	-	-	-	-	-	-	-	-	-	-	-	-
HLA-DPA1*01/DPB1*04:01	1	33	48	16	Consensus (comb.lib./smm)	SIGGILTLFELILGII	3.20	3.69	GILTLFELI	0.02	3.50	4.04	GILTLFELI	435.00	2.90	3.35	-	-	-	-	-	-	-	-	-	-	-	-
HLA-DRB1*08:02	1	110	125	16	Consensus (smm/nn/sturniolo)	AAGGIAVLAHVTRFSS	3.20	3.69	-	-	-	-	IAVLAHVTR	1006.00	3.20	3.69	LAHVTRFSS	70.30	2.50	2.89	-	-	-	-	LAHVTRFSS	0.30	34.00	39.25
HLA-DRB1*08:02	1	111	126	16	Consensus (smm/nn/sturniolo)	AGGIAVLAHVTRFSSS	3.20	3.69	-	-	-	-	LAHVTRFSS	994.00	3.20	3.69	LAHVTRFSS	47.00	1.30	1.50	-	-	-	-	LAHVTRFSS	0.30	34.00	39.25
HLA-DRB1*12:01	1	42	57	16	Consensus (smm/nn)	ELILGIIVFSLCYQYT	3.20	3.69	-	-	-	-	LILGIIVFS	479.00	1.20	1.39	IVFSLCYQY	168.90	5.20	6.00	-	-	-	-	-	-	-	-
HLA-DRB1*15:01	1	79	94	16	Consensus (smm/nn/sturniolo)	ILLSAFLSMSGTVLPS	3.20	3.69	-	-	-	-	LSAFLSMSG	273.00	3.20	3.69	LSAFLSMSG	39.70	2.40	2.77	-	-	-	-	LSAFLSMSG	3.60	12.00	13.85
HLA-DRB3*02:02	1	22	37	16	NetMHCIIpan	VALSVNTAFLTSIGGI	3.20	3.69	-	-	-	-	-	-	-	-	-	-	-	-	LSVNTAFLT	185.43	3.20	3.69	-	-	-	-
HLA-DPA1*01/DPB1*04:01	1	84	99	16	Consensus (comb.lib./smm)	FLSMSGTVLPSTFFYF	3.21	3.70	FLSMSGTVL	0.01	0.01	0.01	MSGTVLPST	947.00	6.40	7.39	-	-	-	-	-	-	-	-	-	-	-	-
HLA-DPA1*02:01/DPB1*01:01	1	58	72	15	Consensus (comb.lib./smm)	GYSSGIFLLLISFTY	3.70	3.70	YSSGIFLLL	5.65	6.20	6.20	YSSGIFLLL	51.00	1.20	1.20	-	-	-	-	-	-	-	-	-	-	-	-
HLA-DPA1*02:01/DPB1*05:01	1	97	111	15	Consensus (comb.lib./smm)	FYFLFHVFGMLLYAA	3.70	3.70	YFLFHVFGM	7.83	7.10	7.10	FLFHVFGML	161.00	0.31	0.31	-	-	-	-	-	-	-	-	-	-	-	-
HLA-DPA1*03:01/DPB1*04:02	1	91	105	15	Consensus (comb.lib./smm)	VLPSTFFYFLFHVFG	3.70	3.70	FFYFLFHVF	0.62	5.30	5.30	FFYFLFHVF	94.00	2.10	2.10	-	-	-	-	-	-	-	-	-	-	-	-
HLA-DQA1*01:02/DQB1*06:02	1	102	116	15	Consensus (comb.lib./smm)	HVFGMLLYAAGGIAV	3.70	3.70	VFGMLLYAA	0.01	1.80	1.80	VFGMLLYAA	238.00	5.60	5.60	-	-	-	-	-	-	-	-	-	-	-	-
HLA-DRB1*01:01	1	96	110	15	Consensus (comb.lib./smm/nn)	FFYFLFHVFGMLLYA	3.70	3.70	LFHVFGMLL	0.01	0.01	0.01	LFHVFGMLL	23.00	3.70	3.70	LFHVFGMLL	37.70	13.00	13.00	-	-	-	-	-	-	-	-
HLA-DRB1*01:01	1	27	41	15	Consensus (comb.lib./smm/nn)	NTAFLTSIGGILTLF	3.70	3.70	FLTSIGGIL	0.03	6.20	6.20	LTSIGGILT	23.00	3.70	3.70	FLTSIGGIL	10.20	2.80	2.80	-	-	-	-	-	-	-	-
HLA-DRB1*01:01	1	94	108	15	Consensus (comb.lib./smm/nn)	STFFYFLFHVFGMLL	3.70	3.70	LFHVFGMLL	0.01	0.01	0.01	FYFLFHVFG	23.00	3.70	3.70	FYFLFHVFG	55.30	17.00	17.00	-	-	-	-	-	-	-	-
HLA-DRB1*01:01	1	26	40	15	Consensus (comb.lib./smm/nn)	VNTAFLTSIGGILTL	3.70	3.70	FLTSIGGIL	0.03	6.20	6.20	LTSIGGILT	23.00	3.70	3.70	FLTSIGGIL	11.30	3.40	3.40	-	-	-	-	-	-	-	-
HLA-DRB1*15:01	1	70	84	15	Consensus (smm/nn/sturniolo)	FTYWLISLYILLSAF	3.70	3.70	-	-	-	-	YWLISLYIL	132.00	3.70	3.70	TYWLISLYI	173.20	12.00	12.00	-	-	-	-	ISLYILLSA	5.30	1.70	1.70
HLA-DRB1*15:01	1	102	116	15	Consensus (smm/nn/sturniolo)	HVFGMLLYAAGGIAV	3.70	3.70	-	-	-	-	MLLYAAGGI	133.00	3.70	3.70	MLLYAAGGI	68.90	5.00	5.00	-	-	-	-	MLLYAAGGI	5.20	2.00	2.00
HLA-DRB1*15:01	1	66	80	15	Consensus (smm/nn/sturniolo)	LLISFTYWLISLYIL	3.70	3.70	-	-	-	-	TYWLISLYI	135.00	3.70	3.70	TYWLISLYI	72.50	5.30	5.30	-	-	-	-	LISFTYWLI	5.40	1.50	1.50
HLA-DPA1*01/DPB1*04:01	1	69	86	18	Consensus (comb.lib./smm)	SFTYWLISLYILLSAFLS	1.25	3.71	FTYWLISLY	0.01	0.01	0.03	WLISLYILL	328.00	2.50	7.40	-	-	-	-	-	-	-	-	-	-	-	-
HLA-DPA1*02:01/DPB1*05:01	1	63	76	14	Consensus (comb.lib./smm)	IFLLLISFTYWLIS	3.45	3.71	LISFTYWLI	5.11	5.10	5.49	LLLISFTYW	542.00	1.80	1.94	-	-	-	-	-	-	-	-	-	-	-	-
HLA-DQA1*01:01/DQB1*05:01	1	94	107	14	Consensus (comb.lib./smm)	STFFYFLFHVFGML	3.45	3.71	TFFYFLFHV	1.56	5.40	5.81	FFYFLFHVF	773.00	1.50	1.62	-	-	-	-	-	-	-	-	-	-	-	-
HLA-DRB1*12:01	1	45	58	14	Consensus (smm/nn)	LGIIVFSLCYQYTG	3.45	3.71	-	-	-	-	IVFSLCYQY	477.00	3.00	3.23	IVFSLCYQY	157.90	3.90	4.20	-	-	-	-	-	-	-	-
HLA-DPA1*01:03/DPB1*02:01	1	78	89	12	Consensus (comb.lib./smm)	YILLSAFLSMSG	1.26	3.72	YILLSAFLS	0.03	1.60	4.74	ILLSAFLSM	93.00	0.91	2.70	-	-	-	-	-	-	-	-	-	-	-	-
HLA-DPA1*02:01/DPB1*01:01	1	77	89	13	Consensus (comb.lib./smm)	LYILLSAFLSMSG	2.40	3.74	LYILLSAFL	3.89	3.70	5.77	ILLSAFLSM	72.00	1.10	1.72	-	-	-	-	-	-	-	-	-	-	-	-
HLA-DRB1*04:05	1	74	86	13	Consensus (smm/nn/sturniolo)	LISLYILLSAFLS	2.40	3.74	-	-	-	-	LYILLSAFL	35.00	0.21	0.33	YILLSAFLS	92.30	3.00	4.68	-	-	-	-	YILLSAFLS	3.75	2.40	3.74
HLA-DRB1*04:05	1	77	89	13	Consensus (smm/nn/sturniolo)	LYILLSAFLSMSG	2.40	3.74	-	-	-	-	LYILLSAFL	48.00	0.39	0.61	YILLSAFLS	104.70	3.50	5.46	-	-	-	-	YILLSAFLS	3.75	2.40	3.74
HLA-DRB1*04:05	1	78	90	13	Consensus (smm/nn/sturniolo)	YILLSAFLSMSGT	2.40	3.74	-	-	-	-	LSAFLSMSG	58.00	0.53	0.83	LSAFLSMSG	233.90	8.30	12.94	-	-	-	-	YILLSAFLS	3.75	2.40	3.74
HLA-DRB1*07:01	1	120	132	13	Consensus (comb.lib./smm/nn)	VTRFSSSGSIASG	2.40	3.74	RFSSSGSIA	0.13	2.40	3.74	FSSSGSIAS	90.00	3.80	5.93	FSSSGSIAS	19.00	2.10	3.27	-	-	-	-	-	-	-	-
HLA-DPA1*01/DPB1*04:01	1	36	51	16	Consensus (comb.lib./smm)	GILTLFELILGIIVFS	3.25	3.75	GILTLFELI	0.02	3.50	4.04	GILTLFELI	452.00	3.00	3.46	-	-	-	-	-	-	-	-	-	-	-	-
HLA-DPA1*01/DPB1*04:01	1	31	46	16	Consensus (comb.lib./smm)	LTSIGGILTLFELILG	3.25	3.75	GILTLFELI	0.02	3.50	4.04	GILTLFELI	456.00	3.00	3.46	-	-	-	-	-	-	-	-	-	-	-	-
HLA-DPA1*01/DPB1*04:01	1	32	47	16	Consensus (comb.lib./smm)	TSIGGILTLFELILGI	3.25	3.75	GILTLFELI	0.02	3.50	4.04	GILTLFELI	447.00	3.00	3.46	-	-	-	-	-	-	-	-	-	-	-	-
HLA-DPA1*01/DPB1*04:01	1	71	86	16	Consensus (comb.lib./smm)	TYWLISLYILLSAFLS	3.25	3.75	LISLYILLS	0.03	4.40	5.08	WLISLYILL	335.00	2.10	2.42	-	-	-	-	-	-	-	-	-	-	-	-
HLA-DPA1*03:01/DPB1*04:02	1	100	115	16	Consensus (comb.lib./smm)	LFHVFGMLLYAAGGIA	3.25	3.75	LFHVFGMLL	0.21	3.80	4.39	LFHVFGMLL	253.00	2.70	3.12	-	-	-	-	-	-	-	-	-	-	-	-
HLA-DPA1*03:01/DPB1*04:02	1	77	92	16	Consensus (comb.lib./smm)	LYILLSAFLSMSGTVL	3.25	3.75	ILLSAFLSM	0.47	5.20	6.00	ILLSAFLSM	135.00	1.30	1.50	-	-	-	-	-	-	-	-	-	-	-	-
HLA-DPA1*03:01/DPB1*04:02	1	76	91	16	Consensus (comb.lib./smm)	SLYILLSAFLSMSGTV	3.25	3.75	ILLSAFLSM	0.47	5.20	6.00	ILLSAFLSM	135.00	1.30	1.50	-	-	-	-	-	-	-	-	-	-	-	-
HLA-DPA1*03:01/DPB1*04:02	1	78	93	16	Consensus (comb.lib./smm)	YILLSAFLSMSGTVLP	3.25	3.75	ILLSAFLSM	0.47	5.20	6.00	ILLSAFLSM	140.00	1.30	1.50	-	-	-	-	-	-	-	-	-	-	-	-
HLA-DQA1*01:02/DQB1*06:02	1	97	113	17	Consensus (comb.lib./smm)	FYFLFHVFGMLLYAAGG	2.20	3.75	VFGMLLYAA	0.01	2.40	4.09	VFGMLLYAA	248.00	2.00	3.41	-	-	-	-	-	-	-	-	-	-	-	-
HLA-DQA1*01:02/DQB1*06:02	1	129	143	15	Consensus (comb.lib./smm)	IASGAMGLIAAICHV	3.75	3.75	AMGLIAAIC	0.07	4.50	4.50	SGAMGLIAA	151.00	3.00	3.00	-	-	-	-	-	-	-	-	-	-	-	-
HLA-DQA1*05:01/DQB1*02:01	1	34	46	13	Consensus (comb.lib./smm)	IGGILTLFELILG	2.40	3.75	ILTLFELIL	0.01	0.01	0.02	ILTLFELIL	1041.00	4.80	7.48	-	-	-	-	-	-	-	-	-	-	-	-
HLA-DRB5*01:01	1	64	80	17	Consensus (smm/nn/sturniolo)	FLLLISFTYWLISLYIL	2.20	3.75	-	-	-	-	FLLLISFTY	85.00	2.20	3.75	FLLLISFTY	1161.30	50.00	85.16	-	-	-	-	FLLLISFTY	4.90	1.70	2.90
HLA-DRB5*01:01	1	78	94	17	Consensus (smm/nn/sturniolo)	YILLSAFLSMSGTVLPS	2.20	3.75	-	-	-	-	YILLSAFLS	85.00	2.20	3.75	FLSMSGTVL	215.10	23.00	39.17	-	-	-	-	YILLSAFLS	4.90	1.70	2.90
HLA-DRB5*01:01	1	56	72	17	Consensus (smm/nn/sturniolo)	YTGYSSGIFLLLISFTY	2.20	3.75	-	-	-	-	YTGYSSGIF	84.00	2.20	3.75	FLLLISFTY	660.50	40.00	68.13	-	-	-	-	FLLLISFTY	4.90	1.70	2.90
HLA-DQA1*05:01/DQB1*02:01	1	30	45	16	Consensus (comb.lib./smm)	FLTSIGGILTLFELIL	3.25	3.76	ILTLFELIL	0.01	0.01	0.01	IGGILTLFE	1865.00	6.50	7.50	-	-	-	-	-	-	-	-	-	-	-	-
HLA-DQA1*05:01/DQB1*02:01	1	74	89	16	Consensus (comb.lib./smm)	LISLYILLSAFLSMSG	3.25	3.76	LYILLSAFL	0.01	0.01	0.01	LYILLSAFL	1857.00	6.50	7.50	-	-	-	-	-	-	-	-	-	-	-	-
HLA-DQA1*05:01/DQB1*03:01	1	110	127	18	Consensus (comb.lib./smm)	AAGGIAVLAHVTRFSSSG	1.27	3.76	AAGGIAVLA	0.01	2.00	5.92	AAGGIAVLA	21.00	0.54	1.60	-	-	-	-	-	-	-	-	-	-	-	-
HLA-DPA1*02:01/DPB1*01:01	1	57	69	13	Consensus (comb.lib./smm)	TGYSSGIFLLLIS	2.42	3.77	YSSGIFLLL	5.65	4.60	7.17	YSSGIFLLL	25.00	0.24	0.37	-	-	-	-	-	-	-	-	-	-	-	-
HLA-DPA1*02:01/DPB1*05:01	1	57	72	16	Consensus (comb.lib./smm)	TGYSSGIFLLLISFTY	3.26	3.77	YSSGIFLLL	3.89	5.60	6.46	YSSGIFLLL	684.00	0.93	1.07	-	-	-	-	-	-	-	-	-	-	-	-
HLA-DQA1*01:01/DQB1*05:01	1	56	69	14	Consensus (comb.lib./smm)	YTGYSSGIFLLLIS	3.50	3.77	SSGIFLLLI	0.35	2.90	3.12	SSGIFLLLI	1437.00	4.10	4.41	-	-	-	-	-	-	-	-	-	-	-	-
HLA-DRB1*01:01	1	103	116	14	Consensus (comb.lib./smm/nn)	VFGMLLYAAGGIAV	3.50	3.77	LYAAGGIAV	0.01	0.01	0.01	LLYAAGGIA	26.00	3.50	3.77	LLYAAGGIA	11.20	4.10	4.41	-	-	-	-	-	-	-	-
HLA-DRB1*01:01	1	26	39	14	Consensus (comb.lib./smm/nn)	VNTAFLTSIGGILT	3.50	3.77	FLTSIGGIL	0.03	5.50	5.92	FLTSIGGIL	26.00	3.50	3.77	FLTSIGGIL	9.70	3.10	3.34	-	-	-	-	-	-	-	-
HLA-DRB1*04:01	1	81	94	14	Consensus (smm/nn/sturniolo)	LSAFLSMSGTVLPS	3.50	3.77	-	-	-	-	FLSMSGTVL	103.00	1.20	1.29	FLSMSGTVL	75.10	3.50	3.77	-	-	-	-	LSMSGTVLP	1.58	17.00	18.31
HLA-DRB1*07:01	1	64	77	14	Consensus (comb.lib./smm/nn)	FLLLISFTYWLISL	3.50	3.77	LISFTYWLI	0.01	0.64	0.69	LISFTYWLI	61.00	3.50	3.77	LLISFTYWL	112.40	13.00	14.00	-	-	-	-	-	-	-	-
HLA-DRB5*01:01	1	79	92	14	Consensus (smm/nn/sturniolo)	ILLSAFLSMSGTVL	3.50	3.77	-	-	-	-	LSAFLSMSG	79.00	3.50	3.77	FLSMSGTVL	278.20	20.00	21.54	-	-	-	-	FLSMSGTVL	4.20	2.50	2.69
HLA-DPA1*02:01/DPB1*01:01	1	55	67	13	Consensus (comb.lib./smm)	QYTGYSSGIFLLL	2.43	3.79	YSSGIFLLL	5.65	4.60	7.17	GYSSGIFLL	27.00	0.26	0.41	-	-	-	-	-	-	-	-	-	-	-	-
HLA-DPA1*02:01/DPB1*01:01	1	56	68	13	Consensus (comb.lib./smm)	YTGYSSGIFLLLI	2.43	3.79	YSSGIFLLL	5.65	4.60	7.17	YSSGIFLLL	26.00	0.26	0.41	-	-	-	-	-	-	-	-	-	-	-	-
HLA-DPA1*01:03/DPB1*02:01	1	93	110	18	Consensus (comb.lib./smm)	PSTFFYFLFHVFGMLLYA	1.28	3.80	PSTFFYFLF	0.01	2.40	7.10	FFYFLFHVF	24.00	0.17	0.50	-	-	-	-	-	-	-	-	-	-	-	-
HLA-DPA1*02:01/DPB1*01:01	1	91	107	17	Consensus (comb.lib./smm)	VLPSTFFYFLFHVFGML	2.23	3.80	LPSTFFYFL	1.83	4.10	6.98	FFYFLFHVF	41.00	0.36	0.61	-	-	-	-	-	-	-	-	-	-	-	-
HLA-DPA1*02:01/DPB1*05:01	1	66	80	15	Consensus (comb.lib./smm)	LLISFTYWLISLYIL	3.80	3.80	LISFTYWLI	5.11	5.80	5.80	FTYWLISLY	446.00	1.80	1.80	-	-	-	-	-	-	-	-	-	-	-	-
HLA-DPA1*03:01/DPB1*04:02	1	39	53	15	Consensus (comb.lib./smm)	TLFELILGIIVFSLC	3.80	3.80	FELILGIIV	0.33	4.00	4.00	ILGIIVFSL	154.00	3.60	3.60	-	-	-	-	-	-	-	-	-	-	-	-
HLA-DRB1*08:02	1	115	129	15	Consensus (smm/nn/sturniolo)	AVLAHVTRFSSSGSI	3.80	3.80	-	-	-	-	LAHVTRFSS	483.00	3.80	3.80	LAHVTRFSS	50.10	0.55	0.55	-	-	-	-	LAHVTRFSS	0.30	31.00	31.00
HLA-DPA1*02:01/DPB1*01:01	1	89	100	12	Consensus (comb.lib./smm)	GTVLPSTFFYFL	1.28	3.81	LPSTFFYFL	1.83	1.90	5.63	VLPSTFFYF	71.00	0.67	1.99	-	-	-	-	-	-	-	-	-	-	-	-
HLA-DPA1*02:01/DPB1*01:01	1	73	84	12	Consensus (comb.lib./smm)	WLISLYILLSAF	1.28	3.81	WLISLYILL	1.44	1.70	5.04	WLISLYILL	86.00	0.87	2.58	-	-	-	-	-	-	-	-	-	-	-	-
HLA-DRB1*07:01	1	27	42	16	Consensus (comb.lib./smm/nn)	NTAFLTSIGGILTLFE	3.30	3.81	FLTSIGGIL	6.20	17.00	19.62	FLTSIGGIL	106.00	3.30	3.81	FLTSIGGIL	13.40	0.90	1.04	-	-	-	-	-	-	-	-
HLA-DRB1*07:01	1	26	41	16	Consensus (comb.lib./smm/nn)	VNTAFLTSIGGILTLF	3.30	3.81	FLTSIGGIL	6.20	17.00	19.62	FLTSIGGIL	105.00	3.30	3.81	FLTSIGGIL	12.70	0.84	0.97	-	-	-	-	-	-	-	-
HLA-DRB1*15:01	1	100	115	16	Consensus (smm/nn/sturniolo)	LFHVFGMLLYAAGGIA	3.30	3.81	-	-	-	-	MLLYAAGGI	276.00	3.30	3.81	MLLYAAGGI	204.40	13.00	15.01	-	-	-	-	MLLYAAGGI	5.20	2.20	2.54
HLA-DRB1*15:01	1	67	82	16	Consensus (smm/nn/sturniolo)	LISFTYWLISLYILLS	3.30	3.81	-	-	-	-	LISFTYWLI	276.00	3.30	3.81	TYWLISLYI	221.70	14.00	16.16	-	-	-	-	LISFTYWLI	5.40	1.70	1.96
HLA-DRB1*15:01	1	80	95	16	Consensus (smm/nn/sturniolo)	LLSAFLSMSGTVLPST	3.30	3.81	-	-	-	-	LSAFLSMSG	280.00	3.30	3.81	LSAFLSMSG	44.50	2.80	3.23	-	-	-	-	LSAFLSMSG	3.60	12.00	13.85
[truncated: 24,723 more rows]

## Sheet: MHC II HUMAN LIST
allele	seq_num	start	end	length	method	peptide	percentile_rank	adjusted_rank	comblib_core	comblib_score	comblib_rank	comblib_adjusted_rank	smm_align_core	smm_align_ic50	smm_align_rank	smm_align_adjusted_rank	nn_align_core	nn_align_ic50	nn_align_rank	nn_align_adjusted_rank	netmhciipan_core	netmhciipan_ic50	netmhciipan_rank	netmhciipan_adjusted_rank	sturniolo_core	sturniolo_score	sturniolo_rank	sturniolo_adjusted_rank
[truncated: 760 more rows]

[truncated: 19 more sheets: MHCII Human consensus, MHC II MOUSE, MHC II Mouse C, MHC II MOUSE CONSENSUS, MHC2Pred, MHC2Pred list, MHC2Pred CONSENSUS, MHCI Human complete, MHCI Human, MHCI Human consensus, MHCI Mouse complete, MHCI Mouse, MHCI Mouse consensus, MHCI Rat complete, MHCI Rat, MHCI Rat consensus, NETCHOP, PCPS, Database]
