# Supplementary material for: Probing the Rhipicephalus bursa Sialomes in Potential Anti-Tick Vaccine Candidates: A Reverse Vaccinology Approach
Source: Biomedicines. 2021 Mar 31;9(4):363. doi: 10.3390/biomedicines9040363 (PMC8067113; doi:10.3390/biomedicines9040363)
Supplement: Supplementary file 1 [file biomedicines-09-00363-s001.zip › Spreadsheet S4 - EVASIN.xlsx]

## Sheet: NetSurf
id	seq	n	rsa	asa	q3	p[q3_H]	p[q3_E]	p[q3_C]	q8	p[q8_G]	p[q8_H]	p[q8_I]	p[q8_B]	p[q8_E]	p[q8_S]	p[q8_T]	p[q8_C]	phi	psi	disorder
ASD	M	1	0.7710796594619751	154.293039858	C	2.710514127102215e-05	9.190224773192313e-06	0.9999637603759766	C	2.7929386305913795e-06	4.4548573896463495e-06	1.9073913559708444e-09	2.9450316105794627e-06	2.9260563678690232e-06	1.9815774066955782e-05	2.932922143372707e-05	0.9999376535415649	-82.69692993164062	139.49522399902344	0.9897797703742981
ASD	K	2	0.7419495582580566	152.619024134	C	0.00010644717258401215	0.001650860533118248	0.9982427358627319	C	2.0367740944493562e-05	2.3047956346999854e-05	1.421840352122672e-07	0.0005492319469340146	0.0007264489540830255	0.0006362925632856786	0.00016384563059546053	0.9978805780410767	-93.42619323730469	142.24830627441406	0.9820423722267151
ASD	S	3	0.45422130823135376	53.2347373247	C	0.00014896134962327778	0.0009860257850959897	0.998865008354187	C	3.368923353264108e-05	5.079025504528545e-05	3.09776133633477e-08	0.00016013529966585338	0.000563493522349745	0.0013246487360447645	0.00012306380085647106	0.9977442026138306	-93.09771728515625	141.37521362304688	0.9512924551963806
ASD	P	4	0.5740143060684204	81.4526300311	C	0.004208637401461601	0.0004391560796648264	0.9953521490097046	C	0.0008331311400979757	0.002238527173176408	1.9523447463143384e-06	0.00010663701687008142	0.0004117086937185377	0.0024399750400334597	0.0042553190141916275	0.9897127151489258	-67.73310089111328	-32.03065872192383	0.9441949129104614
ASD	T	5	0.5737320184707642	79.5766309619	C	0.0069028465077281	0.0007116409251466393	0.9923855066299438	C	0.0024003328289836645	0.004573696292936802	7.54744451114675e-06	0.00033290390274487436	0.0006505175260826945	0.005895188078284264	0.008436706848442554	0.9777031540870667	-83.74833679199219	-16.330881118774414	0.9369063377380371
ASD	H	6	0.578116238117218	105.159343714	C	0.008406446315348148	0.000826405652333051	0.9907671213150024	C	0.0016422143671661615	0.0043953172862529755	1.2442214938346297e-05	0.00023933794000186026	0.0006203414523042738	0.003707523923367262	0.002665169071406126	0.9867175817489624	-84.39506530761719	-15.000466346740723	0.9639316201210022
ASD	S	7	0.49280405044555664	57.7566347122	C	0.01093999668955803	0.0007400052854791284	0.988319993019104	C	0.0008562179864384234	0.005579761229455471	6.613790446863277e-06	0.0001508227433077991	0.0004605263820849359	0.0016699103871360421	0.00139940669760108	0.9898766875267029	-76.83106994628906	-50.70048904418945	0.9540875554084778
ASD	T	8	0.5055534243583679	70.1202599585	C	0.009236869402229786	0.00031452978146262467	0.990448534488678	C	0.0005536866374313831	0.004826854448765516	8.150021130859386e-06	5.0693826779024675e-05	0.0002189088991144672	0.0009418998379260302	0.0011049548629671335	0.9922947883605957	-76.87564086914062	-35.62824630737305	0.9793887734413147
ASD	R	9	0.5429219007492065	124.329115272	C	0.010005275718867779	0.0007570204325020313	0.9892376661300659	C	0.0010568394791334867	0.0059973387978971004	3.5370278055779636e-05	0.000162341064424254	0.0006062220199964941	0.0013777426211163402	0.0013016617158427835	0.9894624352455139	-76.1458511352539	-37.37162399291992	0.9647245407104492
ASD	L	10	0.39422136545181274	72.1819320142	C	0.007052007596939802	0.00028855560231022537	0.9926595091819763	C	0.0003148443065583706	0.0031857790891081095	5.448146566777723e-06	3.730091339093633e-05	0.000178920294274576	0.0003694835468195379	0.0004694321542046964	0.9954388737678528	-72.24481201171875	-49.986778259277344	0.9899339079856873
ASD	L	11	0.38051483035087585	69.6722654372	C	0.008421526290476322	0.0003871189255733043	0.9911913275718689	C	0.00040268301381729543	0.004423520993441343	1.5251601325871889e-05	7.35495996195823e-05	0.00025270567857660353	0.0007338607683777809	0.001003903686068952	0.9930945634841919	-71.24082946777344	-41.95536422729492	0.9894464612007141
ASD	A	12	0.357244074344635	39.3682969928	C	0.009436666034162045	0.00016845687059685588	0.9903948903083801	C	0.00030097339185886085	0.0049575273878872395	1.0551842024142388e-05	2.104611303366255e-05	0.00011895120405824855	0.0004491560976020992	0.000591134768910706	0.9935505390167236	-68.88379669189453	-42.52329635620117	0.9910175800323486
ASD	H	13	0.5352961421012878	97.3703682482	C	0.006083053071051836	0.0001391760160913691	0.9937777519226074	C	0.0003012286906596273	0.004075354430824518	1.4151917639537714e-05	3.8206973840715364e-05	0.00010606906289467588	0.0006310689495876431	0.0007591892499476671	0.9940747618675232	-70.38921356201172	-43.46289825439453	0.9945100545883179
ASD	L	14	0.4560753107070923	83.5073893905	C	0.0022366552148014307	8.66535265231505e-05	0.9976766705513	C	9.025652980199084e-05	0.0010845325887203217	1.413852373843838e-06	1.5805859220563434e-05	5.174452599021606e-05	0.00020362407667562366	0.00025242051924578846	0.9983002543449402	-75.80958557128906	-42.58839416503906	0.9987118244171143
ASD	L	15	0.42575231194496155	77.9552483171	C	0.0019297304097563028	0.0001040404022205621	0.9979662895202637	C	9.38511366257444e-05	0.0009519488667137921	1.5638521517757908e-06	2.93813045573188e-05	5.880748722120188e-05	0.00028449800447560847	0.00044933040044270456	0.998130738735199	-74.51055908203125	-31.525074005126953	0.9991416931152344
ASD	L	16	0.45811140537261963	83.8801983237	C	0.0019991621375083923	0.00018835411174222827	0.9978125095367432	C	0.000121014985779766	0.0010434737196192145	2.0926111119479174e-06	3.791211929637939e-05	0.00012011951912427321	0.0004316095437388867	0.0004995326162315905	0.9977442026138306	-77.35099792480469	-31.07179832458496	0.9988383650779724
ASD	A	17	0.459926962852478	50.6839513063	C	0.0014334629522636533	0.000246659416006878	0.9983198046684265	C	7.282457227120176e-05	0.0007230989867821336	1.2836226233048365e-06	2.8352009394438937e-05	0.0001720915170153603	0.00038740207673981786	0.00031672039767727256	0.9982983469963074	-76.81341552734375	-37.6032600402832	0.9990591406822205
ASD	A	18	0.48950934410095215	53.9439297199	C	0.0007930995780043304	0.00023077233345247805	0.9989761114120483	C	5.071472696727142e-05	0.0003831711655948311	2.3462654041850328e-07	3.2112282497109845e-05	0.00014011000166647136	0.0002440411044517532	0.00022527104010805488	0.9989243149757385	-79.57075500488281	-16.959802627563477	0.9993570446968079
ASD	V	19	0.5463411808013916	83.9726394892	C	0.00048744920059107244	0.0003007326158694923	0.9992117881774902	C	2.6845202228287235e-05	0.00019222110859118402	8.450358990330642e-08	3.2471329177496955e-05	0.00015906128101050854	0.00018152795382775366	0.00012607405369635671	0.9992817044258118	-85.30391693115234	132.88006591796875	0.9994785189628601
ASD	A	20	0.6027683615684509	66.4250734448	C	0.00021074828691780567	0.0002674552670214325	0.9995218515396118	C	1.3223812857177109e-05	6.614385347347707e-05	5.7613970483316734e-08	2.570965443737805e-05	0.00012610714475158602	0.00010609648597892374	8.456716750515625e-05	0.9995781779289246	-86.46333312988281	131.88986206054688	0.9995088577270508
ASD	V	21	0.5908641219139099	90.8158155382	C	0.0002917260571848601	0.0016073972219601274	0.9981009364128113	C	3.1876101274974644e-05	9.884813334792852e-05	9.520987731548303e-08	0.00012213020818307996	0.0008550449856556952	0.00039740954525768757	0.00017091173504013568	0.9983237385749817	-93.54136657714844	139.05885314941406	0.9988489151000977
ASD	S	22	0.681511640548706	79.8731642723	C	0.0004183694545645267	0.0019501118222251534	0.9976315498352051	C	4.9006248445948586e-05	0.00015584836364723742	7.73190151903691e-08	0.00018995642312802374	0.0008467709994874895	0.00044765978236682713	0.0003225018153898418	0.9979881048202515	-96.09696960449219	145.83799743652344	0.9988929629325867
ASD	S	23	0.6775186657905579	79.4051876307	C	0.0006145526422187686	0.001847539097070694	0.9975379705429077	C	8.823749521980062e-05	0.00019658436940517277	1.6583160800109908e-07	0.00017694273265078664	0.0007786371279507875	0.0007380503229796886	0.0005414016195572913	0.9974799752235413	-92.91363525390625	148.51773071289062	0.997634768486023
ASD	D	24	0.8065270781517029	116.220551962	C	0.0006529662641696632	0.0016757962293922901	0.9976711869239807	C	0.00011883672414114699	0.00016893002612050623	2.01490280460348e-07	0.0001643453724682331	0.0008365207468159497	0.0011579589918255806	0.0011879508383572102	0.9963651895523071	-90.45233154296875	124.32782745361328	0.9947015047073364
ASD	V	25	0.7196224331855774	110.605967981	C	0.0016390734817832708	0.004732873290777206	0.9936280250549316	C	0.0002993563248310238	0.0008117029792629182	1.1657807590381708e-06	0.0005534737138077617	0.0036221772897988558	0.0032215712126344442	0.003696514992043376	0.987794041633606	-91.72286987304688	122.09757995605469	0.9767873883247375
ASD	S	26	0.7405855059623718	86.7966212988	C	0.00283767725341022	0.004189441911876202	0.9929728507995605	C	0.0008102124556899071	0.0016919637564569712	3.641412376964581e-06	0.0009322589030489326	0.0034511713311076164	0.010119101963937283	0.017533430829644203	0.9654582738876343	-95.12060546875	90.9755630493164	0.9636093974113464
ASD	G	27	0.8293852210044861	65.2726168931	C	0.0007614482892677188	0.0017084063729271293	0.9975301623344421	C	0.0006660735234618187	0.00023104109277483076	1.592874127709365e-06	0.00013390353706199676	0.0017656381241977215	0.013841641135513783	0.017465930432081223	0.9658941626548767	100.01737976074219	48.36200714111328	0.9684748649597168
ASD	E	28	0.805961012840271	140.801388943	C	0.0012692840537056327	0.009319430217146873	0.9894112944602966	C	0.000611630268394947	0.0004683036240749061	7.625339435435308e-07	0.0008481629774905741	0.006712948903441429	0.008442550897598267	0.003539078403264284	0.9793764352798462	-94.40386199951172	138.0071563720703	0.9513713121414185
ASD	E	29	0.838049590587616	146.407263476	C	0.0007441248162649572	0.017621077597141266	0.981634795665741	C	0.00021952702081762254	0.0002154826943296939	2.2895666518252256e-07	0.0006892855744808912	0.01280929520726204	0.004894250072538853	0.002034346805885434	0.979137659072876	-99.26384735107422	139.10533142089844	0.9517219066619873
ASD	E	30	0.7759727239608765	135.562434876	C	0.0011163402814418077	0.04325553774833679	0.9556281566619873	C	0.0003068141813855618	0.00045188984950073063	8.659275749778317e-07	0.0014829273568466306	0.030911501497030258	0.0031841197051107883	0.0017222448950633407	0.9619396328926086	-101.03366088867188	137.45919799804688	0.9057291746139526
ASD	E	31	0.7457209229469299	130.277445239	C	0.0012443943414837122	0.08668216317892075	0.9120734930038452	C	0.00032540911342948675	0.0004912617732770741	8.4006751421839e-07	0.0017620213329792023	0.06687024235725403	0.0045618354342877865	0.0016538898926228285	0.9243344664573669	-108.73335266113281	136.80543518066406	0.8350987434387207
ASD	I	32	0.6955891847610474	128.683999181	C	0.0015302103711292148	0.17959021031856537	0.8188795447349548	C	0.0005663672927767038	0.0005103921866975725	1.0939949106614222e-06	0.004754332359880209	0.1363278329372406	0.0071154250763356686	0.002423048485070467	0.8483014702796936	-101.95673370361328	132.7177276611328	0.6858653426170349
ASD	V	33	0.5811536908149719	89.3233222783	C	0.0034602468367666006	0.2407476305961609	0.7557921409606934	C	0.001444293069653213	0.0013336213305592537	4.849869128520368e-06	0.005710236262530088	0.19297029078006744	0.011371171101927757	0.0057764723896980286	0.781389057636261	-108.67542266845703	135.19229125976562	0.541053831577301
ASD	S	34	0.6867075562477112	80.4821255922	C	0.00836297869682312	0.1669280230998993	0.8247090578079224	C	0.0035880296491086483	0.003442030632868409	3.282179022789933e-05	0.007305454462766647	0.14058321714401245	0.03375394642353058	0.022399628534913063	0.7888947129249573	-110.261962890625	142.6725311279297	0.3570979833602905
ASD	D	35	0.6826508045196533	98.3699809313	C	0.011212102137506008	0.11420745402574539	0.874580442905426	C	0.008701245300471783	0.003431500168517232	2.602997665235307e-05	0.003222812432795763	0.11262592673301697	0.0819285660982132	0.03710419684648514	0.752959668636322	-104.21977233886719	125.45968627929688	0.2297447919845581
ASD	E	36	0.6947606801986694	121.374690831	C	0.012789574451744556	0.2656402289867401	0.7215701341629028	C	0.007991578429937363	0.005009448155760765	6.751464388798922e-05	0.013455530628561974	0.2725127935409546	0.051080476492643356	0.0268779955804348	0.6230047345161438	-110.62205505371094	135.4113311767578	0.10274497419595718
ASD	Y	37	0.31319117546081543	66.928954196	C	0.013862277381122112	0.39797243475914	0.5881652235984802	C	0.008744961582124233	0.007052614353597164	8.620925655122846e-05	0.03610967844724655	0.33962103724479675	0.043650563806295395	0.021307045593857765	0.5434278845787048	-112.29476928710938	133.97393798828125	0.10281869769096375
ASD	D	38	0.5543684363365173	79.8844916761	C	0.0074535240419209	0.2684403359889984	0.7241061329841614	C	0.0037577925249934196	0.002265814458951354	4.637095844373107e-05	0.02442728728055954	0.19639045000076294	0.022502221167087555	0.010075290687382221	0.7405346632003784	-97.72993469238281	114.6683349609375	0.1018303632736206
ASD	Y	39	0.16187684237957	34.5930812165	C	0.012003196403384209	0.016989663243293762	0.9710071086883545	T	0.026411132887005806	0.004350319970399141	3.2920088415266946e-05	0.004908916540443897	0.014178585261106491	0.05664844438433647	0.4483237862586975	0.44514596462249756	-86.33103942871094	-1.7908698320388794	0.04929477721452713
ASD	T	40	0.6906319260597229	95.7906481445	C	0.018209852278232574	0.014964938163757324	0.9668252468109131	T	0.023724274709820747	0.004955517128109932	9.042994497576728e-05	0.004000661429017782	0.010392416268587112	0.1551511287689209	0.6046115756034851	0.19707395136356354	-88.05905151367188	0.0317111499607563	0.024429434910416603
ASD	T	41	0.30080583691596985	41.7217695802	C	0.00820591114461422	0.021058792248368263	0.9707353115081787	S	0.0038296061102300882	0.002985842525959015	2.7349167794454843e-05	0.007669050246477127	0.011593314819037914	0.5528932809829712	0.013188869692385197	0.4078126847743988	-102.57064056396484	138.462158203125	0.040546026080846786
ASD	P	42	0.6635805368423462	94.1620781779	C	0.1369822472333908	0.004802658688277006	0.8582150936126709	T	0.05539318546652794	0.06840182840824127	0.0002990291395690292	0.001798509038053453	0.002839120337739587	0.26287803053855896	0.43711423873901367	0.1712760478258133	-66.88273620605469	-20.395212173461914	0.028785159811377525
ASD	D	43	0.5064379572868347	72.977709645	C	0.11864721775054932	0.015272584743797779	0.8660802245140076	T	0.08577218651771545	0.06821736693382263	0.0002785265678539872	0.009564523585140705	0.010584372095763683	0.13425587117671967	0.3899397552013397	0.30138736963272095	-90.09434509277344	19.144548416137695	0.05317170172929764
ASD	L	44	0.16372838616371155	29.9786675066	H	0.5685012340545654	0.06145019456744194	0.3700485825538635	G	0.3434913456439972	0.2125345915555954	0.0007559317746199667	0.019068298861384392	0.04514379799365997	0.04616565629839897	0.09664938598871231	0.23619097471237183	-73.82411193847656	-17.494823455810547	0.061988309025764465
ASD	D	45	0.4712284505367279	67.9040197223	H	0.554394543170929	0.07764724642038345	0.3679582178592682	G	0.38527312874794006	0.18704669177532196	0.0008068849565461278	0.009981263428926468	0.0672529861330986	0.042631350457668304	0.12645545601844788	0.18055227398872375	-78.4521713256836	-12.571795463562012	0.07111336290836334
ASD	A	46	0.2956843972206116	32.5844205737	H	0.4660201966762543	0.09095462411642075	0.4430251121520996	G	0.41525599360466003	0.15262866020202637	0.0007561183301731944	0.007491488475352526	0.0716838538646698	0.039913661777973175	0.1359277367591858	0.17634247243404388	-82.9599609375	-7.081547260284424	0.04589826986193657
ASD	Y	47	0.2044820487499237	43.6978138179	C	0.18719114363193512	0.1943001002073288	0.6185087561607361	C	0.17615890502929688	0.06793926656246185	0.0011277844896540046	0.036480825394392014	0.15096217393875122	0.09610975533723831	0.08543236553668976	0.3857889175415039	-95.89268493652344	81.89826965332031	0.10975076258182526
ASD	T	48	0.2683819532394409	37.2245769143	C	0.0017702820478007197	0.15264742076396942	0.8455823063850403	C	0.0013413751730695367	0.0005683515919372439	3.133093559881672e-05	0.04052108898758888	0.1129244938492775	0.20348982512950897	0.006958385463804007	0.6341651678085327	-114.76248931884766	128.55665588378906	0.12075255066156387
ASD	P	49	0.3199053406715393	45.3945678413	C	0.0007444134098477662	0.28011468052864075	0.7191409468650818	C	0.00041574027272872627	0.0002350938448216766	2.081284037558362e-05	0.09456105530261993	0.20034757256507874	0.09707430750131607	0.009108239784836769	0.598237156867981	-67.38704681396484	144.1399383544922	0.07044447213411331
ASD	I	50	0.3240181505680084	59.9433578551	C	0.0015354991191998124	0.04326578602194786	0.9551987648010254	C	0.001581805758178234	0.0004440971533767879	6.945122549950611e-06	0.03290284797549248	0.027380049228668213	0.13709616661071777	0.008737999014556408	0.7918500900268555	-90.91925048828125	137.41030883789062	0.12055140733718872
ASD	P	51	0.6652182936668396	94.3944758713	C	0.0071426331996917725	0.008759916760027409	0.984097421169281	C	0.012486374005675316	0.0025119069032371044	1.0697158359107561e-05	0.004284034948796034	0.007544922176748514	0.07257212698459625	0.4038981795310974	0.49669167399406433	-61.47190856933594	143.69549560546875	0.19514691829681396
ASD	G	52	0.8350836038589478	65.7210796237	C	0.012513997964560986	0.0014217149000614882	0.9860643148422241	T	0.018891867250204086	0.00360980536788702	6.110389222158119e-05	0.0005443996051326394	0.0013561527011916041	0.09175588935613632	0.5608834624290466	0.322897344827652	78.05717468261719	7.4470295906066895	0.280233770608902
ASD	A	53	0.3883804678916931	42.7995275617	C	0.015029272995889187	0.010309997014701366	0.9746607542037964	C	0.008591115474700928	0.0031830843072384596	1.7100737750297412e-05	0.005678700283169746	0.005488961935043335	0.07700426876544952	0.015351497568190098	0.8846852779388428	-86.76204681396484	141.6636505126953	0.3020480275154114
ASD	R	54	0.7535010576248169	172.551742196	C	0.007239137310534716	0.03168463334441185	0.9610762596130371	C	0.005173160694539547	0.0015192097052931786	1.3039377336099278e-05	0.019077878445386887	0.021817626431584358	0.10298528522253036	0.02264046110212803	0.8267732858657837	-96.98820495605469	121.82078552246094	0.3335075080394745
ASD	R	55	0.41721975803375244	95.5433245897	C	0.002179037779569626	0.0219175536185503	0.9759033918380737	C	0.0016536100301891565	0.000928218592889607	5.279687684378587e-06	0.011222077533602715	0.016014214605093002	0.15365669131278992	0.013498200103640556	0.8030217289924622	-92.53665924072266	134.460693359375	0.33951833844184875
ASD	P	56	0.436642587184906	61.9595831215	C	0.004165932070463896	0.013885599561035633	0.9819484353065491	C	0.002280282089486718	0.0013346777996048331	1.2259703908057418e-05	0.0032739033922553062	0.011624587699770927	0.04548746347427368	0.037097249180078506	0.8988895416259766	-72.6532211303711	143.10667419433594	0.35240641236305237
ASD	S	57	0.5710745453834534	66.9299367189	C	0.005553670693188906	0.06048210337758064	0.9339642524719238	C	0.004145491402596235	0.002010517055168748	2.113984737661667e-05	0.019385691732168198	0.0523516908288002	0.07935834676027298	0.04893304035067558	0.7937940955162048	-99.44194793701172	144.25897216796875	0.31804412603378296
ASD	L	58	0.2781553268432617	50.930240345	C	0.014530242420732975	0.1018095538020134	0.8836602568626404	C	0.011494236998260021	0.005740095861256123	7.219432882266119e-05	0.041679538786411285	0.0737106204032898	0.10535042732954025	0.03334875777363777	0.7286041378974915	-93.06256866455078	126.0000228881836	0.3399290442466736
ASD	N	59	0.5543450117111206	81.1561097145	C	0.006970773451030254	0.06036387383937836	0.9326654076576233	C	0.004104476887732744	0.0022009527310729027	2.19069352169754e-05	0.012381823733448982	0.04314189776778221	0.03206320106983185	0.01666812226176262	0.8894175887107849	-100.5534896850586	112.68330383300781	0.3894757926464081
ASD	L	60	0.29245564341545105	53.5486283094	C	0.05888322740793228	0.025982430204749107	0.9151343107223511	C	0.07308874279260635	0.02175268530845642	0.00020322564523667097	0.008261415176093578	0.019611001014709473	0.06706995517015457	0.22678634524345398	0.5832266211509705	-80.58446502685547	9.324844360351562	0.41817691922187805
ASD	G	61	0.46019917726516724	36.2176752508	C	0.06757842004299164	0.025451596826314926	0.9069699645042419	C	0.06901838630437851	0.02738899178802967	0.0003009304346051067	0.012228659354150295	0.02369590289890766	0.08883102983236313	0.2694838345050812	0.5090522766113281	-74.96023559570312	-15.647475242614746	0.32313841581344604
ASD	S	62	0.42538222670555115	49.8547969699	C	0.09283943474292755	0.0432143434882164	0.8639461398124695	C	0.07367395609617233	0.025461947545409203	0.00012287424760870636	0.017564551904797554	0.02979942038655281	0.11307675391435623	0.07930323481559753	0.6609972715377808	-89.94290161132812	80.49542999267578	0.3439241051673889
ASD	L	63	0.39764779806137085	72.809311825	C	0.10529745370149612	0.07132220268249512	0.8233803510665894	C	0.06441545486450195	0.053883615881204605	0.0004217887471895665	0.018257781863212585	0.05837548151612282	0.09537428617477417	0.07496113330125809	0.6343104839324951	-84.83721160888672	89.47572326660156	0.3478771150112152
ASD	E	64	0.6134775280952454	107.174524158	C	0.10176414251327515	0.0904151201248169	0.8078207969665527	C	0.06518340855836868	0.05675423890352249	0.0003078530717175454	0.021450916305184364	0.07905422896146774	0.07627706974744797	0.08677911758422852	0.6141931414604187	-86.42017364501953	77.32660675048828	0.4092532992362976
ASD	L	65	0.4217641055583954	77.2250077277	C	0.11178984493017197	0.07072151452302933	0.8174886107444763	C	0.08482740819454193	0.052267611026763916	0.0004363710177130997	0.0193302221596241	0.05650262162089348	0.09276751428842545	0.1420617401599884	0.5518065094947815	-88.04452514648438	69.97573852539062	0.3318343460559845
ASD	G	66	0.49863895773887634	39.242885974	C	0.033777642995119095	0.03767026960849762	0.9285520315170288	C	0.023686707019805908	0.014081183820962906	0.000506774929817766	0.008997032418847084	0.03470521420240402	0.16727414727210999	0.16023686528205872	0.5905120968818665	121.99990844726562	-174.78033447265625	0.3061627745628357
ASD	S	67	0.5784929394721985	67.7993725061	C	0.03397766128182411	0.03921329975128174	0.9268090724945068	C	0.016716886311769485	0.016590259969234467	0.00012559499009512365	0.00993083044886589	0.030760779976844788	0.13263073563575745	0.0549141988158226	0.7383307218551636	-93.43450927734375	150.59732055664062	0.3168284595012665
ASD	E	68	0.680912971496582	118.95549612	C	0.23400303721427917	0.05155331641435623	0.7144437432289124	C	0.1524410992860794	0.09775824099779129	0.00030718359630554914	0.006562674883753061	0.052820079028606415	0.09876513481140137	0.15094563364982605	0.4403999447822571	-77.15928649902344	-9.044883728027344	0.3308069407939911
ASD	E	69	0.7229423522949219	126.298028946	C	0.21844281256198883	0.09010416269302368	0.6914530396461487	C	0.15547768771648407	0.0941348522901535	0.0003983176429755986	0.00899300817400217	0.0959804430603981	0.07321115583181381	0.1185581237077713	0.45324644446372986	-84.98936462402344	22.056352615356445	0.3545904755592346
ASD	E	70	0.5902513265609741	103.11690675	C	0.2500755786895752	0.0939379557967186	0.655986487865448	C	0.13510701060295105	0.12338940799236298	0.0007848740206100047	0.014037803746759892	0.08312039077281952	0.07138991355895996	0.11177629977464676	0.4603942632675171	-85.40379333496094	34.934730529785156	0.2022700309753418
ASD	Y	71	0.35502374172210693	75.868573606	C	0.18860752880573273	0.06053874269127846	0.7508537769317627	C	0.11259888112545013	0.11013484001159668	0.0013777035055682063	0.017574649304151535	0.04843316227197647	0.08915387094020844	0.22397948801517487	0.3967474102973938	-87.82054138183594	36.661476135253906	0.17940154671669006
ASD	G	72	0.4204810857772827	33.0918614507	C	0.11882785707712173	0.0596831850707531	0.8214889168739319	C	0.07601845264434814	0.04329396039247513	0.0025626178830862045	0.010651659220457077	0.05195572227239609	0.13565465807914734	0.29640665650367737	0.383456289768219	-32.692630767822266	-29.518192291259766	0.13459905982017517
ASD	T	73	0.6137769222259521	85.1308591127	C	0.10522526502609253	0.1030549630522728	0.7917197346687317	C	0.0557350218296051	0.045914627611637115	0.0011278623715043068	0.015067308209836483	0.09503405541181564	0.2035524696111679	0.21860645711421967	0.3649621605873108	-97.06117248535156	14.763568878173828	0.07559022307395935
ASD	E	74	0.49871280789375305	87.125127539	C	0.04003183916211128	0.17772231996059418	0.7822458148002625	C	0.0197776947170496	0.013372511602938175	0.0002925287408288568	0.013037420809268951	0.16773155331611633	0.24224111437797546	0.06885503232479095	0.4746922254562378	-90.3314437866211	129.34046936035156	0.029933098703622818
ASD	V	75	0.39691153168678284	61.0053024203	C	0.01444704458117485	0.3842346966266632	0.6013182997703552	C	0.005937432870268822	0.005198156926780939	0.00011073453060816973	0.06529262661933899	0.32403746247291565	0.0683479830622673	0.026811223477125168	0.5042644143104553	-96.09187316894531	134.56431579589844	0.013596396893262863
ASD	C	76	0.09363999962806702	13.1470559478	C	0.011388164944946766	0.46645140647888184	0.5221604704856873	E	0.006977729965001345	0.003024826990440488	3.901770833181217e-05	0.024248354136943817	0.4664859175682068	0.0472906194627285	0.026735177263617516	0.42519843578338623	-103.79541778564453	136.90444946289062	0.011264066211879253
ASD	T	77	0.47751736640930176	66.231658721	E	0.004629573319107294	0.6505255699157715	0.34484484791755676	E	0.0019729062914848328	0.0012550203828141093	4.366853681858629e-05	0.015594464726746082	0.6554649472236633	0.044733237475156784	0.010036912746727467	0.2708987891674042	-103.25821685791016	127.84227752685547	0.005700463894754648
ASD	V	78	0.1534954011440277	23.5922431558	E	0.012248629704117775	0.5536482930183411	0.4341030716896057	E	0.0050397696904838085	0.0038053698372095823	0.00011318635370116681	0.012882937677204609	0.5676959156990051	0.05461546778678894	0.0144449882209301	0.3414023518562317	-102.97530364990234	129.2679901123047	0.005098308902233839
ASD	D	79	0.5079886317253113	73.2011618316	E	0.025412362068891525	0.4909208416938782	0.4836668372154236	E	0.011225061491131783	0.008669626899063587	0.00018215728050563484	0.005068057682365179	0.5199638605117798	0.13963980972766876	0.056119903922080994	0.25913140177726746	-85.21221160888672	47.67681121826172	0.005162705201655626
ASD	G	80	0.16514109075069427	12.9966038421	E	0.013376124203205109	0.7289203405380249	0.2577034831047058	E	0.005748195108026266	0.00488710030913353	0.00010716135147958994	0.008323801681399345	0.7672572135925293	0.05680083855986595	0.03554924950003624	0.1213265210390091	-161.70986938476562	169.58030700683594	0.0033012954518198967
ASD	L	81	0.09417495876550674	17.24343495	E	0.018541742116212845	0.8078705668449402	0.17358766496181488	E	0.009871621616184711	0.00799634587019682	0.00018757169891614467	0.021255388855934143	0.7967002391815186	0.020066237077116966	0.02095809578895569	0.12296449393033981	-108.20376586914062	132.60252380371094	0.0055231377482414246
ASD	Q	82	0.5335503816604614	95.2920981646	E	0.005496837664395571	0.8805137872695923	0.11398936808109283	E	0.0030705847311764956	0.001605708384886384	2.1508543795789592e-05	0.03134962543845177	0.8566404581069946	0.008828587830066681	0.008670106530189514	0.08981338888406754	-112.0771255493164	124.56952667236328	0.006022137589752674
ASD	T	83	0.103793203830719	14.3961173713	E	0.0006463238969445229	0.5102166533470154	0.48913702368736267	E	0.0004414303693920374	0.0001067447810783051	2.687092546693748e-06	0.042371176183223724	0.5149716138839722	0.04595664516091347	0.005588769447058439	0.39056089520454407	-105.07057189941406	162.2195587158203	0.004859111737459898
ASD	P	84	0.6839054822921753	97.0461879373	C	0.004505045711994171	0.0024609994143247604	0.9930340051651001	T	0.0036193253472447395	0.00017315462173428386	5.570764756157587e-07	5.515380689757876e-05	0.0007886744569987059	0.1981404721736908	0.7866324782371521	0.010590177960693836	-63.8886833190918	-27.673221588134766	0.003683300456032157
ASD	Y	85	0.5213314890861511	111.408539218	C	0.005306560080498457	0.004379353020340204	0.9903140664100647	T	0.004954010713845491	0.000475867185741663	7.061144060571678e-06	0.0004342326137702912	0.0011765450472012162	0.2265205830335617	0.7556393146514893	0.010792496614158154	-101.62252044677734	-11.530362129211426	0.008018985390663147
ASD	G	86	0.34267279505729675	26.968348971	E	0.0019387572538107634	0.846231997013092	0.15182922780513763	E	0.001993639161810279	6.412614311557263e-05	1.3324628298505559e-06	0.00832783430814743	0.8368573784828186	0.0802808403968811	0.0047674234956502914	0.06770743429660797	120.49063110351562	-171.86155700683594	0.005736019462347031
ASD	V	87	0.35897788405418396	55.1749007791	E	9.110159589909017e-05	0.9502257108688354	0.04968320205807686	E	5.208436050452292e-05	1.693284502835013e-05	1.4050718277758278e-07	0.005786569323390722	0.9520018100738525	0.0031649929005652666	0.0005891541950404644	0.03838828206062317	-96.59026336669922	136.09727478027344	0.0009942537872120738
ASD	I	88	0.09651993215084076	17.8561874479	E	8.068861643550918e-05	0.9782402515411377	0.021678978577256203	E	4.453650035429746e-05	1.6102261724881828e-05	2.725828380789608e-07	0.0036067755427211523	0.9783227443695068	0.0015617256285622716	0.00022594582696910948	0.016221849247813225	-124.40095520019531	133.72235107421875	0.0006843630690127611
ASD	A	89	0.25310054421424866	27.8916799724	E	0.0002897935046348721	0.9543371200561523	0.04537312313914299	E	0.00013105028483550996	8.4598948888015e-05	9.37453421556711e-07	0.007908388040959835	0.9518177509307861	0.002459213836118579	0.0008384863031096756	0.03675951063632965	-79.30664825439453	132.68032836914062	0.0008468654123134911
ASD	V	90	0.03304985910654068	5.07976334468	E	0.0016109086573123932	0.8038122057914734	0.19457699358463287	E	0.0013937305193394423	0.00047540554078295827	9.30084479477955e-06	0.014552882872521877	0.8423535227775574	0.01712723821401596	0.024032028391957283	0.10005587339401245	-112.55513000488281	133.6533203125	0.0013682948192581534
ASD	N	91	0.3453526794910431	50.5596322775	C	0.001709433738142252	0.4142502546310425	0.5840403437614441	E	0.001047882717102766	0.00046808243496343493	1.5613108189427294e-05	0.0055345091968774796	0.5272154211997986	0.13879349827766418	0.06289170682430267	0.26403334736824036	41.84233474731445	73.46086883544922	0.0025693250354379416
ASD	C	92	0.04295976832509041	6.03155147284	E	0.008446641266345978	0.6186641454696655	0.3728892207145691	E	0.003396374173462391	0.0021789884194731712	2.0707771909656003e-05	0.007634794805198908	0.6470436453819275	0.03596208244562149	0.021478548645973206	0.28228485584259033	-111.4415283203125	144.31411743164062	0.0017126494785770774
ASD	T	93	0.28392404317855835	39.3802647889	E	0.0028081433847546577	0.9324069619178772	0.0647849291563034	E	0.0009608200052753091	0.0010956492042168975	5.416222120402381e-05	0.006906513124704361	0.9278395771980286	0.009626667946577072	0.004705838859081268	0.04881071299314499	-121.42288208007812	137.68975830078125	0.0014276603469625115
ASD	M	94	0.13856148719787598	27.7261535883	E	0.004963186103850603	0.9144093990325928	0.08062747865915298	E	0.0012967499205842614	0.002540627960115671	0.00013810973905492574	0.0043304986320436	0.9146292209625244	0.014548120088875294	0.004232294857501984	0.058284368366003036	-118.6444320678711	138.9420623779297	0.001682259258814156
ASD	S	95	0.35026559233665466	41.0511274219	E	0.004584328271448612	0.9236400723457336	0.07177561521530151	E	0.0013796796556562185	0.002240122528746724	9.767954907147214e-05	0.00829988718032837	0.9204902648925781	0.007625319063663483	0.003821077523753047	0.05604610592126846	-111.71149444580078	130.22952270507812	0.0018035158282145858
ASD	C	96	0.07583772391080856	10.6476164371	E	0.01556470338255167	0.7324591279029846	0.25197628140449524	E	0.005411399994045496	0.006507476791739464	0.00011301750055281445	0.014128269627690315	0.7358019948005676	0.025783967226743698	0.012821475975215435	0.19943249225616455	-101.08577728271484	128.80491638183594	0.001961917383596301
ASD	L	97	0.367169588804245	67.2287517101	E	0.01942572370171547	0.502945601940155	0.4776286780834198	E	0.01028155256062746	0.007399355992674828	0.00030350248562172055	0.018303053453564644	0.5014505982398987	0.13432429730892181	0.08096562325954437	0.2469719648361206	-93.71295166015625	111.82210540771484	0.009408456273376942
ASD	N	98	0.42786964774131775	62.6401164293	C	0.018722226843237877	0.2837052643299103	0.6975725293159485	C	0.009271258488297462	0.006974450312554836	0.000178675792994909	0.01802721992135048	0.2911776006221771	0.14166557788848877	0.08563833683729172	0.44706690311431885	-94.88416290283203	112.40887451171875	0.01789172925055027
ASD	L	99	0.48397311568260193	88.6154774815	C	0.0553438663482666	0.08834171295166016	0.856314480304718	T	0.0386151559650898	0.014576028101146221	0.00022411068493966013	0.006737316492944956	0.07382221519947052	0.19490011036396027	0.444004625082016	0.22712048888206482	-78.8875732421875	-8.192963600158691	0.030850578099489212
ASD	D	100	0.7736532092094421	111.483427447	C	0.033935777842998505	0.024647939950227737	0.9414162635803223	T	0.030459852889180183	0.005356360226869583	8.40877546579577e-05	0.0024913286324590445	0.018493399024009705	0.23368482291698456	0.5517913699150085	0.15763872861862183	-86.8625259399414	2.5463249683380127	0.025616437196731567
ASD	A	101	0.5679193735122681	62.5847149611	C	0.09132496267557144	0.06763876229524612	0.8410362005233765	S	0.05896943435072899	0.020291045308113098	0.0002931739727500826	0.005417136009782553	0.059931930154561996	0.32930609583854675	0.2745986878871918	0.25119248032569885	-83.32220458984375	2.7710790634155273	0.034591980278491974
ASD	E	102	0.7252857089042664	126.707413346	C	0.057341378182172775	0.10774870961904526	0.8349099159240723	C	0.03804844990372658	0.018155768513679504	0.00029965833527967334	0.008376938290894032	0.10556110739707947	0.23397724330425262	0.24126392602920532	0.3543168902397156	-88.64033508300781	87.6774673461914	0.03603450953960419
ASD	T	103	0.5098156929016113	70.7114366055	C	0.05568324029445648	0.3880603313446045	0.5562564134597778	E	0.03289484232664108	0.019795548170804977	0.0002410488814348355	0.014136343263089657	0.3989012539386749	0.12709663808345795	0.07015734165906906	0.3367769718170166	-94.84675598144531	128.1690673828125	0.021487222984433174
ASD	V	104	0.4051571488380432	62.2726537764	E	0.02656238153576851	0.6072515845298767	0.3661860525608063	E	0.012638509273529053	0.011335230432450771	0.00022461330809164792	0.027726897969841957	0.6017356514930725	0.06306862831115723	0.023495623841881752	0.2597748935222626	-103.55473327636719	130.2748565673828	0.01170369889587164
ASD	L	105	0.2968791723251343	54.3585764527	E	0.009406067430973053	0.7215577363967896	0.2690362334251404	E	0.0037201305385679007	0.004234325140714645	9.046458580996841e-05	0.011087103746831417	0.7413527369499207	0.039614662528038025	0.010778232477605343	0.18912240862846375	-101.36170196533203	130.3673553466797	0.007471166551113129
ASD	K	106	0.5213099122047424	107.233448941	E	0.0018053078092634678	0.7911685109138489	0.20702621340751648	E	0.0017459021182730794	0.00042283220682293177	6.211586423887638e-06	0.009189717471599579	0.8150052428245544	0.043571602553129196	0.003195126773789525	0.12686340510845184	-123.1935043334961	135.0107879638672	0.003329999977722764
ASD	P	107	0.5128974914550781	72.7801540375	E	0.00343145988881588	0.7929654121398926	0.2036031037569046	E	0.0014669341035187244	0.0015611842973157763	1.0630777978803962e-05	0.09671980887651443	0.6949547529220581	0.01293976977467537	0.008196169510483742	0.18415069580078125	-65.82645416259766	141.5530548095703	0.006901903077960014
ASD	L	108	0.15872669219970703	29.0628573418	C	0.009049770422279835	0.12879249453544617	0.8621577024459839	C	0.0061379303224384785	0.002705769380554557	2.119628516084049e-05	0.026552338153123856	0.1110486388206482	0.030834445729851723	0.018574733287096024	0.8041249513626099	-84.64073181152344	146.91934204101562	0.00811347272247076
ASD	K	109	0.6581915020942688	135.389991981	C	0.03274625539779663	0.09980937093496323	0.8674443960189819	C	0.02844909019768238	0.01325282920151949	0.00019822856120299548	0.017545020207762718	0.10645176470279694	0.13071763515472412	0.25485244393348694	0.44853290915489197	-80.03832244873047	74.44143676757812	0.012413031421601772
ASD	N	110	0.5087928771972656	74.4872772217	C	0.014196323230862617	0.022786539047956467	0.9630171060562134	T	0.012659101746976376	0.0024336818605661392	1.6844314814079553e-05	0.006963638123124838	0.01018584705889225	0.1427803337574005	0.7405388355255127	0.08442167937755585	-75.6156997680664	56.33330535888672	0.009326075203716755
ASD	E	111	0.7076426148414612	123.625164813	C	0.01185919251292944	0.017128966748714447	0.9710118174552917	T	0.009421632625162601	0.001855787355452776	7.369295053649694e-05	0.00235172756947577	0.013220034539699554	0.35038769245147705	0.4792526364326477	0.14343678951263428	68.62605285644531	13.913810729980469	0.004244228359311819
ASD	T	112	0.18379145860671997	25.4918753088	C	0.00021730520529672503	0.13504357635974884	0.864739179611206	C	0.00019806809723377228	4.125025952816941e-05	1.2555776720546419e-06	0.01696774549782276	0.14452791213989258	0.24539326131343842	0.002653471427038312	0.5902170538902283	-92.1628646850586	138.98580932617188	0.0006831159116700292
ASD	P	113	0.3266028165817261	46.3449396729	E	0.0002661478065419942	0.734054684638977	0.265679270029068	E	7.658200775040314e-05	9.174779552267864e-05	5.016745490138419e-07	0.0966038852930069	0.5848029851913452	0.012516693212091923	0.0015114354901015759	0.3043961524963379	-68.234375	140.70883178710938	0.0006965355714783072
ASD	C	114	0.03999745473265648	5.61564264446	E	0.0008591890800744295	0.7455839514732361	0.25355684757232666	E	0.0006071788375265896	0.00015452670049853623	1.618937858438585e-06	0.017895326018333435	0.7471412420272827	0.018336545675992966	0.0060451640747487545	0.20981845259666443	-109.48522186279297	141.3383026123047	0.0006366109591908753
ASD	V	115	0.06306006014347076	9.69233124405	E	0.0005134314997121692	0.9687063097953796	0.03078026883304119	E	0.00024080836737994105	0.00017157636466436088	2.109811475747847e-06	0.009788465686142445	0.959284782409668	0.002927789930254221	0.00101034517865628	0.026573989540338516	-115.79229736328125	135.0670166015625	0.0009346450679004192
ASD	V	116	0.15624423325061798	24.0147386506	E	0.0004459650081116706	0.9565920233726501	0.04296202212572098	E	0.0001368944940622896	0.00013606266293209046	2.5971021386794746e-06	0.0045775966718792915	0.957599937915802	0.003521536709740758	0.0006824570591561496	0.033342909067869186	-100.20690155029297	127.71410369873047	0.0008413197356276214
ASD	I	117	0.041641198098659515	7.70362164825	E	0.001220758305862546	0.8257012963294983	0.1730780005455017	E	0.00035798060707747936	0.0004046125977765769	1.5279250874300487e-05	0.016472481191158295	0.8196333646774292	0.016825713217258453	0.0016461770283058286	0.14464442431926727	-113.44792938232422	132.4572296142578	0.002316951984539628
ASD	S	118	0.23102474212646484	27.0760997772	C	0.00910184346139431	0.4458959400653839	0.5450021624565125	C	0.0009345851722173393	0.006173770874738693	0.00011133153748232871	0.022665075957775116	0.4173728823661804	0.019897641614079475	0.006135601084679365	0.5267091393470764	-76.8311767578125	162.34690856933594	0.0023591364733874798
ASD	N	119	0.343988299369812	50.3598870277	H	0.9227625131607056	0.0015250067226588726	0.07571253925561905	H	0.024354226887226105	0.9230230450630188	0.00224923063069582	0.0002975235693156719	0.0007656571106053889	0.009821046143770218	0.02108774147927761	0.01840141788125038	-62.50847244262695	-37.97395324707031	0.006226843688637018
ASD	N	120	0.6997208595275879	102.439133835	H	0.9623553156852722	0.0005888454033993185	0.037055741995573044	H	0.02505597658455372	0.9456139802932739	0.0017591000068932772	0.00010117940109921619	0.0003585811355151236	0.0028467769734561443	0.01739182136952877	0.006872461177408695	-64.39752960205078	-37.629539489746094	0.004125343635678291
ASD	T	121	0.2157643884420395	29.9265206769	H	0.9759280681610107	0.0009120898321270943	0.023159828037023544	H	0.02605479583144188	0.9516040086746216	0.002177959540858865	0.00018735163030214608	0.0004717283882200718	0.0017005325062200427	0.011811945587396622	0.005991602782160044	-65.97444152832031	-39.20054244995117	0.00241324701346457
ASD	F	122	0.059939220547676086	12.0298015639	H	0.9562285542488098	0.0009723957628011703	0.042799096554517746	H	0.027797739952802658	0.9351587891578674	0.0022850639652460814	0.0002981267462018877	0.00039090655627660453	0.0025267256423830986	0.02340635471045971	0.008136318065226078	-67.70722961425781	-34.38983917236328	0.004619171842932701
ASD	I	123	0.5049692392349243	93.4193092585	H	0.7016122341156006	0.0011576700489968061	0.297230064868927	H	0.028099920600652695	0.6662481427192688	0.00208524358458817	0.0007366564823314548	0.0002753269800450653	0.007644978351891041	0.2768592834472656	0.01805039681494236	-64.67961883544922	-26.981510162353516	0.004428459797054529
ASD	G	124	0.7102402448654175	55.8959072709	C	0.3006763160228729	0.0004075278411619365	0.6989161968231201	T	0.029150748625397682	0.17522476613521576	0.0003923493204638362	0.00012054677063133568	5.698583117919043e-05	0.012245352379977703	0.7716009616851807	0.011208166368305683	-82.645263671875	-7.457244396209717	0.0024635777808725834
ASD	M	125	0.09227225184440613	18.4636775941	C	0.0030220234766602516	0.0008018844528123736	0.9961761236190796	S	0.0007028855034150183	0.0008259059395641088	1.538383003207855e-05	0.0007782433531247079	0.0002693817368708551	0.6458652019500732	0.005591410677880049	0.34595155715942383	-70.79061889648438	141.2479248046875	0.0032067240681499243
ASD	P	126	0.437030166387558	62.0145806104	C	0.006123056169599295	0.004092023242264986	0.9897848963737488	C	0.0020305835641920567	0.001854356611147523	2.8379554350976832e-05	0.004237883258610964	0.001653876039199531	0.02714953012764454	0.017951926216483116	0.9450934529304504	-68.41012573242188	151.89144897460938	0.007102149073034525
ASD	D	127	0.6777532696723938	97.6642461598	C	0.010563094168901443	0.011886926367878914	0.9775500297546387	T	0.012943130917847157	0.002712727291509509	7.787488357280381e-06	0.00901840627193451	0.0036493956577032804	0.1019849181175232	0.7690038681030273	0.10067977011203766	-63.71737289428711	133.55201721191406	0.010896004736423492
ASD	H	128	0.6469660401344299	117.6831227	C	0.014527497813105583	0.01344253122806549	0.972029983997345	T	0.010348117910325527	0.0019372323295101523	2.295960257470142e-05	0.0012186906533315778	0.004861378110945225	0.06878592818975449	0.869502067565918	0.04332365840673447	66.38591766357422	16.332611083984375	0.005927949212491512
ASD	S	129	0.2388789802789688	27.9966164887	C	0.0042780195362865925	0.2083076685667038	0.7874143123626709	C	0.002431674860417843	0.0015985829522833228	1.6938249245868064e-05	0.026183849200606346	0.19235168397426605	0.11708778887987137	0.01518386509269476	0.6451456546783447	-95.67280578613281	143.35511779785156	0.004890726413577795
ASD	N	130	0.5185922980308533	75.9219124317	E	0.001811334164813161	0.5611024498939514	0.43708622455596924	E	0.0006516132852993906	0.00044504611287266016	1.2893491657450795e-05	0.025150084868073463	0.50848388671875	0.031116798520088196	0.006156743038445711	0.42798295617103577	-92.57504272460938	129.07960510253906	0.0019952384755015373
ASD	F	131	0.1271066665649414	25.5103079796	E	0.0012139546452090144	0.8931133151054382	0.1056726947426796	E	0.0008104991866275668	0.00022120116045698524	3.55916654370958e-06	0.012175856158137321	0.8827183246612549	0.012148563750088215	0.0037809114437550306	0.08814117312431335	-129.7886199951172	147.62359619140625	0.0008111692150123417
ASD	S	132	0.36356374621391296	42.6096710563	E	0.0002898718521464616	0.9324846863746643	0.06722545623779297	E	0.00016167928697541356	6.094126001698896e-05	3.596283477236284e-06	0.008414475247263908	0.92677241563797	0.006154931616038084	0.0014251542743295431	0.05700688064098358	-120.075927734375	137.01522827148438	0.0002605374320410192
ASD	C	133	0.03054620698094368	4.28868746012	E	0.0001930549624375999	0.8681089282035828	0.13169798254966736	E	0.00010158239456359297	4.216960587655194e-05	9.90701892078505e-07	0.0045424955897033215	0.8923349380493164	0.013553247787058353	0.0012040524743497372	0.08822053670883179	-115.95349884033203	137.7135467529297	8.779033669270575e-05
ASD	L	134	0.2667149007320404	48.835498324	E	0.00022278614051174372	0.9450252056121826	0.054751984775066376	E	0.00011877345241373405	2.7060748834628612e-05	2.797833360546065e-07	0.0008390860166400671	0.9574164152145386	0.004241161979734898	0.0009325716528110206	0.03642461448907852	-84.38875579833984	128.49017333984375	8.155944669852033e-05
ASD	L	135	0.077881820499897	14.2601613335	E	0.001028174883686006	0.8770236968994141	0.12194815278053284	E	0.000695818685926497	0.00026762878405861557	3.054822400372359e-06	0.0058980113826692104	0.8917307257652283	0.04160529002547264	0.010842952877283096	0.04895646870136261	-101.0162124633789	65.42988586425781	7.414153515128419e-05
ASD	G	136	0.08934901654720306	7.03176760226	E	0.0005580592551268637	0.9580295085906982	0.04141247645020485	E	0.0004953121533617377	8.384151442442089e-05	3.173832055836101e-06	0.004753632005304098	0.954171359539032	0.013566727750003338	0.0037763749714940786	0.023149481043219566	-173.4954833984375	-171.96241760253906	0.0006508031510747969
ASD	D	137	0.3519289493560791	50.7129616022	E	0.0006908064242452383	0.9764084219932556	0.022900782525539398	E	0.0004325147601775825	0.0001451420976081863	3.6406649996933993e-06	0.004920420702546835	0.9740636348724365	0.0035477641504257917	0.0013273352524265647	0.015559583902359009	-118.26204681396484	139.12991333007812	0.0002217339351773262
ASD	C	138	0.10456041991710663	14.6802829564	E	0.00022148971038404852	0.9834548234939575	0.016323748975992203	E	0.00016986553964670748	4.9213736929232255e-05	1.2304096799198305e-06	0.00138998928014189	0.9866173267364502	0.000996296526864171	0.0009083978948183358	0.009867800399661064	-103.76923370361328	134.552978515625	0.00019362609600648284
ASD	R	139	0.4881625175476074	111.789216518	E	0.0009688367717899382	0.9801921844482422	0.01883905753493309	E	0.0007014657603576779	0.00026996590895578265	1.2626931493286975e-05	0.014300938695669174	0.9674580097198486	0.0030730345752090216	0.003528385888785124	0.010655580088496208	-134.06732177734375	132.09361267089844	0.0016036921879276633
ASD	E	140	0.8701676726341248	152.018292409	C	0.00661790044978261	0.005236840806901455	0.9881452322006226	T	0.00568684097379446	0.00031809177016839385	2.8979825401620474e-06	0.00019644538406282663	0.0013804474147036672	0.046431854367256165	0.9400122165679932	0.005971172824501991	52.8083381652832	35.3780632019043	0.0012420653365552425
ASD	G	141	0.37570154666900635	29.5677117229	C	0.015436924062669277	0.007257126271724701	0.9773059487342834	T	0.005587130784988403	0.001318708062171936	1.0649229807313532e-05	0.0002629374503158033	0.001744304085150361	0.05966036021709442	0.9180601835250854	0.013355721719563007	81.18580627441406	8.955779075622559	0.0014641274465247989
ASD	N	142	0.5526096820831299	80.902057457	E	0.00025631225435063243	0.9772388935089111	0.02250475063920021	E	0.00018559896852821112	5.335018795449287e-05	1.0320783303541248e-06	0.03337669000029564	0.9456507563591003	0.004951715935021639	0.002236870815977454	0.013544037938117981	-116.29670715332031	139.20326232910156	0.0010206849547103047
ASD	C	143	0.10300049930810928	14.4612701029	E	0.0006004975293762982	0.9708667397499084	0.02853277325630188	E	0.00027966604102402925	0.00016020341718103737	9.142097496805945e-07	0.00739621464163065	0.9680119752883911	0.001385993673466146	0.0007301385048776865	0.022034823894500732	-88.09391784667969	128.50338745117188	0.001995429629459977
ASD	V	144	0.37550482153892517	57.7150910705	E	0.0017632169183343649	0.8693603873252869	0.12887637317180634	E	0.001286207465454936	0.0005564633174799383	1.4281833500717767e-05	0.007270566653460264	0.8839073777198792	0.008855530060827732	0.01163951400667429	0.08646998554468155	-109.1288833618164	136.92352294921875	0.003601653268560767
ASD	G	145	0.4702359139919281	37.0075664312	E	0.017443139106035233	0.58013916015625	0.40241771936416626	E	0.016001828014850616	0.0046348548494279385	5.962675641058013e-05	0.013895013369619846	0.6153641939163208	0.0733051747083664	0.09006114304065704	0.18667815625667572	-80.29105377197266	164.57449340820312	0.008275463245809078
ASD	D	146	0.46719813346862793	67.3232510328	C	0.04333134740591049	0.24207809567451477	0.7145905494689941	T	0.037956755608320236	0.010510976426303387	0.00018832701607607305	0.025126636028289795	0.22129341959953308	0.1354503631591797	0.2913875877857208	0.27808600664138794	-98.13436126708984	54.75566101074219	0.014340750873088837
ASD	N	147	0.7617490887641907	111.520066595	C	0.027686767280101776	0.050305094569921494	0.9220081567764282	T	0.023771613836288452	0.0023015278857201338	5.5452379456255585e-05	0.0018964875489473343	0.04060620442032814	0.29097771644592285	0.5382513403892517	0.10213971138000488	56.208343505859375	22.706802368164062	0.005999295506626368
ASD	N	148	0.434866338968277	63.664432025	C	0.022008808329701424	0.22179052233695984	0.7562006711959839	S	0.0197575893253088	0.003775566117838025	6.537063745781779e-05	0.009416263550519943	0.19096919894218445	0.30449268221855164	0.23225733637809753	0.23926591873168945	-99.25118255615234	38.98811340332031	0.004632174037396908
ASD	C	149	0.287849098443985	40.4140134215	E	0.007789124269038439	0.8043117523193359	0.1878991574048996	E	0.005276103038340807	0.0019094797316938639	4.8917234380496666e-05	0.014393324963748455	0.795375406742096	0.03871897980570793	0.015887334942817688	0.12839046120643616	-114.74774932861328	135.87188720703125	0.0035689182113856077
ASD	T	150	0.16721321642398834	23.192473118	E	0.00224595470353961	0.9330395460128784	0.06471442431211472	E	0.0010974135948345065	0.0007141507230699062	2.2108666598796844e-05	0.004206961020827293	0.9350830912590027	0.008817315101623535	0.003243636107072234	0.04681532084941864	-116.14726257324219	134.10125732421875	0.0013285852037370205
ASD	W	151	0.23786436021327972	57.2063786313	E	0.0019924796652048826	0.9434117674827576	0.05459575727581978	E	0.000809584220405668	0.000651546404697001	2.0152854631305672e-05	0.002907267538830638	0.9454876780509949	0.007534983567893505	0.002724818652495742	0.039863891899585724	-111.31864929199219	141.382568359375	0.0024029158521443605
ASD	C	152	0.051884181797504425	7.28453912437	E	0.0017523032147437334	0.9625470638275146	0.03570073843002319	E	0.0009597620228305459	0.00041138744563795626	1.1935970178456046e-05	0.0023778690956532955	0.9627033472061157	0.003802388906478882	0.0016588112339377403	0.02807450294494629	-116.11779022216797	139.73919677734375	0.002557766856625676
ASD	I	153	0.16078370809555054	29.7449859977	E	0.0012158174067735672	0.9449585676193237	0.05382562428712845	E	0.0007124924450181425	0.00042003553244285285	4.2763815145008266e-05	0.0056282756850123405	0.9403031468391418	0.00896525476127863	0.003397455206140876	0.04053058102726936	-118.30044555664062	139.86407470703125	0.008287106640636921
ASD	K	154	0.33912405371665955	69.7578178495	E	0.0012434340314939618	0.7671787142753601	0.23157784342765808	E	0.0006749453605152667	0.0004099413345102221	1.2874807907792274e-05	0.015067964792251587	0.7594686150550842	0.02610664628446102	0.003814521711319685	0.194444477558136	-96.16410064697266	133.18951416015625	0.004562419839203358
ASD	F	155	0.32617104053497314	65.4625278354	C	0.0021594869904220104	0.0982832983136177	0.8995572328567505	C	0.001451833639293909	0.0006303396075963974	9.214134479407221e-06	0.004059322644025087	0.09710434824228287	0.0750366598367691	0.012953813187777996	0.8087545037269592	-87.79373931884766	134.8251495361328	0.016887644305825233
ASD	P	156	0.521702766418457	74.0296225548	C	0.021555859595537186	0.09041272103786469	0.8880314826965332	C	0.012549441307783127	0.0050454395823180676	2.8211090466356836e-05	0.0037381593137979507	0.08419206738471985	0.0593486912548542	0.04086536914110184	0.7942327260971069	-68.68133544921875	149.51429748535156	0.05520122870802879
ASD	Q	157	0.7694642543792725	137.426315832	C	0.03581934794783592	0.05360446870326996	0.9105761647224426	C	0.023995747789740562	0.00983880739659071	6.185349775478244e-05	0.010052877478301525	0.045721083879470825	0.0893893837928772	0.05596103146672249	0.7649792432785034	-86.04331970214844	130.0875701904297	0.15324661135673523
ASD	A	158	0.6985539793968201	76.9806485295	C	0.027344299480319023	0.04378189146518707	0.9288737773895264	C	0.01484939269721508	0.008259432390332222	5.753400910180062e-05	0.006546385120600462	0.03213617205619812	0.045825377106666565	0.02350762113928795	0.8688181042671204	-99.56243896484375	141.63995361328125	0.3200210928916931
ASD	N	159	0.8347983360290527	122.214476395	C	0.013796675018966198	0.03419503569602966	0.9520083069801331	C	0.006870341021567583	0.0043306611478328705	5.709871766157448e-05	0.005638433154672384	0.025795888155698776	0.034611884504556656	0.022317346185445786	0.9003783464431763	-99.52909088134766	127.14691162109375	0.38785186409950256
ASD	M	160	0.7199849486351013	144.068988222	C	0.00566176837310195	0.020615410059690475	0.9737227559089661	C	0.0032595722004771233	0.0025060479529201984	2.6195442842436023e-05	0.003972731065005064	0.01614190824329853	0.02983393892645836	0.01215913612395525	0.9321004748344421	-104.97111511230469	132.71681213378906	0.48700985312461853
ASD	V	161	0.7936635613441467	121.986089379	C	0.0025336947292089462	0.016870489344000816	0.9805958271026611	C	0.0014413768658414483	0.0009388202452100813	1.7967226085602306e-05	0.0037140303757041693	0.012554360553622246	0.020535876974463463	0.01085415855050087	0.949943482875824	-93.35668182373047	135.49530029296875	0.5142788290977478
ASD	V	162	0.7875162363052368	121.04124552	C	0.00195696740411222	0.005766536574810743	0.9922764897346497	C	0.0012581807095557451	0.0006023208261467516	6.4787832343427e-06	0.00200945814140141	0.003977111075073481	0.016755901277065277	0.015021834522485733	0.9603687524795532	-92.03443145751953	132.0735626220703	0.6070954203605652
ASD	S	163	0.8763596415519714	102.70934999	C	0.0029536415822803974	0.0032515148632228374	0.9937947988510132	C	0.001611162442713976	0.0008975507807917893	7.116513643268263e-06	0.0008907638839446008	0.0019670026376843452	0.007934636436402798	0.01877056248486042	0.9679211974143982	-86.8946304321289	139.10377502441406	0.6271432638168335
ASD	D	164	0.969828724861145	139.752319252	C	8.202357275877148e-05	8.947526112024207e-06	0.9999090433120728	C	2.4252987714135088e-05	1.3639600183523726e-05	9.071303708196865e-09	3.110276566076209e-06	3.9449560063076206e-06	0.0002240833709947765	0.0004587546573020518	0.9992721676826477	-101.20638275146484	99.23192596435547	0.7069010138511658

## Sheet: Chou and Fasman
Position	Residue	Start	End	Peptide	Score
4	P	1	7	MKSPTHS	1.129
5	T	2	8	KSPTHST	1.18
6	H	3	9	SPTHSTR	1.171
7	S	4	10	PTHSTRL	1.051
8	T	5	11	THSTRLL	0.919
9	R	6	12	HSTRLLA	0.876
10	L	7	13	STRLLAH	0.876
11	L	8	14	TRLLAHL	0.756
12	A	9	15	RLLAHLL	0.703
13	H	10	16	LLAHLLL	0.651
14	L	11	17	LAHLLLA	0.661
15	L	12	18	AHLLLAA	0.671
16	L	13	19	HLLLAAV	0.649
17	A	14	20	LLLAAVA	0.607
18	A	15	21	LLAAVAV	0.594
19	V	16	22	LAAVAVS	0.714
20	A	17	23	AAVAVSS	0.834
21	V	18	24	AVAVSSD	0.949
22	S	19	25	VAVSSDV	0.926
23	S	20	26	AVSSDVS	1.059
24	D	21	27	VSSDVSG	1.187
25	V	22	28	SSDVSGE	1.221
26	S	23	29	SDVSGEE	1.123
27	G	24	30	DVSGEEE	1.024
28	E	25	31	VSGEEEE	0.921
29	E	26	32	SGEEEEI	0.917
30	E	27	33	GEEEEIV	0.784
31	E	28	34	EEEEIVS	0.766
32	I	29	35	EEEIVSD	0.869
33	V	30	36	EEIVSDE	0.869
34	S	31	37	EIVSDEY	0.926
35	D	32	38	IVSDEYD	1.029
36	E	33	39	VSDEYDY	1.124
37	Y	34	40	SDEYDYT	1.19
38	D	35	41	DEYDYTT	1.123
39	Y	36	42	EYDYTTP	1.131
40	T	37	43	YDYTTPD	1.234
41	T	38	44	DYTTPDL	1.156
42	P	39	45	YTTPDLD	1.156
43	D	40	46	TTPDLDA	1.087
44	L	41	47	TPDLDAY	1.113
45	D	42	48	PDLDAYT	1.113
46	A	43	49	DLDAYTP	1.113
47	Y	44	50	LDAYTPI	0.971
48	T	45	51	DAYTPIP	1.104
49	P	46	52	AYTPIPG	1.119
50	I	47	53	YTPIPGA	1.119
51	P	48	54	TPIPGAR	1.091
52	G	49	55	PIPGARR	1.09
53	A	50	56	IPGARRP	1.09
54	R	51	57	PGARRPS	1.227
55	R	52	58	GARRPSL	1.094
56	P	53	59	ARRPSLN	1.094
57	S	54	60	RRPSLNL	1.084
58	L	55	61	RPSLNLG	1.171
59	N	56	62	PSLNLGS	1.24
60	L	57	63	SLNLGSL	1.107
61	G	58	64	LNLGSLE	1.009
62	S	59	65	NLGSLEL	1.009
63	L	60	66	LGSLELG	1.009
64	E	61	67	GSLELGS	1.129
65	L	62	68	SLELGSE	1.011
66	G	63	69	LELGSEE	0.913
67	S	64	70	ELGSEEE	0.934
68	E	65	71	LGSEEEY	0.991
69	E	66	72	GSEEEYG	1.13
70	E	67	73	SEEEYGT	1.044
71	Y	68	74	EEEYGTE	0.946
72	G	69	75	EEYGTEV	0.911
73	T	70	76	EYGTEVC	0.976
74	E	71	77	YGTEVCT	1.007
75	V	72	78	GTEVCTV	0.916
76	C	73	79	TEVCTVD	0.901
77	T	74	80	EVCTVDG	0.987
78	V	75	81	VCTVDGL	0.966
79	D	76	82	CTVDGLQ	1.034
80	G	77	83	TVDGLQT	1.001
81	L	78	84	VDGLQTP	1.081
82	Q	79	85	DGLQTPY	1.173
83	T	80	86	GLQTPYG	1.187
84	P	81	87	LQTPYGV	1.036
85	Y	82	88	QTPYGVI	1.019
86	G	83	89	TPYGVIA	0.973
87	V	84	90	PYGVIAV	0.907
88	I	85	91	YGVIAVN	0.913
89	A	86	92	GVIAVNC	0.92
90	V	87	93	VIAVNCT	0.834
91	N	88	94	IAVNCTM	0.849
92	C	89	95	AVNCTMS	0.986
93	T	90	96	VNCTMSC	1.061
94	M	91	97	NCTMSCL	1.074
95	S	92	98	CTMSCLN	1.074
96	C	93	99	TMSCLNL	0.989
97	L	94	100	MSCLNLD	1.06
98	N	95	101	SCLNLDA	1.069
99	L	96	102	CLNLDAE	0.97
100	D	97	103	LNLDAET	0.937
101	A	98	104	NLDAETV	0.924
102	E	99	105	LDAETVL	0.786
103	T	100	106	DAETVLK	0.846
104	V	101	107	AETVLKP	0.854
105	L	102	108	ETVLKPL	0.844
106	K	103	109	TVLKPLK	0.883
107	P	104	110	VLKPLKN	0.969
108	L	105	111	LKPLKNE	1.003
109	K	106	112	KPLKNET	1.056
110	N	107	113	PLKNETP	1.129
111	E	108	114	LKNETPC	1.081
112	T	109	115	KNETPCV	1.069
113	P	110	116	NETPCVV	0.996
114	C	111	117	ETPCVVI	0.84
115	V	112	118	TPCVVIS	0.939
116	V	113	119	PCVVISN	1.024
117	I	114	120	CVVISNN	1.03
118	S	115	121	VVISNNT	0.997
119	N	116	122	VISNNTF	1.011
120	N	117	123	ISNNTFI	1.007
121	T	118	124	SNNTFIG	1.163
122	F	119	125	NNTFIGM	1.044
123	I	120	126	NTFIGMP	1.039
124	G	121	127	TFIGMPD	1.024
125	M	122	128	FIGMPDH	1.023
126	P	123	129	IGMPDHS	1.141
127	D	124	130	GMPDHSN	1.297
128	H	125	131	MPDHSNF	1.16
129	S	126	132	PDHSNFS	1.279
130	N	127	133	DHSNFSC	1.231
131	F	128	134	HSNFSCL	1.107
132	S	129	135	SNFSCLL	1.056
133	C	130	136	NFSCLLG	1.074
134	L	131	137	FSCLLGD	1.06
135	L	132	138	SCLLGDC	1.144
136	G	133	139	CLLGDCR	1.076
137	D	134	140	LLGDCRE	1.011
138	C	135	141	LGDCREG	1.15
139	R	136	142	GDCREGN	1.289
140	E	137	143	DCREGNC	1.236
141	G	138	144	CREGNCV	1.099
142	N	139	145	REGNCVG	1.151
143	C	140	146	EGNCVGD	1.224
144	V	141	147	GNCVGDN	1.341
145	G	142	148	NCVGDNN	1.341
146	D	143	149	CVGDNNC	1.289
147	N	144	150	VGDNNCT	1.256
148	N	145	151	GDNNCTW	1.321
149	C	146	152	DNNCTWC	1.269
150	T	147	153	NNCTWCI	1.127
151	W	148	154	NCTWCIK	1.049
152	C	149	155	CTWCIKF	0.911
153	I	150	156	TWCIKFP	0.959
154	K	151	157	WCIKFPQ	0.961
155	F	152	158	CIKFPQA	0.919
156	P	153	159	IKFPQAN	0.971
157	Q	154	160	KFPQANM	0.99
158	A	155	161	FPQANMV	0.917
159	N	156	162	PQANMVV	0.903
160	M	157	163	QANMVVS	0.89
161	V	158	164	ANMVVSD	0.959

## Sheet: Karplus
Position	Residue	Start	End	Peptide	Score
4	P	1	7	MKSPTHS	1.063
5	T	2	8	KSPTHST	1.056
6	H	3	9	SPTHSTR	1.042
7	S	4	10	PTHSTRL	1.033
8	T	5	11	THSTRLL	1.024
9	R	6	12	HSTRLLA	1.002
10	L	7	13	STRLLAH	0.973
11	L	8	14	TRLLAHL	0.943
12	A	9	15	RLLAHLL	0.92
13	H	10	16	LLAHLLL	0.911
14	L	11	17	LAHLLLA	0.911
15	L	12	18	AHLLLAA	0.91
16	L	13	19	HLLLAAV	0.91
17	A	14	20	LLLAAVA	0.905
18	A	15	21	LLAAVAV	0.904
19	V	16	22	LAAVAVS	0.913
20	A	17	23	AAVAVSS	0.939
21	V	18	24	AVAVSSD	0.98
22	S	19	25	VAVSSDV	1.021
23	S	20	26	AVSSDVS	1.053
24	D	21	27	VSSDVSG	1.067
25	V	22	28	SSDVSGE	1.069
26	S	23	29	SDVSGEE	1.075
27	G	24	30	DVSGEEE	1.083
28	E	25	31	VSGEEEE	1.087
29	E	26	32	SGEEEEI	1.077
30	E	27	33	GEEEEIV	1.05
31	E	28	34	EEEEIVS	1.018
32	I	29	35	EEEIVSD	0.992
33	V	30	36	EEIVSDE	0.987
34	S	31	37	EIVSDEY	0.995
35	D	32	38	IVSDEYD	0.999
36	E	33	39	VSDEYDY	0.998
37	Y	34	40	SDEYDYT	0.99
38	D	35	41	DEYDYTT	0.986
39	Y	36	42	EYDYTTP	0.997
40	T	37	43	YDYTTPD	1.021
41	T	38	44	DYTTPDL	1.038
42	P	39	45	YTTPDLD	1.04
43	D	40	46	TTPDLDA	1.027
44	L	41	47	TPDLDAY	0.996
45	D	42	48	PDLDAYT	0.976
46	A	43	49	DLDAYTP	0.974
47	Y	44	50	LDAYTPI	0.982
48	T	45	51	DAYTPIP	1.01
49	P	46	52	AYTPIPG	1.032
50	I	47	53	YTPIPGA	1.042
51	P	48	54	TPIPGAR	1.05
52	G	49	55	PIPGARR	1.046
53	A	50	56	IPGARRP	1.042
54	R	51	57	PGARRPS	1.042
55	R	52	58	GARRPSL	1.037
56	P	53	59	ARRPSLN	1.027
57	S	54	60	RRPSLNL	1.012
58	L	55	61	RPSLNLG	0.995
59	N	56	62	PSLNLGS	0.988
60	L	57	63	SLNLGSL	0.989
61	G	58	64	LNLGSLE	0.994
62	S	59	65	NLGSLEL	0.995
63	L	60	66	LGSLELG	0.99
64	E	61	67	GSLELGS	0.995
65	L	62	68	SLELGSE	1.013
66	G	63	69	LELGSEE	1.043
67	S	64	70	ELGSEEE	1.073
68	E	65	71	LGSEEEY	1.078
69	E	66	72	GSEEEYG	1.069
70	E	67	73	SEEEYGT	1.051
71	Y	68	74	EEEYGTE	1.034
72	G	69	75	EEYGTEV	1.027
73	T	70	76	EYGTEVC	1.014
74	E	71	77	YGTEVCT	0.992
75	V	72	78	GTEVCTV	0.968
76	C	73	79	TEVCTVD	0.956
77	T	74	80	EVCTVDG	0.964
78	V	75	81	VCTVDGL	0.983
79	D	76	82	CTVDGLQ	1.008
80	G	77	83	TVDGLQT	1.023
81	L	78	84	VDGLQTP	1.029
82	Q	79	85	DGLQTPY	1.033
83	T	80	86	GLQTPYG	1.028
84	P	81	87	LQTPYGV	1.015
85	Y	82	88	QTPYGVI	0.986
86	G	83	89	TPYGVIA	0.952
87	V	84	90	PYGVIAV	0.926
88	I	85	91	YGVIAVN	0.909
89	A	86	92	GVIAVNC	0.91
90	V	87	93	VIAVNCT	0.919
91	N	88	94	IAVNCTM	0.928
92	C	89	95	AVNCTMS	0.937
93	T	90	96	VNCTMSC	0.935
94	M	91	97	NCTMSCL	0.933
95	S	92	98	CTMSCLN	0.928
96	C	93	99	TMSCLNL	0.926
97	L	94	100	MSCLNLD	0.933
98	N	95	101	SCLNLDA	0.943
99	L	96	102	CLNLDAE	0.961
100	D	97	103	LNLDAET	0.981
101	A	98	104	NLDAETV	0.998
102	E	99	105	LDAETVL	1.004
103	T	100	106	DAETVLK	1.007
104	V	101	107	AETVLKP	1.007
105	L	102	108	ETVLKPL	1.009
106	K	103	109	TVLKPLK	1.024
107	P	104	110	VLKPLKN	1.039
108	L	105	111	LKPLKNE	1.051
109	K	106	112	KPLKNET	1.068
110	N	107	113	PLKNETP	1.078
111	E	108	114	LKNETPC	1.07
112	T	109	115	KNETPCV	1.051
113	P	110	116	NETPCVV	1.015
114	C	111	117	ETPCVVI	0.966
115	V	112	118	TPCVVIS	0.944
116	V	113	119	PCVVISN	0.945
117	I	114	120	CVVISNN	0.969
118	S	115	121	VVISNNT	1.015
119	N	116	122	VISNNTF	1.042
120	N	117	123	ISNNTFI	1.042
121	T	118	124	SNNTFIG	1.018
122	F	119	125	NNTFIGM	0.976
123	I	120	126	NTFIGMP	0.954
124	G	121	127	TFIGMPD	0.959
125	M	122	128	FIGMPDH	0.979
126	P	123	129	IGMPDHS	1.012
127	D	124	130	GMPDHSN	1.03
128	H	125	131	MPDHSNF	1.025
129	S	126	132	PDHSNFS	1.013
130	N	127	133	DHSNFSC	0.983
131	F	128	134	HSNFSCL	0.954
132	S	129	135	SNFSCLL	0.936
133	C	130	136	NFSCLLG	0.93
134	L	131	137	FSCLLGD	0.947
135	L	132	138	SCLLGDC	0.972
136	G	133	139	CLLGDCR	0.999
137	D	134	140	LLGDCRE	1.022
138	C	135	141	LGDCREG	1.035
139	R	136	142	GDCREGN	1.049
140	E	137	143	DCREGNC	1.049
141	G	138	144	CREGNCV	1.035
142	N	139	145	REGNCVG	1.012
143	C	140	146	EGNCVGD	0.988
144	V	141	147	GNCVGDN	0.988
145	G	142	148	NCVGDNN	1.003
146	D	143	149	CVGDNNC	1.02
147	N	144	150	VGDNNCT	1.028
148	N	145	151	GDNNCTW	1.009
149	C	146	152	DNNCTWC	0.98
150	T	147	153	NNCTWCI	0.952
151	W	148	154	NCTWCIK	0.938
152	C	149	155	CTWCIKF	0.937
153	I	150	156	TWCIKFP	0.952
154	K	151	157	WCIKFPQ	0.979
155	F	152	158	CIKFPQA	0.997
156	P	153	159	IKFPQAN	1.014
157	Q	154	160	KFPQANM	1.008
158	A	155	161	FPQANMV	0.986
159	N	156	162	PQANMVV	0.958
160	M	157	163	QANMVVS	0.937

## Sheet: Parker
Position	Residue	Start	End	Peptide	Score
4	P	1	7	MKSPTHS	3.414
5	T	2	8	KSPTHST	4.757
6	H	3	9	SPTHSTR	4.543
7	S	4	10	PTHSTRL	2.3
8	T	5	11	THSTRLL	0.686
9	R	6	12	HSTRLLA	0.243
10	L	7	13	STRLLAH	0.243
11	L	8	14	TRLLAHL	-2.0
12	A	9	15	RLLAHLL	-4.057
13	H	10	16	LLAHLLL	-5.971
14	L	11	17	LAHLLLA	-4.357
15	L	12	18	AHLLLAA	-2.743
16	L	13	19	HLLLAAV	-3.571
17	A	14	20	LLLAAVA	-3.571
18	A	15	21	LLAAVAV	-2.786
19	V	16	22	LAAVAVS	-0.543
20	A	17	23	AAVAVSS	1.7
21	V	18	24	AVAVSSD	2.829
22	S	19	25	VAVSSDV	2.0
23	S	20	26	AVSSDVS	3.457
24	D	21	27	VSSDVSG	3.971
25	V	22	28	SSDVSGE	5.614
26	S	23	29	SDVSGEE	5.8
27	G	24	30	DVSGEEE	5.986
28	E	25	31	VSGEEEE	5.671
29	E	26	32	SGEEEEI	5.057
30	E	27	33	GEEEEIV	3.6
31	E	28	34	EEEEIVS	3.714
32	I	29	35	EEEIVSD	4.029
33	V	30	36	EEIVSDE	4.029
34	S	31	37	EIVSDEY	2.643
35	D	32	38	IVSDEYD	2.957
36	E	33	39	VSDEYDY	3.829
37	Y	34	40	SDEYDYT	5.1
38	D	35	41	DEYDYTT	4.914
39	Y	36	42	EYDYTTP	3.786
40	T	37	43	YDYTTPD	4.1
41	T	38	44	DYTTPDL	3.057
42	P	39	45	YTTPDLD	3.057
43	D	40	46	TTPDLDA	3.629
44	L	41	47	TPDLDAY	2.614
45	D	42	48	PDLDAYT	2.614
46	A	43	49	DLDAYTP	2.614
47	Y	44	50	LDAYTPI	0.043
48	T	45	51	DAYTPIP	1.657
49	P	46	52	AYTPIPG	1.043
50	I	47	53	YTPIPGA	1.043
51	P	48	54	TPIPGAR	1.914
52	G	49	55	PIPGARR	1.771
53	A	50	56	IPGARRP	1.771
54	R	51	57	PGARRPS	3.843
55	R	52	58	GARRPSL	2.229
56	P	53	59	ARRPSLN	2.414
57	S	54	60	RRPSLNL	0.8
58	L	55	61	RPSLNLG	1.014
59	N	56	62	PSLNLGS	1.343
60	L	57	63	SLNLGSL	-0.271
61	G	58	64	LNLGSLE	-0.086
62	S	59	65	NLGSLEL	-0.086
63	L	60	66	LGSLELG	-0.271
64	E	61	67	GSLELGS	1.971
65	L	62	68	SLELGSE	2.271
66	G	63	69	LELGSEE	2.457
67	S	64	70	ELGSEEE	4.886
68	E	65	71	LGSEEEY	3.5
69	E	66	72	GSEEEYG	5.629
70	E	67	73	SEEEYGT	5.557
71	Y	68	74	EEEYGTE	5.743
72	G	69	75	EEYGTEV	4.1
73	T	70	76	EYGTEVC	3.186
74	E	71	77	YGTEVCT	2.814
75	V	72	78	GTEVCTV	2.557
76	C	73	79	TEVCTVD	3.171
77	T	74	80	EVCTVDG	3.243
78	V	75	81	VCTVDGL	0.814
79	D	76	82	CTVDGLQ	2.2
80	G	77	83	TVDGLQT	2.743
81	L	78	84	VDGLQTP	2.3
82	Q	79	85	DGLQTPY	2.557
83	T	80	86	GLQTPYG	1.943
84	P	81	87	LQTPYGV	0.6
85	Y	82	88	QTPYGVI	0.771
86	G	83	89	TPYGVIA	0.214
87	V	84	90	PYGVIAV	-1.057
88	I	85	91	YGVIAVN	-0.357
89	A	86	92	GVIAVNC	0.114
90	V	87	93	VIAVNCT	0.043
91	N	88	94	IAVNCTM	-0.029
92	C	89	95	AVNCTMS	2.043
93	T	90	96	VNCTMSC	1.943
94	M	91	97	NCTMSCL	1.157
95	S	92	98	CTMSCLN	1.157
96	C	93	99	TMSCLNL	-0.357
97	L	94	100	MSCLNLD	0.329
98	N	95	101	SCLNLDA	1.229
99	L	96	102	CLNLDAE	1.414
100	D	97	103	LNLDAET	1.957
101	A	98	104	NLDAETV	2.743
102	E	99	105	LDAETVL	0.429
103	T	100	106	DAETVLK	2.557
104	V	101	107	AETVLKP	1.429
105	L	102	108	ETVLKPL	-0.186
106	K	103	109	TVLKPLK	-0.486
107	P	104	110	VLKPLKN	-0.229
108	L	105	111	LKPLKNE	1.414
109	K	106	112	KPLKNET	3.471
110	N	107	113	PLKNETP	2.957
111	E	108	114	LKNETPC	2.857
112	T	109	115	KNETPCV	3.643
113	P	110	116	NETPCVV	2.3
114	C	111	117	ETPCVVI	0.157
115	V	112	118	TPCVVIS	-0.029
116	V	113	119	PCVVISN	0.229
117	I	114	120	CVVISNN	0.929
118	S	115	121	VVISNNT	1.471
119	N	116	122	VISNNTF	0.686
120	N	117	123	ISNNTFI	0.071
121	T	118	124	SNNTFIG	2.029
122	F	119	125	NNTFIGM	0.5
123	I	120	126	NTFIGMP	-0.2
124	G	121	127	TFIGMPD	0.229
125	M	122	128	FIGMPDH	-0.214
126	P	123	129	IGMPDHS	2.029
127	D	124	130	GMPDHSN	4.171
128	H	125	131	MPDHSNF	2.043
129	S	126	132	PDHSNFS	3.571
130	N	127	133	DHSNFSC	3.471
131	F	128	134	HSNFSCL	0.729
132	S	129	135	SNFSCLL	-0.886
133	C	130	136	NFSCLLG	-1.0
134	L	131	137	FSCLLGD	-0.571
135	L	132	138	SCLLGDC	0.943
136	G	133	139	CLLGDCR	0.614
137	D	134	140	LLGDCRE	1.529
138	C	135	141	LGDCREG	3.657
139	R	136	142	GDCREGN	5.971
140	E	137	143	DCREGNC	5.357
141	G	138	144	CREGNCV	3.4
142	N	139	145	REGNCVG	4.014
143	C	140	146	EGNCVGD	4.843
144	V	141	147	GNCVGDN	4.729
145	G	142	148	NCVGDNN	4.914
146	D	143	149	CVGDNNC	4.114
147	N	144	150	VGDNNCT	4.657
148	N	145	151	GDNNCTW	3.757
149	C	146	152	DNNCTWC	3.143
150	T	147	153	NNCTWCI	0.571
151	W	148	154	NCTWCIK	0.386
152	C	149	155	CTWCIKF	-1.929
153	I	150	156	TWCIKFP	-1.829
154	K	151	157	WCIKFPQ	-1.714
155	F	152	158	CIKFPQA	0.014
156	P	153	159	IKFPQAN	0.814
157	Q	154	160	KFPQANM	1.357
158	A	155	161	FPQANMV	0.014
159	N	156	162	PQANMVV	0.8
160	M	157	163	QANMVVS	1.429
161	V	158	164	ANMVVSD	2.0

## Sheet: MHC II HUMAN
allele	seq_num	start	end	length	method	peptide	percentile_rank	adjusted_rank	comblib_core	comblib_score	comblib_rank	comblib_adjusted_rank	smm_align_core	smm_align_ic50	smm_align_rank	smm_align_adjusted_rank	nn_align_core	nn_align_ic50	nn_align_rank	nn_align_adjusted_rank	netmhciipan_core	netmhciipan_ic50	netmhciipan_rank	netmhciipan_adjusted_rank	sturniolo_core	sturniolo_score	sturniolo_rank	sturniolo_adjusted_rank
HLA-DRB1*01:01	1	9	22	14	Consensus (comb.lib./smm/nn)	RLLAHLLLAAVAVS	0.18	0.19	HLLLAAVAV	0.01	0.01	0.01	HLLLAAVAV	5.00	0.18	0.19	HLLLAAVAV	19.00	7.80	8.40	-	-	-	-	-	-	-	-
HLA-DRB1*01:01	1	9	23	15	Consensus (comb.lib./smm/nn)	RLLAHLLLAAVAVSS	0.24	0.24	HLLLAAVAV	0.01	0.01	0.01	HLLLAAVAV	5.00	0.24	0.24	HLLLAAVAV	26.60	9.00	9.00	-	-	-	-	-	-	-	-
HLA-DRB1*01:01	1	8	22	15	Consensus (comb.lib./smm/nn)	TRLLAHLLLAAVAVS	0.24	0.24	HLLLAAVAV	0.01	0.01	0.01	HLLLAAVAV	5.00	0.24	0.24	HLLLAAVAV	32.40	11.00	11.00	-	-	-	-	-	-	-	-
HLA-DRB1*01:01	1	10	23	14	Consensus (comb.lib./smm/nn)	LLAHLLLAAVAVSS	0.28	0.30	HLLLAAVAV	0.01	0.01	0.01	HLLLAAVAV	6.00	0.28	0.30	HLLLAAVAV	17.50	7.10	7.65	-	-	-	-	-	-	-	-
HLA-DRB1*01:01	1	8	21	14	Consensus (comb.lib./smm/nn)	TRLLAHLLLAAVAV	0.28	0.30	HLLLAAVAV	0.01	0.01	0.01	LAHLLLAAV	6.00	0.28	0.30	LAHLLLAAV	22.40	9.20	9.91	-	-	-	-	-	-	-	-
HLA-DRB1*01:01	1	9	21	13	Consensus (comb.lib./smm/nn)	RLLAHLLLAAVAV	0.22	0.34	HLLLAAVAV	0.01	0.01	0.02	LAHLLLAAV	6.00	0.22	0.34	LAHLLLAAV	21.60	6.70	10.45	-	-	-	-	-	-	-	-
HLA-DRB1*01:01	1	10	24	15	Consensus (comb.lib./smm/nn)	LLAHLLLAAVAVSSD	0.38	0.38	HLLLAAVAV	0.01	0.01	0.01	HLLLAAVAV	6.00	0.38	0.38	HLLLAAVAV	29.30	9.90	9.90	-	-	-	-	-	-	-	-
HLA-DRB1*01:01	1	7	21	15	Consensus (comb.lib./smm/nn)	STRLLAHLLLAAVAV	0.38	0.38	HLLLAAVAV	0.01	0.01	0.01	LAHLLLAAV	6.00	0.38	0.38	STRLLAHLL	27.20	9.20	9.20	-	-	-	-	-	-	-	-
HLA-DRB1*01:01	1	11	24	14	Consensus (comb.lib./smm/nn)	LAHLLLAAVAVSSD	0.45	0.48	HLLLAAVAV	0.01	0.01	0.01	HLLLAAVAV	7.00	0.45	0.48	HLLLAAVAV	18.00	7.30	7.86	-	-	-	-	-	-	-	-
HLA-DRB1*01:01	1	11	23	13	Consensus (comb.lib./smm/nn)	LAHLLLAAVAVSS	0.32	0.50	HLLLAAVAV	0.01	0.01	0.02	HLLLAAVAV	7.00	0.32	0.50	HLLLAAVAV	17.30	5.20	8.11	-	-	-	-	-	-	-	-
HLA-DRB1*01:01	1	10	22	13	Consensus (comb.lib./smm/nn)	LLAHLLLAAVAVS	0.32	0.50	HLLLAAVAV	0.01	0.01	0.02	HLLLAAVAV	7.00	0.32	0.50	HLLLAAVAV	21.70	6.70	10.45	-	-	-	-	-	-	-	-
HLA-DRB1*01:01	1	7	22	16	Consensus (comb.lib./smm/nn)	STRLLAHLLLAAVAVS	0.47	0.54	HLLLAAVAV	0.01	0.01	0.01	HLLLAAVAV	15.00	0.47	0.54	HLLLAAVAV	56.70	12.00	13.85	-	-	-	-	-	-	-	-
HLA-DRB1*01:01	1	8	23	16	Consensus (comb.lib./smm/nn)	TRLLAHLLLAAVAVSS	0.47	0.54	HLLLAAVAV	0.01	0.01	0.01	HLLLAAVAV	15.00	0.47	0.54	HLLLAAVAV	62.40	13.00	15.01	-	-	-	-	-	-	-	-
HLA-DRB1*01:01	1	11	25	15	Consensus (comb.lib./smm/nn)	LAHLLLAAVAVSSDV	0.56	0.56	HLLLAAVAV	0.01	0.01	0.01	HLLLAAVAV	7.00	0.56	0.56	LLAAVAVSS	30.10	11.00	11.00	-	-	-	-	-	-	-	-
HLA-DRB1*01:01	1	11	22	12	Consensus (comb.lib./smm/nn)	LAHLLLAAVAVS	0.2	0.59	HLLLAAVAV	0.01	0.01	0.03	HLLLAAVAV	7.00	0.20	0.59	HLLLAAVAV	29.40	4.70	13.94	-	-	-	-	-	-	-	-
HLA-DRB1*01:01	1	6	21	16	Consensus (comb.lib./smm/nn)	HSTRLLAHLLLAAVAV	0.54	0.62	HLLLAAVAV	0.01	0.01	0.01	LAHLLLAAV	16.00	0.54	0.62	STRLLAHLL	45.80	9.10	10.50	-	-	-	-	-	-	-	-
HLA-DRB1*01:01	1	10	25	16	Consensus (comb.lib./smm/nn)	LLAHLLLAAVAVSSDV	0.54	0.62	HLLLAAVAV	0.01	0.01	0.01	HLLLAAVAV	16.00	0.54	0.62	HLLLAAVAV	69.00	14.00	16.16	-	-	-	-	-	-	-	-
HLA-DRB1*01:01	1	9	24	16	Consensus (comb.lib./smm/nn)	RLLAHLLLAAVAVSSD	0.54	0.62	HLLLAAVAV	0.01	0.01	0.01	HLLLAAVAV	16.00	0.54	0.62	HLLLAAVAV	62.80	13.00	15.01	-	-	-	-	-	-	-	-
HLA-DRB1*01:01	1	11	26	16	Consensus (comb.lib./smm/nn)	LAHLLLAAVAVSSDVS	0.59	0.68	HLLLAAVAV	0.01	0.01	0.01	HLLLAAVAV	17.00	0.59	0.68	LLAAVAVSS	76.80	15.00	17.31	-	-	-	-	-	-	-	-
HLA-DRB1*01:01	1	10	21	12	Consensus (comb.lib./smm/nn)	LLAHLLLAAVAV	0.27	0.80	HLLLAAVAV	0.01	0.01	0.03	LAHLLLAAV	8.00	0.27	0.80	HLLLAAVAV	36.50	6.10	18.09	-	-	-	-	-	-	-	-
HLA-DRB1*01:01	1	6	22	17	Consensus (comb.lib./smm/nn)	HSTRLLAHLLLAAVAVS	0.55	0.94	HLLLAAVAV	0.01	0.01	0.02	HLLLAAVAV	15.00	0.55	0.94	STRLLAHLL	79.60	11.00	18.74	-	-	-	-	-	-	-	-
HLA-DRB1*01:01	1	7	23	17	Consensus (comb.lib./smm/nn)	STRLLAHLLLAAVAVSS	0.55	0.94	HLLLAAVAV	0.01	0.01	0.02	HLLLAAVAV	15.00	0.55	0.94	HLLLAAVAV	97.60	13.00	22.14	-	-	-	-	-	-	-	-
HLA-DRB1*01:01	1	8	24	17	Consensus (comb.lib./smm/nn)	TRLLAHLLLAAVAVSSD	0.55	0.94	HLLLAAVAV	0.01	0.01	0.02	HLLLAAVAV	15.00	0.55	0.94	HLLLAAVAV	121.40	16.00	27.25	-	-	-	-	-	-	-	-
HLA-DRB1*13:02	1	112	125	14	Consensus (smm/nn/sturniolo)	TPCVVISNNTFIGM	0.93	1.00	-	-	-	-	VVISNNTFI	18.00	0.09	0.10	VISNNTFIG	7.90	0.93	1.00	-	-	-	-	VISNNTFIG	2.20	14.00	15.08
HLA-DQA1*05:01/DQB1*02:01	1	26	39	14	Consensus (comb.lib./smm/nn)	SGEEEEIVSDEYDY	0.96	1.03	EEEIVSDEY	16724.85	55.00	59.22	EEEIVSDEY	380.00	0.96	1.03	EEEIVSDEY	60.80	0.78	0.84	-	-	-	-	-	-	-	-
HLA-DQA1*05:01/DQB1*02:01	1	27	40	14	Consensus (comb.lib./smm/nn)	GEEEEIVSDEYDYT	0.97	1.04	IVSDEYDYT	244.61	35.00	37.69	EEEIVSDEY	383.00	0.97	1.04	EEEIVSDEY	67.40	0.91	0.98	-	-	-	-	-	-	-	-
HLA-DQA1*05:01/DQB1*02:01	1	27	39	13	Consensus (comb.lib./smm/nn)	GEEEEIVSDEYDY	0.69	1.08	EEEIVSDEY	16724.85	50.00	77.97	EEEIVSDEY	396.00	0.60	0.94	EEEIVSDEY	75.60	0.69	1.08	-	-	-	-	-	-	-	-
HLA-DRB1*01:01	1	10	26	17	Consensus (comb.lib./smm/nn)	LLAHLLLAAVAVSSDVS	0.65	1.11	HLLLAAVAV	0.01	0.01	0.02	HLLLAAVAV	16.00	0.65	1.11	LLAAVAVSS	138.70	17.00	28.96	-	-	-	-	-	-	-	-
HLA-DRB1*01:01	1	9	25	17	Consensus (comb.lib./smm/nn)	RLLAHLLLAAVAVSSDV	0.65	1.11	HLLLAAVAV	0.01	0.01	0.02	HLLLAAVAV	16.00	0.65	1.11	HLLLAAVAV	120.70	15.00	25.55	-	-	-	-	-	-	-	-
HLA-DRB1*01:01	1	5	21	17	Consensus (comb.lib./smm/nn)	THSTRLLAHLLLAAVAV	0.65	1.11	HLLLAAVAV	0.01	0.01	0.02	LAHLLLAAV	16.00	0.65	1.11	STRLLAHLL	76.20	11.00	18.74	-	-	-	-	-	-	-	-
HLA-DRB1*13:02	1	113	125	13	Consensus (smm/nn/sturniolo)	PCVVISNNTFIGM	0.72	1.12	-	-	-	-	VVISNNTFI	18.00	0.08	0.12	VISNNTFIG	8.00	0.72	1.12	-	-	-	-	VISNNTFIG	2.20	13.00	20.27
HLA-DQA1*05:01/DQB1*02:01	1	25	38	14	Consensus (comb.lib./smm/nn)	VSGEEEEIVSDEYD	1.1	1.18	VSGEEEEIV	1.43	17.00	18.31	EEEIVSDEY	402.00	1.10	1.18	EEEIVSDEY	68.70	0.92	0.99	-	-	-	-	-	-	-	-
HLA-DRB1*13:02	1	113	126	14	Consensus (smm/nn/sturniolo)	PCVVISNNTFIGMP	1.1	1.18	-	-	-	-	VVISNNTFI	19.00	0.12	0.13	VISNNTFIG	8.90	1.10	1.18	-	-	-	-	VISNNTFIG	2.20	14.00	15.08
HLA-DRB5*01:01	1	45	58	14	Consensus (smm/nn/sturniolo)	DAYTPIPGARRPSL	1.1	1.18	-	-	-	-	YTPIPGARR	30.00	1.10	1.18	YTPIPGARR	7.80	0.62	0.67	-	-	-	-	YTPIPGARR	3.80	4.00	4.31
HLA-DRB5*01:01	1	43	56	14	Consensus (smm/nn/sturniolo)	DLDAYTPIPGARRP	1.1	1.18	-	-	-	-	YTPIPGARR	31.00	1.10	1.18	YTPIPGARR	8.60	0.78	0.84	-	-	-	-	YTPIPGARR	3.80	4.00	4.31
HLA-DRB5*01:01	1	44	57	14	Consensus (smm/nn/sturniolo)	LDAYTPIPGARRPS	1.1	1.18	-	-	-	-	YTPIPGARR	30.00	1.10	1.18	YTPIPGARR	7.10	0.48	0.52	-	-	-	-	YTPIPGARR	3.80	4.00	4.31
HLA-DRB1*13:02	1	111	125	15	Consensus (smm/nn/sturniolo)	ETPCVVISNNTFIGM	1.2	1.20	-	-	-	-	VVISNNTFI	18.00	0.12	0.12	VISNNTFIG	9.20	1.20	1.20	-	-	-	-	VISNNTFIG	2.20	16.00	16.00
HLA-DRB5*01:01	1	44	58	15	Consensus (smm/nn/sturniolo)	LDAYTPIPGARRPSL	1.2	1.20	-	-	-	-	YTPIPGARR	28.00	1.20	1.20	YTPIPGARR	6.20	0.40	0.40	-	-	-	-	YTPIPGARR	3.80	4.60	4.60
HLA-DRB1*01:01	1	11	27	17	Consensus (comb.lib./smm/nn)	LAHLLLAAVAVSSDVSG	0.72	1.23	HLLLAAVAV	0.01	0.01	0.02	HLLLAAVAV	17.00	0.72	1.23	LLAAVAVSS	175.30	20.00	34.06	-	-	-	-	-	-	-	-
HLA-DRB5*01:01	1	44	56	13	Consensus (smm/nn/sturniolo)	LDAYTPIPGARRP	0.79	1.23	-	-	-	-	YTPIPGARR	31.00	0.79	1.23	YTPIPGARR	9.00	0.52	0.81	-	-	-	-	YTPIPGARR	3.80	3.40	5.30
HLA-DRB1*01:01	1	12	27	16	Consensus (comb.lib./smm/nn)	AHLLLAAVAVSSDVSG	1.1	1.27	HLLLAAVAV	0.01	0.01	0.01	HLLLAAVAV	22.00	1.10	1.27	LLAAVAVSS	98.80	18.00	20.78	-	-	-	-	-	-	-	-
HLA-DRB5*01:01	1	45	57	13	Consensus (smm/nn/sturniolo)	DAYTPIPGARRPS	0.82	1.28	-	-	-	-	YTPIPGARR	32.00	0.82	1.28	YTPIPGARR	9.60	0.58	0.90	-	-	-	-	YTPIPGARR	3.80	3.40	5.30
HLA-DQA1*05:01/DQB1*02:01	1	26	40	15	Consensus (comb.lib./smm/nn)	SGEEEEIVSDEYDYT	1.3	1.30	IVSDEYDYT	244.61	39.00	39.00	EEEIVSDEY	368.00	1.30	1.30	EEEIVSDEY	53.50	0.82	0.82	-	-	-	-	-	-	-	-
HLA-DRB1*13:02	1	112	126	15	Consensus (smm/nn/sturniolo)	TPCVVISNNTFIGMP	1.3	1.30	-	-	-	-	VVISNNTFI	19.00	0.13	0.13	VISNNTFIG	9.60	1.30	1.30	-	-	-	-	VISNNTFIG	2.20	16.00	16.00
HLA-DRB5*01:01	1	45	59	15	Consensus (smm/nn/sturniolo)	DAYTPIPGARRPSLN	1.3	1.30	-	-	-	-	YTPIPGARR	30.00	1.30	1.30	YTPIPGARR	7.90	0.72	0.72	-	-	-	-	YTPIPGARR	3.80	4.60	4.60
HLA-DRB5*01:01	1	43	57	15	Consensus (smm/nn/sturniolo)	DLDAYTPIPGARRPS	1.3	1.30	-	-	-	-	YTPIPGARR	30.00	1.30	1.30	YTPIPGARR	7.20	0.60	0.60	-	-	-	-	YTPIPGARR	3.80	4.60	4.60
HLA-DRB5*01:01	1	42	56	15	Consensus (smm/nn/sturniolo)	PDLDAYTPIPGARRP	1.3	1.30	-	-	-	-	YTPIPGARR	31.00	1.30	1.30	YTPIPGARR	8.70	0.85	0.85	-	-	-	-	YTPIPGARR	3.80	4.60	4.60
HLA-DQA1*05:01/DQB1*02:01	1	26	38	13	Consensus (comb.lib./smm/nn)	SGEEEEIVSDEYD	0.86	1.34	EEEIVSDEY	16724.85	50.00	77.97	EEEIVSDEY	408.00	0.65	1.01	EEEIVSDEY	85.50	0.86	1.34	-	-	-	-	-	-	-	-
HLA-DRB1*01:01	1	13	28	16	Consensus (comb.lib./smm/nn)	HLLLAAVAVSSDVSGE	1.2	1.39	HLLLAAVAV	0.01	0.01	0.01	HLLLAAVAV	23.00	1.20	1.39	LLAAVAVSS	185.00	27.00	31.17	-	-	-	-	-	-	-	-
HLA-DQA1*05:01/DQB1*02:01	1	24	38	15	Consensus (comb.lib./smm/nn)	DVSGEEEEIVSDEYD	1.4	1.40	VSGEEEEIV	1.43	19.00	19.00	EEEIVSDEY	388.00	1.40	1.40	EEEIVSDEY	50.70	0.70	0.70	-	-	-	-	-	-	-	-
HLA-DQA1*05:01/DQB1*02:01	1	27	41	15	Consensus (comb.lib./smm/nn)	GEEEEIVSDEYDYTT	1.4	1.40	IVSDEYDYT	244.61	39.00	39.00	EEEIVSDEY	382.00	1.40	1.40	EEEIVSDEY	62.50	1.20	1.20	-	-	-	-	-	-	-	-
HLA-DQA1*05:01/DQB1*02:01	1	25	39	15	Consensus (comb.lib./smm/nn)	VSGEEEEIVSDEYDY	1.4	1.40	VSGEEEEIV	1.43	19.00	19.00	EEEIVSDEY	376.00	1.40	1.40	EEEIVSDEY	49.70	0.69	0.69	-	-	-	-	-	-	-	-
HLA-DRB1*13:02	1	113	127	15	Consensus (smm/nn/sturniolo)	PCVVISNNTFIGMPD	1.4	1.40	-	-	-	-	VVISNNTFI	19.00	0.13	0.13	VISNNTFIG	10.90	1.40	1.40	-	-	-	-	VISNNTFIG	2.20	16.00	16.00
HLA-DRB5*01:01	1	42	55	14	Consensus (smm/nn/sturniolo)	PDLDAYTPIPGARR	1.3	1.40	-	-	-	-	AYTPIPGAR	29.00	0.94	1.01	YTPIPGARR	12.50	1.30	1.40	-	-	-	-	YTPIPGARR	3.80	4.00	4.31
HLA-DRB5*01:01	1	43	55	13	Consensus (smm/nn/sturniolo)	DLDAYTPIPGARR	0.93	1.45	-	-	-	-	AYTPIPGAR	29.00	0.71	1.11	YTPIPGARR	13.20	0.93	1.45	-	-	-	-	YTPIPGARR	3.80	3.40	5.30
HLA-DQA1*05:01/DQB1*02:01	1	23	37	15	Consensus (comb.lib./smm/nn)	SDVSGEEEEIVSDEY	1.5	1.50	VSGEEEEIV	1.43	19.00	19.00	VSGEEEEIV	386.00	1.40	1.40	EEEIVSDEY	69.00	1.50	1.50	-	-	-	-	-	-	-	-
HLA-DRB1*13:02	1	112	124	13	Consensus (smm/nn/sturniolo)	TPCVVISNNTFIG	0.96	1.50	-	-	-	-	VVISNNTFI	18.00	0.08	0.12	VISNNTFIG	10.60	0.96	1.50	-	-	-	-	VISNNTFIG	2.20	13.00	20.27
HLA-DRB1*13:02	1	111	124	14	Consensus (smm/nn/sturniolo)	ETPCVVISNNTFIG	1.4	1.51	-	-	-	-	VVISNNTFI	18.00	0.09	0.10	VISNNTFIG	11.30	1.40	1.51	-	-	-	-	VISNNTFIG	2.20	14.00	15.08
HLA-DPA1*02:01/DPB1*14:01	1	7	19	13	NetMHCIIpan	STRLLAHLLLAAV	0.98	1.53	-	-	-	-	-	-	-	-	-	-	-	-	RLLAHLLLA	1363.51	0.98	1.53	-	-	-	-
HLA-DRB5*01:01	1	44	55	12	Consensus (smm/nn/sturniolo)	LDAYTPIPGARR	0.52	1.54	-	-	-	-	AYTPIPGAR	29.00	0.46	1.36	YTPIPGARR	14.20	0.52	1.54	-	-	-	-	YTPIPGARR	3.80	2.80	8.30
HLA-DPA1*02:01/DPB1*14:01	1	7	20	14	NetMHCIIpan	STRLLAHLLLAAVA	1.5	1.62	-	-	-	-	-	-	-	-	-	-	-	-	RLLAHLLLA	946.61	1.50	1.62	-	-	-	-
HLA-DPA1*03:01/DPB1*04:02	1	6	19	14	Consensus (comb.lib./smm/nn)	HSTRLLAHLLLAAV	1.5	1.62	LAHLLLAAV	0.98	5.60	6.03	LLAHLLLAA	89.00	1.50	1.62	RLLAHLLLA	32.10	0.27	0.29	-	-	-	-	-	-	-	-
HLA-DPA1*03:01/DPB1*04:02	1	7	20	14	Consensus (comb.lib./smm/nn)	STRLLAHLLLAAVA	1.5	1.62	LAHLLLAAV	0.98	5.60	6.03	LLAHLLLAA	86.00	1.50	1.62	RLLAHLLLA	30.50	0.25	0.27	-	-	-	-	-	-	-	-
HLA-DRB1*13:02	1	114	127	14	Consensus (smm/nn/sturniolo)	CVVISNNTFIGMPD	1.5	1.62	-	-	-	-	VVISNNTFI	54.00	0.67	0.72	VISNNTFIG	12.30	1.50	1.62	-	-	-	-	VISNNTFIG	2.20	14.00	15.08
HLA-DRB5*01:01	1	45	56	12	Consensus (smm/nn/sturniolo)	DAYTPIPGARRP	0.56	1.66	-	-	-	-	YTPIPGARR	32.00	0.56	1.66	YTPIPGARR	12.60	0.44	1.30	-	-	-	-	YTPIPGARR	3.80	2.80	8.30
HLA-DPA1*03:01/DPB1*04:02	1	7	21	15	Consensus (comb.lib./smm/nn)	STRLLAHLLLAAVAV	1.7	1.70	LAHLLLAAV	0.98	6.50	6.50	LLAHLLLAA	83.00	1.70	1.70	RLLAHLLLA	26.10	0.42	0.42	-	-	-	-	-	-	-	-
HLA-DRB5*01:01	1	41	55	15	Consensus (smm/nn/sturniolo)	TPDLDAYTPIPGARR	1.7	1.70	-	-	-	-	AYTPIPGAR	29.00	1.20	1.20	YTPIPGARR	12.50	1.70	1.70	-	-	-	-	YTPIPGARR	3.80	4.60	4.60
HLA-DPA1*02:01/DPB1*14:01	1	6	18	13	NetMHCIIpan	HSTRLLAHLLLAA	1.1	1.72	-	-	-	-	-	-	-	-	-	-	-	-	RLLAHLLLA	1395.92	1.10	1.72	-	-	-	-
HLA-DPA1*03:01/DPB1*04:02	1	8	21	14	Consensus (comb.lib./smm/nn)	TRLLAHLLLAAVAV	1.6	1.72	LAHLLLAAV	0.98	5.60	6.03	LLAHLLLAA	91.00	1.60	1.72	RLLAHLLLA	46.60	0.71	0.76	-	-	-	-	-	-	-	-
HLA-DQA1*05:01/DQB1*02:01	1	24	37	14	Consensus (comb.lib./smm/nn)	DVSGEEEEIVSDEY	1.6	1.72	VSGEEEEIV	1.43	17.00	18.31	EEEEIVSDE	408.00	1.20	1.29	EEEIVSDEY	97.60	1.60	1.72	-	-	-	-	-	-	-	-
HLA-DRB1*01:01	1	7	20	14	Consensus (comb.lib./smm/nn)	STRLLAHLLLAAVA	1.6	1.72	AHLLLAAVA	0.01	0.01	0.01	LAHLLLAAV	14.00	1.60	1.72	STRLLAHLL	18.40	7.50	8.08	-	-	-	-	-	-	-	-
HLA-DRB1*01:01	1	6	23	18	Consensus (comb.lib./smm/nn)	HSTRLLAHLLLAAVAVSS	0.58	1.72	HLLLAAVAV	0.01	0.01	0.03	HLLLAAVAV	15.00	0.58	1.72	STRLLAHLL	97.00	12.00	35.52	-	-	-	-	-	-	-	-
HLA-DRB1*01:01	1	9	26	18	Consensus (comb.lib./smm/nn)	RLLAHLLLAAVAVSSDVS	0.58	1.72	HLLLAAVAV	0.01	0.01	0.03	HLLLAAVAV	15.00	0.58	1.72	HLLLAAVAV	162.80	18.00	53.27	-	-	-	-	-	-	-	-
HLA-DRB1*01:01	1	7	24	18	Consensus (comb.lib./smm/nn)	STRLLAHLLLAAVAVSSD	0.58	1.72	HLLLAAVAV	0.01	0.01	0.03	HLLLAAVAV	15.00	0.58	1.72	HLLLAAVAV	130.60	15.00	44.40	-	-	-	-	-	-	-	-
HLA-DRB1*01:01	1	5	22	18	Consensus (comb.lib./smm/nn)	THSTRLLAHLLLAAVAVS	0.58	1.72	HLLLAAVAV	0.01	0.01	0.03	HLLLAAVAV	15.00	0.58	1.72	STRLLAHLL	92.10	12.00	35.52	-	-	-	-	-	-	-	-
HLA-DRB1*01:01	1	8	25	18	Consensus (comb.lib./smm/nn)	TRLLAHLLLAAVAVSSDV	0.58	1.72	HLLLAAVAV	0.01	0.01	0.03	HLLLAAVAV	15.00	0.58	1.72	HLLLAAVAV	159.30	18.00	53.27	-	-	-	-	-	-	-	-
HLA-DRB1*13:02	1	114	126	13	Consensus (smm/nn/sturniolo)	CVVISNNTFIGMP	1.1	1.72	-	-	-	-	VVISNNTFI	54.00	0.55	0.86	VISNNTFIG	11.00	1.10	1.72	-	-	-	-	VISNNTFIG	2.20	13.00	20.27
HLA-DRB1*13:02	1	110	125	16	Consensus (smm/nn/sturniolo)	NETPCVVISNNTFIGM	1.5	1.73	-	-	-	-	VVISNNTFI	53.00	0.22	0.25	VISNNTFIG	11.00	1.50	1.73	-	-	-	-	VISNNTFIG	2.20	18.00	20.78
HLA-DRB1*13:02	1	114	125	12	Consensus (smm/nn/sturniolo)	CVVISNNTFIGM	0.6	1.78	-	-	-	-	VVISNNTFI	52.00	0.39	1.16	VISNNTFIG	10.60	0.60	1.78	-	-	-	-	VISNNTFIG	2.20	10.00	29.65
HLA-DPA1*03:01/DPB1*04:02	1	6	20	15	Consensus (comb.lib./smm/nn)	HSTRLLAHLLLAAVA	1.8	1.80	LAHLLLAAV	0.98	6.50	6.50	LLAHLLLAA	86.00	1.80	1.80	RLLAHLLLA	26.40	0.46	0.46	-	-	-	-	-	-	-	-
HLA-DRB1*13:02	1	110	124	15	Consensus (smm/nn/sturniolo)	NETPCVVISNNTFIG	1.8	1.80	-	-	-	-	VVISNNTFI	18.00	0.12	0.12	VISNNTFIG	13.60	1.80	1.80	-	-	-	-	VISNNTFIG	2.20	16.00	16.00
HLA-DPA1*03:01/DPB1*04:02	1	5	18	14	Consensus (comb.lib./smm/nn)	THSTRLLAHLLLAA	1.7	1.83	TRLLAHLLL	1.05	5.80	6.25	RLLAHLLLA	96.00	1.70	1.83	RLLAHLLLA	44.10	0.67	0.72	-	-	-	-	-	-	-	-
HLA-DRB1*13:02	1	111	126	16	Consensus (smm/nn/sturniolo)	ETPCVVISNNTFIGMP	1.6	1.85	-	-	-	-	VVISNNTFI	55.00	0.23	0.27	VISNNTFIG	11.30	1.60	1.85	-	-	-	-	VISNNTFIG	2.20	18.00	20.78
HLA-DRB1*13:02	1	112	127	16	Consensus (smm/nn/sturniolo)	TPCVVISNNTFIGMPD	1.6	1.85	-	-	-	-	VVISNNTFI	55.00	0.23	0.27	VISNNTFIG	12.00	1.60	1.85	-	-	-	-	VISNNTFIG	2.20	18.00	20.78
HLA-DPA1*03:01/DPB1*04:02	1	7	19	13	Consensus (comb.lib./smm/nn)	STRLLAHLLLAAV	1.2	1.87	LAHLLLAAV	0.98	4.70	7.33	LLAHLLLAA	89.00	1.20	1.87	RLLAHLLLA	36.40	0.18	0.28	-	-	-	-	-	-	-	-
HLA-DPA1*03:01/DPB1*04:02	1	5	19	15	Consensus (comb.lib./smm/nn)	THSTRLLAHLLLAAV	1.9	1.90	LAHLLLAAV	0.98	6.50	6.50	LLAHLLLAA	88.00	1.90	1.90	RLLAHLLLA	29.30	0.58	0.58	-	-	-	-	-	-	-	-
HLA-DPA1*02:01/DPB1*14:01	1	6	19	14	NetMHCIIpan	HSTRLLAHLLLAAV	1.8	1.94	-	-	-	-	-	-	-	-	-	-	-	-	RLLAHLLLA	1023.36	1.80	1.94	-	-	-	-
HLA-DRB1*01:01	1	12	25	14	Consensus (comb.lib./smm/nn)	AHLLLAAVAVSSDV	1.8	1.94	HLLLAAVAV	0.01	0.01	0.01	HLLLAAVAV	15.00	1.80	1.94	LLAAVAVSS	19.50	8.10	8.72	-	-	-	-	-	-	-	-
HLA-DPA1*02:01/DPB1*14:01	1	7	18	12	NetMHCIIpan	STRLLAHLLLAA	0.66	1.96	-	-	-	-	-	-	-	-	-	-	-	-	RLLAHLLLA	1889.79	0.66	1.96	-	-	-	-
HLA-DQA1*05:01/DQB1*02:01	1	24	39	16	Consensus (comb.lib./smm/nn)	DVSGEEEEIVSDEYDY	1.7	1.96	VSGEEEEIV	1.43	21.00	24.24	EEEIVSDEY	973.00	1.70	1.96	EEEIVSDEY	39.60	0.60	0.69	-	-	-	-	-	-	-	-
HLA-DQA1*05:01/DQB1*02:01	1	22	37	16	Consensus (comb.lib./smm/nn)	SSDVSGEEEEIVSDEY	1.7	1.96	VSGEEEEIV	1.43	21.00	24.24	DVSGEEEEI	957.00	1.70	1.96	EEEIVSDEY	47.90	0.82	0.95	-	-	-	-	-	-	-	-
HLA-DPA1*03:01/DPB1*04:02	1	8	22	15	Consensus (comb.lib./smm/nn)	TRLLAHLLLAAVAVS	2	2.00	LAHLLLAAV	0.98	6.50	6.50	LLAHLLLAA	91.00	2.00	2.00	LLAHLLLAA	40.20	1.20	1.20	-	-	-	-	-	-	-	-
HLA-DRB1*01:01	1	6	20	15	Consensus (comb.lib./smm/nn)	HSTRLLAHLLLAAVA	2	2.00	AHLLLAAVA	0.01	0.01	0.01	LAHLLLAAV	14.00	2.00	2.00	STRLLAHLL	22.30	7.50	7.50	-	-	-	-	-	-	-	-
HLA-DRB1*13:02	1	114	128	15	Consensus (smm/nn/sturniolo)	CVVISNNTFIGMPDH	2	2.00	-	-	-	-	VVISNNTFI	54.00	0.83	0.83	VISNNTFIG	15.20	2.00	2.00	-	-	-	-	VISNNTFIG	2.20	16.00	16.00
HLA-DRB1*13:02	1	113	124	12	Consensus (smm/nn/sturniolo)	PCVVISNNTFIG	0.68	2.02	-	-	-	-	VVISNNTFI	18.00	0.06	0.18	VISNNTFIG	11.70	0.68	2.02	-	-	-	-	VISNNTFIG	2.20	10.00	29.65
HLA-DPA1*02:01/DPB1*14:01	1	8	20	13	NetMHCIIpan	TRLLAHLLLAAVA	1.3	2.03	-	-	-	-	-	-	-	-	-	-	-	-	RLLAHLLLA	1530.09	1.30	2.03	-	-	-	-
HLA-DPA1*03:01/DPB1*04:02	1	6	18	13	Consensus (comb.lib./smm/nn)	HSTRLLAHLLLAA	1.3	2.03	TRLLAHLLL	1.05	4.90	7.64	RLLAHLLLA	96.00	1.30	2.03	RLLAHLLLA	47.70	0.32	0.50	-	-	-	-	-	-	-	-
HLA-DPA1*03:01/DPB1*04:02	1	8	20	13	Consensus (comb.lib./smm/nn)	TRLLAHLLLAAVA	1.3	2.03	LAHLLLAAV	0.98	4.70	7.33	LLAHLLLAA	95.00	1.30	2.03	RLLAHLLLA	55.20	0.40	0.62	-	-	-	-	-	-	-	-
HLA-DRB1*01:01	1	12	24	13	Consensus (comb.lib./smm/nn)	AHLLLAAVAVSSD	1.3	2.03	HLLLAAVAV	0.01	0.01	0.02	HLLLAAVAV	15.00	1.30	2.03	LLAAVAVSS	18.90	5.70	8.89	-	-	-	-	-	-	-	-
HLA-DRB1*01:01	1	8	20	13	Consensus (comb.lib./smm/nn)	TRLLAHLLLAAVA	1.3	2.03	AHLLLAAVA	0.01	0.01	0.02	LAHLLLAAV	15.00	1.30	2.03	LAHLLLAAV	33.00	9.90	15.44	-	-	-	-	-	-	-	-
HLA-DRB1*01:01	1	10	27	18	Consensus (comb.lib./smm/nn)	LLAHLLLAAVAVSSDVSG	0.69	2.04	HLLLAAVAV	0.01	0.01	0.03	HLLLAAVAV	16.00	0.69	2.04	LLAAVAVSS	203.20	21.00	62.15	-	-	-	-	-	-	-	-
HLA-DRB1*01:01	1	4	21	18	Consensus (comb.lib./smm/nn)	PTHSTRLLAHLLLAAVAV	0.69	2.04	HLLLAAVAV	0.01	0.01	0.03	LAHLLLAAV	16.00	0.69	2.04	STRLLAHLL	96.20	12.00	35.52	-	-	-	-	-	-	-	-
HLA-DRB3*02:02	1	113	126	14	NetMHCIIpan	PCVVISNNTFIGMP	1.9	2.05	-	-	-	-	-	-	-	-	-	-	-	-	VISNNTFIG	148.65	1.90	2.05	-	-	-	-
HLA-DRB3*02:02	1	112	125	14	NetMHCIIpan	TPCVVISNNTFIGM	1.9	2.05	-	-	-	-	-	-	-	-	-	-	-	-	VISNNTFIG	152.07	1.90	2.05	-	-	-	-
HLA-DQA1*05:01/DQB1*02:01	1	23	38	16	Consensus (comb.lib./smm/nn)	SDVSGEEEEIVSDEYD	1.8	2.08	VSGEEEEIV	1.43	21.00	24.24	EEEIVSDEY	1008.00	1.80	2.08	EEEIVSDEY	40.10	0.62	0.72	-	-	-	-	-	-	-	-
HLA-DPA1*03:01/DPB1*04:02	1	4	18	15	Consensus (comb.lib./smm/nn)	PTHSTRLLAHLLLAA	2.1	2.10	PTHSTRLLA	0.50	4.80	4.80	RLLAHLLLA	96.00	2.10	2.10	RLLAHLLLA	38.30	1.10	1.10	-	-	-	-	-	-	-	-
HLA-DPA1*02:01/DPB1*14:01	1	5	18	14	NetMHCIIpan	THSTRLLAHLLLAA	2	2.15	-	-	-	-	-	-	-	-	-	-	-	-	RLLAHLLLA	1092.08	2.00	2.15	-	-	-	-
HLA-DRB1*01:01	1	13	26	14	Consensus (comb.lib./smm/nn)	HLLLAAVAVSSDVS	2	2.15	HLLLAAVAV	0.01	0.01	0.01	HLLLAAVAV	17.00	2.00	2.15	LLAAVAVSS	29.40	12.00	12.92	-	-	-	-	-	-	-	-
HLA-DRB3*02:02	1	113	125	13	NetMHCIIpan	PCVVISNNTFIGM	1.4	2.18	-	-	-	-	-	-	-	-	-	-	-	-	VISNNTFIG	208.89	1.40	2.18	-	-	-	-
HLA-DRB1*13:02	1	113	128	16	Consensus (smm/nn/sturniolo)	PCVVISNNTFIGMPDH	1.9	2.19	-	-	-	-	VVISNNTFI	56.00	0.24	0.28	VISNNTFIG	13.70	1.90	2.19	-	-	-	-	VISNNTFIG	2.20	18.00	20.78
HLA-DRB1*01:01	1	12	26	15	Consensus (comb.lib./smm/nn)	AHLLLAAVAVSSDVS	2.2	2.20	HLLLAAVAV	0.01	0.01	0.01	HLLLAAVAV	15.00	2.20	2.20	LLAAVAVSS	34.30	12.00	12.00	-	-	-	-	-	-	-	-
HLA-DRB3*02:02	1	112	126	15	NetMHCIIpan	TPCVVISNNTFIGMP	2.2	2.20	-	-	-	-	-	-	-	-	-	-	-	-	VISNNTFIG	125.71	2.20	2.20	-	-	-	-
HLA-DRB1*01:01	1	12	28	17	Consensus (comb.lib./smm/nn)	AHLLLAAVAVSSDVSGE	1.3	2.21	HLLLAAVAV	0.01	0.01	0.02	HLLLAAVAV	22.00	1.30	2.21	LLAAVAVSS	233.80	24.00	40.88	-	-	-	-	-	-	-	-
HLA-DRB1*12:01	1	8	21	14	Consensus (smm/nn)	TRLLAHLLLAAVAV	2.07	2.23	-	-	-	-	LLAHLLLAA	131.00	0.34	0.37	LAHLLLAAV	156.30	3.80	4.09	-	-	-	-	-	-	-	-
HLA-DQA1*05:01/DQB1*02:01	1	27	38	12	Consensus (comb.lib./smm/nn)	GEEEEIVSDEYD	0.76	2.25	EEEIVSDEY	16724.85	43.00	127.51	EEEIVSDEY	428.00	0.38	1.13	EEEIVSDEY	105.50	0.76	2.25	-	-	-	-	-	-	-	-
HLA-DRB1*01:01	1	5	19	15	Consensus (comb.lib./smm/nn)	THSTRLLAHLLLAAV	2.3	2.30	LAHLLLAAV	0.01	0.01	0.01	STRLLAHLL	16.00	2.30	2.30	STRLLAHLL	20.70	6.90	6.90	-	-	-	-	-	-	-	-
HLA-DQA1*05:01/DQB1*02:01	1	25	40	16	Consensus (comb.lib./smm/nn)	VSGEEEEIVSDEYDYT	2	2.31	VSGEEEEIV	1.43	21.00	24.24	EEEIVSDEY	1044.00	2.00	2.31	EEEIVSDEY	45.10	0.75	0.87	-	-	-	-	-	-	-	-
HLA-DRB5*01:01	1	46	61	16	Consensus (smm/nn/sturniolo)	AYTPIPGARRPSLNLG	2	2.31	-	-	-	-	YTPIPGARR	86.00	2.00	2.31	YTPIPGARR	10.40	1.30	1.50	-	-	-	-	YTPIPGARR	3.80	5.40	6.23
HLA-DRB5*01:01	1	43	58	16	Consensus (smm/nn/sturniolo)	DLDAYTPIPGARRPSL	2	2.31	-	-	-	-	YTPIPGARR	83.00	2.00	2.31	YTPIPGARR	6.50	0.44	0.51	-	-	-	-	YTPIPGARR	3.80	5.40	6.23
HLA-DRB5*01:01	1	44	59	16	Consensus (smm/nn/sturniolo)	LDAYTPIPGARRPSLN	2	2.31	-	-	-	-	YTPIPGARR	83.00	2.00	2.31	YTPIPGARR	6.50	0.44	0.51	-	-	-	-	YTPIPGARR	3.80	5.40	6.23
HLA-DRB5*01:01	1	40	55	16	Consensus (smm/nn/sturniolo)	TTPDLDAYTPIPGARR	2	2.31	-	-	-	-	AYTPIPGAR	86.00	2.00	2.31	YTPIPGARR	13.30	2.00	2.31	-	-	-	-	YTPIPGARR	3.80	5.40	6.23
HLA-DRB1*01:01	1	13	25	13	Consensus (comb.lib./smm/nn)	HLLLAAVAVSSDV	1.5	2.34	HLLLAAVAV	0.01	0.01	0.02	HLLLAAVAV	17.00	1.50	2.34	LLAAVAVSS	26.00	8.00	12.47	-	-	-	-	-	-	-	-
HLA-DRB1*13:02	1	111	123	13	Consensus (smm/nn/sturniolo)	ETPCVVISNNTFI	1.5	2.34	-	-	-	-	ETPCVVISN	18.00	0.08	0.12	VVISNNTFI	15.90	1.50	2.34	-	-	-	-	VVISNNTFI	1.10	28.00	43.66
HLA-DRB3*02:02	1	114	126	13	NetMHCIIpan	CVVISNNTFIGMP	1.5	2.34	-	-	-	-	-	-	-	-	-	-	-	-	VISNNTFIG	217.56	1.50	2.34	-	-	-	-
HLA-DRB1*12:01	1	9	22	14	Consensus (smm/nn)	RLLAHLLLAAVAVS	2.2	2.37	-	-	-	-	LAHLLLAAV	149.00	0.40	0.43	LAHLLLAAV	164.50	4.00	4.31	-	-	-	-	-	-	-	-
HLA-DRB1*13:02	1	110	123	14	Consensus (smm/nn/sturniolo)	NETPCVVISNNTFI	2.2	2.37	-	-	-	-	NETPCVVIS	18.00	0.09	0.10	VVISNNTFI	17.30	2.20	2.37	-	-	-	-	VVISNNTFI	1.10	32.00	34.46
HLA-DRB1*01:01	1	13	29	17	Consensus (comb.lib./smm/nn)	HLLLAAVAVSSDVSGEE	1.4	2.38	HLLLAAVAV	0.01	0.01	0.02	HLLLAAVAV	23.00	1.40	2.38	LLAAVAVSS	451.50	35.00	59.61	-	-	-	-	-	-	-	-
HLA-DRB3*02:02	1	111	125	15	NetMHCIIpan	ETPCVVISNNTFIGM	2.4	2.40	-	-	-	-	-	-	-	-	-	-	-	-	VISNNTFIG	138.79	2.40	2.40	-	-	-	-
HLA-DQA1*05:01/DQB1*02:01	1	28	43	16	Consensus (comb.lib./smm/nn)	EEEEIVSDEYDYTTPD	2.1	2.42	IVSDEYDYT	244.61	43.00	49.63	EEEIVSDEY	1078.00	2.10	2.42	EEEIVSDEY	66.70	1.80	2.08	-	-	-	-	-	-	-	-
HLA-DRB5*01:01	1	45	60	16	Consensus (smm/nn/sturniolo)	DAYTPIPGARRPSLNL	2.1	2.42	-	-	-	-	YTPIPGARR	87.00	2.10	2.42	YTPIPGARR	8.40	0.81	0.93	-	-	-	-	YTPIPGARR	3.80	5.40	6.23
HLA-DRB1*01:01	1	12	23	12	Consensus (comb.lib./smm/nn)	AHLLLAAVAVSS	0.82	2.43	HLLLAAVAV	0.01	0.01	0.03	HLLLAAVAV	15.00	0.82	2.43	HLLLAAVAV	23.90	3.70	10.97	-	-	-	-	-	-	-	-
HLA-DRB1*01:01	1	9	20	12	Consensus (comb.lib./smm/nn)	RLLAHLLLAAVA	0.82	2.43	AHLLLAAVA	0.01	0.01	0.03	LAHLLLAAV	15.00	0.82	2.43	LAHLLLAAV	46.90	7.50	22.24	-	-	-	-	-	-	-	-
HLA-DRB1*01:01	1	11	28	18	Consensus (comb.lib./smm/nn)	LAHLLLAAVAVSSDVSGE	0.82	2.43	HLLLAAVAV	0.01	0.01	0.03	HLLLAAVAV	17.00	0.82	2.43	LLAAVAVSS	265.60	25.00	73.99	-	-	-	-	-	-	-	-
HLA-DQA1*05:01/DQB1*03:01	1	12	25	14	Consensus (comb.lib./smm/nn)	AHLLLAAVAVSSDV	2.3	2.48	LLLAAVAVS	0.04	2.30	2.48	LLAAVAVSS	14.00	0.65	0.70	LLAAVAVSS	82.90	3.10	3.34	-	-	-	-	-	-	-	-
HLA-DQA1*05:01/DQB1*03:01	1	13	26	14	Consensus (comb.lib./smm/nn)	HLLLAAVAVSSDVS	2.3	2.48	LLLAAVAVS	0.04	2.30	2.48	LLAAVAVSS	13.00	0.56	0.60	LLAAVAVSS	96.90	3.80	4.09	-	-	-	-	-	-	-	-
HLA-DQA1*05:01/DQB1*03:01	1	11	24	14	Consensus (comb.lib./smm/nn)	LAHLLLAAVAVSSD	2.3	2.48	LLLAAVAVS	0.04	2.30	2.48	LLAAVAVSS	14.00	0.65	0.70	LLAAVAVSS	91.20	3.50	3.77	-	-	-	-	-	-	-	-
HLA-DQA1*05:01/DQB1*03:01	1	10	23	14	Consensus (comb.lib./smm/nn)	LLAHLLLAAVAVSS	2.3	2.48	LLLAAVAVS	0.04	2.30	2.48	LLLAAVAVS	14.00	0.65	0.70	LLLAAVAVS	116.50	4.70	5.06	-	-	-	-	-	-	-	-
HLA-DQA1*05:01/DQB1*03:01	1	14	27	14	Consensus (comb.lib./smm/nn)	LLLAAVAVSSDVSG	2.3	2.48	LLLAAVAVS	0.04	2.30	2.48	LLAAVAVSS	27.00	1.50	1.62	LLAAVAVSS	108.10	4.30	4.63	-	-	-	-	-	-	-	-
HLA-DRB3*02:02	1	114	127	14	NetMHCIIpan	CVVISNNTFIGMPD	2.3	2.48	-	-	-	-	-	-	-	-	-	-	-	-	VISNNTFIG	187.42	2.30	2.48	-	-	-	-
HLA-DRB1*01:01	1	13	27	15	Consensus (comb.lib./smm/nn)	HLLLAAVAVSSDVSG	2.5	2.50	HLLLAAVAV	0.01	0.01	0.01	HLLLAAVAV	17.00	2.50	2.50	LLAAVAVSS	58.90	18.00	18.00	-	-	-	-	-	-	-	-
HLA-DRB3*02:02	1	113	127	15	NetMHCIIpan	PCVVISNNTFIGMPD	2.5	2.50	-	-	-	-	-	-	-	-	-	-	-	-	VISNNTFIG	145.33	2.50	2.50	-	-	-	-
HLA-DQA1*05:01/DQB1*02:01	1	27	42	16	Consensus (comb.lib./smm/nn)	GEEEEIVSDEYDYTTP	2.2	2.54	IVSDEYDYT	244.61	43.00	49.63	EEEIVSDEY	1086.00	2.20	2.54	EEEIVSDEY	55.70	1.30	1.50	-	-	-	-	-	-	-	-
HLA-DQA1*05:01/DQB1*02:01	1	26	41	16	Consensus (comb.lib./smm/nn)	SGEEEEIVSDEYDYTT	2.2	2.54	IVSDEYDYT	244.61	43.00	49.63	EEEIVSDEY	1086.00	2.20	2.54	EEEIVSDEY	51.00	1.10	1.27	-	-	-	-	-	-	-	-
HLA-DRB5*01:01	1	42	57	16	Consensus (smm/nn/sturniolo)	PDLDAYTPIPGARRPS	2.2	2.54	-	-	-	-	YTPIPGARR	90.00	2.20	2.54	YTPIPGARR	7.60	0.68	0.78	-	-	-	-	YTPIPGARR	3.80	5.40	6.23
HLA-DRB5*01:01	1	41	56	16	Consensus (smm/nn/sturniolo)	TPDLDAYTPIPGARRP	2.2	2.54	-	-	-	-	YTPIPGARR	90.00	2.20	2.54	YTPIPGARR	9.20	0.99	1.14	-	-	-	-	YTPIPGARR	3.80	5.40	6.23
HLA-DRB1*12:01	1	9	21	13	Consensus (smm/nn)	RLLAHLLLAAVAV	1.65	2.57	-	-	-	-	LAHLLLAAV	210.00	0.40	0.62	LAHLLLAAV	151.70	2.90	4.52	-	-	-	-	-	-	-	-
HLA-DPA1*02:01/DPB1*14:01	1	8	19	12	NetMHCIIpan	TRLLAHLLLAAV	0.87	2.58	-	-	-	-	-	-	-	-	-	-	-	-	RLLAHLLLA	2198.13	0.87	2.58	-	-	-	-
HLA-DRB1*12:01	1	7	21	15	Consensus (smm/nn)	STRLLAHLLLAAVAV	2.62	2.62	-	-	-	-	LLAHLLLAA	129.00	0.44	0.44	LAHLLLAAV	166.40	4.80	4.80	-	-	-	-	-	-	-	-
HLA-DRB1*13:02	1	115	127	13	Consensus (smm/nn/sturniolo)	VVISNNTFIGMPD	1.7	2.65	-	-	-	-	VVISNNTFI	55.00	0.57	0.89	VISNNTFIG	18.30	1.70	2.65	-	-	-	-	VISNNTFIG	2.20	13.00	20.27
HLA-DPA1*02:01/DPB1*14:01	1	8	21	14	NetMHCIIpan	TRLLAHLLLAAVAV	2.5	2.69	-	-	-	-	-	-	-	-	-	-	-	-	RLLAHLLLA	1202.40	2.50	2.69	-	-	-	-
HLA-DRB1*01:01	1	6	19	14	Consensus (comb.lib./smm/nn)	HSTRLLAHLLLAAV	2.5	2.69	LAHLLLAAV	0.01	0.01	0.01	TRLLAHLLL	20.00	2.50	2.69	STRLLAHLL	12.90	4.90	5.28	-	-	-	-	-	-	-	-
HLA-DPA1*03:01/DPB1*04:02	1	7	18	12	Consensus (comb.lib./smm/nn)	STRLLAHLLLAA	0.91	2.70	TRLLAHLLL	1.05	4.10	12.16	RLLAHLLLA	97.00	0.91	2.70	RLLAHLLLA	54.00	0.12	0.36	-	-	-	-	-	-	-	-
HLA-DQA1*05:01/DQB1*03:01	1	12	26	15	Consensus (comb.lib./smm/nn)	AHLLLAAVAVSSDVS	2.7	2.70	LLLAAVAVS	0.04	2.70	2.70	LLAAVAVSS	12.00	0.67	0.67	LLAAVAVSS	64.40	3.90	3.90	-	-	-	-	-	-	-	-
HLA-DQA1*05:01/DQB1*03:01	1	13	27	15	Consensus (comb.lib./smm/nn)	HLLLAAVAVSSDVSG	2.7	2.70	LLLAAVAVS	0.04	2.70	2.70	LLAAVAVSS	13.00	0.73	0.73	LLAAVAVSS	75.90	4.70	4.70	-	-	-	-	-	-	-	-
HLA-DQA1*05:01/DQB1*03:01	1	11	25	15	Consensus (comb.lib./smm/nn)	LAHLLLAAVAVSSDV	2.7	2.70	LLLAAVAVS	0.04	2.70	2.70	LLAAVAVSS	14.00	0.85	0.85	LLAAVAVSS	68.40	4.20	4.20	-	-	-	-	-	-	-	-
HLA-DQA1*05:01/DQB1*03:01	1	10	24	15	Consensus (comb.lib./smm/nn)	LLAHLLLAAVAVSSD	2.7	2.70	LLLAAVAVS	0.04	2.70	2.70	LLAAVAVSS	13.00	0.73	0.73	LLAAVAVSS	73.30	4.50	4.50	-	-	-	-	-	-	-	-
HLA-DQA1*05:01/DQB1*03:01	1	14	28	15	Consensus (comb.lib./smm/nn)	LLLAAVAVSSDVSGE	2.7	2.70	LLLAAVAVS	0.04	2.70	2.70	LLAAVAVSS	27.00	2.00	2.00	LLAAVAVSS	89.60	5.60	5.60	-	-	-	-	-	-	-	-
HLA-DQA1*05:01/DQB1*03:01	1	9	23	15	Consensus (comb.lib./smm/nn)	RLLAHLLLAAVAVSS	2.7	2.70	LLLAAVAVS	0.04	2.70	2.70	LLLAAVAVS	14.00	0.85	0.85	LLLAAVAVS	105.10	6.60	6.60	-	-	-	-	-	-	-	-
HLA-DPA1*03:01/DPB1*04:02	1	8	19	12	Consensus (comb.lib./smm/nn)	TRLLAHLLLAAV	0.92	2.73	LAHLLLAAV	0.98	4.00	11.86	LLAHLLLAA	98.00	0.92	2.73	RLLAHLLLA	67.10	0.25	0.74	-	-	-	-	-	-	-	-
HLA-DRB1*13:02	1	109	124	16	Consensus (smm/nn/sturniolo)	KNETPCVVISNNTFIG	2.4	2.77	-	-	-	-	VVISNNTFI	54.00	0.22	0.25	VISNNTFIG	17.00	2.40	2.77	-	-	-	-	VISNNTFIG	2.20	18.00	20.78
HLA-DPA1*02:01/DPB1*14:01	1	9	20	12	NetMHCIIpan	RLLAHLLLAAVA	0.94	2.79	-	-	-	-	-	-	-	-	-	-	-	-	LLAHLLLAA	2272.96	0.94	2.79	-	-	-	-
HLA-DRB3*02:02	1	114	125	12	NetMHCIIpan	CVVISNNTFIGM	0.94	2.79	-	-	-	-	-	-	-	-	-	-	-	-	VISNNTFIG	290.73	0.94	2.79	-	-	-	-
HLA-DRB1*13:02	1	115	128	14	Consensus (smm/nn/sturniolo)	VVISNNTFIGMPDH	2.6	2.80	-	-	-	-	VVISNNTFI	55.00	0.70	0.75	VISNNTFIG	20.90	2.60	2.80	-	-	-	-	VISNNTFIG	2.20	14.00	15.08
HLA-DRB3*02:02	1	85	98	14	NetMHCIIpan	YGVIAVNCTMSCLN	2.6	2.80	-	-	-	-	-	-	-	-	-	-	-	-	IAVNCTMSC	207.35	2.60	2.80	-	-	-	-
HLA-DRB1*12:01	1	8	22	15	Consensus (smm/nn)	TRLLAHLLLAAVAVS	2.87	2.87	-	-	-	-	LLAHLLLAA	100.00	0.24	0.24	LAHLLLAAV	185.40	5.50	5.50	-	-	-	-	-	-	-	-
HLA-DQA1*05:01/DQB1*02:01	1	29	44	16	Consensus (comb.lib./smm/nn)	EEEIVSDEYDYTTPDL	2.5	2.89	IVSDEYDYT	244.61	43.00	49.63	EEEIVSDEY	1101.00	2.20	2.54	EEEIVSDEY	83.40	2.50	2.89	-	-	-	-	-	-	-	-
HLA-DRB1*12:01	1	10	23	14	Consensus (smm/nn)	LLAHLLLAAVAVSS	2.68	2.89	-	-	-	-	LLAHLLLAA	181.00	0.56	0.60	AHLLLAAVA	186.40	4.80	5.17	-	-	-	-	-	-	-	-
HLA-DPA1*02:01/DPB1*14:01	1	6	20	15	NetMHCIIpan	HSTRLLAHLLLAAVA	2.9	2.90	-	-	-	-	-	-	-	-	-	-	-	-	RLLAHLLLA	755.35	2.90	2.90	-	-	-	-
HLA-DQA1*05:01/DQB1*02:01	1	22	38	17	Consensus (comb.lib./smm/nn)	SSDVSGEEEEIVSDEYD	1.7	2.90	VSGEEEEIV	1.43	23.00	39.17	EEEIVSDEY	929.00	1.70	2.90	EEEIVSDEY	33.20	0.55	0.94	-	-	-	-	-	-	-	-
HLA-DPA1*02:01/DPB1*14:01	1	9	21	13	NetMHCIIpan	RLLAHLLLAAVAV	1.9	2.96	-	-	-	-	-	-	-	-	-	-	-	-	LLAHLLLAA	1776.13	1.90	2.96	-	-	-	-
HLA-DQA1*05:01/DQB1*02:01	1	25	37	13	Consensus (comb.lib./smm/nn)	VSGEEEEIVSDEY	1.9	2.96	VSGEEEEIV	1.43	15.00	23.39	EEEEIVSDE	423.00	0.73	1.14	EEEIVSDEY	145.00	1.90	2.96	-	-	-	-	-	-	-	-
HLA-DPA1*03:01/DPB1*04:02	1	6	21	16	Consensus (comb.lib./smm/nn)	HSTRLLAHLLLAAVAV	2.6	3.00	LAHLLLAAV	0.98	7.10	8.20	LLAHLLLAA	244.00	2.60	3.00	RLLAHLLLA	23.10	0.77	0.89	-	-	-	-	-	-	-	-
HLA-DPA1*03:01/DPB1*04:02	1	7	22	16	Consensus (comb.lib./smm/nn)	STRLLAHLLLAAVAVS	2.6	3.00	LAHLLLAAV	0.98	7.10	8.20	LLAHLLLAA	243.00	2.60	3.00	RLLAHLLLA	23.50	0.79	0.91	-	-	-	-	-	-	-	-
HLA-DPA1*03:01/DPB1*04:02	1	5	20	16	Consensus (comb.lib./smm/nn)	THSTRLLAHLLLAAVA	2.6	3.00	LAHLLLAAV	0.98	7.10	8.20	LLAHLLLAA	248.00	2.60	3.00	RLLAHLLLA	24.60	0.82	0.95	-	-	-	-	-	-	-	-
HLA-DPA1*03:01/DPB1*04:02	1	8	23	16	Consensus (comb.lib./smm/nn)	TRLLAHLLLAAVAVSS	2.6	3.00	LAHLLLAAV	0.98	7.10	8.20	LLAHLLLAA	246.00	2.60	3.00	LLAHLLLAA	35.10	1.70	1.96	-	-	-	-	-	-	-	-
HLA-DRB1*12:01	1	9	23	15	Consensus (smm/nn)	RLLAHLLLAAVAVSS	3	3.00	-	-	-	-	LAHLLLAAV	140.00	0.50	0.50	LAHLLLAAV	185.90	5.50	5.50	-	-	-	-	-	-	-	-
HLA-DRB1*13:02	1	109	123	15	Consensus (smm/nn/sturniolo)	KNETPCVVISNNTFI	3	3.00	-	-	-	-	KNETPCVVI	18.00	0.12	0.12	VVISNNTFI	21.40	3.00	3.00	-	-	-	-	VVISNNTFI	1.10	36.00	36.00
HLA-DRB3*02:02	1	114	128	15	NetMHCIIpan	CVVISNNTFIGMPDH	3	3.00	-	-	-	-	-	-	-	-	-	-	-	-	VISNNTFIG	171.08	3.00	3.00	-	-	-	-
HLA-DQA1*01:02/DQB1*06:02	1	12	25	14	Consensus (comb.lib./smm/nn)	AHLLLAAVAVSSDV	2.8	3.02	LLLAAVAVS	0.03	2.80	3.02	LAAVAVSSD	141.00	2.10	2.26	LLAAVAVSS	213.90	3.60	3.88	-	-	-	-	-	-	-	-
HLA-DQA1*01:02/DQB1*06:02	1	13	26	14	Consensus (comb.lib./smm/nn)	HLLLAAVAVSSDVS	2.8	3.02	LLLAAVAVS	0.03	2.80	3.02	LAAVAVSSD	157.00	2.40	2.58	LAAVAVSSD	255.60	4.50	4.85	-	-	-	-	-	-	-	-
HLA-DQA1*01:02/DQB1*06:02	1	11	24	14	Consensus (comb.lib./smm/nn)	LAHLLLAAVAVSSD	2.8	3.02	LLLAAVAVS	0.03	2.80	3.02	LAHLLLAAV	121.00	1.70	1.83	LLAAVAVSS	299.40	5.40	5.81	-	-	-	-	-	-	-	-
HLA-DQA1*01:02/DQB1*06:02	1	10	23	14	Consensus (comb.lib./smm/nn)	LLAHLLLAAVAVSS	2.8	3.02	LLLAAVAVS	0.03	2.80	3.02	LAHLLLAAV	131.00	1.90	2.05	LLLAAVAVS	358.70	6.80	7.32	-	-	-	-	-	-	-	-
HLA-DQA1*01:02/DQB1*06:02	1	9	22	14	Consensus (comb.lib./smm/nn)	RLLAHLLLAAVAVS	2.8	3.02	LLLAAVAVS	0.03	2.80	3.02	LAHLLLAAV	100.00	1.20	1.29	LAHLLLAAV	423.90	8.30	8.94	-	-	-	-	-	-	-	-
HLA-DQA1*04:01/DQB1*04:02	1	12	25	14	Consensus (comb.lib./smm/nn)	AHLLLAAVAVSSDV	2.8	3.02	HLLLAAVAV	0.16	2.80	3.02	LLLAAVAVS	437.00	1.10	1.18	LAAVAVSSD	340.30	2.90	3.12	-	-	-	-	-	-	-	-
HLA-DQA1*04:01/DQB1*04:02	1	13	26	14	Consensus (comb.lib./smm/nn)	HLLLAAVAVSSDVS	2.8	3.02	HLLLAAVAV	0.16	2.80	3.02	LAAVAVSSD	663.00	2.20	2.37	LAAVAVSSD	497.00	5.10	5.49	-	-	-	-	-	-	-	-
HLA-DQA1*04:01/DQB1*04:02	1	11	24	14	Consensus (comb.lib./smm/nn)	LAHLLLAAVAVSSD	2.8	3.02	HLLLAAVAV	0.16	2.80	3.02	LLLAAVAVS	434.00	1.10	1.18	LAAVAVSSD	437.30	4.30	4.63	-	-	-	-	-	-	-	-
HLA-DQA1*04:01/DQB1*04:02	1	10	23	14	Consensus (comb.lib./smm/nn)	LLAHLLLAAVAVSS	2.8	3.02	HLLLAAVAV	0.16	2.80	3.02	LLLAAVAVS	612.00	1.90	2.05	AHLLLAAVA	887.10	10.00	10.77	-	-	-	-	-	-	-	-
HLA-DQA1*04:01/DQB1*04:02	1	9	22	14	Consensus (comb.lib./smm/nn)	RLLAHLLLAAVAVS	2.8	3.02	HLLLAAVAV	0.16	2.80	3.02	AHLLLAAVA	601.00	1.80	1.94	AHLLLAAVA	1236.60	15.00	16.15	-	-	-	-	-	-	-	-
HLA-DRB1*08:02	1	11	24	14	Consensus (smm/nn/sturniolo)	LAHLLLAAVAVSSD	2.8	3.02	-	-	-	-	LLAAVAVSS	418.00	2.10	2.26	LLLAAVAVS	808.90	15.00	16.15	-	-	-	-	LLLAAVAVS	2.90	2.80	3.02
HLA-DRB1*08:02	1	10	23	14	Consensus (smm/nn/sturniolo)	LLAHLLLAAVAVSS	2.8	3.02	-	-	-	-	LAHLLLAAV	461.00	2.60	2.80	LLLAAVAVS	764.20	14.00	15.08	-	-	-	-	LLLAAVAVS	2.90	2.80	3.02
HLA-DRB1*08:02	1	9	22	14	Consensus (smm/nn/sturniolo)	RLLAHLLLAAVAVS	2.8	3.02	-	-	-	-	LAHLLLAAV	285.00	0.89	0.96	LAHLLLAAV	906.30	16.00	17.23	-	-	-	-	LLLAAVAVS	2.90	2.80	3.02
HLA-DRB1*12:01	1	10	22	13	Consensus (smm/nn)	LLAHLLLAAVAVS	1.94	3.02	-	-	-	-	LLAHLLLAA	195.00	0.37	0.58	AHLLLAAVA	180.00	3.50	5.46	-	-	-	-	-	-	-	-
HLA-DQA1*05:01/DQB1*02:01	1	24	40	17	Consensus (comb.lib./smm/nn)	DVSGEEEEIVSDEYDYT	1.8	3.07	VSGEEEEIV	1.43	23.00	39.17	EEEIVSDEY	954.00	1.80	3.07	EEEIVSDEY	37.80	0.68	1.16	-	-	-	-	-	-	-	-
HLA-DQA1*05:01/DQB1*02:01	1	21	37	17	Consensus (comb.lib./smm/nn)	VSSDVSGEEEEIVSDEY	1.8	3.07	VSGEEEEIV	1.43	23.00	39.17	DVSGEEEEI	936.00	1.80	3.07	EEEIVSDEY	37.80	0.68	1.16	-	-	-	-	-	-	-	-
HLA-DPA1*02:01/DPB1*14:01	1	7	21	15	NetMHCIIpan	STRLLAHLLLAAVAV	3.1	3.10	-	-	-	-	-	-	-	-	-	-	-	-	RLLAHLLLA	782.74	3.10	3.10	-	-	-	-
HLA-DRB3*02:02	1	85	99	15	NetMHCIIpan	YGVIAVNCTMSCLNL	3.1	3.10	-	-	-	-	-	-	-	-	-	-	-	-	IAVNCTMSC	181.59	3.10	3.10	-	-	-	-
HLA-DPA1*03:01/DPB1*04:02	1	4	19	16	Consensus (comb.lib./smm/nn)	PTHSTRLLAHLLLAAV	2.7	3.12	PTHSTRLLA	0.50	5.30	6.12	LLAHLLLAA	253.00	2.70	3.12	RLLAHLLLA	26.40	0.91	1.05	-	-	-	-	-	-	-	-
HLA-DQA1*01:02/DQB1*06:02	1	8	21	14	Consensus (comb.lib./smm/nn)	TRLLAHLLLAAVAV	2.9	3.12	HLLLAAVAV	0.03	2.90	3.12	LAHLLLAAV	88.00	0.93	1.00	LAHLLLAAV	390.00	7.60	8.18	-	-	-	-	-	-	-	-
HLA-DQA1*05:01/DQB1*03:01	1	12	24	13	Consensus (comb.lib./smm/nn)	AHLLLAAVAVSSD	2	3.12	LLLAAVAVS	0.04	2.00	3.12	LLAAVAVSS	15.00	0.45	0.70	LLAAVAVSS	107.80	2.40	3.74	-	-	-	-	-	-	-	-
HLA-DQA1*05:01/DQB1*03:01	1	13	25	13	Consensus (comb.lib./smm/nn)	HLLLAAVAVSSDV	2	3.12	LLLAAVAVS	0.04	2.00	3.12	LLAAVAVSS	16.00	0.51	0.80	LLAAVAVSS	134.50	3.30	5.15	-	-	-	-	-	-	-	-
HLA-DQA1*05:01/DQB1*03:01	1	11	23	13	Consensus (comb.lib./smm/nn)	LAHLLLAAVAVSS	2	3.12	LLLAAVAVS	0.04	2.00	3.12	LLLAAVAVS	15.00	0.45	0.70	LLLAAVAVS	140.90	3.60	5.61	-	-	-	-	-	-	-	-
HLA-DQA1*05:01/DQB1*03:01	1	14	26	13	Consensus (comb.lib./smm/nn)	LLLAAVAVSSDVS	2	3.12	LLLAAVAVS	0.04	2.00	3.12	LLAAVAVSS	27.00	1.20	1.87	LLAAVAVSS	134.60	3.30	5.15	-	-	-	-	-	-	-	-
HLA-DQA1*05:01/DQB1*03:01	1	9	22	14	Consensus (comb.lib./smm/nn)	RLLAHLLLAAVAVS	2.9	3.12	LLLAAVAVS	0.04	2.30	2.48	AHLLLAAVA	42.00	2.90	3.12	LLLAAVAVS	312.60	12.00	12.92	-	-	-	-	-	-	-	-
HLA-DRB1*08:02	1	12	25	14	Consensus (smm/nn/sturniolo)	AHLLLAAVAVSSDV	2.9	3.12	-	-	-	-	LLAAVAVSS	483.00	2.90	3.12	LLLAAVAVS	565.10	9.90	10.66	-	-	-	-	LLLAAVAVS	2.90	2.80	3.02
HLA-DRB3*02:02	1	111	126	16	NetMHCIIpan	ETPCVVISNNTFIGMP	2.7	3.12	-	-	-	-	-	-	-	-	-	-	-	-	VISNNTFIG	158.38	2.70	3.12	-	-	-	-
HLA-DQA1*01:02/DQB1*06:02	1	12	26	15	Consensus (comb.lib./smm/nn)	AHLLLAAVAVSSDVS	3.2	3.20	LLLAAVAVS	0.03	3.20	3.20	LAAVAVSSD	139.00	2.50	2.50	LAAVAVSSD	179.40	6.30	6.30	-	-	-	-	-	-	-	-
HLA-DQA1*01:02/DQB1*06:02	1	13	27	15	Consensus (comb.lib./smm/nn)	HLLLAAVAVSSDVSG	3.2	3.20	LLLAAVAVS	0.03	3.20	3.20	LAAVAVSSD	155.00	3.00	3.00	LAAVAVSSD	206.20	7.30	7.30	-	-	-	-	-	-	-	-
HLA-DQA1*01:02/DQB1*06:02	1	11	25	15	Consensus (comb.lib./smm/nn)	LAHLLLAAVAVSSDV	3.2	3.20	LLLAAVAVS	0.03	3.20	3.20	LAAVAVSSD	118.00	2.00	2.00	LLAAVAVSS	139.60	4.50	4.50	-	-	-	-	-	-	-	-
HLA-DQA1*01:02/DQB1*06:02	1	10	24	15	Consensus (comb.lib./smm/nn)	LLAHLLLAAVAVSSD	3.2	3.20	LLLAAVAVS	0.03	3.20	3.20	LAHLLLAAV	110.00	1.80	1.80	LLAAVAVSS	181.20	6.30	6.30	-	-	-	-	-	-	-	-
HLA-DQA1*01:02/DQB1*06:02	1	9	23	15	Consensus (comb.lib./smm/nn)	RLLAHLLLAAVAVSS	3.2	3.20	LLLAAVAVS	0.03	3.20	3.20	LAHLLLAAV	82.00	1.10	1.10	LAHLLLAAV	217.80	7.70	7.70	-	-	-	-	-	-	-	-
HLA-DQA1*01:02/DQB1*06:02	1	8	22	15	Consensus (comb.lib./smm/nn)	TRLLAHLLLAAVAVS	3.2	3.20	LLLAAVAVS	0.03	3.20	3.20	LAHLLLAAV	82.00	1.10	1.10	LAHLLLAAV	306.80	12.00	12.00	-	-	-	-	-	-	-	-
HLA-DQA1*04:01/DQB1*04:02	1	12	26	15	Consensus (comb.lib./smm/nn)	AHLLLAAVAVSSDVS	3.2	3.20	HLLLAAVAV	0.16	3.20	3.20	LLLAAVAVS	437.00	1.40	1.40	LAAVAVSSD	412.90	4.60	4.60	-	-	-	-	-	-	-	-
HLA-DQA1*04:01/DQB1*04:02	1	13	27	15	Consensus (comb.lib./smm/nn)	HLLLAAVAVSSDVSG	3.2	3.20	HLLLAAVAV	0.16	3.20	3.20	LAAVAVSSD	673.00	3.10	3.10	LAAVAVSSD	582.60	7.30	7.30	-	-	-	-	-	-	-	-
HLA-DQA1*04:01/DQB1*04:02	1	11	25	15	Consensus (comb.lib./smm/nn)	LAHLLLAAVAVSSDV	3.2	3.20	HLLLAAVAV	0.16	3.20	3.20	LLLAAVAVS	423.00	1.30	1.30	LAAVAVSSD	352.40	3.60	3.60	-	-	-	-	-	-	-	-
HLA-DQA1*04:01/DQB1*04:02	1	10	24	15	Consensus (comb.lib./smm/nn)	LLAHLLLAAVAVSSD	3.2	3.20	HLLLAAVAV	0.16	3.20	3.20	LLLAAVAVS	426.00	1.30	1.30	LAAVAVSSD	453.90	5.20	5.20	-	-	-	-	-	-	-	-
HLA-DQA1*04:01/DQB1*04:02	1	9	23	15	Consensus (comb.lib./smm/nn)	RLLAHLLLAAVAVSS	3.2	3.20	HLLLAAVAV	0.16	3.20	3.20	LLLAAVAVS	582.00	2.30	2.30	AHLLLAAVA	964.10	13.00	13.00	-	-	-	-	-	-	-	-
HLA-DQA1*04:01/DQB1*04:02	1	8	22	15	Consensus (comb.lib./smm/nn)	TRLLAHLLLAAVAVS	3.2	3.20	HLLLAAVAV	0.16	3.20	3.20	AHLLLAAVA	601.00	2.40	2.40	AHLLLAAVA	1298.10	18.00	18.00	-	-	-	-	-	-	-	-
HLA-DRB1*13:02	1	114	129	16	Consensus (smm/nn/sturniolo)	CVVISNNTFIGMPDHS	2.8	3.23	-	-	-	-	VVISNNTFI	55.00	0.23	0.27	VISNNTFIG	19.60	2.80	3.23	-	-	-	-	VISNNTFIG	2.20	18.00	20.78
HLA-DRB3*02:02	1	84	97	14	NetMHCIIpan	PYGVIAVNCTMSCL	3	3.23	-	-	-	-	-	-	-	-	-	-	-	-	IAVNCTMSC	235.43	3.00	3.23	-	-	-	-
HLA-DRB3*02:02	1	112	127	16	NetMHCIIpan	TPCVVISNNTFIGMPD	2.8	3.23	-	-	-	-	-	-	-	-	-	-	-	-	VISNNTFIG	168.48	2.80	3.23	-	-	-	-
HLA-DQA1*05:01/DQB1*02:01	1	23	39	17	Consensus (comb.lib./smm/nn)	SDVSGEEEEIVSDEYDY	1.9	3.24	VSGEEEEIV	1.43	23.00	39.17	EEEIVSDEY	965.00	1.90	3.24	EEEIVSDEY	34.00	0.58	0.99	-	-	-	-	-	-	-	-
HLA-DRB1*13:02	1	109	125	17	Consensus (smm/nn/sturniolo)	KNETPCVVISNNTFIGM	1.9	3.24	-	-	-	-	VVISNNTFI	53.00	0.24	0.41	VISNNTFIG	12.50	1.90	3.24	-	-	-	-	VISNNTFIG	2.20	20.00	34.06
HLA-DRB1*13:02	1	110	126	17	Consensus (smm/nn/sturniolo)	NETPCVVISNNTFIGMP	1.9	3.24	-	-	-	-	VVISNNTFI	55.00	0.25	0.43	VISNNTFIG	12.60	1.90	3.24	-	-	-	-	VISNNTFIG	2.20	20.00	34.06
HLA-DRB1*01:01	1	13	24	12	Consensus (comb.lib./smm/nn)	HLLLAAVAVSSD	1.1	3.26	HLLLAAVAV	0.01	0.01	0.03	HLLLAAVAV	18.00	1.10	3.26	LLAAVAVSS	34.40	5.70	16.90	-	-	-	-	-	-	-	-
HLA-DRB1*13:02	1	112	123	12	Consensus (smm/nn/sturniolo)	TPCVVISNNTFI	1.1	3.26	-	-	-	-	TPCVVISNN	18.00	0.06	0.18	VVISNNTFI	16.50	1.10	3.26	-	-	-	-	VVISNNTFI	1.10	24.00	71.17
HLA-DRB1*13:02	1	115	126	12	Consensus (smm/nn/sturniolo)	VVISNNTFIGMP	1.1	3.26	-	-	-	-	VVISNNTFI	55.00	0.43	1.28	VISNNTFIG	17.50	1.10	3.26	-	-	-	-	VISNNTFIG	2.20	10.00	29.65
HLA-DRB1*01:01	1	7	19	13	Consensus (comb.lib./smm/nn)	STRLLAHLLLAAV	2.1	3.27	LAHLLLAAV	0.01	0.01	0.02	STRLLAHLL	23.00	2.10	3.27	STRLLAHLL	18.60	5.60	8.73	-	-	-	-	-	-	-	-
HLA-DRB3*02:02	1	85	97	13	NetMHCIIpan	YGVIAVNCTMSCL	2.1	3.27	-	-	-	-	-	-	-	-	-	-	-	-	IAVNCTMSC	283.00	2.10	3.27	-	-	-	-
HLA-DRB1*12:01	1	6	19	14	Consensus (smm/nn)	HSTRLLAHLLLAAV	3.05	3.28	-	-	-	-	LLAHLLLAA	148.00	0.40	0.43	LAHLLLAAV	219.10	5.70	6.14	-	-	-	-	-	-	-	-
HLA-DQA1*01:02/DQB1*06:02	1	7	21	15	Consensus (comb.lib./smm/nn)	STRLLAHLLLAAVAV	3.3	3.30	HLLLAAVAV	0.03	3.30	3.30	LAHLLLAAV	85.00	1.10	1.10	LAHLLLAAV	285.10	11.00	11.00	-	-	-	-	-	-	-	-
HLA-DRB1*08:02	1	13	27	15	Consensus (smm/nn/sturniolo)	HLLLAAVAVSSDVSG	3.3	3.30	-	-	-	-	LLAAVAVSS	440.00	3.10	3.10	LAAVAVSSD	282.40	8.60	8.60	-	-	-	-	LLLAAVAVS	2.90	3.30	3.30
HLA-DRB1*08:02	1	11	25	15	Consensus (smm/nn/sturniolo)	LAHLLLAAVAVSSDV	3.3	3.30	-	-	-	-	LLAAVAVSS	413.00	2.80	2.80	LLLAAVAVS	463.60	15.00	15.00	-	-	-	-	LLLAAVAVS	2.90	3.30	3.30
HLA-DRB1*08:02	1	10	24	15	Consensus (smm/nn/sturniolo)	LLAHLLLAAVAVSSD	3.3	3.30	-	-	-	-	LLAAVAVSS	412.00	2.70	2.70	LLLAAVAVS	542.20	17.00	17.00	-	-	-	-	LLLAAVAVS	2.90	3.30	3.30
HLA-DRB1*08:02	1	9	23	15	Consensus (smm/nn/sturniolo)	RLLAHLLLAAVAVSS	3.3	3.30	-	-	-	-	LAHLLLAAV	250.00	0.88	0.88	LLLAAVAVS	464.00	15.00	15.00	-	-	-	-	LLLAAVAVS	2.90	3.30	3.30
HLA-DRB1*08:02	1	8	22	15	Consensus (smm/nn/sturniolo)	TRLLAHLLLAAVAVS	3.3	3.30	-	-	-	-	LAHLLLAAV	267.00	1.20	1.20	LAHLLLAAV	787.10	24.00	24.00	-	-	-	-	LLLAAVAVS	2.90	3.30	3.30
HLA-DRB3*02:02	1	84	98	15	NetMHCIIpan	PYGVIAVNCTMSCLN	3.3	3.30	-	-	-	-	-	-	-	-	-	-	-	-	IAVNCTMSC	198.91	3.30	3.30	-	-	-	-
HLA-DPA1*02:01/DPB1*14:01	1	9	22	14	NetMHCIIpan	RLLAHLLLAAVAVS	3.1	3.34	-	-	-	-	-	-	-	-	-	-	-	-	LLAHLLLAA	1331.80	3.10	3.34	-	-	-	-
HLA-DRB1*08:02	1	13	26	14	Consensus (smm/nn/sturniolo)	HLLLAAVAVSSDVS	3.1	3.34	-	-	-	-	LLAAVAVSS	499.00	3.10	3.34	LAAVAVSSD	502.90	8.70	9.37	-	-	-	-	LLLAAVAVS	2.90	2.80	3.02
HLA-DPA1*03:01/DPB1*04:02	1	3	18	16	Consensus (comb.lib./smm/nn)	SPTHSTRLLAHLLLAA	2.9	3.35	PTHSTRLLA	0.50	5.30	6.12	RLLAHLLLA	273.00	2.90	3.35	RLLAHLLLA	33.20	1.60	1.85	-	-	-	-	-	-	-	-
HLA-DRB1*01:01	1	5	20	16	Consensus (comb.lib./smm/nn)	THSTRLLAHLLLAAVA	2.9	3.35	AHLLLAAVA	0.01	0.01	0.01	LAHLLLAAV	38.00	2.90	3.35	STRLLAHLL	49.00	9.70	11.20	-	-	-	-	-	-	-	-
HLA-DRB1*13:02	1	111	127	17	Consensus (smm/nn/sturniolo)	ETPCVVISNNTFIGMPD	2	3.41	-	-	-	-	VVISNNTFI	55.00	0.25	0.43	VISNNTFIG	13.00	2.00	3.41	-	-	-	-	VISNNTFIG	2.20	20.00	34.06
HLA-DQA1*05:01/DQB1*03:01	1	10	22	13	Consensus (comb.lib./smm/nn)	LLAHLLLAAVAVS	2.2	3.43	LLLAAVAVS	0.04	2.00	3.12	AHLLLAAVA	44.00	2.20	3.43	LLLAAVAVS	329.60	8.10	12.63	-	-	-	-	-	-	-	-
HLA-DQA1*05:01/DQB1*03:01	1	12	27	16	Consensus (comb.lib./smm/nn)	AHLLLAAVAVSSDVSG	3	3.46	LLLAAVAVS	0.04	3.00	3.46	LLAAVAVSS	34.00	0.87	1.00	LLAAVAVSS	53.00	4.80	5.54	-	-	-	-	-	-	-	-
HLA-DQA1*05:01/DQB1*03:01	1	13	28	16	Consensus (comb.lib./smm/nn)	HLLLAAVAVSSDVSGE	3	3.46	LLLAAVAVS	0.04	3.00	3.46	LLAAVAVSS	36.00	1.10	1.27	LLAAVAVSS	63.80	5.80	6.69	-	-	-	-	-	-	-	-
HLA-DQA1*05:01/DQB1*03:01	1	11	26	16	Consensus (comb.lib./smm/nn)	LAHLLLAAVAVSSDVS	3	3.46	LLLAAVAVS	0.04	3.00	3.46	LLAAVAVSS	34.00	0.87	1.00	LLAAVAVSS	53.10	4.90	5.66	-	-	-	-	-	-	-	-
HLA-DQA1*05:01/DQB1*03:01	1	10	25	16	Consensus (comb.lib./smm/nn)	LLAHLLLAAVAVSSDV	3	3.46	LLLAAVAVS	0.04	3.00	3.46	LLAAVAVSS	37.00	1.10	1.27	LLAAVAVSS	54.90	4.90	5.66	-	-	-	-	-	-	-	-
HLA-DQA1*05:01/DQB1*03:01	1	14	29	16	Consensus (comb.lib./smm/nn)	LLLAAVAVSSDVSGEE	3	3.46	LLLAAVAVS	0.04	3.00	3.46	LLAAVAVSS	36.00	1.10	1.27	LLAAVAVSS	75.00	7.10	8.20	-	-	-	-	-	-	-	-
HLA-DQA1*05:01/DQB1*03:01	1	9	24	16	Consensus (comb.lib./smm/nn)	RLLAHLLLAAVAVSSD	3	3.46	LLLAAVAVS	0.04	3.00	3.46	LLAAVAVSS	39.00	1.20	1.39	LLAAVAVSS	65.50	6.00	6.93	-	-	-	-	-	-	-	-
HLA-DQA1*05:01/DQB1*03:01	1	8	23	16	Consensus (comb.lib./smm/nn)	TRLLAHLLLAAVAVSS	3	3.46	LLLAAVAVS	0.04	3.00	3.46	LLLAAVAVS	41.00	1.30	1.50	LLLAAVAVS	89.30	8.50	9.81	-	-	-	-	-	-	-	-
HLA-DRB1*12:01	1	5	19	15	Consensus (smm/nn)	THSTRLLAHLLLAAV	3.47	3.47	-	-	-	-	LLAHLLLAA	148.00	0.53	0.53	LAHLLLAAV	213.60	6.40	6.40	-	-	-	-	-	-	-	-
HLA-DQA1*05:01/DQB1*03:01	1	8	22	15	Consensus (comb.lib./smm/nn)	TRLLAHLLLAAVAVS	3.5	3.50	LLLAAVAVS	0.04	2.70	2.70	AHLLLAAVA	39.00	3.50	3.50	LLLAAVAVS	257.80	15.00	15.00	-	-	-	-	-	-	-	-
HLA-DRB1*12:01	1	6	21	16	Consensus (smm/nn)	HSTRLLAHLLLAAVAV	3.05	3.52	-	-	-	-	LLAHLLLAA	382.00	0.80	0.92	LAHLLLAAV	172.10	5.30	6.12	-	-	-	-	-	-	-	-
HLA-DQA1*03:01/DQB1*03:02	1	58	71	14	Consensus (comb.lib./smm/nn)	LNLGSLELGSEEEY	3.3	3.55	NLGSLELGS	1993.07	50.00	53.84	SLELGSEEE	398.00	0.82	0.88	SLELGSEEE	360.10	3.30	3.55	-	-	-	-	-	-	-	-
HLA-DRB3*02:02	1	86	99	14	NetMHCIIpan	GVIAVNCTMSCLNL	3.3	3.55	-	-	-	-	-	-	-	-	-	-	-	-	IAVNCTMSC	260.33	3.30	3.55	-	-	-	-
HLA-DRB1*13:02	1	112	128	17	Consensus (smm/nn/sturniolo)	TPCVVISNNTFIGMPDH	2.1	3.58	-	-	-	-	VVISNNTFI	55.00	0.25	0.43	VISNNTFIG	14.00	2.10	3.58	-	-	-	-	VISNNTFIG	2.20	20.00	34.06
HLA-DRB3*02:02	1	110	125	16	NetMHCIIpan	NETPCVVISNNTFIGM	3.1	3.58	-	-	-	-	-	-	-	-	-	-	-	-	VISNNTFIG	177.37	3.10	3.58	-	-	-	-
HLA-DQA1*01:02/DQB1*06:02	1	12	24	13	Consensus (comb.lib./smm/nn)	AHLLLAAVAVSSD	2.3	3.59	LLLAAVAVS	0.03	2.30	3.59	LLAAVAVSS	144.00	1.50	2.34	LLAAVAVSS	483.20	4.40	6.86	-	-	-	-	-	-	-	-
HLA-DQA1*01:02/DQB1*06:02	1	13	25	13	Consensus (comb.lib./smm/nn)	HLLLAAVAVSSDV	2.3	3.59	LLLAAVAVS	0.03	2.30	3.59	LAAVAVSSD	160.00	1.70	2.65	LLAAVAVSS	296.30	2.30	3.59	-	-	-	-	-	-	-	-
HLA-DQA1*01:02/DQB1*06:02	1	11	23	13	Consensus (comb.lib./smm/nn)	LAHLLLAAVAVSS	2.3	3.59	LLLAAVAVS	0.03	2.30	3.59	LAHLLLAAV	152.00	1.60	2.49	LLLAAVAVS	702.20	6.90	10.76	-	-	-	-	-	-	-	-
HLA-DQA1*01:02/DQB1*06:02	1	10	22	13	Consensus (comb.lib./smm/nn)	LLAHLLLAAVAVS	2.3	3.59	LLLAAVAVS	0.03	2.30	3.59	LAHLLLAAV	172.00	1.90	2.96	LAHLLLAAV	749.50	7.30	11.38	-	-	-	-	-	-	-	-
HLA-DQA1*04:01/DQB1*04:02	1	12	24	13	Consensus (comb.lib./smm/nn)	AHLLLAAVAVSSD	2.3	3.59	HLLLAAVAV	0.16	2.30	3.59	LLLAAVAVS	452.00	0.81	1.26	LAAVAVSSD	450.00	3.40	5.30	-	-	-	-	-	-	-	-
HLA-DQA1*04:01/DQB1*04:02	1	13	25	13	Consensus (comb.lib./smm/nn)	HLLLAAVAVSSDV	2.3	3.59	HLLLAAVAV	0.16	2.30	3.59	LAAVAVSSD	663.00	1.60	2.49	LAAVAVSSD	432.60	3.20	4.99	-	-	-	-	-	-	-	-
HLA-DQA1*04:01/DQB1*04:02	1	11	23	13	Consensus (comb.lib./smm/nn)	LAHLLLAAVAVSS	2.3	3.59	HLLLAAVAV	0.16	2.30	3.59	LLLAAVAVS	631.00	1.40	2.18	AHLLLAAVA	910.90	8.20	12.79	-	-	-	-	-	-	-	-
HLA-DQA1*04:01/DQB1*04:02	1	10	22	13	Consensus (comb.lib./smm/nn)	LLAHLLLAAVAVS	2.3	3.59	HLLLAAVAV	0.16	2.30	3.59	AHLLLAAVA	638.00	1.40	2.18	AHLLLAAVA	1216.40	12.00	18.71	-	-	-	-	-	-	-	-
HLA-DPA1*02:01/DPB1*14:01	1	5	19	15	NetMHCIIpan	THSTRLLAHLLLAAV	3.6	3.60	-	-	-	-	-	-	-	-	-	-	-	-	RLLAHLLLA	847.55	3.60	3.60	-	-	-	-
HLA-DRB1*13:02	1	115	129	15	Consensus (smm/nn/sturniolo)	VVISNNTFIGMPDHS	3.6	3.60	-	-	-	-	VVISNNTFI	55.00	0.86	0.86	VISNNTFIG	26.60	3.60	3.60	-	-	-	-	VISNNTFIG	2.20	16.00	16.00
HLA-DRB1*12:01	1	10	24	15	Consensus (smm/nn)	LLAHLLLAAVAVSSD	3.64	3.64	-	-	-	-	LLAHLLLAA	181.00	0.78	0.78	AHLLLAAVA	216.70	6.50	6.50	-	-	-	-	-	-	-	-
HLA-DQA1*01:02/DQB1*06:02	1	14	27	14	Consensus (comb.lib./smm/nn)	LLLAAVAVSSDVSG	3.4	3.66	LLLAAVAVS	0.03	2.80	3.02	LAAVAVSSD	203.00	3.40	3.66	LAAVAVSSD	371.10	7.00	7.54	-	-	-	-	-	-	-	-
HLA-DQA1*03:01/DQB1*03:02	1	26	39	14	Consensus (comb.lib./smm/nn)	SGEEEEIVSDEYDY	3.4	3.66	GEEEEIVSD	5.37	20.00	21.54	EEIVSDEYD	700.00	2.40	2.58	EEEEIVSDE	368.80	3.40	3.66	-	-	-	-	-	-	-	-
HLA-DRB3*02:02	1	113	128	16	NetMHCIIpan	PCVVISNNTFIGMPDH	3.2	3.69	-	-	-	-	-	-	-	-	-	-	-	-	VISNNTFIG	182.61	3.20	3.69	-	-	-	-
HLA-DRB1*08:02	1	12	26	15	Consensus (smm/nn/sturniolo)	AHLLLAAVAVSSDVS	3.7	3.70	-	-	-	-	LLAAVAVSS	474.00	3.70	3.70	LLLAAVAVS	319.90	9.90	9.90	-	-	-	-	LLLAAVAVS	2.90	3.30	3.30
HLA-DQA1*01:02/DQB1*06:02	1	9	21	13	Consensus (comb.lib./smm/nn)	RLLAHLLLAAVAV	2.4	3.74	HLLLAAVAV	0.03	2.40	3.74	LAHLLLAAV	116.00	1.10	1.72	LAHLLLAAV	544.10	5.00	7.80	-	-	-	-	-	-	-	-
HLA-DRB5*01:01	1	43	59	17	Consensus (smm/nn/sturniolo)	DLDAYTPIPGARRPSLN	2.2	3.75	-	-	-	-	YTPIPGARR	83.00	2.20	3.75	YTPIPGARR	6.80	0.60	1.02	-	-	-	-	YTPIPGARR	3.80	6.10	10.39
HLA-DRB5*01:01	1	44	60	17	Consensus (smm/nn/sturniolo)	LDAYTPIPGARRPSLNL	2.2	3.75	-	-	-	-	YTPIPGARR	83.00	2.20	3.75	YTPIPGARR	6.90	0.62	1.06	-	-	-	-	YTPIPGARR	3.80	6.10	10.39
HLA-DRB5*01:01	1	42	58	17	Consensus (smm/nn/sturniolo)	PDLDAYTPIPGARRPSL	2.2	3.75	-	-	-	-	YTPIPGARR	83.00	2.20	3.75	YTPIPGARR	6.80	0.60	1.02	-	-	-	-	YTPIPGARR	3.80	6.10	10.39
HLA-DPA1*01:03/DPB1*04:01	1	6	19	14	NetMHCIIpan	HSTRLLAHLLLAAV	3.5	3.77	-	-	-	-	-	-	-	-	-	-	-	-	RLLAHLLLA	281.02	3.50	3.77	-	-	-	-
HLA-DQA1*03:01/DQB1*03:02	1	25	38	14	Consensus (comb.lib./smm/nn)	VSGEEEEIVSDEYD	3.5	3.77	GEEEEIVSD	5.37	20.00	21.54	EEEIVSDEY	685.00	2.30	2.48	EEEEIVSDE	384.00	3.50	3.77	-	-	-	-	-	-	-	-
HLA-DQA1*03:01/DQB1*03:02	1	25	39	15	Consensus (comb.lib./smm/nn)	VSGEEEEIVSDEYDY	3.8	3.80	GEEEEIVSD	5.37	22.00	22.00	EEIVSDEYD	671.00	2.80	2.80	EEEEIVSDE	415.60	3.80	3.80	-	-	-	-	-	-	-	-
HLA-DRB1*12:01	1	7	20	14	Consensus (smm/nn)	STRLLAHLLLAAVA	3.54	3.82	-	-	-	-	LLAHLLLAA	143.00	0.39	0.42	LAHLLLAAV	259.80	6.70	7.21	-	-	-	-	-	-	-	-
HLA-DQA1*03:01/DQB1*03:02	1	24	38	15	Consensus (comb.lib./smm/nn)	DVSGEEEEIVSDEYD	3.9	3.90	DVSGEEEEI	0.31	12.00	12.00	EEEEIVSDE	672.00	2.90	2.90	EEEEIVSDE	427.80	3.90	3.90	-	-	-	-	-	-	-	-
HLA-DQA1*03:01/DQB1*03:02	1	57	71	15	Consensus (comb.lib./smm/nn)	SLNLGSLELGSEEEY	3.9	3.90	NLGSLELGS	1993.07	55.00	55.00	SLELGSEEE	398.00	1.10	1.10	SLELGSEEE	423.70	3.90	3.90	-	-	-	-	-	-	-	-
HLA-DRB1*08:02	1	12	24	13	Consensus (smm/nn/sturniolo)	AHLLLAAVAVSSD	2.5	3.90	-	-	-	-	LLAAVAVSS	496.00	2.10	3.27	LLLAAVAVS	958.00	9.50	14.81	-	-	-	-	LLLAAVAVS	2.90	2.50	3.90
HLA-DRB1*08:02	1	13	25	13	Consensus (smm/nn/sturniolo)	HLLLAAVAVSSDV	2.5	3.90	-	-	-	-	LLAAVAVSS	509.00	2.20	3.43	LLLAAVAVS	868.40	8.50	13.25	-	-	-	-	LLLAAVAVS	2.90	2.50	3.90
HLA-DRB1*08:02	1	11	23	13	Consensus (smm/nn/sturniolo)	LAHLLLAAVAVSS	2.5	3.90	-	-	-	-	LAHLLLAAV	472.00	1.90	2.96	LLLAAVAVS	1103.40	11.00	17.15	-	-	-	-	LLLAAVAVS	2.90	2.50	3.90
HLA-DRB1*12:01	1	7	22	16	Consensus (smm/nn)	STRLLAHLLLAAVAVS	3.38	3.90	-	-	-	-	LLAHLLLAA	293.00	0.46	0.53	LAHLLLAAV	202.00	6.30	7.27	-	-	-	-	-	-	-	-
HLA-DRB1*12:01	1	10	21	12	Consensus (smm/nn)	LLAHLLLAAVAV	1.32	3.91	-	-	-	-	LLAHLLLAA	315.00	0.44	1.30	AHLLLAAVA	183.00	2.20	6.52	-	-	-	-	-	-	-	-
HLA-DQA1*05:01/DQB1*02:01	1	28	44	17	Consensus (comb.lib./smm/nn)	EEEEIVSDEYDYTTPDL	2.3	3.92	IVSDEYDYT	244.61	46.00	78.35	EEEIVSDEY	1052.00	2.30	3.92	EEEIVSDEY	50.90	1.30	2.21	-	-	-	-	-	-	-	-
HLA-DQA1*05:01/DQB1*02:01	1	25	41	17	Consensus (comb.lib./smm/nn)	VSGEEEEIVSDEYDYTT	2.3	3.92	VSGEEEEIV	1.43	23.00	39.17	EEEIVSDEY	1044.00	2.30	3.92	EEEIVSDEY	45.30	1.10	1.87	-	-	-	-	-	-	-	-
HLA-DRB5*01:01	1	46	62	17	Consensus (smm/nn/sturniolo)	AYTPIPGARRPSLNLGS	2.3	3.92	-	-	-	-	YTPIPGARR	86.00	2.30	3.92	YTPIPGARR	11.10	1.60	2.73	-	-	-	-	YTPIPGARR	3.80	6.10	10.39
HLA-DRB5*01:01	1	45	61	17	Consensus (smm/nn/sturniolo)	DAYTPIPGARRPSLNLG	2.3	3.92	-	-	-	-	YTPIPGARR	87.00	2.30	3.92	YTPIPGARR	9.00	1.10	1.87	-	-	-	-	YTPIPGARR	3.80	6.10	10.39
HLA-DRB5*01:01	1	39	55	17	Consensus (smm/nn/sturniolo)	YTTPDLDAYTPIPGARR	2.3	3.92	-	-	-	-	AYTPIPGAR	86.00	2.30	3.92	YTPIPGARR	14.10	2.30	3.92	-	-	-	-	YTPIPGARR	3.80	6.10	10.39
HLA-DPA1*01:03/DPB1*04:01	1	7	20	14	NetMHCIIpan	STRLLAHLLLAAVA	3.7	3.98	-	-	-	-	-	-	-	-	-	-	-	-	RLLAHLLLA	290.67	3.70	3.98	-	-	-	-
HLA-DRB3*02:02	1	83	97	15	NetMHCIIpan	TPYGVIAVNCTMSCL	4	4.00	-	-	-	-	-	-	-	-	-	-	-	-	IAVNCTMSC	234.24	4.00	4.00	-	-	-	-
HLA-DRB1*12:01	1	6	20	15	Consensus (smm/nn)	HSTRLLAHLLLAAVA	4.01	4.01	-	-	-	-	LLAHLLLAA	143.00	0.52	0.52	LAHLLLAAV	243.40	7.50	7.50	-	-	-	-	-	-	-	-
HLA-DQA1*01:02/DQB1*06:02	1	14	26	13	Consensus (comb.lib./smm/nn)	LLLAAVAVSSDVS	2.6	4.05	LLLAAVAVS	0.03	2.30	3.59	LAAVAVSSD	209.00	2.60	4.05	LAAVAVSSD	450.90	4.00	6.24	-	-	-	-	-	-	-	-
HLA-DRB3*02:02	1	86	98	13	NetMHCIIpan	GVIAVNCTMSCLN	2.6	4.05	-	-	-	-	-	-	-	-	-	-	-	-	IAVNCTMSC	367.72	2.60	4.05	-	-	-	-
HLA-DQA1*05:01/DQB1*02:01	1	29	45	17	Consensus (comb.lib./smm/nn)	EEEIVSDEYDYTTPDLD	2.4	4.09	IVSDEYDYT	244.61	46.00	78.35	EEEIVSDEY	1062.00	2.40	4.09	YDYTTPDLD	53.50	1.50	2.55	-	-	-	-	-	-	-	-
HLA-DRB3*02:02	1	115	128	14	NetMHCIIpan	VVISNNTFIGMPDH	3.8	4.09	-	-	-	-	-	-	-	-	-	-	-	-	VISNNTFIG	304.43	3.80	4.09	-	-	-	-
HLA-DRB5*01:01	1	46	59	14	Consensus (smm/nn/sturniolo)	AYTPIPGARRPSLN	3.8	4.09	-	-	-	-	YTPIPGARR	86.00	3.80	4.09	YTPIPGARR	9.50	0.91	0.98	-	-	-	-	YTPIPGARR	3.80	4.00	4.31
HLA-DRB5*01:01	1	41	57	17	Consensus (smm/nn/sturniolo)	TPDLDAYTPIPGARRPS	2.4	4.09	-	-	-	-	YTPIPGARR	90.00	2.40	4.09	YTPIPGARR	8.00	0.87	1.48	-	-	-	-	YTPIPGARR	3.80	6.10	10.39
HLA-DRB5*01:01	1	40	56	17	Consensus (smm/nn/sturniolo)	TTPDLDAYTPIPGARRP	2.4	4.09	-	-	-	-	YTPIPGARR	90.00	2.40	4.09	YTPIPGARR	9.80	1.30	2.21	-	-	-	-	YTPIPGARR	3.80	6.10	10.39
HLA-DPA1*02:01/DPB1*14:01	1	4	18	15	NetMHCIIpan	PTHSTRLLAHLLLAA	4.1	4.10	-	-	-	-	-	-	-	-	-	-	-	-	RLLAHLLLA	910.30	4.10	4.10	-	-	-	-
HLA-DRB1*12:01	1	8	23	16	Consensus (smm/nn)	TRLLAHLLLAAVAVSS	3.56	4.12	-	-	-	-	LLAHLLLAA	280.00	0.43	0.50	LAHLLLAAV	209.90	6.70	7.73	-	-	-	-	-	-	-	-
HLA-DRB1*12:01	1	11	24	14	Consensus (smm/nn)	LAHLLLAAVAVSSD	3.85	4.15	-	-	-	-	LLLAAVAVS	268.00	1.20	1.29	HLLLAAVAV	247.90	6.50	7.00	-	-	-	-	-	-	-	-
HLA-DRB3*02:02	1	115	126	12	NetMHCIIpan	VVISNNTFIGMP	1.4	4.15	-	-	-	-	-	-	-	-	-	-	-	-	VISNNTFIG	410.77	1.40	4.15	-	-	-	-
HLA-DQA1*04:01/DQB1*04:02	1	12	27	16	Consensus (comb.lib./smm/nn)	AHLLLAAVAVSSDVSG	3.6	4.16	HLLLAAVAV	0.16	3.60	4.16	LLLAAVAVS	1268.00	2.10	2.42	LAAVAVSSD	490.20	6.30	7.27	-	-	-	-	-	-	-	-
HLA-DQA1*04:01/DQB1*04:02	1	13	28	16	Consensus (comb.lib./smm/nn)	HLLLAAVAVSSDVSGE	3.6	4.16	HLLLAAVAV	0.16	3.60	4.16	LLLAAVAVS	1280.00	2.10	2.42	LAAVAVSSD	526.90	6.90	7.96	-	-	-	-	-	-	-	-
HLA-DQA1*04:01/DQB1*04:02	1	11	26	16	Consensus (comb.lib./smm/nn)	LAHLLLAAVAVSSDVS	3.6	4.16	HLLLAAVAV	0.16	3.60	4.16	LLLAAVAVS	1222.00	1.90	2.19	LAAVAVSSD	429.60	5.20	6.00	-	-	-	-	-	-	-	-
HLA-DQA1*04:01/DQB1*04:02	1	10	25	16	Consensus (comb.lib./smm/nn)	LLAHLLLAAVAVSSDV	3.6	4.16	HLLLAAVAV	0.16	3.60	4.16	LLLAAVAVS	1218.00	1.90	2.19	LAAVAVSSD	375.20	4.30	4.96	-	-	-	-	-	-	-	-
HLA-DQA1*04:01/DQB1*04:02	1	9	24	16	Consensus (comb.lib./smm/nn)	RLLAHLLLAAVAVSSD	3.6	4.16	HLLLAAVAV	0.16	3.60	4.16	LLLAAVAVS	1241.00	2.00	2.31	LAAVAVSSD	485.70	6.20	7.16	-	-	-	-	-	-	-	-
HLA-DQA1*04:01/DQB1*04:02	1	8	23	16	Consensus (comb.lib./smm/nn)	TRLLAHLLLAAVAVSS	3.6	4.16	HLLLAAVAV	0.16	3.60	4.16	LLLAAVAVS	1719.00	3.60	4.16	AHLLLAAVA	1043.80	16.00	18.47	-	-	-	-	-	-	-	-
HLA-DRB1*12:01	1	7	19	13	Consensus (smm/nn)	STRLLAHLLLAAV	2.67	4.16	-	-	-	-	LLAHLLLAA	148.00	0.23	0.36	LAHLLLAAV	260.20	5.10	7.95	-	-	-	-	-	-	-	-
HLA-DRB1*13:02	1	149	162	14	Consensus (smm/nn/sturniolo)	CTWCIKFPQANMVV	3.9	4.20	-	-	-	-	IKFPQANMV	193.00	3.90	4.20	IKFPQANMV	23.50	2.90	3.12	-	-	-	-	WCIKFPQAN	1.80	20.00	21.54
HLA-DRB1*13:02	1	150	163	14	Consensus (smm/nn/sturniolo)	TWCIKFPQANMVVS	3.9	4.20	-	-	-	-	IKFPQANMV	192.00	3.90	4.20	IKFPQANMV	20.20	2.50	2.69	-	-	-	-	WCIKFPQAN	1.80	20.00	21.54
HLA-DRB1*13:02	1	151	164	14	Consensus (smm/nn/sturniolo)	WCIKFPQANMVVSD	3.9	4.20	-	-	-	-	IKFPQANMV	194.00	3.90	4.20	IKFPQANMV	22.30	2.70	2.91	-	-	-	-	WCIKFPQAN	1.80	20.00	21.54
HLA-DRB3*02:02	1	111	124	14	NetMHCIIpan	ETPCVVISNNTFIG	3.9	4.20	-	-	-	-	-	-	-	-	-	-	-	-	VVISNNTFI	312.83	3.90	4.20	-	-	-	-
HLA-DPA1*01:03/DPB1*04:01	1	7	19	13	NetMHCIIpan	STRLLAHLLLAAV	2.7	4.21	-	-	-	-	-	-	-	-	-	-	-	-	RLLAHLLLA	376.10	2.70	4.21	-	-	-	-
HLA-DPA1*02:01/DPB1*14:01	1	5	17	13	NetMHCIIpan	THSTRLLAHLLLA	2.7	4.21	-	-	-	-	-	-	-	-	-	-	-	-	RLLAHLLLA	2147.00	2.70	4.21	-	-	-	-
HLA-DQA1*03:01/DQB1*03:02	1	59	71	13	Consensus (comb.lib./smm/nn)	NLGSLELGSEEEY	2.7	4.21	NLGSLELGS	1993.07	45.00	70.17	SLELGSEEE	428.00	0.71	1.11	SLELGSEEE	342.00	2.70	4.21	-	-	-	-	-	-	-	-
HLA-DRB1*01:01	1	5	17	13	Consensus (comb.lib./smm/nn)	THSTRLLAHLLLA	2.7	4.21	STRLLAHLL	0.01	0.01	0.02	STRLLAHLL	49.00	5.70	8.89	STRLLAHLL	11.10	2.70	4.21	-	-	-	-	-	-	-	-
HLA-DRB3*02:02	1	112	124	13	NetMHCIIpan	TPCVVISNNTFIG	2.7	4.21	-	-	-	-	-	-	-	-	-	-	-	-	VVISNNTFI	377.54	2.70	4.21	-	-	-	-
HLA-DRB3*02:02	1	115	127	13	NetMHCIIpan	VVISNNTFIGMPD	2.7	4.21	-	-	-	-	-	-	-	-	-	-	-	-	VISNNTFIG	381.16	2.70	4.21	-	-	-	-
HLA-DRB1*12:01	1	11	23	13	Consensus (smm/nn)	LAHLLLAAVAVSS	2.72	4.24	-	-	-	-	LLLAAVAVS	268.00	0.64	1.00	HLLLAAVAV	240.50	4.80	7.48	-	-	-	-	-	-	-	-
HLA-DQA1*05:01/DQB1*02:01	1	27	43	17	Consensus (comb.lib./smm/nn)	GEEEEIVSDEYDYTTPD	2.5	4.26	IVSDEYDYT	244.61	46.00	78.35	EEEIVSDEY	1086.00	2.50	4.26	EEEIVSDEY	53.70	1.50	2.55	-	-	-	-	-	-	-	-
HLA-DQA1*05:01/DQB1*02:01	1	26	42	17	Consensus (comb.lib./smm/nn)	SGEEEEIVSDEYDYTTP	2.5	4.26	IVSDEYDYT	244.61	46.00	78.35	EEEIVSDEY	1084.00	2.50	4.26	EEEIVSDEY	47.60	1.10	1.87	-	-	-	-	-	-	-	-
HLA-DRB1*13:02	1	113	129	17	Consensus (smm/nn/sturniolo)	PCVVISNNTFIGMPDHS	2.5	4.26	-	-	-	-	VVISNNTFI	56.00	0.26	0.44	VISNNTFIG	16.10	2.50	4.26	-	-	-	-	VISNNTFIG	2.20	20.00	34.06
HLA-DQA1*01:02/DQB1*06:02	1	12	27	16	Consensus (comb.lib./smm/nn)	AHLLLAAVAVSSDVSG	3.7	4.27	LLLAAVAVS	0.03	3.70	4.27	LAAVAVSSD	368.00	3.20	3.69	LAAVAVSSD	147.70	9.10	10.50	-	-	-	-	-	-	-	-
HLA-DQA1*01:02/DQB1*06:02	1	11	26	16	Consensus (comb.lib./smm/nn)	LAHLLLAAVAVSSDVS	3.7	4.27	LLLAAVAVS	0.03	3.70	4.27	LAHLLLAAV	221.00	1.50	1.73	LLAAVAVSS	122.20	7.50	8.66	-	-	-	-	-	-	-	-
HLA-DQA1*01:02/DQB1*06:02	1	10	25	16	Consensus (comb.lib./smm/nn)	LLAHLLLAAVAVSSDV	3.7	4.27	LLLAAVAVS	0.03	3.70	4.27	LAHLLLAAV	199.00	1.30	1.50	LLAAVAVSS	94.40	5.30	6.12	-	-	-	-	-	-	-	-
HLA-DQA1*01:02/DQB1*06:02	1	9	24	16	Consensus (comb.lib./smm/nn)	RLLAHLLLAAVAVSSD	3.7	4.27	LLLAAVAVS	0.03	3.70	4.27	LAHLLLAAV	196.00	1.20	1.39	LLAAVAVSS	119.60	7.30	8.43	-	-	-	-	-	-	-	-
HLA-DQA1*01:02/DQB1*06:02	1	7	22	16	Consensus (comb.lib./smm/nn)	STRLLAHLLLAAVAVS	3.7	4.27	LLLAAVAVS	0.03	3.70	4.27	LAHLLLAAV	235.00	1.60	1.85	LAHLLLAAV	230.90	15.00	17.31	-	-	-	-	-	-	-	-
HLA-DQA1*01:02/DQB1*06:02	1	8	23	16	Consensus (comb.lib./smm/nn)	TRLLAHLLLAAVAVSS	3.7	4.27	LLLAAVAVS	0.03	3.70	4.27	LAHLLLAAV	209.00	1.40	1.62	LAHLLLAAV	162.90	11.00	12.70	-	-	-	-	-	-	-	-
HLA-DRB1*08:02	1	11	26	16	Consensus (smm/nn/sturniolo)	LAHLLLAAVAVSSDVS	3.7	4.27	-	-	-	-	LAHLLLAAV	748.00	1.80	2.08	LLLAAVAVS	278.10	15.00	17.31	-	-	-	-	LLLAAVAVS	2.90	3.70	4.27
HLA-DRB1*08:02	1	10	25	16	Consensus (smm/nn/sturniolo)	LLAHLLLAAVAVSSDV	3.7	4.27	-	-	-	-	LAHLLLAAV	719.00	1.60	1.85	LLLAAVAVS	320.70	17.00	19.62	-	-	-	-	LLLAAVAVS	2.90	3.70	4.27
HLA-DRB1*08:02	1	9	24	16	Consensus (smm/nn/sturniolo)	RLLAHLLLAAVAVSSD	3.7	4.27	-	-	-	-	LAHLLLAAV	712.00	1.50	1.73	LLLAAVAVS	325.30	18.00	20.78	-	-	-	-	LLLAAVAVS	2.90	3.70	4.27
HLA-DRB1*08:02	1	7	22	16	Consensus (smm/nn/sturniolo)	STRLLAHLLLAAVAVS	3.7	4.27	-	-	-	-	LAHLLLAAV	787.00	2.10	2.42	LAHLLLAAV	544.40	27.00	31.17	-	-	-	-	LLLAAVAVS	2.90	3.70	4.27
HLA-DRB1*08:02	1	8	23	16	Consensus (smm/nn/sturniolo)	TRLLAHLLLAAVAVSS	3.7	4.27	-	-	-	-	LAHLLLAAV	719.00	1.60	1.85	LLLAAVAVS	395.60	21.00	24.24	-	-	-	-	LLLAAVAVS	2.90	3.70	4.27
HLA-DQA1*01:02/DQB1*06:02	1	14	28	15	Consensus (comb.lib./smm/nn)	LLLAAVAVSSDVSGE	4.3	4.30	LLLAAVAVS	0.03	3.20	3.20	LAAVAVSSD	202.00	4.30	4.30	LAAVAVSSD	296.30	11.00	11.00	-	-	-	-	-	-	-	-
HLA-DPA1*03:01/DPB1*04:02	1	9	22	14	Consensus (comb.lib./smm/nn)	RLLAHLLLAAVAVS	4	4.31	LAHLLLAAV	0.98	5.60	6.03	LLAHLLLAA	208.00	4.00	4.31	LLAHLLLAA	148.00	4.00	4.31	-	-	-	-	-	-	-	-
HLA-DRB1*13:02	1	104	117	14	Consensus (smm/nn/sturniolo)	VLKPLKNETPCVVI	4	4.31	-	-	-	-	PLKNETPCV	159.00	3.10	3.34	PLKNETPCV	34.10	4.00	4.31	-	-	-	-	LKNETPCVV	0.30	47.00	50.61
HLA-DRB5*01:01	1	47	60	14	Consensus (smm/nn/sturniolo)	YTPIPGARRPSLNL	4	4.31	-	-	-	-	YTPIPGARR	89.00	4.00	4.31	YTPIPGARR	32.70	4.10	4.41	-	-	-	-	YTPIPGARR	3.80	4.00	4.31
HLA-DRB1*12:01	1	9	24	16	Consensus (smm/nn)	RLLAHLLLAAVAVSSD	3.76	4.35	-	-	-	-	LLAHLLLAA	280.00	0.43	0.50	LAHLLLAAV	222.40	7.10	8.20	-	-	-	-	-	-	-	-
HLA-DQA1*01:02/DQB1*06:02	1	6	21	16	Consensus (comb.lib./smm/nn)	HSTRLLAHLLLAAVAV	3.8	4.39	HLLLAAVAV	0.03	3.80	4.39	LAHLLLAAV	248.00	1.70	1.96	LAHLLLAAV	196.30	13.00	15.01	-	-	-	-	-	-	-	-
HLA-DQA1*03:01/DQB1*03:02	1	23	38	16	Consensus (comb.lib./smm/nn)	SDVSGEEEEIVSDEYD	3.8	4.39	DVSGEEEEI	0.31	14.00	16.16	SDVSGEEEE	1448.00	2.50	2.89	EEEEIVSDE	477.00	3.80	4.39	-	-	-	-	-	-	-	-
HLA-DRB1*01:01	1	4	19	16	Consensus (comb.lib./smm/nn)	PTHSTRLLAHLLLAAV	3.8	4.39	LAHLLLAAV	0.01	0.01	0.01	STRLLAHLL	47.00	3.80	4.39	STRLLAHLL	52.00	11.00	12.70	-	-	-	-	-	-	-	-
HLA-DRB1*12:01	1	8	20	13	Consensus (smm/nn)	TRLLAHLLLAAVA	2.82	4.39	-	-	-	-	LLAHLLLAA	146.00	0.23	0.36	LAHLLLAAV	275.50	5.40	8.42	-	-	-	-	-	-	-	-
HLA-DRB1*13:02	1	108	123	16	Consensus (smm/nn/sturniolo)	LKNETPCVVISNNTFI	3.8	4.39	-	-	-	-	LKNETPCVV	52.00	0.20	0.23	VVISNNTFI	26.00	3.80	4.39	-	-	-	-	VVISNNTFI	1.10	39.00	45.02
HLA-DRB3*02:02	1	114	129	16	NetMHCIIpan	CVVISNNTFIGMPDHS	3.8	4.39	-	-	-	-	-	-	-	-	-	-	-	-	VISNNTFIG	223.71	3.80	4.39	-	-	-	-
HLA-DRB3*02:02	1	84	99	16	NetMHCIIpan	PYGVIAVNCTMSCLNL	3.8	4.39	-	-	-	-	-	-	-	-	-	-	-	-	IAVNCTMSC	220.99	3.80	4.39	-	-	-	-
HLA-DPA1*02:01/DPB1*05:01	1	7	20	14	Consensus (comb.lib./smm/nn)	STRLLAHLLLAAVA	4.1	4.41	RLLAHLLLA	0.10	0.73	0.79	LLAHLLLAA	2274.00	15.00	16.15	TRLLAHLLL	892.60	4.10	4.41	-	-	-	-	-	-	-	-
HLA-DPA1*03:01/DPB1*04:02	1	4	17	14	Consensus (comb.lib./smm/nn)	PTHSTRLLAHLLLA	4.1	4.41	PTHSTRLLA	0.50	4.10	4.41	HSTRLLAHL	422.00	8.60	9.26	RLLAHLLLA	126.70	3.40	3.66	-	-	-	-	-	-	-	-
HLA-DRB1*01:01	1	12	29	18	Consensus (comb.lib./smm/nn)	AHLLLAAVAVSSDVSGEE	1.5	4.44	HLLLAAVAV	0.01	0.01	0.03	HLLLAAVAV	22.00	1.50	4.44	LLAAVAVSS	357.90	31.00	91.75	-	-	-	-	-	-	-	-
HLA-DQA1*03:01/DQB1*03:02	1	56	70	15	Consensus (comb.lib./smm/nn)	PSLNLGSLELGSEEE	4.5	4.50	NLGSLELGS	1993.07	55.00	55.00	LGSLELGSE	408.00	1.20	1.20	SLELGSEEE	470.50	4.50	4.50	-	-	-	-	-	-	-	-
HLA-DQA1*03:01/DQB1*03:02	1	56	71	16	Consensus (comb.lib./smm/nn)	PSLNLGSLELGSEEEY	3.9	4.50	NLGSLELGS	1993.07	58.00	66.95	SLELGSEEE	1146.00	1.70	1.96	SLELGSEEE	491.20	3.90	4.50	-	-	-	-	-	-	-	-
HLA-DQA1*04:01/DQB1*04:02	1	7	22	16	Consensus (comb.lib./smm/nn)	STRLLAHLLLAAVAVS	3.9	4.50	HLLLAAVAV	0.16	3.60	4.16	AHLLLAAVA	1775.00	3.90	4.50	AHLLLAAVA	1443.30	22.00	25.39	-	-	-	-	-	-	-	-
HLA-DQA1*03:01/DQB1*03:02	1	27	39	13	Consensus (comb.lib./smm/nn)	GEEEEIVSDEYDY	2.9	4.52	GEEEEIVSD	5.37	17.00	26.51	EEIVSDEYD	854.00	2.60	4.05	EEEEIVSDE	361.30	2.90	4.52	-	-	-	-	-	-	-	-
HLA-DQA1*03:01/DQB1*03:02	1	57	70	14	Consensus (comb.lib./smm/nn)	SLNLGSLELGSEEE	4.2	4.52	NLGSLELGS	1993.07	50.00	53.84	LGSLELGSE	413.00	0.89	0.96	SLELGSEEE	435.10	4.20	4.52	-	-	-	-	-	-	-	-
HLA-DRB1*01:01	1	5	18	14	Consensus (comb.lib./smm/nn)	THSTRLLAHLLLAA	4.2	4.52	STRLLAHLL	0.01	0.01	0.01	STRLLAHLL	30.00	4.30	4.63	STRLLAHLL	11.40	4.20	4.52	-	-	-	-	-	-	-	-
HLA-DRB4*01:01	1	6	19	14	Consensus (comb.lib./smm/nn)	HSTRLLAHLLLAAV	4.2	4.52	TRLLAHLLL	4.56	14.00	15.08	TRLLAHLLL	170.00	2.90	3.12	STRLLAHLL	94.80	4.20	4.52	-	-	-	-	-	-	-	-
HLA-DQA1*03:01/DQB1*03:02	1	17	31	15	Consensus (comb.lib./smm/nn)	AAVAVSSDVSGEEEE	4.6	4.60	AVSSDVSGE	3.45	21.00	21.00	SSDVSGEEE	348.00	0.80	0.80	AVSSDVSGE	480.90	4.60	4.60	-	-	-	-	-	-	-	-
HLA-DRB5*01:01	1	46	60	15	Consensus (smm/nn/sturniolo)	AYTPIPGARRPSLNL	4.6	4.60	-	-	-	-	YTPIPGARR	86.00	4.70	4.70	YTPIPGARR	9.60	1.10	1.10	-	-	-	-	YTPIPGARR	3.80	4.60	4.60
HLA-DQA1*01:02/DQB1*06:02	1	13	28	16	Consensus (comb.lib./smm/nn)	HLLLAAVAVSSDVSGE	4	4.62	LLLAAVAVS	0.03	3.70	4.27	LAAVAVSSD	414.00	4.00	4.62	LAAVAVSSD	170.30	11.00	12.70	-	-	-	-	-	-	-	-
HLA-DQA1*01:02/DQB1*06:02	1	14	29	16	Consensus (comb.lib./smm/nn)	LLLAAVAVSSDVSGEE	4	4.62	LLLAAVAVS	0.03	3.70	4.27	LAAVAVSSD	412.00	4.00	4.62	LAAVAVSSD	241.60	16.00	18.47	-	-	-	-	-	-	-	-
HLA-DQA1*03:01/DQB1*03:02	1	24	39	16	Consensus (comb.lib./smm/nn)	DVSGEEEEIVSDEYDY	4	4.62	DVSGEEEEI	0.31	14.00	16.16	EEIVSDEYD	1820.00	3.90	4.50	EEEEIVSDE	500.50	4.00	4.62	-	-	-	-	-	-	-	-
HLA-DQA1*03:01/DQB1*03:02	1	27	40	14	Consensus (comb.lib./smm/nn)	GEEEEIVSDEYDYT	4.3	4.63	GEEEEIVSD	5.37	20.00	21.54	EEIVSDEYD	845.00	3.30	3.55	EEEEIVSDE	440.10	4.30	4.63	-	-	-	-	-	-	-	-
HLA-DPA1*02:01/DPB1*05:01	1	7	19	13	Consensus (comb.lib./smm/nn)	STRLLAHLLLAAV	3	4.68	RLLAHLLLA	0.10	0.66	1.03	LLAHLLLAA	2337.00	11.00	17.15	TRLLAHLLL	1466.90	3.00	4.68	-	-	-	-	-	-	-	-
HLA-DRB1*01:01	1	6	18	13	Consensus (comb.lib./smm/nn)	HSTRLLAHLLLAA	3	4.68	STRLLAHLL	0.01	0.01	0.02	TRLLAHLLL	45.00	5.20	8.11	STRLLAHLL	11.90	3.00	4.68	-	-	-	-	-	-	-	-
HLA-DRB5*01:01	1	46	58	13	Consensus (smm/nn/sturniolo)	AYTPIPGARRPSL	3	4.68	-	-	-	-	YTPIPGARR	86.00	3.00	4.68	YTPIPGARR	9.80	0.58	0.90	-	-	-	-	YTPIPGARR	3.80	3.40	5.30
HLA-DQA1*05:01/DQB1*02:01	1	57	71	15	Consensus (comb.lib./smm/nn)	SLNLGSLELGSEEEY	4.7	4.70	SLNLGSLEL	8.22	25.00	25.00	SLELGSEEE	607.00	3.60	3.60	SLELGSEEE	177.30	4.70	4.70	-	-	-	-	-	-	-	-
HLA-DRB1*13:02	1	149	163	15	Consensus (smm/nn/sturniolo)	CTWCIKFPQANMVVS	4.7	4.70	-	-	-	-	IKFPQANMV	192.00	4.70	4.70	IKFPQANMV	21.90	3.10	3.10	-	-	-	-	WCIKFPQAN	1.80	23.00	23.00
HLA-DRB1*13:02	1	148	162	15	Consensus (smm/nn/sturniolo)	NCTWCIKFPQANMVV	4.7	4.70	-	-	-	-	IKFPQANMV	192.00	4.70	4.70	IKFPQANMV	25.80	3.50	3.50	-	-	-	-	WCIKFPQAN	1.80	23.00	23.00
HLA-DRB1*13:02	1	150	164	15	Consensus (smm/nn/sturniolo)	TWCIKFPQANMVVSD	4.7	4.70	-	-	-	-	IKFPQANMV	192.00	4.70	4.70	IKFPQANMV	21.20	3.00	3.00	-	-	-	-	WCIKFPQAN	1.80	23.00	23.00
HLA-DQA1*03:01/DQB1*03:02	1	16	31	16	Consensus (comb.lib./smm/nn)	LAAVAVSSDVSGEEEE	4.1	4.73	AVSSDVSGE	3.45	23.00	26.55	SSDVSGEEE	936.00	1.10	1.27	AVSSDVSGE	515.10	4.10	4.73	-	-	-	-	-	-	-	-
HLA-DPA1*02:01/DPB1*14:01	1	6	17	12	NetMHCIIpan	HSTRLLAHLLLA	1.6	4.74	-	-	-	-	-	-	-	-	-	-	-	-	RLLAHLLLA	2817.79	1.60	4.74	-	-	-	-
HLA-DQA1*05:01/DQB1*02:01	1	26	37	12	Consensus (comb.lib./smm/nn)	SGEEEEIVSDEY	1.6	4.74	EEEIVSDEY	16724.85	43.00	127.51	EEEEIVSDE	431.00	0.40	1.19	EEEIVSDEY	198.10	1.60	4.74	-	-	-	-	-	-	-	-
HLA-DQA1*05:01/DQB1*03:01	1	12	23	12	Consensus (comb.lib./smm/nn)	AHLLLAAVAVSS	1.6	4.74	LLLAAVAVS	0.04	1.60	4.74	LLLAAVAVS	16.00	0.32	0.95	LLLAAVAVS	161.60	2.20	6.52	-	-	-	-	-	-	-	-
HLA-DQA1*05:01/DQB1*03:01	1	13	24	12	Consensus (comb.lib./smm/nn)	HLLLAAVAVSSD	1.6	4.74	LLLAAVAVS	0.04	1.60	4.74	LLAAVAVSS	18.00	0.41	1.22	LLAAVAVSS	193.30	2.90	8.60	-	-	-	-	-	-	-	-
HLA-DQA1*05:01/DQB1*03:01	1	14	25	12	Consensus (comb.lib./smm/nn)	LLLAAVAVSSDV	1.6	4.74	LLLAAVAVS	0.04	1.60	4.74	LLAAVAVSS	34.00	0.96	2.85	LLAAVAVSS	192.40	2.80	8.30	-	-	-	-	-	-	-	-
HLA-DQA1*05:01/DQB1*02:01	1	58	71	14	Consensus (comb.lib./smm/nn)	LNLGSLELGSEEEY	4.4	4.74	SLELGSEEE	3625.75	47.00	50.61	SLELGSEEE	607.00	2.70	2.91	SLELGSEEE	220.50	4.40	4.74	-	-	-	-	-	-	-	-
HLA-DRB1*01:01	1	13	30	18	Consensus (comb.lib./smm/nn)	HLLLAAVAVSSDVSGEEE	1.6	4.74	HLLLAAVAV	0.01	0.01	0.03	HLLLAAVAV	23.00	1.60	4.74	LLAAVAVSS	691.50	43.00	127.27	-	-	-	-	-	-	-	-
HLA-DPA1*03:01/DPB1*04:02	1	6	22	17	Consensus (comb.lib./smm/nn)	HSTRLLAHLLLAAVAVS	2.8	4.77	LAHLLLAAV	0.98	8.00	13.63	LLAHLLLAA	244.00	2.80	4.77	RLLAHLLLA	21.40	1.10	1.87	-	-	-	-	-	-	-	-
HLA-DPA1*03:01/DPB1*04:02	1	4	20	17	Consensus (comb.lib./smm/nn)	PTHSTRLLAHLLLAAVA	2.8	4.77	PTHSTRLLA	0.50	6.00	10.22	LLAHLLLAA	246.00	2.80	4.77	RLLAHLLLA	22.70	1.20	2.04	-	-	-	-	-	-	-	-
HLA-DPA1*03:01/DPB1*04:02	1	7	23	17	Consensus (comb.lib./smm/nn)	STRLLAHLLLAAVAVSS	2.8	4.77	LAHLLLAAV	0.98	8.00	13.63	LLAHLLLAA	243.00	2.80	4.77	RLLAHLLLA	21.70	1.10	1.87	-	-	-	-	-	-	-	-
HLA-DPA1*03:01/DPB1*04:02	1	5	21	17	Consensus (comb.lib./smm/nn)	THSTRLLAHLLLAAVAV	2.8	4.77	LAHLLLAAV	0.98	8.00	13.63	LLAHLLLAA	238.00	2.80	4.77	RLLAHLLLA	22.10	1.10	1.87	-	-	-	-	-	-	-	-
HLA-DPA1*03:01/DPB1*04:02	1	8	24	17	Consensus (comb.lib./smm/nn)	TRLLAHLLLAAVAVSSD	2.8	4.77	LAHLLLAAV	0.98	8.00	13.63	LLAHLLLAA	246.00	2.80	4.77	LLAHLLLAA	32.40	2.30	3.92	-	-	-	-	-	-	-	-
HLA-DPA1*02:01/DPB1*14:01	1	9	23	15	NetMHCIIpan	RLLAHLLLAAVAVSS	4.8	4.80	-	-	-	-	-	-	-	-	-	-	-	-	LLAAVAVSS	985.33	4.80	4.80	-	-	-	-
HLA-DPA1*03:01/DPB1*04:02	1	3	17	15	Consensus (comb.lib./smm/nn)	SPTHSTRLLAHLLLA	4.8	4.80	PTHSTRLLA	0.50	4.80	4.80	THSTRLLAH	366.00	9.20	9.20	RLLAHLLLA	97.20	4.30	4.30	-	-	-	-	-	-	-	-
HLA-DRB3*02:02	1	86	100	15	NetMHCIIpan	GVIAVNCTMSCLNLD	4.8	4.80	-	-	-	-	-	-	-	-	-	-	-	-	IAVNCTMSC	273.93	4.80	4.80	-	-	-	-
HLA-DRB3*02:02	1	115	129	15	NetMHCIIpan	VVISNNTFIGMPDHS	4.8	4.80	-	-	-	-	-	-	-	-	-	-	-	-	VISNNTFIG	273.79	4.80	4.80	-	-	-	-
HLA-DPA1*03:01/DPB1*04:02	1	9	21	13	Consensus (comb.lib./smm/nn)	RLLAHLLLAAVAV	3.1	4.83	LAHLLLAAV	0.98	4.70	7.33	LLAHLLLAA	209.00	3.10	4.83	LLAHLLLAA	175.60	2.60	4.05	-	-	-	-	-	-	-	-
HLA-DQA1*03:01/DQB1*03:02	1	26	38	13	Consensus (comb.lib./smm/nn)	SGEEEEIVSDEYD	3.1	4.83	GEEEEIVSD	5.37	17.00	26.51	EEEEIVSDE	715.00	1.90	2.96	EEEEIVSDE	378.70	3.10	4.83	-	-	-	-	-	-	-	-
HLA-DRB1*13:02	1	150	162	13	Consensus (smm/nn/sturniolo)	TWCIKFPQANMVV	3.1	4.83	-	-	-	-	IKFPQANMV	193.00	3.10	4.83	IKFPQANMV	23.40	2.20	3.43	-	-	-	-	WCIKFPQAN	1.80	18.00	28.07
HLA-DRB1*13:02	1	151	163	13	Consensus (smm/nn/sturniolo)	WCIKFPQANMVVS	3.1	4.83	-	-	-	-	IKFPQANMV	194.00	3.10	4.83	IKFPQANMV	22.90	2.10	3.27	-	-	-	-	WCIKFPQAN	1.80	18.00	28.07
HLA-DRB5*01:01	1	47	59	13	Consensus (smm/nn/sturniolo)	YTPIPGARRPSLN	3.1	4.83	-	-	-	-	YTPIPGARR	89.00	3.10	4.83	YTPIPGARR	34.60	3.10	4.83	-	-	-	-	YTPIPGARR	3.80	3.40	5.30
HLA-DPA1*02:01/DPB1*14:01	1	4	17	14	NetMHCIIpan	PTHSTRLLAHLLLA	4.5	4.85	-	-	-	-	-	-	-	-	-	-	-	-	RLLAHLLLA	1626.18	4.50	4.85	-	-	-	-
HLA-DQA1*03:01/DQB1*03:02	1	59	72	14	Consensus (comb.lib./smm/nn)	NLGSLELGSEEEYG	4.5	4.85	NLGSLELGS	1993.07	50.00	53.84	SLELGSEEE	430.00	0.93	1.00	SLELGSEEE	457.50	4.50	4.85	-	-	-	-	-	-	-	-
HLA-DRB3*02:02	1	83	98	16	NetMHCIIpan	TPYGVIAVNCTMSCLN	4.2	4.85	-	-	-	-	-	-	-	-	-	-	-	-	IAVNCTMSC	244.25	4.20	4.85	-	-	-	-
HLA-DRB3*02:02	1	85	100	16	NetMHCIIpan	YGVIAVNCTMSCLNLD	4.2	4.85	-	-	-	-	-	-	-	-	-	-	-	-	IAVNCTMSC	246.58	4.20	4.85	-	-	-	-
HLA-DQA1*03:01/DQB1*03:02	1	26	40	15	Consensus (comb.lib./smm/nn)	SGEEEEIVSDEYDYT	4.9	4.90	GEEEEIVSD	5.37	22.00	22.00	EEIVSDEYD	696.00	3.00	3.00	EEEEIVSDE	495.80	4.90	4.90	-	-	-	-	-	-	-	-
HLA-DRB5*01:01	1	47	61	15	Consensus (smm/nn/sturniolo)	YTPIPGARRPSLNLG	4.9	4.90	-	-	-	-	YTPIPGARR	89.00	4.90	4.90	YTPIPGARR	33.20	5.10	5.10	-	-	-	-	YTPIPGARR	3.80	4.60	4.60
HLA-DPA1*03:01/DPB1*04:02	1	3	19	17	Consensus (comb.lib./smm/nn)	SPTHSTRLLAHLLLAAV	2.9	4.94	PTHSTRLLA	0.50	6.00	10.22	LLAHLLLAA	253.00	2.90	4.94	RLLAHLLLA	23.70	1.30	2.21	-	-	-	-	-	-	-	-
HLA-DPA1*01:03/DPB1*04:01	1	8	21	14	NetMHCIIpan	TRLLAHLLLAAVAV	4.6	4.95	-	-	-	-	-	-	-	-	-	-	-	-	LLAHLLLAA	353.64	4.60	4.95	-	-	-	-
HLA-DPA1*02:01/DPB1*05:01	1	6	19	14	Consensus (comb.lib./smm/nn)	HSTRLLAHLLLAAV	4.6	4.95	RLLAHLLLA	0.10	0.73	0.79	LLAHLLLAA	2069.00	13.00	14.00	TRLLAHLLL	980.00	4.60	4.95	-	-	-	-	-	-	-	-
HLA-DQA1*03:01/DQB1*03:02	1	18	31	14	Consensus (comb.lib./smm/nn)	AVAVSSDVSGEEEE	4.6	4.95	AVSSDVSGE	3.45	18.00	19.38	SSDVSGEEE	349.00	0.66	0.71	AVSSDVSGE	469.20	4.60	4.95	-	-	-	-	-	-	-	-
HLA-DQA1*04:01/DQB1*04:02	1	14	27	14	Consensus (comb.lib./smm/nn)	LLLAAVAVSSDVSG	4.6	4.95	LLLAAVAVS	0.73	4.60	4.95	LAAVAVSSD	683.00	2.40	2.58	LAAVAVSSD	705.40	7.70	8.29	-	-	-	-	-	-	-	-
HLA-DPA1*01:03/DPB1*04:01	1	5	19	15	NetMHCIIpan	THSTRLLAHLLLAAV	5	5.00	-	-	-	-	-	-	-	-	-	-	-	-	RLLAHLLLA	248.34	5.00	5.00	-	-	-	-
HLA-DRB1*13:02	1	103	117	15	Consensus (smm/nn/sturniolo)	TVLKPLKNETPCVVI	5	5.00	-	-	-	-	PLKNETPCV	159.00	3.90	3.90	PLKNETPCV	37.40	5.00	5.00	-	-	-	-	LKNETPCVV	0.30	52.00	52.00
HLA-DRB3*02:02	1	110	124	15	NetMHCIIpan	NETPCVVISNNTFIG	5	5.00	-	-	-	-	-	-	-	-	-	-	-	-	VVISNNTFI	294.80	5.00	5.00	-	-	-	-
HLA-DQA1*05:01/DQB1*02:01	1	22	39	18	Consensus (comb.lib./smm/nn)	SSDVSGEEEEIVSDEYDY	1.7	5.03	VSGEEEEIV	1.43	25.00	73.99	EEEIVSDEY	891.00	1.70	5.03	EEEIVSDEY	29.70	0.52	1.54	-	-	-	-	-	-	-	-
HLA-DRB1*01:01	1	8	19	12	Consensus (comb.lib./smm/nn)	TRLLAHLLLAAV	1.7	5.04	LAHLLLAAV	0.01	0.01	0.03	TRLLAHLLL	26.00	1.70	5.04	LAHLLLAAV	77.60	12.00	35.58	-	-	-	-	-	-	-	-
HLA-DRB1*12:01	1	10	25	16	Consensus (smm/nn)	LLAHLLLAAVAVSSDV	4.37	5.04	-	-	-	-	LLAHLLLAA	281.00	0.43	0.50	AHLLLAAVA	254.30	8.30	9.58	-	-	-	-	-	-	-	-
HLA-DRB3*02:02	1	113	124	12	NetMHCIIpan	PCVVISNNTFIG	1.7	5.04	-	-	-	-	-	-	-	-	-	-	-	-	VVISNNTFI	506.73	1.70	5.04	-	-	-	-
HLA-DQA1*03:01/DQB1*03:02	1	19	32	14	Consensus (comb.lib./smm/nn)	VAVSSDVSGEEEEI	4.7	5.06	DVSGEEEEI	0.31	11.00	11.84	SSDVSGEEE	348.00	0.65	0.70	AVSSDVSGE	478.80	4.70	5.06	-	-	-	-	-	-	-	-
HLA-DRB1*01:01	1	4	17	14	Consensus (comb.lib./smm/nn)	PTHSTRLLAHLLLA	4.7	5.06	STRLLAHLL	0.01	0.01	0.01	STRLLAHLL	49.00	7.60	8.18	STRLLAHLL	12.50	4.70	5.06	-	-	-	-	-	-	-	-
HLA-DRB1*12:01	1	4	19	16	Consensus (smm/nn)	PTHSTRLLAHLLLAAV	4.38	5.06	-	-	-	-	LLAHLLLAA	435.00	0.97	1.12	LAHLLLAAV	242.40	7.80	9.00	-	-	-	-	-	-	-	-
HLA-DQA1*03:01/DQB1*03:02	1	55	70	16	Consensus (comb.lib./smm/nn)	RPSLNLGSLELGSEEE	4.4	5.08	NLGSLELGS	1993.07	58.00	66.95	LGSLELGSE	1190.00	1.80	2.08	SLELGSEEE	545.90	4.40	5.08	-	-	-	-	-	-	-	-
HLA-DRB1*12:01	1	5	20	16	Consensus (smm/nn)	THSTRLLAHLLLAAVA	4.41	5.09	-	-	-	-	LLAHLLLAA	422.00	0.92	1.06	LAHLLLAAV	245.70	7.90	9.12	-	-	-	-	-	-	-	-
HLA-DPA1*01:03/DPB1*04:01	1	6	20	15	NetMHCIIpan	HSTRLLAHLLLAAVA	5.1	5.10	-	-	-	-	-	-	-	-	-	-	-	-	RLLAHLLLA	249.33	5.10	5.10	-	-	-	-
HLA-DQA1*03:01/DQB1*03:02	1	18	32	15	Consensus (comb.lib./smm/nn)	AVAVSSDVSGEEEEI	5.1	5.10	DVSGEEEEI	0.31	12.00	12.00	SSDVSGEEE	340.00	0.72	0.72	AVSSDVSGE	519.60	5.10	5.10	-	-	-	-	-	-	-	-
HLA-DRB1*13:02	1	104	118	15	Consensus (smm/nn/sturniolo)	VLKPLKNETPCVVIS	5.1	5.10	-	-	-	-	PLKNETPCV	159.00	3.90	3.90	PLKNETPCV	39.20	5.10	5.10	-	-	-	-	LKNETPCVV	0.30	52.00	52.00
HLA-DRB1*13:02	1	108	124	17	Consensus (smm/nn/sturniolo)	LKNETPCVVISNNTFIG	3	5.11	-	-	-	-	VVISNNTFI	53.00	0.24	0.41	VISNNTFIG	19.40	3.00	5.11	-	-	-	-	VISNNTFIG	2.20	20.00	34.06
HLA-DPA1*01:03/DPB1*04:01	1	8	20	13	NetMHCIIpan	TRLLAHLLLAAVA	3.3	5.15	-	-	-	-	-	-	-	-	-	-	-	-	LLAHLLLAA	434.63	3.30	5.15	-	-	-	-
HLA-DQA1*05:01/DQB1*02:01	1	28	40	13	Consensus (comb.lib./smm/nn)	EEEEIVSDEYDYT	3.3	5.15	IVSDEYDYT	244.61	31.00	48.34	EEEIVSDEY	847.00	3.30	5.15	EEEIVSDEY	88.00	0.92	1.43	-	-	-	-	-	-	-	-
HLA-DRB1*12:01	1	11	25	15	Consensus (smm/nn)	LAHLLLAAVAVSSDV	5.15	5.15	-	-	-	-	LLLAAVAVS	266.00	1.60	1.60	HLLLAAVAV	279.50	8.70	8.70	-	-	-	-	-	-	-	-
HLA-DQA1*04:01/DQB1*04:02	1	25	38	14	Consensus (comb.lib./smm/nn)	VSGEEEEIVSDEYD	4.8	5.17	VSGEEEEIV	0.36	3.60	3.88	EEEEIVSDE	1191.00	6.40	6.89	EEEEIVSDE	479.30	4.80	5.17	-	-	-	-	-	-	-	-
HLA-DPA1*02:01/DPB1*14:01	1	8	22	15	NetMHCIIpan	TRLLAHLLLAAVAVS	5.2	5.20	-	-	-	-	-	-	-	-	-	-	-	-	RLLAHLLLA	1025.40	5.20	5.20	-	-	-	-
HLA-DQA1*01:02/DQB1*06:02	1	4	18	15	Consensus (comb.lib./smm/nn)	PTHSTRLLAHLLLAA	5.2	5.20	LLAHLLLAA	1.26	13.00	13.00	THSTRLLAH	220.00	5.10	5.10	THSTRLLAH	155.80	5.20	5.20	-	-	-	-	-	-	-	-
HLA-DQA1*04:01/DQB1*04:02	1	24	38	15	Consensus (comb.lib./smm/nn)	DVSGEEEEIVSDEYD	5.2	5.20	VSGEEEEIV	0.36	4.10	4.10	EEEEIVSDE	1191.00	8.10	8.10	EEEEIVSDE	455.40	5.20	5.20	-	-	-	-	-	-	-	-
HLA-DQA1*04:01/DQB1*04:02	1	14	28	15	Consensus (comb.lib./smm/nn)	LLLAAVAVSSDVSGE	5.2	5.20	LLLAAVAVS	0.73	5.20	5.20	LAAVAVSSD	662.00	2.90	2.90	LAAVAVSSD	620.90	7.90	7.90	-	-	-	-	-	-	-	-
HLA-DRB1*08:02	1	14	27	14	Consensus (smm/nn/sturniolo)	LLLAAVAVSSDVSG	4.9	5.28	-	-	-	-	LAAVAVSSD	639.00	4.90	5.28	LAAVAVSSD	465.10	7.90	8.51	-	-	-	-	LLLAAVAVS	2.90	2.80	3.02
HLA-DRB1*13:02	1	105	118	14	Consensus (smm/nn/sturniolo)	LKPLKNETPCVVIS	4.9	5.28	-	-	-	-	PLKNETPCV	161.00	3.20	3.45	PLKNETPCV	45.80	4.90	5.28	-	-	-	-	LKNETPCVV	0.30	47.00	50.61
HLA-DQA1*03:01/DQB1*03:02	1	58	72	15	Consensus (comb.lib./smm/nn)	LNLGSLELGSEEEYG	5.3	5.30	NLGSLELGS	1993.07	55.00	55.00	SLELGSEEE	399.00	1.10	1.10	SLELGSEEE	541.00	5.30	5.30	-	-	-	-	-	-	-	-
HLA-DQA1*03:01/DQB1*03:02	1	17	32	16	Consensus (comb.lib./smm/nn)	AAVAVSSDVSGEEEEI	4.6	5.31	DVSGEEEEI	0.31	14.00	16.16	SSDVSGEEE	995.00	1.20	1.39	AVSSDVSGE	558.80	4.60	5.31	-	-	-	-	-	-	-	-
HLA-DQA1*05:01/DQB1*02:01	1	21	38	18	Consensus (comb.lib./smm/nn)	VSSDVSGEEEEIVSDEYD	1.8	5.33	VSGEEEEIV	1.43	25.00	73.99	EEEIVSDEY	909.00	1.80	5.33	EEEIVSDEY	28.50	0.46	1.36	-	-	-	-	-	-	-	-
HLA-DQA1*04:01/DQB1*04:02	1	12	23	12	Consensus (comb.lib./smm/nn)	AHLLLAAVAVSS	1.8	5.34	HLLLAAVAV	0.16	1.80	5.34	LLLAAVAVS	675.00	1.00	2.97	AHLLLAAVA	1050.70	6.50	19.27	-	-	-	-	-	-	-	-
HLA-DQA1*04:01/DQB1*04:02	1	13	24	12	Consensus (comb.lib./smm/nn)	HLLLAAVAVSSD	1.8	5.34	HLLLAAVAV	0.16	1.80	5.34	LLLAAVAVS	718.00	1.20	3.56	LAAVAVSSD	625.30	3.30	9.79	-	-	-	-	-	-	-	-
HLA-DQA1*04:01/DQB1*04:02	1	11	22	12	Consensus (comb.lib./smm/nn)	LAHLLLAAVAVS	1.8	5.34	HLLLAAVAV	0.16	1.80	5.34	HLLLAAVAV	663.00	0.94	2.79	AHLLLAAVA	1392.40	9.10	26.98	-	-	-	-	-	-	-	-
HLA-DQA1*05:01/DQB1*03:01	1	11	22	12	Consensus (comb.lib./smm/nn)	LAHLLLAAVAVS	1.8	5.34	LLLAAVAVS	0.04	1.60	4.74	HLLLAAVAV	54.00	1.80	5.34	LLLAAVAVS	460.70	6.90	20.46	-	-	-	-	-	-	-	-
HLA-DRB1*01:01	1	6	17	12	Consensus (comb.lib./smm/nn)	HSTRLLAHLLLA	1.8	5.34	STRLLAHLL	0.01	0.01	0.03	TRLLAHLLL	79.00	6.50	19.27	STRLLAHLL	15.00	1.80	5.34	-	-	-	-	-	-	-	-
HLA-DRB3*02:02	1	86	97	12	NetMHCIIpan	GVIAVNCTMSCL	1.8	5.34	-	-	-	-	-	-	-	-	-	-	-	-	IAVNCTMSC	516.24	1.80	5.34	-	-	-	-
HLA-DQA1*05:01/DQB1*02:01	1	28	41	14	Consensus (comb.lib./smm/nn)	EEEEIVSDEYDYTT	5	5.38	IVSDEYDYT	244.61	35.00	37.69	EEEIVSDEY	845.00	5.00	5.38	EEEIVSDEY	83.00	1.30	1.40	-	-	-	-	-	-	-	-
HLA-DQA1*05:01/DQB1*02:01	1	58	72	15	Consensus (comb.lib./smm/nn)	LNLGSLELGSEEEYG	5.4	5.40	SLELGSEEE	3625.75	52.00	52.00	LELGSEEEY	600.00	3.50	3.50	SLELGSEEE	203.00	5.40	5.40	-	-	-	-	-	-	-	-
HLA-DPA1*03:01/DPB1*04:02	1	2	18	17	Consensus (comb.lib./smm/nn)	KSPTHSTRLLAHLLLAA	3.2	5.45	PTHSTRLLA	0.50	6.00	10.22	RLLAHLLLA	272.00	3.20	5.45	RLLAHLLLA	30.00	2.00	3.41	-	-	-	-	-	-	-	-
HLA-DRB1*04:01	1	115	131	17	Consensus (smm/nn/sturniolo)	VVISNNTFIGMPDHSNF	3.2	5.45	-	-	-	-	FIGMPDHSN	1228.00	24.00	40.88	FIGMPDHSN	123.00	3.20	5.45	-	-	-	-	VVISNNTFI	4.30	1.10	1.87
HLA-DQA1*05:01/DQB1*02:01	1	59	72	14	Consensus (comb.lib./smm/nn)	NLGSLELGSEEEYG	5.1	5.49	SLELGSEEE	3625.75	47.00	50.61	LELGSEEEY	622.00	2.80	3.02	SLELGSEEE	255.00	5.10	5.49	-	-	-	-	-	-	-	-
HLA-DPA1*03:01/DPB1*04:02	1	9	23	15	Consensus (comb.lib./smm/nn)	RLLAHLLLAAVAVSS	5.5	5.50	LAHLLLAAV	0.98	6.50	6.50	LLAHLLLAA	208.00	5.00	5.00	LLAHLLLAA	120.20	5.50	5.50	-	-	-	-	-	-	-	-
HLA-DQA1*03:01/DQB1*03:02	1	19	33	15	Consensus (comb.lib./smm/nn)	VAVSSDVSGEEEEIV	5.5	5.50	DVSGEEEEI	0.31	12.00	12.00	SSDVSGEEE	341.00	0.73	0.73	AVSSDVSGE	551.40	5.50	5.50	-	-	-	-	-	-	-	-
HLA-DQA1*05:01/DQB1*03:01	1	7	22	16	Consensus (comb.lib./smm/nn)	STRLLAHLLLAAVAVS	4.8	5.54	LLLAAVAVS	0.04	3.00	3.46	AHLLLAAVA	113.00	4.80	5.54	LLLAAVAVS	224.10	19.00	21.93	-	-	-	-	-	-	-	-
HLA-DPA1*01:03/DPB1*04:01	1	7	21	15	NetMHCIIpan	STRLLAHLLLAAVAV	5.6	5.60	-	-	-	-	-	-	-	-	-	-	-	-	RLLAHLLLA	268.14	5.60	5.60	-	-	-	-
HLA-DPA1*01:03/DPB1*04:01	1	5	18	14	NetMHCIIpan	THSTRLLAHLLLAA	5.2	5.60	-	-	-	-	-	-	-	-	-	-	-	-	RLLAHLLLA	391.17	5.20	5.60	-	-	-	-
HLA-DQA1*03:01/DQB1*03:02	1	16	30	15	Consensus (comb.lib./smm/nn)	LAAVAVSSDVSGEEE	5.6	5.60	AVSSDVSGE	3.45	21.00	21.00	AVSSDVSGE	402.00	1.20	1.20	AVSSDVSGE	556.00	5.60	5.60	-	-	-	-	-	-	-	-
HLA-DRB1*01:01	1	4	18	15	Consensus (comb.lib./smm/nn)	PTHSTRLLAHLLLAA	5.6	5.60	STRLLAHLL	0.01	0.01	0.01	STRLLAHLL	31.00	5.60	5.60	STRLLAHLL	20.40	6.80	6.80	-	-	-	-	-	-	-	-
HLA-DRB1*04:01	1	84	97	14	Consensus (smm/nn/sturniolo)	PYGVIAVNCTMSCL	5.2	5.60	-	-	-	-	IAVNCTMSC	1545.00	40.00	43.07	IAVNCTMSC	113.30	5.20	5.60	-	-	-	-	IAVNCTMSC	3.10	4.20	4.52
HLA-DRB1*13:02	1	103	116	14	Consensus (smm/nn/sturniolo)	TVLKPLKNETPCVV	5.2	5.60	-	-	-	-	PLKNETPCV	166.00	3.30	3.55	PLKNETPCV	48.40	5.20	5.60	-	-	-	-	LKNETPCVV	0.30	47.00	50.61
HLA-DPA1*02:01/DPB1*05:01	1	8	20	13	Consensus (comb.lib./smm/nn)	TRLLAHLLLAAVA	3.6	5.61	RLLAHLLLA	0.10	0.66	1.03	LLAHLLLAA	2660.00	13.00	20.27	TRLLAHLLL	1702.60	3.60	5.61	-	-	-	-	-	-	-	-
HLA-DQA1*03:01/DQB1*03:02	1	58	70	13	Consensus (comb.lib./smm/nn)	LNLGSLELGSEEE	3.6	5.61	NLGSLELGS	1993.07	45.00	70.17	LGSLELGSE	413.00	0.65	1.01	SLELGSEEE	415.20	3.60	5.61	-	-	-	-	-	-	-	-
HLA-DQA1*05:01/DQB1*02:01	1	59	71	13	Consensus (comb.lib./smm/nn)	NLGSLELGSEEEY	3.6	5.61	SLELGSEEE	3625.75	43.00	67.05	SLELGSEEE	629.00	1.90	2.96	SLELGSEEE	268.60	3.60	5.61	-	-	-	-	-	-	-	-
HLA-DRB1*08:02	1	10	22	13	Consensus (smm/nn/sturniolo)	LLAHLLLAAVAVS	3.6	5.61	-	-	-	-	LAHLLLAAV	666.00	3.60	5.61	LLLAAVAVS	1664.30	17.00	26.51	-	-	-	-	LLLAAVAVS	2.90	2.50	3.90
HLA-DQA1*05:01/DQB1*02:01	1	20	37	18	Consensus (comb.lib./smm/nn)	AVSSDVSGEEEEIVSDEY	1.9	5.62	VSGEEEEIV	1.43	25.00	73.99	DVSGEEEEI	931.00	1.90	5.62	EEEIVSDEY	33.70	0.64	1.89	-	-	-	-	-	-	-	-
HLA-DQA1*05:01/DQB1*03:01	1	12	28	17	Consensus (comb.lib./smm/nn)	AHLLLAAVAVSSDVSGE	3.3	5.62	LLLAAVAVS	0.04	3.30	5.62	LLAAVAVSS	34.00	1.00	1.70	LLAAVAVSS	47.20	5.60	9.54	-	-	-	-	-	-	-	-
HLA-DQA1*05:01/DQB1*03:01	1	13	29	17	Consensus (comb.lib./smm/nn)	HLLLAAVAVSSDVSGEE	3.3	5.62	LLLAAVAVS	0.04	3.30	5.62	LLAAVAVSS	36.00	1.20	2.04	LLAAVAVSS	56.90	7.00	11.92	-	-	-	-	-	-	-	-
HLA-DQA1*05:01/DQB1*03:01	1	11	27	17	Consensus (comb.lib./smm/nn)	LAHLLLAAVAVSSDVSG	3.3	5.62	LLLAAVAVS	0.04	3.30	5.62	LLAAVAVSS	33.00	0.96	1.64	LLAAVAVSS	45.80	5.40	9.20	-	-	-	-	-	-	-	-
HLA-DQA1*05:01/DQB1*03:01	1	10	26	17	Consensus (comb.lib./smm/nn)	LLAHLLLAAVAVSSDVS	3.3	5.62	LLLAAVAVS	0.04	3.30	5.62	LLAAVAVSS	34.00	1.00	1.70	LLAAVAVSS	44.10	5.20	8.86	-	-	-	-	-	-	-	-
HLA-DQA1*05:01/DQB1*03:01	1	14	30	17	Consensus (comb.lib./smm/nn)	LLLAAVAVSSDVSGEEE	3.3	5.62	LLLAAVAVS	0.04	3.30	5.62	LLAAVAVSS	36.00	1.20	2.04	LLAAVAVSS	67.20	8.30	14.14	-	-	-	-	-	-	-	-
HLA-DQA1*05:01/DQB1*03:01	1	9	25	17	Consensus (comb.lib./smm/nn)	RLLAHLLLAAVAVSSDV	3.3	5.62	LLLAAVAVS	0.04	3.30	5.62	LLAAVAVSS	37.00	1.30	2.21	LLAAVAVSS	50.60	6.20	10.56	-	-	-	-	-	-	-	-
HLA-DQA1*05:01/DQB1*03:01	1	7	23	17	Consensus (comb.lib./smm/nn)	STRLLAHLLLAAVAVSS	3.3	5.62	LLLAAVAVS	0.04	3.30	5.62	LLLAAVAVS	41.00	1.50	2.55	LLLAAVAVS	80.40	10.00	17.03	-	-	-	-	-	-	-	-
HLA-DQA1*05:01/DQB1*03:01	1	8	24	17	Consensus (comb.lib./smm/nn)	TRLLAHLLLAAVAVSSD	3.3	5.62	LLLAAVAVS	0.04	3.30	5.62	LLAAVAVSS	39.00	1.40	2.38	LLAAVAVSS	58.60	7.30	12.43	-	-	-	-	-	-	-	-
HLA-DRB1*01:01	1	4	20	17	Consensus (comb.lib./smm/nn)	PTHSTRLLAHLLLAAVA	3.3	5.62	AHLLLAAVA	0.01	0.01	0.02	LAHLLLAAV	38.00	3.30	5.62	STRLLAHLL	94.40	13.00	22.14	-	-	-	-	-	-	-	-
HLA-DQA1*01:02/DQB1*06:02	1	13	24	12	Consensus (comb.lib./smm/nn)	HLLLAAVAVSSD	1.9	5.63	LLLAAVAVS	0.03	1.90	5.63	LLAAVAVSS	163.00	1.10	3.26	LLAAVAVSS	680.60	2.90	8.60	-	-	-	-	-	-	-	-
HLA-DQA1*01:02/DQB1*06:02	1	11	22	12	Consensus (comb.lib./smm/nn)	LAHLLLAAVAVS	1.9	5.63	LLLAAVAVS	0.03	1.90	5.63	LAHLLLAAV	226.00	1.90	5.63	AHLLLAAVA	1877.90	9.60	28.47	-	-	-	-	-	-	-	-
HLA-DQA1*01:02/DQB1*06:02	1	14	25	12	Consensus (comb.lib./smm/nn)	LLLAAVAVSSDV	1.9	5.63	LLLAAVAVS	0.03	1.90	5.63	LAAVAVSSD	213.00	1.70	5.04	LAAVAVSSD	503.80	2.00	5.93	-	-	-	-	-	-	-	-
HLA-DPA1*02:01/DPB1*14:01	1	6	21	16	NetMHCIIpan	HSTRLLAHLLLAAVAV	4.9	5.66	-	-	-	-	-	-	-	-	-	-	-	-	RLLAHLLLA	719.08	4.90	5.66	-	-	-	-
HLA-DQA1*03:01/DQB1*03:02	1	27	41	15	Consensus (comb.lib./smm/nn)	GEEEEIVSDEYDYTT	5.7	5.70	GEEEEIVSD	5.37	22.00	22.00	EEIVSDEYD	843.00	4.50	4.50	EEEEIVSDE	564.60	5.70	5.70	-	-	-	-	-	-	-	-
HLA-DRB3*01:01	1	29	43	15	Consensus (comb.lib./smm/nn)	EEEIVSDEYDYTTPD	5.7	5.70	IVSDEYDYT	2.65	14.00	14.00	IVSDEYDYT	312.00	3.50	3.50	IVSDEYDYT	165.90	5.70	5.70	-	-	-	-	-	-	-	-
HLA-DRB1*12:01	1	11	22	12	Consensus (smm/nn)	LAHLLLAAVAVS	1.93	5.71	-	-	-	-	LAHLLLAAV	320.00	0.45	1.33	HLLLAAVAV	273.30	3.40	10.08	-	-	-	-	-	-	-	-
HLA-DRB4*01:01	1	7	20	14	Consensus (comb.lib./smm/nn)	STRLLAHLLLAAVA	5.3	5.71	TRLLAHLLL	4.56	14.00	15.08	LAHLLLAAV	252.00	5.30	5.71	LLAHLLLAA	114.60	5.20	5.60	-	-	-	-	-	-	-	-
HLA-DPA1*02:01/DPB1*14:01	1	5	20	16	NetMHCIIpan	THSTRLLAHLLLAAVA	5	5.77	-	-	-	-	-	-	-	-	-	-	-	-	RLLAHLLLA	732.14	5.00	5.77	-	-	-	-
HLA-DQA1*03:01/DQB1*03:02	1	25	40	16	Consensus (comb.lib./smm/nn)	VSGEEEEIVSDEYDYT	5	5.77	GEEEEIVSD	5.37	25.00	28.86	EEIVSDEYD	1946.00	4.50	5.19	EEEEIVSDE	587.70	5.00	5.77	-	-	-	-	-	-	-	-
HLA-DQA1*05:01/DQB1*02:01	1	29	41	13	Consensus (comb.lib./smm/nn)	EEEIVSDEYDYTT	3.7	5.77	IVSDEYDYT	244.61	31.00	48.34	EEEIVSDEY	899.00	3.70	5.77	EEEIVSDEY	163.70	2.10	3.27	-	-	-	-	-	-	-	-
HLA-DRB1*08:02	1	12	27	16	Consensus (smm/nn/sturniolo)	AHLLLAAVAVSSDVSG	5	5.77	-	-	-	-	LLAAVAVSS	1249.00	5.00	5.77	LAAVAVSSD	191.30	9.90	11.43	-	-	-	-	LLLAAVAVS	2.90	3.70	4.27
HLA-DRB1*08:02	1	14	29	16	Consensus (smm/nn/sturniolo)	LLLAAVAVSSDVSGEE	5	5.77	-	-	-	-	LLAAVAVSS	1255.00	5.00	5.77	VAVSSDVSG	266.50	14.00	16.16	-	-	-	-	LLLAAVAVS	2.90	3.70	4.27
HLA-DRB1*13:02	1	105	117	13	Consensus (smm/nn/sturniolo)	LKPLKNETPCVVI	3.7	5.77	-	-	-	-	PLKNETPCV	162.00	2.60	4.05	PLKNETPCV	43.80	3.70	5.77	-	-	-	-	LKNETPCVV	0.30	41.00	63.93
HLA-DRB1*13:02	1	115	130	16	Consensus (smm/nn/sturniolo)	VVISNNTFIGMPDHSN	5	5.77	-	-	-	-	VVISNNTFI	55.00	0.23	0.27	VISNNTFIG	34.40	5.00	5.77	-	-	-	-	VISNNTFIG	2.20	18.00	20.78
HLA-DRB3*02:02	1	82	97	16	NetMHCIIpan	QTPYGVIAVNCTMSCL	5	5.77	-	-	-	-	-	-	-	-	-	-	-	-	IAVNCTMSC	293.54	5.00	5.77	-	-	-	-
HLA-DRB3*02:02	1	110	126	17	NetMHCIIpan	NETPCVVISNNTFIGMP	3.4	5.79	-	-	-	-	-	-	-	-	-	-	-	-	VISNNTFIG	218.34	3.40	5.79	-	-	-	-
HLA-DRB4*01:01	1	6	20	15	Consensus (comb.lib./smm/nn)	HSTRLLAHLLLAAVA	5.8	5.80	TRLLAHLLL	4.56	16.00	16.00	TRLLAHLLL	169.00	3.70	3.70	STRLLAHLL	99.20	5.80	5.80	-	-	-	-	-	-	-	-
HLA-DPA1*02:01/DPB1*05:01	1	8	21	14	Consensus (comb.lib./smm/nn)	TRLLAHLLLAAVAV	5.4	5.81	RLLAHLLLA	0.10	0.73	0.79	LLAHLLLAA	2545.00	16.00	17.23	TRLLAHLLL	1129.50	5.40	5.81	-	-	-	-	-	-	-	-
HLA-DQA1*03:01/DQB1*03:02	1	28	41	14	Consensus (comb.lib./smm/nn)	EEEEIVSDEYDYTT	5.4	5.81	IVSDEYDYT	6.46	21.00	22.61	EEIVSDEYD	1076.00	5.30	5.71	EEEEIVSDE	517.60	5.40	5.81	-	-	-	-	-	-	-	-
HLA-DQA1*05:01/DQB1*02:01	1	20	33	14	Consensus (comb.lib./smm/nn)	AVSSDVSGEEEEIV	5.4	5.81	VSGEEEEIV	1.43	17.00	18.31	DVSGEEEEI	888.00	5.40	5.81	SSDVSGEEE	196.00	3.80	4.09	-	-	-	-	-	-	-	-
HLA-DQA1*05:01/DQB1*02:01	1	29	42	14	Consensus (comb.lib./smm/nn)	EEEIVSDEYDYTTP	5.4	5.81	IVSDEYDYT	244.61	35.00	37.69	EEEIVSDEY	887.00	5.40	5.81	EEEIVSDEY	138.80	2.60	2.80	-	-	-	-	-	-	-	-
HLA-DQA1*01:02/DQB1*06:02	1	4	19	16	Consensus (comb.lib./smm/nn)	PTHSTRLLAHLLLAAV	5.1	5.89	LLAHLLLAA	1.26	15.00	17.31	LLAHLLLAA	241.00	1.60	1.85	THSTRLLAH	92.30	5.10	5.89	-	-	-	-	-	-	-	-
HLA-DQA1*03:01/DQB1*03:02	1	15	30	16	Consensus (comb.lib./smm/nn)	LLAAVAVSSDVSGEEE	5.1	5.89	AVSSDVSGE	3.45	23.00	26.55	LAAVAVSSD	1064.00	1.40	1.62	AVSSDVSGE	595.30	5.10	5.89	-	-	-	-	-	-	-	-
HLA-DQA1*03:01/DQB1*03:02	1	22	37	16	Consensus (comb.lib./smm/nn)	SSDVSGEEEEIVSDEY	5.1	5.89	DVSGEEEEI	0.31	14.00	16.16	SSDVSGEEE	925.00	0.99	1.14	EEEEIVSDE	592.80	5.10	5.89	-	-	-	-	-	-	-	-
HLA-DRB1*08:02	1	13	28	16	Consensus (smm/nn/sturniolo)	HLLLAAVAVSSDVSGE	5.1	5.89	-	-	-	-	LLAAVAVSS	1263.00	5.10	5.89	VAVSSDVSG	201.10	11.00	12.70	-	-	-	-	LLLAAVAVS	2.90	3.70	4.27
HLA-DQA1*04:01/DQB1*04:02	1	25	39	15	Consensus (comb.lib./smm/nn)	VSGEEEEIVSDEYDY	5.9	5.90	VSGEEEEIV	0.36	4.10	4.10	EEEEIVSDE	1173.00	7.90	7.90	EEEEIVSDE	487.80	5.90	5.90	-	-	-	-	-	-	-	-
HLA-DQA1*05:01/DQB1*02:01	1	24	41	18	Consensus (comb.lib./smm/nn)	DVSGEEEEIVSDEYDYTT	2	5.92	VSGEEEEIV	1.43	25.00	73.99	EEEIVSDEY	954.00	2.00	5.92	EEEIVSDEY	38.40	0.80	2.37	-	-	-	-	-	-	-	-
HLA-DQA1*05:01/DQB1*03:01	1	15	28	14	Consensus (comb.lib./smm/nn)	LLAAVAVSSDVSGE	5.5	5.92	LAAVAVSSD	158.40	39.00	42.00	LLAAVAVSS	31.00	1.90	2.05	LLAAVAVSS	135.80	5.50	5.92	-	-	-	-	-	-	-	-
HLA-DQA1*05:01/DQB1*02:01	1	23	40	18	Consensus (comb.lib./smm/nn)	SDVSGEEEEIVSDEYDYT	2	5.92	VSGEEEEIV	1.43	25.00	73.99	EEEIVSDEY	947.00	2.00	5.92	EEEIVSDEY	33.20	0.64	1.89	-	-	-	-	-	-	-	-
HLA-DRB4*01:01	1	5	18	14	Consensus (comb.lib./smm/nn)	THSTRLLAHLLLAA	5.5	5.92	TRLLAHLLL	4.56	14.00	15.08	TRLLAHLLL	261.00	5.50	5.92	STRLLAHLL	115.10	5.20	5.60	-	-	-	-	-	-	-	-
HLA-DPA1*01:03/DPB1*04:01	1	8	19	12	NetMHCIIpan	TRLLAHLLLAAV	2	5.93	-	-	-	-	-	-	-	-	-	-	-	-	LLAHLLLAA	548.26	2.00	5.93	-	-	-	-
HLA-DPA1*01:03/DPB1*04:01	1	6	18	13	NetMHCIIpan	HSTRLLAHLLLAA	3.8	5.93	-	-	-	-	-	-	-	-	-	-	-	-	RLLAHLLLA	502.80	3.80	5.93	-	-	-	-
HLA-DQA1*01:02/DQB1*06:02	1	12	23	12	Consensus (comb.lib./smm/nn)	AHLLLAAVAVSS	2	5.93	LLLAAVAVS	0.03	1.90	5.63	LLLAAVAVS	238.00	2.00	5.93	LLLAAVAVS	1272.10	6.10	18.09	-	-	-	-	-	-	-	-
HLA-DQA1*01:02/DQB1*06:02	1	10	21	12	Consensus (comb.lib./smm/nn)	LLAHLLLAAVAV	2	5.93	HLLLAAVAV	0.03	2.00	5.93	LAHLLLAAV	226.00	1.90	5.63	LAHLLLAAV	1027.10	4.60	13.64	-	-	-	-	-	-	-	-
HLA-DQA1*04:01/DQB1*04:02	1	14	26	13	Consensus (comb.lib./smm/nn)	LLLAAVAVSSDVS	3.8	5.93	LLLAAVAVS	0.73	3.80	5.93	LAAVAVSSD	673.00	1.70	2.65	LAAVAVSSD	619.40	5.00	7.80	-	-	-	-	-	-	-	-
HLA-DRB1*13:02	1	107	123	17	Consensus (smm/nn/sturniolo)	PLKNETPCVVISNNTFI	3.5	5.96	-	-	-	-	LKNETPCVV	51.00	0.18	0.31	VVISNNTFI	22.90	3.50	5.96	-	-	-	-	VVISNNTFI	1.10	42.00	71.54
HLA-DRB3*02:02	1	111	127	17	NetMHCIIpan	ETPCVVISNNTFIGMPD	3.5	5.96	-	-	-	-	-	-	-	-	-	-	-	-	VISNNTFIG	227.89	3.50	5.96	-	-	-	-
HLA-DQA1*05:01/DQB1*02:01	1	59	73	15	Consensus (comb.lib./smm/nn)	NLGSLELGSEEEYGT	6	6.00	SLELGSEEE	3625.75	52.00	52.00	LELGSEEEY	621.00	3.70	3.70	SLELGSEEE	230.90	6.00	6.00	-	-	-	-	-	-	-	-
HLA-DPA1*03:01/DPB1*04:02	1	10	23	14	Consensus (comb.lib./smm/nn)	LLAHLLLAAVAVSS	5.6	6.03	LAHLLLAAV	0.98	5.60	6.03	LLAHLLLAA	279.00	5.50	5.92	LLAHLLLAA	1112.30	25.00	26.92	-	-	-	-	-	-	-	-
HLA-DRB1*15:01	1	9	22	14	Consensus (smm/nn/sturniolo)	RLLAHLLLAAVAVS	5.6	6.03	-	-	-	-	AHLLLAAVA	187.00	4.70	5.06	HLLLAAVAV	182.50	11.00	11.84	-	-	-	-	LLAHLLLAA	4.20	5.60	6.03
HLA-DRB1*15:01	1	7	20	14	Consensus (smm/nn/sturniolo)	STRLLAHLLLAAVA	5.6	6.03	-	-	-	-	LAHLLLAAV	195.00	5.00	5.38	LLAHLLLAA	193.30	12.00	12.92	-	-	-	-	LLAHLLLAA	4.20	5.60	6.03
HLA-DRB1*15:01	1	8	21	14	Consensus (smm/nn/sturniolo)	TRLLAHLLLAAVAV	5.6	6.03	-	-	-	-	AHLLLAAVA	173.00	4.30	4.63	AHLLLAAVA	209.80	13.00	14.00	-	-	-	-	LLAHLLLAA	4.20	5.60	6.03
HLA-DRB3*01:01	1	28	41	14	Consensus (comb.lib./smm/nn)	EEEEIVSDEYDYTT	5.6	6.03	IVSDEYDYT	2.65	12.00	12.92	IVSDEYDYT	314.00	2.90	3.12	IVSDEYDYT	143.90	5.60	6.03	-	-	-	-	-	-	-	-
HLA-DRB3*01:01	1	30	43	14	Consensus (comb.lib./smm/nn)	EEIVSDEYDYTTPD	5.6	6.03	IVSDEYDYT	2.65	12.00	12.92	IVSDEYDYT	317.00	2.90	3.12	IVSDEYDYT	143.30	5.60	6.03	-	-	-	-	-	-	-	-
HLA-DQA1*03:01/DQB1*03:02	1	28	40	13	Consensus (comb.lib./smm/nn)	EEEEIVSDEYDYT	3.9	6.08	IVSDEYDYT	6.46	18.00	28.07	EEIVSDEYD	1079.00	3.90	6.08	EEEEIVSDE	433.00	3.70	5.77	-	-	-	-	-	-	-	-
HLA-DQA1*03:01/DQB1*03:02	1	60	72	13	Consensus (comb.lib./smm/nn)	LGSLELGSEEEYG	3.9	6.08	SLELGSEEE	9307.87	53.00	82.65	SLELGSEEE	437.00	0.75	1.17	SLELGSEEE	449.40	3.90	6.08	-	-	-	-	-	-	-	-
HLA-DRB1*13:02	1	104	116	13	Consensus (smm/nn/sturniolo)	VLKPLKNETPCVV	3.9	6.08	-	-	-	-	PLKNETPCV	166.00	2.60	4.05	PLKNETPCV	48.70	3.90	6.08	-	-	-	-	LKNETPCVV	0.30	41.00	63.93
HLA-DPA1*02:01/DPB1*05:01	1	7	21	15	Consensus (comb.lib./smm/nn)	STRLLAHLLLAAVAV	6.1	6.10	RLLAHLLLA	0.10	0.82	0.82	LLAHLLLAA	2193.00	17.00	17.00	TRLLAHLLL	472.70	6.10	6.10	-	-	-	-	-	-	-	-
HLA-DQA1*03:01/DQB1*03:02	1	23	37	15	Consensus (comb.lib./smm/nn)	SDVSGEEEEIVSDEY	6.1	6.10	DVSGEEEEI	0.31	12.00	12.00	EEEEIVSDE	907.00	5.10	5.10	EEEEIVSDE	591.40	6.10	6.10	-	-	-	-	-	-	-	-
HLA-DRB1*12:01	1	5	21	17	Consensus (smm/nn)	THSTRLLAHLLLAAVAV	3.59	6.11	-	-	-	-	LLAHLLLAA	382.00	0.98	1.67	LAHLLLAAV	174.30	6.20	10.56	-	-	-	-	-	-	-	-
HLA-DPA1*03:01/DPB1*04:02	1	2	17	16	Consensus (comb.lib./smm/nn)	KSPTHSTRLLAHLLLA	5.3	6.12	PTHSTRLLA	0.50	5.30	6.12	THSTRLLAH	1058.00	13.00	15.01	RLLAHLLLA	76.90	5.30	6.12	-	-	-	-	-	-	-	-
HLA-DQA1*01:02/DQB1*06:02	1	3	18	16	Consensus (comb.lib./smm/nn)	SPTHSTRLLAHLLLAA	5.3	6.12	LLAHLLLAA	1.26	15.00	17.31	THSTRLLAH	489.00	5.30	6.12	THSTRLLAH	78.00	4.00	4.62	-	-	-	-	-	-	-	-
HLA-DQA1*04:01/DQB1*04:02	1	16	31	16	Consensus (comb.lib./smm/nn)	LAAVAVSSDVSGEEEE	5.3	6.12	LAAVAVSSD	20.72	17.00	19.62	LAAVAVSSD	1821.00	4.10	4.73	SSDVSGEEE	434.50	5.30	6.12	-	-	-	-	-	-	-	-
HLA-DQA1*04:01/DQB1*04:02	1	23	38	16	Consensus (comb.lib./smm/nn)	SDVSGEEEEIVSDEYD	5.3	6.12	VSGEEEEIV	0.36	4.60	5.31	EEEEIVSDE	3085.00	11.00	12.70	EEEEIVSDE	436.60	5.30	6.12	-	-	-	-	-	-	-	-
HLA-DRB1*13:02	1	114	130	17	Consensus (smm/nn/sturniolo)	CVVISNNTFIGMPDHSN	3.6	6.13	-	-	-	-	VVISNNTFI	55.00	0.25	0.43	VISNNTFIG	23.30	3.60	6.13	-	-	-	-	VISNNTFIG	2.20	20.00	34.06
HLA-DRB3*02:02	1	112	128	17	NetMHCIIpan	TPCVVISNNTFIGMPDH	3.6	6.13	-	-	-	-	-	-	-	-	-	-	-	-	VISNNTFIG	229.24	3.60	6.13	-	-	-	-
HLA-DQA1*03:01/DQB1*03:02	1	60	73	14	Consensus (comb.lib./smm/nn)	LGSLELGSEEEYGT	5.7	6.14	SLELGSEEE	9307.87	58.00	62.45	SLELGSEEE	436.00	0.99	1.07	SLELGSEEE	546.50	5.70	6.14	-	-	-	-	-	-	-	-
HLA-DRB1*04:01	1	112	125	14	Consensus (smm/nn/sturniolo)	TPCVVISNNTFIGM	5.7	6.14	-	-	-	-	CVVISNNTF	720.00	21.00	22.61	VVISNNTFI	125.60	5.70	6.14	-	-	-	-	VVISNNTFI	4.30	0.67	0.72
HLA-DRB1*12:01	1	9	20	12	Consensus (smm/nn)	RLLAHLLLAAVA	2.07	6.15	-	-	-	-	LAHLLLAAV	255.00	0.35	1.04	LAHLLLAAV	304.00	3.80	11.27	-	-	-	-	-	-	-	-
HLA-DQA1*05:01/DQB1*02:01	1	19	33	15	Consensus (comb.lib./smm/nn)	VAVSSDVSGEEEEIV	6.2	6.20	VSGEEEEIV	1.43	19.00	19.00	DVSGEEEEI	820.00	6.20	6.20	SSDVSGEEE	143.70	3.80	3.80	-	-	-	-	-	-	-	-
HLA-DQA1*05:01/DQB1*02:01	1	29	40	12	Consensus (comb.lib./smm/nn)	EEEIVSDEYDYT	2.1	6.23	IVSDEYDYT	244.61	27.00	80.06	EEEIVSDEY	906.00	2.10	6.23	EEEIVSDEY	168.10	1.40	4.15	-	-	-	-	-	-	-	-
HLA-DRB1*08:02	1	13	24	12	Consensus (smm/nn/sturniolo)	HLLLAAVAVSSD	2.1	6.23	-	-	-	-	LLAAVAVSS	522.00	1.50	4.45	LLLAAVAVS	1474.70	7.80	23.13	-	-	-	-	LLLAAVAVS	2.90	2.10	6.23
HLA-DRB5*01:01	1	47	62	16	Consensus (smm/nn/sturniolo)	YTPIPGARRPSLNLGS	5.4	6.23	-	-	-	-	YTPIPGARR	89.00	2.10	2.42	YTPIPGARR	35.40	5.80	6.69	-	-	-	-	YTPIPGARR	3.80	5.40	6.23
HLA-DQA1*05:01/DQB1*03:01	1	15	27	13	Consensus (comb.lib./smm/nn)	LLAAVAVSSDVSG	4	6.24	LAAVAVSSD	158.40	34.00	53.02	LLAAVAVSS	31.00	1.40	2.18	LLAAVAVSS	158.20	4.00	6.24	-	-	-	-	-	-	-	-
HLA-DRB3*02:02	1	87	99	13	NetMHCIIpan	VIAVNCTMSCLNL	4	6.24	-	-	-	-	-	-	-	-	-	-	-	-	IAVNCTMSC	526.56	4.00	6.24	-	-	-	-
HLA-DRB4*01:01	1	7	19	13	Consensus (comb.lib./smm/nn)	STRLLAHLLLAAV	4	6.24	TRLLAHLLL	4.56	11.00	17.15	TRLLAHLLL	255.00	3.90	6.08	LLAHLLLAA	139.90	4.00	6.24	-	-	-	-	-	-	-	-
HLA-DQA1*05:01/DQB1*02:01	1	19	32	14	Consensus (comb.lib./smm/nn)	VAVSSDVSGEEEEI	5.8	6.25	AVSSDVSGE	318511.21	69.00	74.30	SSDVSGEEE	925.00	5.80	6.25	SSDVSGEEE	281.00	5.70	6.14	-	-	-	-	-	-	-	-
HLA-DRB3*02:02	1	87	100	14	NetMHCIIpan	VIAVNCTMSCLNLD	5.8	6.25	-	-	-	-	-	-	-	-	-	-	-	-	IAVNCTMSC	472.24	5.80	6.25	-	-	-	-
HLA-DPA1*02:01/DPB1*05:01	1	6	20	15	Consensus (comb.lib./smm/nn)	HSTRLLAHLLLAAVA	6.3	6.30	RLLAHLLLA	0.10	0.82	0.82	LLAHLLLAA	2022.00	16.00	16.00	TRLLAHLLL	487.10	6.30	6.30	-	-	-	-	-	-	-	-
HLA-DRB1*12:01	1	6	22	17	Consensus (smm/nn)	HSTRLLAHLLLAAVAVS	3.73	6.34	-	-	-	-	LLAHLLLAA	293.00	0.55	0.94	LAHLLLAAV	196.50	6.90	11.75	-	-	-	-	-	-	-	-
HLA-DPA1*02:01/DPB1*14:01	1	7	22	16	NetMHCIIpan	STRLLAHLLLAAVAVS	5.5	6.35	-	-	-	-	-	-	-	-	-	-	-	-	RLLAHLLLA	775.00	5.50	6.35	-	-	-	-
HLA-DQA1*03:01/DQB1*03:02	1	18	33	16	Consensus (comb.lib./smm/nn)	AVAVSSDVSGEEEEIV	5.5	6.35	DVSGEEEEI	0.31	14.00	16.16	SSDVSGEEE	985.00	1.10	1.27	AVSSDVSGE	630.40	5.50	6.35	-	-	-	-	-	-	-	-
HLA-DRB1*04:01	1	83	96	14	Consensus (smm/nn/sturniolo)	TPYGVIAVNCTMSC	5.9	6.35	-	-	-	-	YGVIAVNCT	1062.00	30.00	32.30	IAVNCTMSC	128.30	5.90	6.35	-	-	-	-	IAVNCTMSC	3.10	4.20	4.52
HLA-DPA1*02:01/DPB1*05:01	1	6	18	13	Consensus (comb.lib./smm/nn)	HSTRLLAHLLLAA	4.1	6.39	RLLAHLLLA	0.10	0.66	1.03	TRLLAHLLL	2617.00	12.00	18.71	TRLLAHLLL	1855.10	4.10	6.39	-	-	-	-	-	-	-	-
HLA-DQA1*03:01/DQB1*03:02	1	19	31	13	Consensus (comb.lib./smm/nn)	VAVSSDVSGEEEE	4.1	6.39	AVSSDVSGE	3.45	16.00	24.95	SSDVSGEEE	358.00	0.50	0.78	AVSSDVSGE	465.20	4.10	6.39	-	-	-	-	-	-	-	-
HLA-DRB3*01:01	1	29	41	13	Consensus (comb.lib./smm/nn)	EEEIVSDEYDYTT	4.1	6.39	IVSDEYDYT	2.65	11.00	17.15	IVSDEYDYT	314.00	2.20	3.43	IVSDEYDYT	116.30	4.10	6.39	-	-	-	-	-	-	-	-
HLA-DRB1*04:01	1	84	98	15	Consensus (smm/nn/sturniolo)	PYGVIAVNCTMSCLN	6.4	6.40	-	-	-	-	VIAVNCTMS	1508.00	47.00	47.00	IAVNCTMSC	148.80	6.40	6.40	-	-	-	-	IAVNCTMSC	3.10	4.70	4.70
HLA-DRB1*04:01	1	83	97	15	Consensus (smm/nn/sturniolo)	TPYGVIAVNCTMSCL	6.4	6.40	-	-	-	-	YGVIAVNCT	1039.00	36.00	36.00	IAVNCTMSC	147.80	6.40	6.40	-	-	-	-	IAVNCTMSC	3.10	4.70	4.70
HLA-DRB1*15:01	1	6	20	15	Consensus (smm/nn/sturniolo)	HSTRLLAHLLLAAVA	6.4	6.40	-	-	-	-	LAHLLLAAV	182.00	5.50	5.50	STRLLAHLL	163.60	11.00	11.00	-	-	-	-	LLAHLLLAA	4.20	6.40	6.40
HLA-DRB1*15:01	1	9	23	15	Consensus (smm/nn/sturniolo)	RLLAHLLLAAVAVSS	6.4	6.40	-	-	-	-	AHLLLAAVA	187.00	5.70	5.70	HLLLAAVAV	333.50	18.00	18.00	-	-	-	-	LLAHLLLAA	4.20	6.40	6.40
HLA-DRB1*15:01	1	7	21	15	Consensus (smm/nn/sturniolo)	STRLLAHLLLAAVAV	6.4	6.40	-	-	-	-	AHLLLAAVA	173.00	5.10	5.10	AHLLLAAVA	208.10	14.00	14.00	-	-	-	-	LLAHLLLAA	4.20	6.40	6.40
HLA-DRB1*15:01	1	8	22	15	Consensus (smm/nn/sturniolo)	TRLLAHLLLAAVAVS	6.4	6.40	-	-	-	-	AHLLLAAVA	173.00	5.10	5.10	HLLLAAVAV	327.20	18.00	18.00	-	-	-	-	LLAHLLLAA	4.20	6.40	6.40
HLA-DRB1*12:01	1	8	19	12	Consensus (smm/nn)	TRLLAHLLLAAV	2.16	6.41	-	-	-	-	LLAHLLLAA	153.00	0.12	0.36	LAHLLLAAV	325.40	4.20	12.45	-	-	-	-	-	-	-	-
HLA-DPA1*02:01/DPB1*14:01	1	4	19	16	NetMHCIIpan	PTHSTRLLAHLLLAAV	5.6	6.46	-	-	-	-	-	-	-	-	-	-	-	-	RLLAHLLLA	780.75	5.60	6.46	-	-	-	-
HLA-DQA1*03:01/DQB1*03:02	1	20	33	14	Consensus (comb.lib./smm/nn)	AVSSDVSGEEEEIV	6	6.46	DVSGEEEEI	0.31	11.00	11.84	SSDVSGEEE	346.00	0.64	0.69	AVSSDVSGE	565.10	6.00	6.46	-	-	-	-	-	-	-	-
HLA-DQA1*04:01/DQB1*04:02	1	18	31	14	Consensus (comb.lib./smm/nn)	AVAVSSDVSGEEEE	6	6.46	AVAVSSDVS	198.77	23.00	24.77	VSSDVSGEE	1076.00	5.50	5.92	SSDVSGEEE	573.80	6.00	6.46	-	-	-	-	-	-	-	-
HLA-DRB1*04:01	1	115	130	16	Consensus (smm/nn/sturniolo)	VVISNNTFIGMPDHSN	5.6	6.46	-	-	-	-	VVISNNTFI	1233.00	22.00	25.39	FIGMPDHSN	166.70	5.60	6.46	-	-	-	-	VVISNNTFI	4.30	0.94	1.09
HLA-DQA1*03:01/DQB1*03:02	1	22	38	17	Consensus (comb.lib./smm/nn)	SSDVSGEEEEIVSDEYD	3.8	6.47	DVSGEEEEI	0.31	15.00	25.55	SSDVSGEEE	850.00	0.85	1.45	EEEEIVSDE	509.00	3.80	6.47	-	-	-	-	-	-	-	-
HLA-DQA1*03:01/DQB1*03:02	1	59	73	15	Consensus (comb.lib./smm/nn)	NLGSLELGSEEEYGT	6.5	6.50	NLGSLELGS	1993.07	55.00	55.00	SLELGSEEE	429.00	1.30	1.30	SLELGSEEE	619.80	6.50	6.50	-	-	-	-	-	-	-	-
HLA-DQA1*05:01/DQB1*02:01	1	28	42	15	Consensus (comb.lib./smm/nn)	EEEEIVSDEYDYTTP	6.5	6.50	IVSDEYDYT	244.61	39.00	39.00	EEEIVSDEY	835.00	6.50	6.50	EEEIVSDEY	71.90	1.60	1.60	-	-	-	-	-	-	-	-
HLA-DRB1*08:02	1	14	28	15	Consensus (smm/nn/sturniolo)	LLLAAVAVSSDVSGE	6.5	6.50	-	-	-	-	LAAVAVSSD	641.00	6.50	6.50	VAVSSDVSG	336.20	11.00	11.00	-	-	-	-	LLLAAVAVS	2.90	3.30	3.30
HLA-DRB1*13:02	1	105	119	15	Consensus (smm/nn/sturniolo)	LKPLKNETPCVVISN	6.5	6.50	-	-	-	-	PLKNETPCV	161.00	3.90	3.90	PLKNETPCV	54.60	6.50	6.50	-	-	-	-	LKNETPCVV	0.30	52.00	52.00
HLA-DRB1*04:01	1	115	132	18	Consensus (smm/nn/sturniolo)	VVISNNTFIGMPDHSNFS	2.2	6.51	-	-	-	-	FIGMPDHSN	1023.00	22.00	65.11	FIGMPDHSN	94.20	2.20	6.51	-	-	-	-	VVISNNTFI	4.30	1.10	3.26
HLA-DRB1*13:02	1	109	126	18	Consensus (smm/nn/sturniolo)	KNETPCVVISNNTFIGMP	2.2	6.51	-	-	-	-	VVISNNTFI	55.00	0.27	0.80	VISNNTFIG	13.20	2.20	6.51	-	-	-	-	VISNNTFIG	2.20	22.00	65.11
HLA-DRB1*13:02	1	108	125	18	Consensus (smm/nn/sturniolo)	LKNETPCVVISNNTFIGM	2.2	6.51	-	-	-	-	VVISNNTFI	52.00	0.24	0.71	VISNNTFIG	13.00	2.20	6.51	-	-	-	-	VISNNTFIG	2.20	22.00	65.11
HLA-DRB1*13:02	1	110	127	18	Consensus (smm/nn/sturniolo)	NETPCVVISNNTFIGMPD	2.2	6.51	-	-	-	-	VVISNNTFI	55.00	0.27	0.80	VISNNTFIG	13.40	2.20	6.51	-	-	-	-	VISNNTFIG	2.20	22.00	65.11
HLA-DQA1*03:01/DQB1*03:02	1	60	71	12	Consensus (comb.lib./smm/nn)	LGSLELGSEEEY	2.2	6.52	SLELGSEEE	9307.87	46.00	136.40	SLELGSEEE	435.00	0.44	1.30	SLELGSEEE	366.30	2.20	6.52	-	-	-	-	-	-	-	-
HLA-DQA1*05:01/DQB1*02:01	1	28	39	12	Consensus (comb.lib./smm/nn)	EEEEIVSDEYDY	2.2	6.52	EEEIVSDEY	16724.85	43.00	127.51	EEEIVSDEY	919.00	2.20	6.52	EEEIVSDEY	96.80	0.58	1.72	-	-	-	-	-	-	-	-
HLA-DRB1*01:01	1	5	16	12	Consensus (comb.lib./smm/nn)	THSTRLLAHLLL	2.2	6.52	STRLLAHLL	0.01	0.01	0.03	STRLLAHLL	52.00	4.20	12.45	STRLLAHLL	16.20	2.20	6.52	-	-	-	-	-	-	-	-
HLA-DRB5*01:01	1	47	58	12	Consensus (smm/nn/sturniolo)	YTPIPGARRPSL	2.2	6.52	-	-	-	-	YTPIPGARR	89.00	2.20	6.52	YTPIPGARR	37.90	1.90	5.63	-	-	-	-	YTPIPGARR	3.80	2.80	8.30
HLA-DQA1*01:02/DQB1*06:02	1	8	20	13	Consensus (comb.lib./smm/nn)	TRLLAHLLLAAVA	4.2	6.55	LLAHLLLAA	1.26	9.50	14.81	LAHLLLAAV	90.00	0.73	1.14	LAHLLLAAV	473.10	4.20	6.55	-	-	-	-	-	-	-	-
HLA-DRB1*01:01	1	4	16	13	Consensus (comb.lib./smm/nn)	PTHSTRLLAHLLL	4.2	6.55	STRLLAHLL	0.01	0.01	0.02	STRLLAHLL	52.00	6.10	9.51	STRLLAHLL	14.40	4.20	6.55	-	-	-	-	-	-	-	-
HLA-DQA1*03:01/DQB1*03:02	1	17	30	14	Consensus (comb.lib./smm/nn)	AAVAVSSDVSGEEE	6.1	6.57	AVSSDVSGE	3.45	18.00	19.38	AVSSDVSGE	407.00	0.86	0.93	AVSSDVSGE	575.60	6.10	6.57	-	-	-	-	-	-	-	-
HLA-DQA1*05:01/DQB1*02:01	1	60	73	14	Consensus (comb.lib./smm/nn)	LGSLELGSEEEYGT	6.1	6.57	SLELGSEEE	3625.75	47.00	50.61	LELGSEEEY	639.00	2.80	3.02	SLELGSEEE	297.90	6.10	6.57	-	-	-	-	-	-	-	-
HLA-DRB3*01:01	1	29	42	14	Consensus (comb.lib./smm/nn)	EEEIVSDEYDYTTP	6.1	6.57	IVSDEYDYT	2.65	12.00	12.92	IVSDEYDYT	321.00	3.00	3.23	IVSDEYDYT	164.30	6.10	6.57	-	-	-	-	-	-	-	-
HLA-DQA1*05:01/DQB1*02:01	1	57	72	16	Consensus (comb.lib./smm/nn)	SLNLGSLELGSEEEYG	5.7	6.58	SLNLGSLEL	8.22	27.00	31.17	LELGSEEEY	1728.00	5.70	6.58	SLELGSEEE	170.40	5.70	6.58	-	-	-	-	-	-	-	-
HLA-DQA1*05:01/DQB1*02:01	1	60	74	15	Consensus (comb.lib./smm/nn)	LGSLELGSEEEYGTE	6.6	6.60	SLELGSEEE	3625.75	52.00	52.00	LELGSEEEY	638.00	4.00	4.00	SLELGSEEE	251.70	6.60	6.60	-	-	-	-	-	-	-	-
HLA-DRB1*13:02	1	102	116	15	Consensus (smm/nn/sturniolo)	ETVLKPLKNETPCVV	6.6	6.60	-	-	-	-	PLKNETPCV	166.00	4.10	4.10	PLKNETPCV	55.60	6.60	6.60	-	-	-	-	LKNETPCVV	0.30	52.00	52.00
HLA-DRB3*01:01	1	30	44	15	Consensus (comb.lib./smm/nn)	EEIVSDEYDYTTPDL	6.6	6.60	IVSDEYDYT	2.65	14.00	14.00	IVSDEYDYT	317.00	3.60	3.60	IVSDEYDYT	206.90	6.60	6.60	-	-	-	-	-	-	-	-
HLA-DRB4*01:01	1	5	19	15	Consensus (comb.lib./smm/nn)	THSTRLLAHLLLAAV	6.6	6.60	TRLLAHLLL	4.56	16.00	16.00	TRLLAHLLL	166.00	3.60	3.60	STRLLAHLL	110.40	6.60	6.60	-	-	-	-	-	-	-	-
HLA-DRB3*02:02	1	109	125	17	NetMHCIIpan	KNETPCVVISNNTFIGM	3.9	6.64	-	-	-	-	-	-	-	-	-	-	-	-	VISNNTFIG	246.15	3.90	6.64	-	-	-	-
HLA-DQA1*01:02/DQB1*06:02	1	7	20	14	Consensus (comb.lib./smm/nn)	STRLLAHLLLAAVA	6.2	6.68	LLAHLLLAA	1.26	12.00	12.92	LAHLLLAAV	86.00	0.91	0.98	LAHLLLAAV	335.90	6.20	6.68	-	-	-	-	-	-	-	-
HLA-DRB1*13:02	1	148	161	14	Consensus (smm/nn/sturniolo)	NCTWCIKFPQANMV	6.2	6.68	-	-	-	-	WCIKFPQAN	200.00	4.10	4.41	IKFPQANMV	61.50	6.20	6.68	-	-	-	-	WCIKFPQAN	1.80	20.00	21.54
HLA-DRB3*02:02	1	83	96	14	NetMHCIIpan	TPYGVIAVNCTMSC	6.2	6.68	-	-	-	-	-	-	-	-	-	-	-	-	IAVNCTMSC	505.81	6.20	6.68	-	-	-	-
HLA-DQA1*04:01/DQB1*04:02	1	14	29	16	Consensus (comb.lib./smm/nn)	LLLAAVAVSSDVSGEE	5.8	6.69	LLLAAVAVS	0.73	5.80	6.69	LLLAAVAVS	1203.00	1.90	2.19	LAAVAVSSD	551.20	7.40	8.54	-	-	-	-	-	-	-	-
HLA-DQA1*05:01/DQB1*02:01	1	56	71	16	Consensus (comb.lib./smm/nn)	PSLNLGSLELGSEEEY	5.8	6.69	SLNLGSLEL	8.22	27.00	31.17	SLELGSEEE	1740.00	5.80	6.69	SLELGSEEE	144.60	4.80	5.54	-	-	-	-	-	-	-	-
HLA-DQA1*04:01/DQB1*04:02	1	18	32	15	Consensus (comb.lib./smm/nn)	AVAVSSDVSGEEEEI	6.7	6.70	DVSGEEEEI	77.23	21.00	21.00	VSSDVSGEE	1061.00	6.70	6.70	SSDVSGEEE	470.00	5.60	5.60	-	-	-	-	-	-	-	-
HLA-DRB1*04:01	1	113	125	13	Consensus (smm/nn/sturniolo)	PCVVISNNTFIGM	4.3	6.71	-	-	-	-	VVISNNTFI	898.00	20.00	31.19	VVISNNTFI	124.80	4.30	6.71	-	-	-	-	VVISNNTFI	4.30	0.60	0.94
HLA-DRB4*01:01	1	6	18	13	Consensus (comb.lib./smm/nn)	HSTRLLAHLLLAA	4.3	6.71	TRLLAHLLL	4.56	11.00	17.15	TRLLAHLLL	275.00	4.30	6.71	STRLLAHLL	118.00	3.40	5.30	-	-	-	-	-	-	-	-
HLA-DPA1*02:01/DPB1*05:01	1	5	18	14	Consensus (comb.lib./smm/nn)	THSTRLLAHLLLAA	6.3	6.78	RLLAHLLLA	0.10	0.73	0.79	TRLLAHLLL	2278.00	15.00	16.15	TRLLAHLLL	1266.40	6.30	6.78	-	-	-	-	-	-	-	-
HLA-DQA1*04:01/DQB1*04:02	1	19	32	14	Consensus (comb.lib./smm/nn)	VAVSSDVSGEEEEI	6.3	6.78	DVSGEEEEI	77.23	19.00	20.46	VSSDVSGEE	1173.00	6.30	6.78	SSDVSGEEE	525.70	5.40	5.81	-	-	-	-	-	-	-	-
HLA-DPA1*02:01/DPB1*14:01	1	3	17	15	NetMHCIIpan	SPTHSTRLLAHLLLA	6.8	6.80	-	-	-	-	-	-	-	-	-	-	-	-	RLLAHLLLA	1213.78	6.80	6.80	-	-	-	-
HLA-DQA1*04:01/DQB1*04:02	1	17	31	15	Consensus (comb.lib./smm/nn)	AAVAVSSDVSGEEEE	6.8	6.80	AVAVSSDVS	198.77	26.00	26.00	VSSDVSGEE	1068.00	6.80	6.80	SSDVSGEEE	507.00	6.10	6.10	-	-	-	-	-	-	-	-
HLA-DRB3*01:01	1	27	41	15	Consensus (comb.lib./smm/nn)	GEEEEIVSDEYDYTT	6.8	6.80	IVSDEYDYT	2.65	14.00	14.00	IVSDEYDYT	314.00	3.50	3.50	IVSDEYDYT	211.50	6.80	6.80	-	-	-	-	-	-	-	-
HLA-DPA1*02:01/DPB1*14:01	1	3	18	16	NetMHCIIpan	SPTHSTRLLAHLLLAA	5.9	6.81	-	-	-	-	-	-	-	-	-	-	-	-	RLLAHLLLA	808.15	5.90	6.81	-	-	-	-
HLA-DQA1*03:01/DQB1*03:02	1	26	41	16	Consensus (comb.lib./smm/nn)	SGEEEEIVSDEYDYTT	5.9	6.81	GEEEEIVSD	5.37	25.00	28.86	EEIVSDEYD	1979.00	4.70	5.43	EEEEIVSDE	660.00	5.90	6.81	-	-	-	-	-	-	-	-
HLA-DQA1*04:01/DQB1*04:02	1	24	39	16	Consensus (comb.lib./smm/nn)	DVSGEEEEIVSDEYDY	5.9	6.81	VSGEEEEIV	0.36	4.60	5.31	EEEEIVSDE	3414.00	12.00	13.85	EEEEIVSDE	465.30	5.90	6.81	-	-	-	-	-	-	-	-
HLA-DQA1*05:01/DQB1*02:01	1	28	45	18	Consensus (comb.lib./smm/nn)	EEEEIVSDEYDYTTPDLD	2.3	6.81	IVSDEYDYT	244.61	49.00	145.02	EEEIVSDEY	1016.00	2.30	6.81	EEEIVSDEY	36.80	0.72	2.13	-	-	-	-	-	-	-	-
HLA-DRB1*13:02	1	111	128	18	Consensus (smm/nn/sturniolo)	ETPCVVISNNTFIGMPDH	2.3	6.81	-	-	-	-	VVISNNTFI	55.00	0.27	0.80	VISNNTFIG	14.00	2.30	6.81	-	-	-	-	VISNNTFIG	2.20	22.00	65.11
HLA-DRB3*02:02	1	113	129	17	NetMHCIIpan	PCVVISNNTFIGMPDHS	4	6.81	-	-	-	-	-	-	-	-	-	-	-	-	VISNNTFIG	254.75	4.00	6.81	-	-	-	-
HLA-DRB5*01:01	1	46	57	12	Consensus (smm/nn/sturniolo)	AYTPIPGARRPS	2.3	6.82	-	-	-	-	YTPIPGARR	93.00	2.30	6.82	YTPIPGARR	12.60	0.44	1.30	-	-	-	-	YTPIPGARR	3.80	2.80	8.30
HLA-DQA1*05:01/DQB1*02:01	1	60	72	13	Consensus (comb.lib./smm/nn)	LGSLELGSEEEYG	4.4	6.86	SLELGSEEE	3625.75	43.00	67.05	LELGSEEEY	640.00	2.00	3.12	SLELGSEEE	318.50	4.40	6.86	-	-	-	-	-	-	-	-
HLA-DQA1*01:02/DQB1*06:02	1	2	15	14	Consensus (comb.lib./smm/nn)	KSPTHSTRLLAHLL	6.4	6.89	SPTHSTRLL	6500.38	60.00	64.61	THSTRLLAH	317.00	6.40	6.89	THSTRLLAH	150.40	2.20	2.37	-	-	-	-	-	-	-	-
HLA-DQA1*04:01/DQB1*04:02	1	26	39	14	Consensus (comb.lib./smm/nn)	SGEEEEIVSDEYDY	6.4	6.89	GEEEEIVSD	939.96	32.00	34.46	EEEEIVSDE	1188.00	6.40	6.89	EEEEIVSDE	526.40	5.40	5.81	-	-	-	-	-	-	-	-
HLA-DRB3*02:02	1	115	130	16	NetMHCIIpan	VVISNNTFIGMPDHSN	6	6.93	-	-	-	-	-	-	-	-	-	-	-	-	VISNNTFIG	354.77	6.00	6.93	-	-	-	-
HLA-DRB1*12:01	1	5	18	14	Consensus (smm/nn)	THSTRLLAHLLLAA	6.45	6.95	-	-	-	-	RLLAHLLLA	230.00	0.90	0.97	STRLLAHLL	422.60	12.00	12.92	-	-	-	-	-	-	-	-
HLA-DQA1*01:02/DQB1*06:02	1	12	28	17	Consensus (comb.lib./smm/nn)	AHLLLAAVAVSSDVSGE	4.1	6.98	LLLAAVAVS	0.03	4.10	6.98	LAAVAVSSD	368.00	3.80	6.47	LAAVAVSSD	129.90	13.00	22.14	-	-	-	-	-	-	-	-
HLA-DQA1*01:02/DQB1*06:02	1	6	22	17	Consensus (comb.lib./smm/nn)	HSTRLLAHLLLAAVAVS	4.1	6.98	LLLAAVAVS	0.03	4.10	6.98	LAHLLLAAV	235.00	1.70	2.90	LAHLLLAAV	166.60	17.00	28.96	-	-	-	-	-	-	-	-
HLA-DQA1*01:02/DQB1*06:02	1	11	27	17	Consensus (comb.lib./smm/nn)	LAHLLLAAVAVSSDVSG	4.1	6.98	LLLAAVAVS	0.03	4.10	6.98	LAHLLLAAV	220.00	1.60	2.73	LAAVAVSSD	107.30	11.00	18.74	-	-	-	-	-	-	-	-
HLA-DQA1*01:02/DQB1*06:02	1	10	26	17	Consensus (comb.lib./smm/nn)	LLAHLLLAAVAVSSDVS	4.1	6.98	LLLAAVAVS	0.03	4.10	6.98	LAHLLLAAV	198.00	1.40	2.38	LLAAVAVSS	88.80	8.20	13.97	-	-	-	-	-	-	-	-
HLA-DQA1*01:02/DQB1*06:02	1	9	25	17	Consensus (comb.lib./smm/nn)	RLLAHLLLAAVAVSSDV	4.1	6.98	LLLAAVAVS	0.03	4.10	6.98	LAHLLLAAV	194.00	1.40	2.38	LLAAVAVSS	68.30	5.70	9.71	-	-	-	-	-	-	-	-
HLA-DQA1*01:02/DQB1*06:02	1	7	23	17	Consensus (comb.lib./smm/nn)	STRLLAHLLLAAVAVSS	4.1	6.98	LLLAAVAVS	0.03	4.10	6.98	LAHLLLAAV	208.00	1.50	2.55	LAHLLLAAV	131.50	14.00	23.85	-	-	-	-	-	-	-	-
HLA-DQA1*01:02/DQB1*06:02	1	8	24	17	Consensus (comb.lib./smm/nn)	TRLLAHLLLAAVAVSSD	4.1	6.98	LLLAAVAVS	0.03	4.10	6.98	LAHLLLAAV	195.00	1.40	2.38	LLAAVAVSS	95.70	9.00	15.33	-	-	-	-	-	-	-	-
HLA-DQA1*03:01/DQB1*03:02	1	23	39	17	Consensus (comb.lib./smm/nn)	SDVSGEEEEIVSDEYDY	4.1	6.98	DVSGEEEEI	0.31	15.00	25.55	SDVSGEEEE	1438.00	2.80	4.77	EEEEIVSDE	542.60	4.10	6.98	-	-	-	-	-	-	-	-
HLA-DPA1*01:03/DPB1*04:01	1	4	18	15	NetMHCIIpan	PTHSTRLLAHLLLAA	7	7.00	-	-	-	-	-	-	-	-	-	-	-	-	RLLAHLLLA	333.12	7.00	7.00	-	-	-	-
HLA-DPA1*03:01/DPB1*04:02	1	10	24	15	Consensus (comb.lib./smm/nn)	LLAHLLLAAVAVSSD	7	7.00	LAHLLLAAV	0.98	6.50	6.50	LLAHLLLAA	279.00	7.00	7.00	LLAHLLLAA	890.20	29.00	29.00	-	-	-	-	-	-	-	-
HLA-DQA1*01:01/DQB1*05:01	1	7	20	14	Consensus (comb.lib./smm/nn)	STRLLAHLLLAAVA	6.5	7.00	RLLAHLLLA	245.33	26.00	28.00	LLAHLLLAA	1609.00	4.80	5.17	LLAHLLLAA	611.50	6.50	7.00	-	-	-	-	-	-	-	-
HLA-DQA1*03:01/DQB1*03:02	1	20	34	15	Consensus (comb.lib./smm/nn)	AVSSDVSGEEEEIVS	7	7.00	DVSGEEEEI	0.31	12.00	12.00	SSDVSGEEE	345.00	0.77	0.77	AVSSDVSGE	671.80	7.00	7.00	-	-	-	-	-	-	-	-
HLA-DQA1*03:01/DQB1*03:02	1	28	42	15	Consensus (comb.lib./smm/nn)	EEEEIVSDEYDYTTP	7	7.00	IVSDEYDYT	6.46	23.00	23.00	EEIVSDEYD	1078.00	7.00	7.00	EEEEIVSDE	649.20	6.80	6.80	-	-	-	-	-	-	-	-
HLA-DQA1*05:01/DQB1*02:01	1	34	47	14	Consensus (comb.lib./smm/nn)	SDEYDYTTPDLDAY	6.5	7.00	DYTTPDLDA	249233.15	68.00	73.22	EYDYTTPDL	992.00	6.50	7.00	YDYTTPDLD	245.30	4.90	5.28	-	-	-	-	-	-	-	-
HLA-DRB1*15:01	1	10	23	14	Consensus (smm/nn/sturniolo)	LLAHLLLAAVAVSS	6.5	7.00	-	-	-	-	AHLLLAAVA	247.00	6.50	7.00	HLLLAAVAV	298.90	16.00	17.23	-	-	-	-	LLAHLLLAA	4.20	5.60	6.03
HLA-DRB3*02:02	1	84	96	13	NetMHCIIpan	PYGVIAVNCTMSC	4.5	7.02	-	-	-	-	-	-	-	-	-	-	-	-	IAVNCTMSC	604.34	4.50	7.02	-	-	-	-
HLA-DQA1*03:01/DQB1*03:02	1	57	72	16	Consensus (comb.lib./smm/nn)	SLNLGSLELGSEEEYG	6.1	7.04	NLGSLELGS	1993.07	58.00	66.95	SLELGSEEE	1158.00	1.70	1.96	SLELGSEEE	675.20	6.10	7.04	-	-	-	-	-	-	-	-
HLA-DRB1*13:02	1	102	117	16	Consensus (smm/nn/sturniolo)	ETVLKPLKNETPCVVI	6.1	7.04	-	-	-	-	PLKNETPCV	470.00	5.70	6.58	PLKNETPCV	44.20	6.10	7.04	-	-	-	-	LKNETPCVV	0.30	56.00	64.64
HLA-DRB1*13:02	1	103	118	16	Consensus (smm/nn/sturniolo)	TVLKPLKNETPCVVIS	6.1	7.04	-	-	-	-	PLKNETPCV	468.00	5.70	6.58	PLKNETPCV	43.90	6.10	7.04	-	-	-	-	LKNETPCVV	0.30	56.00	64.64
HLA-DRB1*12:01	1	7	23	17	Consensus (smm/nn)	STRLLAHLLLAAVAVSS	4.15	7.07	-	-	-	-	LLAHLLLAA	279.00	0.50	0.85	LAHLLLAAV	216.00	7.80	13.29	-	-	-	-	-	-	-	-
HLA-DQA1*03:01/DQB1*03:02	1	60	74	15	Consensus (comb.lib./smm/nn)	LGSLELGSEEEYGTE	7.1	7.10	GSEEEYGTE	1918.30	54.00	54.00	SLELGSEEE	436.00	1.40	1.40	SLELGSEEE	678.60	7.10	7.10	-	-	-	-	-	-	-	-
HLA-DQA1*05:01/DQB1*02:01	1	29	43	15	Consensus (comb.lib./smm/nn)	EEEIVSDEYDYTTPD	7.1	7.10	IVSDEYDYT	244.61	39.00	39.00	EEEIVSDEY	887.00	7.10	7.10	EEEIVSDEY	121.70	3.10	3.10	-	-	-	-	-	-	-	-
HLA-DRB5*01:01	1	43	60	18	Consensus (smm/nn/sturniolo)	DLDAYTPIPGARRPSLNL	2.4	7.10	-	-	-	-	YTPIPGARR	83.00	2.40	7.10	YTPIPGARR	7.00	0.73	2.16	-	-	-	-	YTPIPGARR	3.80	6.80	20.13
HLA-DRB5*01:01	1	44	61	18	Consensus (smm/nn/sturniolo)	LDAYTPIPGARRPSLNLG	2.4	7.10	-	-	-	-	YTPIPGARR	83.00	2.40	7.10	YTPIPGARR	7.20	0.78	2.31	-	-	-	-	YTPIPGARR	3.80	6.80	20.13
HLA-DRB5*01:01	1	42	59	18	Consensus (smm/nn/sturniolo)	PDLDAYTPIPGARRPSLN	2.4	7.10	-	-	-	-	YTPIPGARR	83.00	2.40	7.10	YTPIPGARR	6.90	0.72	2.13	-	-	-	-	YTPIPGARR	3.80	6.80	20.13
HLA-DRB5*01:01	1	41	58	18	Consensus (smm/nn/sturniolo)	TPDLDAYTPIPGARRPSL	2.4	7.10	-	-	-	-	YTPIPGARR	83.00	2.40	7.10	YTPIPGARR	6.90	0.72	2.13	-	-	-	-	YTPIPGARR	3.80	6.80	20.13
HLA-DQA1*03:01/DQB1*03:02	1	24	37	14	Consensus (comb.lib./smm/nn)	DVSGEEEEIVSDEY	6.6	7.11	DVSGEEEEI	0.31	11.00	11.84	EEEEIVSDE	1017.00	4.80	5.17	EEEEIVSDE	614.50	6.60	7.11	-	-	-	-	-	-	-	-
HLA-DRB1*04:01	1	113	126	14	Consensus (smm/nn/sturniolo)	PCVVISNNTFIGMP	6.6	7.11	-	-	-	-	VVISNNTFI	913.00	27.00	29.07	VVISNNTFI	146.30	6.60	7.11	-	-	-	-	VVISNNTFI	4.30	0.67	0.72
HLA-DQA1*03:01/DQB1*03:02	1	27	38	12	Consensus (comb.lib./smm/nn)	GEEEEIVSDEYD	2.4	7.12	GEEEEIVSD	5.37	14.00	41.51	EEEIVSDEY	887.00	1.70	5.04	EEEEIVSDE	396.10	2.40	7.12	-	-	-	-	-	-	-	-
HLA-DRB1*13:02	1	151	162	12	Consensus (smm/nn/sturniolo)	WCIKFPQANMVV	2.4	7.12	-	-	-	-	IKFPQANMV	195.00	2.40	7.12	IKFPQANMV	27.90	1.70	5.04	-	-	-	-	WCIKFPQAN	1.80	15.00	44.48
HLA-DQA1*03:01/DQB1*03:02	1	15	31	17	Consensus (comb.lib./smm/nn)	LLAAVAVSSDVSGEEEE	4.2	7.15	AVSSDVSGE	3.45	25.00	42.58	SSDVSGEEE	935.00	1.20	2.04	AVSSDVSGE	547.60	4.20	7.15	-	-	-	-	-	-	-	-
HLA-DQA1*04:01/DQB1*04:02	1	12	28	17	Consensus (comb.lib./smm/nn)	AHLLLAAVAVSSDVSGE	4.2	7.15	HLLLAAVAV	0.16	4.20	7.15	LLLAAVAVS	1253.00	2.40	4.09	LAAVAVSSD	442.60	6.00	10.22	-	-	-	-	-	-	-	-
HLA-DQA1*04:01/DQB1*04:02	1	13	29	17	Consensus (comb.lib./smm/nn)	HLLLAAVAVSSDVSGEE	4.2	7.15	HLLLAAVAV	0.16	4.20	7.15	LLLAAVAVS	1209.00	2.30	3.92	LAAVAVSSD	469.40	6.50	11.07	-	-	-	-	-	-	-	-
HLA-DQA1*04:01/DQB1*04:02	1	11	27	17	Consensus (comb.lib./smm/nn)	LAHLLLAAVAVSSDVSG	4.2	7.15	HLLLAAVAV	0.16	4.20	7.15	LLLAAVAVS	1228.00	2.30	3.92	LAAVAVSSD	492.00	7.00	11.92	-	-	-	-	-	-	-	-
HLA-DQA1*04:01/DQB1*04:02	1	10	26	17	Consensus (comb.lib./smm/nn)	LLAHLLLAAVAVSSDVS	4.2	7.15	HLLLAAVAV	0.16	4.20	7.15	LLLAAVAVS	1217.00	2.30	3.92	LAAVAVSSD	443.00	6.00	10.22	-	-	-	-	-	-	-	-
HLA-DQA1*04:01/DQB1*04:02	1	9	25	17	Consensus (comb.lib./smm/nn)	RLLAHLLLAAVAVSSDV	4.2	7.15	HLLLAAVAV	0.16	4.20	7.15	LLLAAVAVS	1218.00	2.30	3.92	LAAVAVSSD	394.00	5.10	8.69	-	-	-	-	-	-	-	-
HLA-DQA1*04:01/DQB1*04:02	1	8	24	17	Consensus (comb.lib./smm/nn)	TRLLAHLLLAAVAVSSD	4.2	7.15	HLLLAAVAV	0.16	4.20	7.15	LLLAAVAVS	1241.00	2.40	4.09	LAAVAVSSD	497.90	7.00	11.92	-	-	-	-	-	-	-	-
HLA-DRB1*08:02	1	6	22	17	Consensus (smm/nn/sturniolo)	HSTRLLAHLLLAAVAVS	4.2	7.15	-	-	-	-	LAHLLLAAV	787.00	2.40	4.09	LAHLLLAAV	434.20	32.00	54.50	-	-	-	-	LLLAAVAVS	2.90	4.20	7.15
HLA-DRB1*08:02	1	11	27	17	Consensus (smm/nn/sturniolo)	LAHLLLAAVAVSSDVSG	4.2	7.15	-	-	-	-	LAHLLLAAV	744.00	2.10	3.58	LAAVAVSSD	175.60	14.00	23.85	-	-	-	-	LLLAAVAVS	2.90	4.20	7.15
HLA-DRB1*08:02	1	10	26	17	Consensus (smm/nn/sturniolo)	LLAHLLLAAVAVSSDVS	4.2	7.15	-	-	-	-	LAHLLLAAV	716.00	1.90	3.24	LAAVAVSSD	213.50	18.00	30.66	-	-	-	-	LLLAAVAVS	2.90	4.20	7.15
HLA-DRB1*08:02	1	9	25	17	Consensus (smm/nn/sturniolo)	RLLAHLLLAAVAVSSDV	4.2	7.15	-	-	-	-	LAHLLLAAV	710.00	1.80	3.07	LLLAAVAVS	222.20	18.00	30.66	-	-	-	-	LLLAAVAVS	2.90	4.20	7.15
HLA-DRB1*08:02	1	7	23	17	Consensus (smm/nn/sturniolo)	STRLLAHLLLAAVAVSS	4.2	7.15	-	-	-	-	LAHLLLAAV	719.00	1.90	3.24	LLLAAVAVS	288.70	23.00	39.17	-	-	-	-	LLLAAVAVS	2.90	4.20	7.15
HLA-DRB1*08:02	1	8	24	17	Consensus (smm/nn/sturniolo)	TRLLAHLLLAAVAVSSD	4.2	7.15	-	-	-	-	LAHLLLAAV	705.00	1.80	3.07	LLLAAVAVS	284.20	23.00	39.17	-	-	-	-	LLLAAVAVS	2.90	4.20	7.15
HLA-DQA1*03:01/DQB1*03:02	1	21	36	16	Consensus (comb.lib./smm/nn)	VSSDVSGEEEEIVSDE	6.2	7.16	DVSGEEEEI	0.31	14.00	16.16	SSDVSGEEE	931.00	0.99	1.14	SSDVSGEEE	677.90	6.20	7.16	-	-	-	-	-	-	-	-
HLA-DQA1*05:01/DQB1*02:01	1	58	73	16	Consensus (comb.lib./smm/nn)	LNLGSLELGSEEEYGT	6.2	7.16	SLELGSEEE	3625.75	56.00	64.64	LELGSEEEY	1770.00	6.00	6.93	SLELGSEEE	189.50	6.20	7.16	-	-	-	-	-	-	-	-
HLA-DRB3*02:02	1	86	101	16	NetMHCIIpan	GVIAVNCTMSCLNLDA	6.2	7.16	-	-	-	-	-	-	-	-	-	-	-	-	IAVNCTMSC	365.18	6.20	7.16	-	-	-	-
HLA-DRB1*04:01	1	84	96	13	Consensus (smm/nn/sturniolo)	PYGVIAVNCTMSC	4.6	7.17	-	-	-	-	VIAVNCTMS	1598.00	33.00	51.46	IAVNCTMSC	135.10	4.60	7.17	-	-	-	-	IAVNCTMSC	3.10	3.60	5.61
HLA-DPA1*01:03/DPB1*04:01	1	8	22	15	NetMHCIIpan	TRLLAHLLLAAVAVS	7.2	7.20	-	-	-	-	-	-	-	-	-	-	-	-	LLAHLLLAA	342.61	7.20	7.20	-	-	-	-
HLA-DQA1*04:01/DQB1*04:02	1	19	33	15	Consensus (comb.lib./smm/nn)	VAVSSDVSGEEEEIV	7.2	7.20	VSGEEEEIV	0.36	4.10	4.10	VSSDVSGEE	1162.00	7.80	7.80	SSDVSGEEE	570.40	7.20	7.20	-	-	-	-	-	-	-	-
HLA-DQA1*05:01/DQB1*02:01	1	20	34	15	Consensus (comb.lib./smm/nn)	AVSSDVSGEEEEIVS	7.2	7.20	VSGEEEEIV	1.43	19.00	19.00	DVSGEEEEI	896.00	7.20	7.20	SSDVSGEEE	162.00	4.30	4.30	-	-	-	-	-	-	-	-
HLA-DQA1*05:01/DQB1*03:01	1	15	29	15	Consensus (comb.lib./smm/nn)	LLAAVAVSSDVSGEE	7.2	7.20	LAAVAVSSD	158.40	43.00	43.00	LLAAVAVSS	31.00	2.60	2.60	LLAAVAVSS	113.00	7.20	7.20	-	-	-	-	-	-	-	-
HLA-DQA1*03:01/DQB1*03:02	1	19	34	16	Consensus (comb.lib./smm/nn)	VAVSSDVSGEEEEIVS	6.3	7.27	DVSGEEEEI	0.31	14.00	16.16	SSDVSGEEE	985.00	1.10	1.27	AVSSDVSGE	683.60	6.30	7.27	-	-	-	-	-	-	-	-
HLA-DRB3*02:02	1	109	124	16	NetMHCIIpan	KNETPCVVISNNTFIG	6.3	7.27	-	-	-	-	-	-	-	-	-	-	-	-	VVISNNTFI	370.98	6.30	7.27	-	-	-	-
HLA-DQA1*01:02/DQB1*06:02	1	5	19	15	Consensus (comb.lib./smm/nn)	THSTRLLAHLLLAAV	7.3	7.30	LLAHLLLAA	1.26	13.00	13.00	LLAHLLLAA	91.00	1.30	1.30	LLAHLLLAA	206.30	7.30	7.30	-	-	-	-	-	-	-	-
HLA-DQA1*01:02/DQB1*06:02	1	3	19	17	Consensus (comb.lib./smm/nn)	SPTHSTRLLAHLLLAAV	4.3	7.32	LLAHLLLAA	1.26	16.00	27.25	LLAHLLLAA	241.00	1.80	3.07	THSTRLLAH	55.90	4.30	7.32	-	-	-	-	-	-	-	-
HLA-DQA1*01:02/DQB1*06:02	1	5	21	17	Consensus (comb.lib./smm/nn)	THSTRLLAHLLLAAVAV	4.3	7.32	HLLLAAVAV	0.03	4.30	7.32	LAHLLLAAV	234.00	1.70	2.90	LAHLLLAAV	114.40	12.00	20.44	-	-	-	-	-	-	-	-
HLA-DQA1*03:01/DQB1*03:02	1	20	36	17	Consensus (comb.lib./smm/nn)	AVSSDVSGEEEEIVSDE	4.3	7.32	DVSGEEEEI	0.31	15.00	25.55	SSDVSGEEE	902.00	0.99	1.69	AVSSDVSGE	558.50	4.30	7.32	-	-	-	-	-	-	-	-
HLA-DQA1*03:01/DQB1*03:02	1	55	71	17	Consensus (comb.lib./smm/nn)	RPSLNLGSLELGSEEEY	4.3	7.32	NLGSLELGS	1993.07	62.00	105.60	SLELGSEEE	1146.00	1.90	3.24	SLELGSEEE	555.40	4.30	7.32	-	-	-	-	-	-	-	-
HLA-DQA1*03:01/DQB1*03:02	1	21	37	17	Consensus (comb.lib./smm/nn)	VSSDVSGEEEEIVSDEY	4.3	7.32	DVSGEEEEI	0.31	15.00	25.55	SSDVSGEEE	911.00	1.10	1.87	EEEEIVSDE	568.80	4.30	7.32	-	-	-	-	-	-	-	-
HLA-DQA1*04:01/DQB1*04:02	1	7	23	17	Consensus (comb.lib./smm/nn)	STRLLAHLLLAAVAVSS	4.3	7.32	HLLLAAVAV	0.16	4.20	7.15	LLLAAVAVS	1719.00	4.30	7.32	AHLLLAAVA	1118.30	19.00	32.36	-	-	-	-	-	-	-	-
HLA-DRB1*04:01	1	12	25	14	Consensus (smm/nn/sturniolo)	AHLLLAAVAVSSDV	6.8	7.32	-	-	-	-	LLAAVAVSS	113.00	1.40	1.51	LLLAAVAVS	614.10	23.00	24.77	-	-	-	-	LLLAAVAVS	2.60	6.80	7.32
HLA-DRB1*04:01	1	13	26	14	Consensus (smm/nn/sturniolo)	HLLLAAVAVSSDVS	6.8	7.32	-	-	-	-	LLAAVAVSS	117.00	1.60	1.72	LLLAAVAVS	557.60	21.00	22.61	-	-	-	-	LLLAAVAVS	2.60	6.80	7.32
HLA-DRB1*04:01	1	11	24	14	Consensus (smm/nn/sturniolo)	LAHLLLAAVAVSSD	6.8	7.32	-	-	-	-	LLAAVAVSS	115.00	1.50	1.62	LLLAAVAVS	680.80	24.00	25.84	-	-	-	-	LLLAAVAVS	2.60	6.80	7.32
HLA-DRB1*04:01	1	10	23	14	Consensus (smm/nn/sturniolo)	LLAHLLLAAVAVSS	6.8	7.32	-	-	-	-	LLLAAVAVS	113.00	1.40	1.51	LLLAAVAVS	618.40	23.00	24.77	-	-	-	-	LLLAAVAVS	2.60	6.80	7.32
HLA-DRB1*04:01	1	9	22	14	Consensus (smm/nn/sturniolo)	RLLAHLLLAAVAVS	6.8	7.32	-	-	-	-	LAHLLLAAV	273.00	6.20	6.68	LAHLLLAAV	485.50	19.00	20.46	-	-	-	-	LLLAAVAVS	2.60	6.80	7.32
HLA-DPA1*03:01/DPB1*04:02	1	10	22	13	Consensus (comb.lib./smm/nn)	LLAHLLLAAVAVS	4.7	7.33	LAHLLLAAV	0.98	4.70	7.33	LLAHLLLAA	281.00	4.30	6.71	LLAHLLLAA	1455.50	21.00	32.75	-	-	-	-	-	-	-	-
HLA-DRB1*08:02	1	14	26	13	Consensus (smm/nn/sturniolo)	LLLAAVAVSSDVS	4.7	7.33	-	-	-	-	LAAVAVSSD	772.00	4.70	7.33	LAAVAVSSD	890.60	8.70	13.57	-	-	-	-	LLLAAVAVS	2.90	2.50	3.90
HLA-DRB1*13:02	1	149	161	13	Consensus (smm/nn/sturniolo)	CTWCIKFPQANMV	4.7	7.33	-	-	-	-	CTWCIKFPQ	200.00	3.30	5.15	IKFPQANMV	60.30	4.70	7.33	-	-	-	-	WCIKFPQAN	1.80	18.00	28.07
HLA-DRB1*15:01	1	9	21	13	Consensus (smm/nn/sturniolo)	RLLAHLLLAAVAV	4.7	7.33	-	-	-	-	AHLLLAAVA	187.00	3.60	5.61	AHLLLAAVA	172.90	7.70	12.01	-	-	-	-	LLAHLLLAA	4.20	4.70	7.33
HLA-DRB1*15:01	1	8	20	13	Consensus (smm/nn/sturniolo)	TRLLAHLLLAAVA	4.7	7.33	-	-	-	-	LAHLLLAAV	196.00	3.80	5.93	AHLLLAAVA	345.60	13.00	20.27	-	-	-	-	LLAHLLLAA	4.20	4.70	7.33
HLA-DQA1*04:01/DQB1*04:02	1	15	30	16	Consensus (comb.lib./smm/nn)	LLAAVAVSSDVSGEEE	6.4	7.39	LAAVAVSSD	20.72	17.00	19.62	LAAVAVSSD	1908.00	4.50	5.19	LAAVAVSSD	496.10	6.40	7.39	-	-	-	-	-	-	-	-
HLA-DQA1*04:01/DQB1*04:02	1	22	37	16	Consensus (comb.lib./smm/nn)	SSDVSGEEEEIVSDEY	6.4	7.39	VSGEEEEIV	0.36	4.60	5.31	EEEEIVSDE	3095.00	11.00	12.70	EEEEIVSDE	499.00	6.40	7.39	-	-	-	-	-	-	-	-
HLA-DPA1*02:01/DPB1*05:01	1	5	19	15	Consensus (comb.lib./smm/nn)	THSTRLLAHLLLAAV	7.4	7.40	RLLAHLLLA	0.10	0.82	0.82	LLAHLLLAA	1937.00	15.00	15.00	TRLLAHLLL	546.90	7.40	7.40	-	-	-	-	-	-	-	-
HLA-DQA1*04:01/DQB1*04:02	1	26	40	15	Consensus (comb.lib./smm/nn)	SGEEEEIVSDEYDYT	7.4	7.40	IVSDEYDYT	0.01	0.01	0.01	EEEEIVSDE	1187.00	8.00	8.00	EEEEIVSDE	586.50	7.40	7.40	-	-	-	-	-	-	-	-
HLA-DQA1*05:01/DQB1*02:01	1	25	42	18	Consensus (comb.lib./smm/nn)	VSGEEEEIVSDEYDYTTP	2.5	7.40	VSGEEEEIV	1.43	25.00	73.99	EEEIVSDEY	1041.00	2.50	7.40	EEEIVSDEY	43.20	1.10	3.26	-	-	-	-	-	-	-	-
HLA-DRB1*15:01	1	5	19	15	Consensus (smm/nn/sturniolo)	THSTRLLAHLLLAAV	7.4	7.40	-	-	-	-	STRLLAHLL	234.00	7.40	7.40	STRLLAHLL	122.80	8.60	8.60	-	-	-	-	LLAHLLLAA	4.20	6.40	6.40
HLA-DRB5*01:01	1	46	63	18	Consensus (smm/nn/sturniolo)	AYTPIPGARRPSLNLGSL	2.5	7.40	-	-	-	-	YTPIPGARR	86.00	2.50	7.40	YTPIPGARR	11.50	1.90	5.62	-	-	-	-	YTPIPGARR	3.80	6.80	20.13
HLA-DRB5*01:01	1	45	62	18	Consensus (smm/nn/sturniolo)	DAYTPIPGARRPSLNLGS	2.5	7.40	-	-	-	-	YTPIPGARR	87.00	2.50	7.40	YTPIPGARR	9.30	1.30	3.85	-	-	-	-	YTPIPGARR	3.80	6.80	20.13
HLA-DPA1*01:03/DPB1*04:01	1	7	18	12	NetMHCIIpan	STRLLAHLLLAA	2.5	7.41	-	-	-	-	-	-	-	-	-	-	-	-	RLLAHLLLA	653.79	2.50	7.41	-	-	-	-
HLA-DPA1*02:01/DPB1*05:01	1	7	18	12	Consensus (comb.lib./smm/nn)	STRLLAHLLLAA	2.5	7.41	RLLAHLLLA	0.10	0.50	1.48	RLLAHLLLA	3260.00	11.00	32.62	TRLLAHLLL	2343.60	2.50	7.41	-	-	-	-	-	-	-	-
HLA-DPA1*03:01/DPB1*04:02	1	9	20	12	Consensus (comb.lib./smm/nn)	RLLAHLLLAAVA	2.5	7.41	LAHLLLAAV	0.98	4.00	11.86	LLAHLLLAA	217.00	2.50	7.41	LLAHLLLAA	217.40	1.60	4.74	-	-	-	-	-	-	-	-
HLA-DQA1*03:01/DQB1*03:02	1	28	39	12	Consensus (comb.lib./smm/nn)	EEEEIVSDEYDY	2.5	7.41	EEIVSDEYD	35.63	20.00	59.31	EEIVSDEYD	1107.00	2.50	7.41	EEEEIVSDE	376.40	2.20	6.52	-	-	-	-	-	-	-	-
HLA-DRB3*02:02	1	85	96	12	NetMHCIIpan	YGVIAVNCTMSC	2.5	7.41	-	-	-	-	-	-	-	-	-	-	-	-	IAVNCTMSC	737.64	2.50	7.41	-	-	-	-
HLA-DQA1*01:01/DQB1*05:01	1	6	19	14	Consensus (comb.lib./smm/nn)	HSTRLLAHLLLAAV	6.9	7.43	RLLAHLLLA	245.33	26.00	28.00	LLAHLLLAA	1647.00	5.00	5.38	LLAHLLLAA	658.20	6.90	7.43	-	-	-	-	-	-	-	-
HLA-DQA1*01:01/DQB1*05:01	1	8	21	14	Consensus (comb.lib./smm/nn)	TRLLAHLLLAAVAV	6.9	7.43	HLLLAAVAV	132.79	22.00	23.69	LLAHLLLAA	1693.00	5.20	5.60	LLAHLLLAA	653.30	6.90	7.43	-	-	-	-	-	-	-	-
HLA-DQA1*01:02/DQB1*06:02	1	1	14	14	Consensus (comb.lib./smm/nn)	MKSPTHSTRLLAHL	6.9	7.43	SPTHSTRLL	6500.38	60.00	64.61	THSTRLLAH	335.00	6.90	7.43	THSTRLLAH	191.50	3.20	3.45	-	-	-	-	-	-	-	-
HLA-DQA1*04:01/DQB1*04:02	1	27	40	14	Consensus (comb.lib./smm/nn)	GEEEEIVSDEYDYT	6.9	7.43	IVSDEYDYT	0.01	0.01	0.01	EEEEIVSDE	2003.00	13.00	14.00	EEEEIVSDE	641.40	6.90	7.43	-	-	-	-	-	-	-	-
HLA-DRB1*15:01	1	5	18	14	Consensus (smm/nn/sturniolo)	THSTRLLAHLLLAA	6.9	7.43	-	-	-	-	STRLLAHLL	362.00	9.80	10.55	STRLLAHLL	107.00	6.90	7.43	-	-	-	-	LLAHLLLAA	4.20	5.60	6.03
HLA-DRB4*01:01	1	8	21	14	Consensus (comb.lib./smm/nn)	TRLLAHLLLAAVAV	6.9	7.43	TRLLAHLLL	4.56	14.00	15.08	LAHLLLAAV	251.00	5.30	5.71	LLAHLLLAA	147.90	6.90	7.43	-	-	-	-	-	-	-	-
HLA-DPA1*02:01/DPB1*14:01	1	11	23	13	NetMHCIIpan	LAHLLLAAVAVSS	4.8	7.48	-	-	-	-	-	-	-	-	-	-	-	-	LLAAVAVSS	2806.20	4.80	7.48	-	-	-	-
HLA-DQA1*04:01/DQB1*04:02	1	26	38	13	Consensus (comb.lib./smm/nn)	SGEEEEIVSDEYD	4.8	7.48	GEEEEIVSD	939.96	27.00	42.10	EEEEIVSDE	1207.00	4.80	7.48	EEEEIVSDE	533.90	4.10	6.39	-	-	-	-	-	-	-	-
HLA-DRB1*04:01	1	112	124	13	Consensus (smm/nn/sturniolo)	TPCVVISNNTFIG	4.8	7.48	-	-	-	-	CVVISNNTF	767.00	18.00	28.07	VVISNNTFI	143.30	4.80	7.48	-	-	-	-	VVISNNTFI	4.30	0.60	0.94
HLA-DRB4*01:01	1	8	20	13	Consensus (comb.lib./smm/nn)	TRLLAHLLLAAVA	4.8	7.48	TRLLAHLLL	4.56	11.00	17.15	LAHLLLAAV	257.00	4.00	6.24	LLAHLLLAA	166.30	4.80	7.48	-	-	-	-	-	-	-	-
HLA-DQA1*03:01/DQB1*03:02	1	16	32	17	Consensus (comb.lib./smm/nn)	LAAVAVSSDVSGEEEEI	4.4	7.49	DVSGEEEEI	0.31	15.00	25.55	SSDVSGEEE	915.00	1.10	1.87	AVSSDVSGE	573.90	4.40	7.49	-	-	-	-	-	-	-	-
HLA-DRB1*01:01	1	3	19	17	Consensus (comb.lib./smm/nn)	SPTHSTRLLAHLLLAAV	4.4	7.49	LAHLLLAAV	0.01	0.01	0.02	STRLLAHLL	47.00	4.40	7.49	STRLLAHLL	111.30	15.00	25.55	-	-	-	-	-	-	-	-
HLA-DQA1*05:01/DQB1*02:01	1	18	32	15	Consensus (comb.lib./smm/nn)	AVAVSSDVSGEEEEI	7.5	7.50	AVAVSSDVS	0.21	14.00	14.00	SSDVSGEEE	918.00	7.50	7.50	SSDVSGEEE	198.30	5.20	5.20	-	-	-	-	-	-	-	-
HLA-DRB1*13:02	1	104	119	16	Consensus (smm/nn/sturniolo)	VLKPLKNETPCVVISN	6.5	7.50	-	-	-	-	PLKNETPCV	467.00	5.70	6.58	PLKNETPCV	48.20	6.50	7.50	-	-	-	-	LKNETPCVV	0.30	56.00	64.64
HLA-DRB3*01:01	1	29	44	16	Consensus (comb.lib./smm/nn)	EEEIVSDEYDYTTPDL	6.5	7.50	IVSDEYDYT	2.65	16.00	18.47	IVSDEYDYT	922.00	4.90	5.66	IVSDEYDYT	253.70	6.50	7.50	-	-	-	-	-	-	-	-
HLA-DRB1*04:01	1	85	98	14	Consensus (smm/nn/sturniolo)	YGVIAVNCTMSCLN	7	7.54	-	-	-	-	IAVNCTMSC	1571.00	41.00	44.15	IAVNCTMSC	154.40	7.00	7.54	-	-	-	-	IAVNCTMSC	3.10	4.20	4.52
HLA-DQA1*04:01/DQB1*04:02	1	23	37	15	Consensus (comb.lib./smm/nn)	SDVSGEEEEIVSDEY	7.6	7.60	VSGEEEEIV	0.36	4.10	4.10	EEEEIVSDE	1348.00	9.70	9.70	EEEEIVSDE	598.40	7.60	7.60	-	-	-	-	-	-	-	-
HLA-DRB1*13:02	1	147	161	15	Consensus (smm/nn/sturniolo)	NNCTWCIKFPQANMV	7.6	7.60	-	-	-	-	WCIKFPQAN	200.00	5.00	5.00	IKFPQANMV	67.60	7.60	7.60	-	-	-	-	WCIKFPQAN	1.80	23.00	23.00
HLA-DRB3*01:01	1	28	42	15	Consensus (comb.lib./smm/nn)	EEEEIVSDEYDYTTP	7.6	7.60	IVSDEYDYT	2.65	14.00	14.00	IVSDEYDYT	321.00	3.60	3.60	IVSDEYDYT	248.70	7.60	7.60	-	-	-	-	-	-	-	-
HLA-DQA1*05:01/DQB1*02:01	1	59	74	16	Consensus (comb.lib./smm/nn)	NLGSLELGSEEEYGTE	6.6	7.62	SLELGSEEE	3625.75	56.00	64.64	LELGSEEEY	1772.00	6.00	6.93	SLELGSEEE	202.30	6.60	7.62	-	-	-	-	-	-	-	-
HLA-DPA1*03:01/DPB1*04:02	1	5	17	13	Consensus (comb.lib./smm/nn)	THSTRLLAHLLLA	4.9	7.64	TRLLAHLLL	1.05	4.90	7.64	THSTRLLAH	477.00	7.40	11.54	RLLAHLLLA	162.10	2.30	3.59	-	-	-	-	-	-	-	-
HLA-DRB1*01:01	1	3	16	14	Consensus (comb.lib./smm/nn)	SPTHSTRLLAHLLL	7.1	7.65	STRLLAHLL	0.01	0.01	0.01	STRLLAHLL	52.00	8.10	8.72	STRLLAHLL	17.50	7.10	7.65	-	-	-	-	-	-	-	-
HLA-DRB1*12:01	1	4	18	15	Consensus (smm/nn)	PTHSTRLLAHLLLAA	7.65	7.65	-	-	-	-	RLLAHLLLA	226.00	1.30	1.30	STRLLAHLL	440.90	14.00	14.00	-	-	-	-	-	-	-	-
HLA-DQA1*04:01/DQB1*04:02	1	6	22	17	Consensus (comb.lib./smm/nn)	HSTRLLAHLLLAAVAVS	4.5	7.66	HLLLAAVAV	0.16	4.20	7.15	AHLLLAAVA	1775.00	4.50	7.66	AHLLLAAVA	1551.80	26.00	44.28	-	-	-	-	-	-	-	-
HLA-DRB3*02:02	1	83	99	17	NetMHCIIpan	TPYGVIAVNCTMSCLNL	4.5	7.66	-	-	-	-	-	-	-	-	-	-	-	-	IAVNCTMSC	284.75	4.50	7.66	-	-	-	-
HLA-DQA1*01:01/DQB1*05:01	1	7	21	15	Consensus (comb.lib./smm/nn)	STRLLAHLLLAAVAV	7.7	7.70	HLLLAAVAV	132.79	25.00	25.00	LLAHLLLAA	1546.00	6.00	6.00	LLAHLLLAA	437.40	7.70	7.70	-	-	-	-	-	-	-	-
HLA-DQA1*04:01/DQB1*04:02	1	16	30	15	Consensus (comb.lib./smm/nn)	LAAVAVSSDVSGEEE	7.7	7.70	LAAVAVSSD	20.72	15.00	15.00	VSSDVSGEE	1134.00	7.40	7.40	LAAVAVSSD	601.90	7.70	7.70	-	-	-	-	-	-	-	-
HLA-DQA1*05:01/DQB1*02:01	1	29	46	18	Consensus (comb.lib./smm/nn)	EEEIVSDEYDYTTPDLDA	2.6	7.70	IVSDEYDYT	244.61	49.00	145.02	EEEIVSDEY	1060.00	2.60	7.70	YDYTTPDLD	50.00	1.40	4.14	-	-	-	-	-	-	-	-
HLA-DQA1*05:01/DQB1*02:01	1	27	44	18	Consensus (comb.lib./smm/nn)	GEEEEIVSDEYDYTTPDL	2.6	7.70	IVSDEYDYT	244.61	49.00	145.02	EEEIVSDEY	1060.00	2.60	7.70	EEEIVSDEY	42.70	1.00	2.96	-	-	-	-	-	-	-	-
HLA-DRB1*12:01	1	12	25	14	Consensus (smm/nn)	AHLLLAAVAVSSDV	7.15	7.70	-	-	-	-	LLLAAVAVS	405.00	2.30	2.48	HLLLAAVAV	437.40	12.00	12.92	-	-	-	-	-	-	-	-
HLA-DRB1*13:02	1	112	129	18	Consensus (smm/nn/sturniolo)	TPCVVISNNTFIGMPDHS	2.6	7.70	-	-	-	-	VVISNNTFI	55.00	0.27	0.80	VISNNTFIG	15.20	2.60	7.70	-	-	-	-	VISNNTFIG	2.20	22.00	65.11
HLA-DRB5*01:01	1	40	57	18	Consensus (smm/nn/sturniolo)	TTPDLDAYTPIPGARRPS	2.6	7.70	-	-	-	-	YTPIPGARR	90.00	2.60	7.70	YTPIPGARR	8.20	1.10	3.26	-	-	-	-	YTPIPGARR	3.80	6.80	20.13
HLA-DRB5*01:01	1	39	56	18	Consensus (smm/nn/sturniolo)	YTTPDLDAYTPIPGARRP	2.6	7.70	-	-	-	-	YTPIPGARR	90.00	2.60	7.70	YTPIPGARR	10.10	1.50	4.44	-	-	-	-	YTPIPGARR	3.80	6.80	20.13
HLA-DPA1*02:01/DPB1*05:01	1	8	19	12	Consensus (comb.lib./smm/nn)	TRLLAHLLLAAV	2.6	7.71	RLLAHLLLA	0.10	0.50	1.48	LLAHLLLAA	2734.00	8.50	25.21	TRLLAHLLL	2410.80	2.60	7.71	-	-	-	-	-	-	-	-
HLA-DQA1*05:01/DQB1*02:01	1	60	71	12	Consensus (comb.lib./smm/nn)	LGSLELGSEEEY	2.6	7.71	SLELGSEEE	3625.75	37.00	109.72	SLELGSEEE	647.00	1.10	3.26	SLELGSEEE	318.20	2.60	7.71	-	-	-	-	-	-	-	-
HLA-DRB1*08:02	1	12	23	12	Consensus (smm/nn/sturniolo)	AHLLLAAVAVSS	2.6	7.71	-	-	-	-	LLLAAVAVS	720.00	2.60	7.71	LLLAAVAVS	1269.30	6.60	19.57	-	-	-	-	LLLAAVAVS	2.90	2.10	6.23
HLA-DRB1*08:02	1	11	22	12	Consensus (smm/nn/sturniolo)	LAHLLLAAVAVS	2.6	7.71	-	-	-	-	LAHLLLAAV	722.00	2.60	7.71	LLLAAVAVS	2739.60	16.00	47.44	-	-	-	-	LLLAAVAVS	2.90	2.10	6.23
HLA-DRB3*02:02	1	87	98	12	NetMHCIIpan	VIAVNCTMSCLN	2.6	7.71	-	-	-	-	-	-	-	-	-	-	-	-	IAVNCTMSC	762.62	2.60	7.71	-	-	-	-
HLA-DQA1*03:01/DQB1*03:02	1	27	42	16	Consensus (comb.lib./smm/nn)	GEEEEIVSDEYDYTTP	6.7	7.73	GEEEEIVSD	5.37	25.00	28.86	EEIVSDEYD	2007.00	4.90	5.66	EEEEIVSDE	730.10	6.70	7.73	-	-	-	-	-	-	-	-
HLA-DQA1*03:01/DQB1*03:02	1	61	76	16	Consensus (comb.lib./smm/nn)	GSLELGSEEEYGTEVC	6.7	7.73	GSEEEYGTE	1918.30	58.00	66.95	SLELGSEEE	1343.00	2.20	2.54	SLELGSEEE	723.90	6.70	7.73	-	-	-	-	-	-	-	-
HLA-DQA1*04:01/DQB1*04:02	1	18	33	16	Consensus (comb.lib./smm/nn)	AVAVSSDVSGEEEEIV	6.7	7.73	VSGEEEEIV	0.36	4.60	5.31	VSSDVSGEE	3103.00	11.00	12.70	SSDVSGEEE	512.80	6.70	7.73	-	-	-	-	-	-	-	-
HLA-DRB1*12:01	1	11	26	16	Consensus (smm/nn)	LAHLLLAAVAVSSDVS	6.7	7.73	-	-	-	-	LAHLLLAAV	517.00	1.40	1.62	HLLLAAVAV	355.40	12.00	13.85	-	-	-	-	-	-	-	-
HLA-DRB3*01:01	1	28	43	16	Consensus (comb.lib./smm/nn)	EEEEIVSDEYDYTTPD	6.7	7.73	IVSDEYDYT	2.65	16.00	18.47	IVSDEYDYT	922.00	4.90	5.66	IVSDEYDYT	262.10	6.70	7.73	-	-	-	-	-	-	-	-
HLA-DQA1*04:01/DQB1*04:02	1	24	37	14	Consensus (comb.lib./smm/nn)	DVSGEEEEIVSDEY	7.2	7.75	VSGEEEEIV	0.36	3.60	3.88	EEEEIVSDE	1448.00	8.50	9.15	EEEEIVSDE	667.30	7.20	7.75	-	-	-	-	-	-	-	-
HLA-DRB1*03:01	1	110	123	14	Consensus (smm/nn/sturniolo)	NETPCVVISNNTFI	7.2	7.75	-	-	-	-	NETPCVVIS	526.00	7.20	7.75	VVISNNTFI	2239.60	40.00	43.07	-	-	-	-	VVISNNTFI	4.20	4.60	4.95
HLA-DRB1*03:01	1	112	125	14	Consensus (smm/nn/sturniolo)	TPCVVISNNTFIGM	7.2	7.75	-	-	-	-	VVISNNTFI	539.00	7.20	7.75	VISNNTFIG	214.00	8.00	8.61	-	-	-	-	VVISNNTFI	4.20	4.60	4.95
HLA-DQA1*01:02/DQB1*06:02	1	2	14	13	Consensus (comb.lib./smm/nn)	KSPTHSTRLLAHL	5	7.80	SPTHSTRLL	6500.38	54.00	84.21	THSTRLLAH	335.00	5.00	7.80	THSTRLLAH	277.00	2.10	3.27	-	-	-	-	-	-	-	-
HLA-DQA1*03:01/DQB1*03:02	1	20	32	13	Consensus (comb.lib./smm/nn)	AVSSDVSGEEEEI	5	7.80	DVSGEEEEI	0.31	8.60	13.41	SSDVSGEEE	353.00	0.50	0.78	AVSSDVSGE	532.10	5.00	7.80	-	-	-	-	-	-	-	-
HLA-DRB1*04:01	1	82	96	15	Consensus (smm/nn/sturniolo)	QTPYGVIAVNCTMSC	7.8	7.80	-	-	-	-	YGVIAVNCT	1052.00	36.00	36.00	YGVIAVNCT	179.40	7.80	7.80	-	-	-	-	IAVNCTMSC	3.10	4.70	4.70
HLA-DQA1*01:02/DQB1*06:02	1	14	30	17	Consensus (comb.lib./smm/nn)	LLLAAVAVSSDVSGEEE	4.6	7.83	LLLAAVAVS	0.03	4.10	6.98	LAAVAVSSD	411.00	4.60	7.83	LAAVAVSSD	210.40	21.00	35.77	-	-	-	-	-	-	-	-
HLA-DRB1*12:01	1	8	24	17	Consensus (smm/nn)	TRLLAHLLLAAVAVSSD	4.6	7.83	-	-	-	-	LLAHLLLAA	280.00	0.50	0.85	LAHLLLAAV	235.50	8.70	14.82	-	-	-	-	-	-	-	-
HLA-DRB3*02:02	1	84	100	17	NetMHCIIpan	PYGVIAVNCTMSCLNLD	4.6	7.83	-	-	-	-	-	-	-	-	-	-	-	-	IAVNCTMSC	294.95	4.60	7.83	-	-	-	-
HLA-DPA1*02:01/DPB1*01:01	1	6	19	14	Consensus (comb.lib./smm/nn)	HSTRLLAHLLLAAV	7.3	7.86	TRLLAHLLL	24.64	11.00	11.84	LLAHLLLAA	291.00	7.30	7.86	LLAHLLLAA	312.70	6.40	6.89	-	-	-	-	-	-	-	-
HLA-DQA1*01:01/DQB1*05:01	1	6	20	15	Consensus (comb.lib./smm/nn)	HSTRLLAHLLLAAVA	7.9	7.90	RLLAHLLLA	245.33	29.00	29.00	LLAHLLLAA	1608.00	6.30	6.30	LLAHLLLAA	452.20	7.90	7.90	-	-	-	-	-	-	-	-
HLA-DRB1*15:01	1	10	24	15	Consensus (smm/nn/sturniolo)	LLAHLLLAAVAVSSD	7.9	7.90	-	-	-	-	AHLLLAAVA	249.00	7.90	7.90	HLLLAAVAV	632.70	28.00	28.00	-	-	-	-	LLAHLLLAA	4.20	6.40	6.40
HLA-DRB1*15:01	1	10	22	13	Consensus (smm/nn/sturniolo)	LLAHLLLAAVAVS	5.1	7.95	-	-	-	-	AHLLLAAVA	248.00	5.10	7.95	HLLLAAVAV	236.60	9.90	15.44	-	-	-	-	LLAHLLLAA	4.20	4.70	7.33
HLA-DRB4*01:01	1	5	17	13	Consensus (comb.lib./smm/nn)	THSTRLLAHLLLA	5.1	7.95	TRLLAHLLL	4.56	11.00	17.15	TRLLAHLLL	302.00	5.10	7.95	STRLLAHLL	168.50	4.90	7.64	-	-	-	-	-	-	-	-
HLA-DQA1*05:01/DQB1*02:01	1	26	43	18	Consensus (comb.lib./smm/nn)	SGEEEEIVSDEYDYTTPD	2.7	7.99	IVSDEYDYT	244.61	49.00	145.02	EEEIVSDEY	1084.00	2.70	7.99	EEEIVSDEY	46.70	1.20	3.55	-	-	-	-	-	-	-	-
HLA-DQA1*03:01/DQB1*03:02	1	22	36	15	Consensus (comb.lib./smm/nn)	SSDVSGEEEEIVSDE	8	8.00	DVSGEEEEI	0.31	12.00	12.00	SSDVSGEEE	680.00	2.90	2.90	EEEEIVSDE	738.10	8.00	8.00	-	-	-	-	-	-	-	-
HLA-DRB1*04:01	1	12	26	15	Consensus (smm/nn/sturniolo)	AHLLLAAVAVSSDVS	8	8.00	-	-	-	-	LLAAVAVSS	111.00	1.90	1.90	LLLAAVAVS	891.10	30.00	30.00	-	-	-	-	LLLAAVAVS	2.60	8.00	8.00
HLA-DRB1*04:01	1	13	27	15	Consensus (smm/nn/sturniolo)	HLLLAAVAVSSDVSG	8	8.00	-	-	-	-	LLAAVAVSS	117.00	2.10	2.10	LLLAAVAVS	709.60	25.00	25.00	-	-	-	-	LLLAAVAVS	2.60	8.00	8.00
HLA-DRB1*04:01	1	11	25	15	Consensus (smm/nn/sturniolo)	LAHLLLAAVAVSSDV	8	8.00	-	-	-	-	LLAAVAVSS	111.00	1.90	1.90	LLLAAVAVS	1080.50	34.00	34.00	-	-	-	-	LLLAAVAVS	2.60	8.00	8.00
HLA-DRB1*04:01	1	10	24	15	Consensus (smm/nn/sturniolo)	LLAHLLLAAVAVSSD	8	8.00	-	-	-	-	LLAAVAVSS	113.00	2.00	2.00	LLLAAVAVS	1006.40	32.00	32.00	-	-	-	-	LLLAAVAVS	2.60	8.00	8.00
HLA-DRB1*04:01	1	9	23	15	Consensus (smm/nn/sturniolo)	RLLAHLLLAAVAVSS	8	8.00	-	-	-	-	LAHLLLAAV	108.00	1.80	1.80	LLLAAVAVS	629.70	23.00	23.00	-	-	-	-	LLLAAVAVS	2.60	8.00	8.00
HLA-DRB1*04:01	1	8	22	15	Consensus (smm/nn/sturniolo)	TRLLAHLLLAAVAVS	8	8.00	-	-	-	-	LAHLLLAAV	255.00	7.40	7.40	LAHLLLAAV	571.00	22.00	22.00	-	-	-	-	LLLAAVAVS	2.60	8.00	8.00
HLA-DQA1*01:02/DQB1*06:02	1	13	29	17	Consensus (comb.lib./smm/nn)	HLLLAAVAVSSDVSGEE	4.7	8.01	LLLAAVAVS	0.03	4.10	6.98	LAAVAVSSD	414.00	4.70	8.01	LAAVAVSSD	149.10	15.00	25.55	-	-	-	-	-	-	-	-
HLA-DQA1*03:01/DQB1*03:02	1	59	70	12	Consensus (comb.lib./smm/nn)	NLGSLELGSEEE	2.7	8.01	NLGSLELGS	1993.07	39.00	115.65	LGSLELGSE	455.00	0.47	1.39	SLELGSEEE	429.90	2.70	8.01	-	-	-	-	-	-	-	-
HLA-DPA1*01:03/DPB1*04:01	1	5	20	16	NetMHCIIpan	THSTRLLAHLLLAAVA	7	8.08	-	-	-	-	-	-	-	-	-	-	-	-	RLLAHLLLA	272.90	7.00	8.08	-	-	-	-
HLA-DRB1*03:01	1	111	124	14	Consensus (smm/nn/sturniolo)	ETPCVVISNNTFIG	7.5	8.08	-	-	-	-	VVISNNTFI	555.00	7.50	8.08	VISNNTFIG	544.10	16.00	17.23	-	-	-	-	VVISNNTFI	4.20	4.60	4.95
HLA-DRB1*12:01	1	9	25	17	Consensus (smm/nn)	RLLAHLLLAAVAVSSDV	4.75	8.08	-	-	-	-	LLAHLLLAA	278.00	0.49	0.83	LAHLLLAAV	244.90	9.00	15.33	-	-	-	-	-	-	-	-
HLA-DRB1*15:01	1	6	19	14	Consensus (smm/nn/sturniolo)	HSTRLLAHLLLAAV	7.5	8.08	-	-	-	-	TRLLAHLLL	281.00	7.50	8.08	STRLLAHLL	125.70	8.10	8.72	-	-	-	-	LLAHLLLAA	4.20	5.60	6.03
HLA-DRB1*15:01	1	6	21	16	Consensus (smm/nn/sturniolo)	HSTRLLAHLLLAAVAV	7	8.08	-	-	-	-	LAHLLLAAV	466.00	6.60	7.62	STRLLAHLL	211.00	13.00	15.01	-	-	-	-	LLAHLLLAA	4.20	7.00	8.08
HLA-DRB1*15:01	1	7	22	16	Consensus (smm/nn/sturniolo)	STRLLAHLLLAAVAVS	7	8.08	-	-	-	-	LAHLLLAAV	464.00	6.60	7.62	AHLLLAAVA	356.70	19.00	21.93	-	-	-	-	LLAHLLLAA	4.20	7.00	8.08
HLA-DRB1*15:01	1	8	23	16	Consensus (smm/nn/sturniolo)	TRLLAHLLLAAVAVSS	7	8.08	-	-	-	-	AHLLLAAVA	477.00	6.80	7.85	AHLLLAAVA	635.50	28.00	32.32	-	-	-	-	LLAHLLLAA	4.20	7.00	8.08
HLA-DRB3*01:01	1	27	40	14	Consensus (comb.lib./smm/nn)	GEEEEIVSDEYDYT	7.5	8.08	IVSDEYDYT	2.65	12.00	12.92	EIVSDEYDY	314.00	2.90	3.12	IVSDEYDYT	216.90	7.50	8.08	-	-	-	-	-	-	-	-
HLA-DRB4*01:01	1	4	17	14	Consensus (comb.lib./smm/nn)	PTHSTRLLAHLLLA	7.5	8.08	TRLLAHLLL	4.56	14.00	15.08	TRLLAHLLL	302.00	6.90	7.43	STRLLAHLL	161.60	7.50	8.08	-	-	-	-	-	-	-	-
HLA-DQA1*01:02/DQB1*06:02	1	6	20	15	Consensus (comb.lib./smm/nn)	HSTRLLAHLLLAAVA	8.1	8.10	LLAHLLLAA	1.26	13.00	13.00	LAHLLLAAV	86.00	1.20	1.20	LAHLLLAAV	229.80	8.10	8.10	-	-	-	-	-	-	-	-
HLA-DQA1*01:02/DQB1*06:02	1	2	16	15	Consensus (comb.lib./smm/nn)	KSPTHSTRLLAHLLL	8.1	8.10	TRLLAHLLL	8.17	22.00	22.00	THSTRLLAH	314.00	8.10	8.10	THSTRLLAH	100.80	2.90	2.90	-	-	-	-	-	-	-	-
HLA-DQA1*01:02/DQB1*06:02	1	1	15	15	Consensus (comb.lib./smm/nn)	MKSPTHSTRLLAHLL	8.1	8.10	SPTHSTRLL	6500.38	64.00	64.00	THSTRLLAH	316.00	8.10	8.10	THSTRLLAH	99.50	2.90	2.90	-	-	-	-	-	-	-	-
HLA-DRB3*02:02	1	82	96	15	NetMHCIIpan	QTPYGVIAVNCTMSC	8.1	8.10	-	-	-	-	-	-	-	-	-	-	-	-	IAVNCTMSC	491.87	8.10	8.10	-	-	-	-
HLA-DPA1*01:03/DPB1*04:01	1	9	21	13	NetMHCIIpan	RLLAHLLLAAVAV	5.2	8.11	-	-	-	-	-	-	-	-	-	-	-	-	LLAHLLLAA	693.20	5.20	8.11	-	-	-	-
HLA-DQA1*05:01/DQB1*02:01	1	21	33	13	Consensus (comb.lib./smm/nn)	VSSDVSGEEEEIV	5.2	8.11	VSGEEEEIV	1.43	15.00	23.39	DVSGEEEEI	1086.00	5.20	8.11	SSDVSGEEE	269.90	3.60	5.61	-	-	-	-	-	-	-	-
HLA-DQA1*04:01/DQB1*04:02	1	15	31	17	Consensus (comb.lib./smm/nn)	LLAAVAVSSDVSGEEEE	4.8	8.18	LAAVAVSSD	20.72	19.00	32.36	LAAVAVSSD	1722.00	4.30	7.32	LAAVAVSSD	375.20	4.80	8.18	-	-	-	-	-	-	-	-
HLA-DRB1*13:02	1	106	119	14	Consensus (smm/nn/sturniolo)	KPLKNETPCVVISN	7.6	8.18	-	-	-	-	LKNETPCVV	275.00	5.80	6.25	PLKNETPCV	79.40	7.60	8.18	-	-	-	-	LKNETPCVV	0.30	47.00	50.61
HLA-DPA1*01:03/DPB1*04:01	1	6	21	16	NetMHCIIpan	HSTRLLAHLLLAAVAV	7.1	8.20	-	-	-	-	-	-	-	-	-	-	-	-	RLLAHLLLA	276.27	7.10	8.20	-	-	-	-
HLA-DPA1*01:03/DPB1*04:01	1	4	19	16	NetMHCIIpan	PTHSTRLLAHLLLAAV	7.1	8.20	-	-	-	-	-	-	-	-	-	-	-	-	RLLAHLLLA	274.81	7.10	8.20	-	-	-	-
HLA-DPA1*03:01/DPB1*04:02	1	10	25	16	Consensus (comb.lib./smm/nn)	LLAHLLLAAVAVSSDV	7.1	8.20	LAHLLLAAV	0.98	7.10	8.20	LLAHLLLAA	283.00	3.10	3.58	LLAAVAVSS	644.10	32.00	36.94	-	-	-	-	-	-	-	-
HLA-DPA1*03:01/DPB1*04:02	1	9	24	16	Consensus (comb.lib./smm/nn)	RLLAHLLLAAVAVSSD	7.1	8.20	LAHLLLAAV	0.98	7.10	8.20	LLAHLLLAA	249.00	2.60	3.00	LLAHLLLAA	102.50	7.30	8.43	-	-	-	-	-	-	-	-
HLA-DQA1*03:01/DQB1*03:02	1	28	43	16	Consensus (comb.lib./smm/nn)	EEEEIVSDEYDYTTPD	7.1	8.20	IVSDEYDYT	6.46	26.00	30.01	EEIVSDEYD	2053.00	5.10	5.89	EEEEIVSDE	764.40	7.10	8.20	-	-	-	-	-	-	-	-
HLA-DQA1*04:01/DQB1*04:02	1	21	36	16	Consensus (comb.lib./smm/nn)	VSSDVSGEEEEIVSDE	7.1	8.20	VSGEEEEIV	0.36	4.60	5.31	VSSDVSGEE	2494.00	7.20	8.31	EEEEIVSDE	536.50	7.10	8.20	-	-	-	-	-	-	-	-
HLA-DQA1*05:01/DQB1*02:01	1	60	75	16	Consensus (comb.lib./smm/nn)	LGSLELGSEEEYGTEV	7.1	8.20	SLELGSEEE	3625.75	56.00	64.64	LELGSEEEY	1770.00	6.00	6.93	SLELGSEEE	221.20	7.10	8.20	-	-	-	-	-	-	-	-
HLA-DRB1*01:01	1	3	17	15	Consensus (comb.lib./smm/nn)	SPTHSTRLLAHLLLA	8.2	8.20	STRLLAHLL	0.01	0.01	0.01	STRLLAHLL	49.00	9.50	9.50	STRLLAHLL	24.30	8.20	8.20	-	-	-	-	-	-	-	-
HLA-DRB1*13:02	1	149	164	16	Consensus (smm/nn/sturniolo)	CTWCIKFPQANMVVSD	7.1	8.20	-	-	-	-	IKFPQANMV	565.00	7.10	8.20	IKFPQANMV	23.50	3.40	3.92	-	-	-	-	WCIKFPQAN	1.80	26.00	30.01
HLA-DRB1*13:02	1	148	163	16	Consensus (smm/nn/sturniolo)	NCTWCIKFPQANMVVS	7.1	8.20	-	-	-	-	IKFPQANMV	566.00	7.10	8.20	IKFPQANMV	24.60	3.60	4.16	-	-	-	-	WCIKFPQAN	1.80	26.00	30.01
HLA-DRB3*01:01	1	32	47	16	Consensus (comb.lib./smm/nn)	IVSDEYDYTTPDLDAY	7.1	8.20	YTTPDLDAY	0.07	7.10	8.20	IVSDEYDYT	959.00	5.10	5.89	IVSDEYDYT	1343.50	23.00	26.55	-	-	-	-	-	-	-	-
HLA-DRB4*01:01	1	4	18	15	Consensus (comb.lib./smm/nn)	PTHSTRLLAHLLLAA	8.2	8.20	TRLLAHLLL	4.56	16.00	16.00	TRLLAHLLL	261.00	7.10	7.10	STRLLAHLL	135.50	8.20	8.20	-	-	-	-	-	-	-	-
HLA-DRB4*01:01	1	7	21	15	Consensus (comb.lib./smm/nn)	STRLLAHLLLAAVAV	8.2	8.20	TRLLAHLLL	4.56	16.00	16.00	LAHLLLAAV	246.00	6.60	6.60	LLAHLLLAA	134.70	8.20	8.20	-	-	-	-	-	-	-	-
HLA-DRB1*12:01	1	12	24	13	Consensus (smm/nn)	AHLLLAAVAVSSD	5.3	8.26	-	-	-	-	LLLAAVAVS	410.00	1.60	2.49	HLLLAAVAV	446.10	9.00	14.03	-	-	-	-	-	-	-	-
HLA-DQA1*05:01/DQB1*02:01	1	61	74	14	Consensus (comb.lib./smm/nn)	GSLELGSEEEYGTE	7.7	8.29	SLELGSEEE	3625.75	47.00	50.61	LELGSEEEY	892.00	5.40	5.81	SLELGSEEE	378.40	7.70	8.29	-	-	-	-	-	-	-	-
HLA-DQA1*05:01/DQB1*02:01	1	21	34	14	Consensus (comb.lib./smm/nn)	VSSDVSGEEEEIVS	7.7	8.29	VSGEEEEIV	1.43	17.00	18.31	DVSGEEEEI	1095.00	7.70	8.29	SSDVSGEEE	238.50	4.80	5.17	-	-	-	-	-	-	-	-
HLA-DRB1*03:01	1	113	126	14	Consensus (smm/nn/sturniolo)	PCVVISNNTFIGMP	7.7	8.29	-	-	-	-	VVISNNTFI	567.00	7.70	8.29	VISNNTFIG	283.10	11.00	11.84	-	-	-	-	VVISNNTFI	4.20	4.60	4.95
HLA-DRB5*01:01	1	38	55	18	Consensus (smm/nn/sturniolo)	DYTTPDLDAYTPIPGARR	2.8	8.29	-	-	-	-	AYTPIPGAR	86.00	2.50	7.40	YTPIPGARR	14.50	2.80	8.29	-	-	-	-	YTPIPGARR	3.80	6.80	20.13
HLA-DQA1*04:01/DQB1*04:02	1	15	29	15	Consensus (comb.lib./smm/nn)	LLAAVAVSSDVSGEE	8.3	8.30	LAAVAVSSD	20.72	15.00	15.00	LAAVAVSSD	1147.00	7.60	7.60	LAAVAVSSD	650.50	8.30	8.30	-	-	-	-	-	-	-	-
HLA-DQA1*04:01/DQB1*04:02	1	22	36	15	Consensus (comb.lib./smm/nn)	SSDVSGEEEEIVSDE	8.3	8.30	VSGEEEEIV	0.36	4.10	4.10	SDVSGEEEE	1502.00	12.00	12.00	EEEEIVSDE	646.50	8.30	8.30	-	-	-	-	-	-	-	-
HLA-DQA1*05:01/DQB1*02:01	1	34	48	15	Consensus (comb.lib./smm/nn)	SDEYDYTTPDLDAYT	8.3	8.30	DYTTPDLDA	249233.15	72.00	72.00	YTTPDLDAY	976.00	8.30	8.30	YDYTTPDLD	214.90	5.60	5.60	-	-	-	-	-	-	-	-
HLA-DQA1*05:01/DQB1*02:01	1	33	47	15	Consensus (comb.lib./smm/nn)	VSDEYDYTTPDLDAY	8.3	8.30	DYTTPDLDA	249233.15	72.00	72.00	EYDYTTPDL	977.00	8.30	8.30	YDYTTPDLD	186.10	4.90	4.90	-	-	-	-	-	-	-	-
HLA-DRB3*02:02	1	87	101	15	NetMHCIIpan	VIAVNCTMSCLNLDA	8.3	8.30	-	-	-	-	-	-	-	-	-	-	-	-	IAVNCTMSC	504.79	8.30	8.30	-	-	-	-
HLA-DQA1*03:01/DQB1*03:02	1	20	35	16	Consensus (comb.lib./smm/nn)	AVSSDVSGEEEEIVSD	7.2	8.31	DVSGEEEEI	0.31	14.00	16.16	SSDVSGEEE	971.00	1.10	1.27	AVSSDVSGE	774.50	7.20	8.31	-	-	-	-	-	-	-	-
HLA-DQA1*03:01/DQB1*03:02	1	58	73	16	Consensus (comb.lib./smm/nn)	LNLGSLELGSEEEYGT	7.2	8.31	NLGSLELGS	1993.07	58.00	66.95	SLELGSEEE	1161.00	1.70	1.96	SLELGSEEE	767.10	7.20	8.31	-	-	-	-	-	-	-	-
HLA-DRB1*13:02	1	147	162	16	Consensus (smm/nn/sturniolo)	NNCTWCIKFPQANMVV	7.2	8.31	-	-	-	-	IKFPQANMV	568.00	7.20	8.31	IKFPQANMV	28.90	4.20	4.85	-	-	-	-	WCIKFPQAN	1.80	26.00	30.01
HLA-DQA1*04:01/DQB1*04:02	1	16	32	17	Consensus (comb.lib./smm/nn)	LAAVAVSSDVSGEEEEI	4.9	8.35	LAAVAVSSD	20.72	19.00	32.36	LAAVAVSSD	1813.00	4.70	8.01	SSDVSGEEE	379.80	4.90	8.35	-	-	-	-	-	-	-	-
HLA-DPA1*01:03/DPB1*04:01	1	9	22	14	NetMHCIIpan	RLLAHLLLAAVAVS	7.8	8.40	-	-	-	-	-	-	-	-	-	-	-	-	LLAHLLLAA	595.56	7.80	8.40	-	-	-	-
HLA-DQA1*01:02/DQB1*06:02	1	3	17	15	Consensus (comb.lib./smm/nn)	SPTHSTRLLAHLLLA	8.4	8.40	TRLLAHLLL	8.17	22.00	22.00	THSTRLLAH	325.00	8.40	8.40	THSTRLLAH	122.70	3.70	3.70	-	-	-	-	-	-	-	-
HLA-DPA1*02:01/DPB1*14:01	1	12	24	13	NetMHCIIpan	AHLLLAAVAVSSD	5.4	8.42	-	-	-	-	-	-	-	-	-	-	-	-	LLAAVAVSS	2996.00	5.40	8.42	-	-	-	-
HLA-DQA1*01:01/DQB1*05:01	1	7	19	13	Consensus (comb.lib./smm/nn)	STRLLAHLLLAAV	5.4	8.42	RLLAHLLLA	245.33	23.00	35.87	LLAHLLLAA	1663.00	3.50	5.46	LLAHLLLAA	853.20	5.40	8.42	-	-	-	-	-	-	-	-
HLA-DQA1*04:01/DQB1*04:02	1	19	31	13	Consensus (comb.lib./smm/nn)	VAVSSDVSGEEEE	5.4	8.42	AVSSDVSGE	323.20	22.00	34.31	VSSDVSGEE	1203.00	4.80	7.48	SSDVSGEEE	661.50	5.40	8.42	-	-	-	-	-	-	-	-
HLA-DQA1*04:01/DQB1*04:02	1	25	40	16	Consensus (comb.lib./smm/nn)	VSGEEEEIVSDEYDYT	7.3	8.43	IVSDEYDYT	0.01	0.01	0.01	EEEEIVSDE	3457.00	12.00	13.85	EEEEIVSDE	547.00	7.30	8.43	-	-	-	-	-	-	-	-
HLA-DQA1*05:01/DQB1*02:01	1	61	75	15	Consensus (comb.lib./smm/nn)	GSLELGSEEEYGTEV	8.5	8.50	SLELGSEEE	3625.75	52.00	52.00	LELGSEEEY	888.00	7.10	7.10	SLELGSEEE	319.30	8.50	8.50	-	-	-	-	-	-	-	-
HLA-DPA1*02:01/DPB1*14:01	1	12	25	14	NetMHCIIpan	AHLLLAAVAVSSDV	7.9	8.51	-	-	-	-	-	-	-	-	-	-	-	-	LLAAVAVSS	2161.15	7.90	8.51	-	-	-	-
HLA-DQA1*04:01/DQB1*04:02	1	20	33	14	Consensus (comb.lib./smm/nn)	AVSSDVSGEEEEIV	7.9	8.51	VSGEEEEIV	0.36	3.60	3.88	SDVSGEEEE	1654.00	10.00	10.77	SSDVSGEEE	722.00	7.90	8.51	-	-	-	-	-	-	-	-
HLA-DQA1*03:01/DQB1*03:02	1	54	70	17	Consensus (comb.lib./smm/nn)	RRPSLNLGSLELGSEEE	5	8.52	NLGSLELGS	1993.07	62.00	105.60	LGSLELGSE	1190.00	2.00	3.41	SLELGSEEE	620.80	5.00	8.52	-	-	-	-	-	-	-	-
HLA-DRB3*02:02	1	114	130	17	NetMHCIIpan	CVVISNNTFIGMPDHSN	5	8.52	-	-	-	-	-	-	-	-	-	-	-	-	VISNNTFIG	315.41	5.00	8.52	-	-	-	-
HLA-DPA1*02:01/DPB1*14:01	1	8	23	16	NetMHCIIpan	TRLLAHLLLAAVAVSS	7.4	8.54	-	-	-	-	-	-	-	-	-	-	-	-	RLLAHLLLA	918.22	7.40	8.54	-	-	-	-
HLA-DRB1*15:01	1	5	20	16	Consensus (smm/nn/sturniolo)	THSTRLLAHLLLAAVA	7.4	8.54	-	-	-	-	LAHLLLAAV	515.00	7.40	8.54	STRLLAHLL	176.60	12.00	13.85	-	-	-	-	LLAHLLLAA	4.20	7.00	8.08
HLA-DQA1*05:01/DQB1*02:01	1	20	32	13	Consensus (comb.lib./smm/nn)	AVSSDVSGEEEEI	5.5	8.58	AVSSDVSGE	318511.21	63.00	98.24	SSDVSGEEE	1023.00	4.60	7.17	SSDVSGEEE	383.70	5.50	8.58	-	-	-	-	-	-	-	-
HLA-DRB1*03:01	1	113	125	13	Consensus (smm/nn/sturniolo)	PCVVISNNTFIGM	5.5	8.58	-	-	-	-	VVISNNTFI	541.00	5.70	8.89	VISNNTFIG	183.00	5.50	8.58	-	-	-	-	VVISNNTFI	4.20	3.80	5.93
HLA-DRB1*04:01	1	85	97	13	Consensus (smm/nn/sturniolo)	YGVIAVNCTMSCL	5.5	8.58	-	-	-	-	IAVNCTMSC	1611.00	33.00	51.46	IAVNCTMSC	162.70	5.50	8.58	-	-	-	-	IAVNCTMSC	3.10	3.60	5.61
HLA-DRB1*13:02	1	106	118	13	Consensus (smm/nn/sturniolo)	KPLKNETPCVVIS	5.5	8.58	-	-	-	-	LKNETPCVV	275.00	4.40	6.86	PLKNETPCV	74.50	5.50	8.58	-	-	-	-	LKNETPCVV	0.30	41.00	63.93
HLA-DPA1*02:01/DPB1*14:01	1	12	23	12	NetMHCIIpan	AHLLLAAVAVSS	2.9	8.60	-	-	-	-	-	-	-	-	-	-	-	-	LLAAVAVSS	3600.86	2.90	8.60	-	-	-	-
HLA-DQA1*01:02/DQB1*06:02	1	9	20	12	Consensus (comb.lib./smm/nn)	RLLAHLLLAAVA	2.9	8.60	LLAHLLLAA	1.26	7.80	23.13	LAHLLLAAV	118.00	0.64	1.90	LAHLLLAAV	691.80	2.90	8.60	-	-	-	-	-	-	-	-
HLA-DQA1*04:01/DQB1*04:02	1	14	25	12	Consensus (comb.lib./smm/nn)	LLLAAVAVSSDV	2.9	8.60	LLLAAVAVS	0.73	3.10	9.19	LAAVAVSSD	672.00	0.99	2.94	LAAVAVSSD	567.00	2.90	8.60	-	-	-	-	-	-	-	-
HLA-DQA1*05:01/DQB1*03:01	1	15	26	12	Consensus (comb.lib./smm/nn)	LLAAVAVSSDVS	2.9	8.60	LAAVAVSSD	158.40	30.00	88.96	LLAAVAVSS	32.00	0.88	2.61	LLAAVAVSS	193.30	2.90	8.60	-	-	-	-	-	-	-	-
HLA-DRB1*01:01	1	45	58	14	Consensus (comb.lib./smm/nn)	DAYTPIPGARRPSL	8	8.61	AYTPIPGAR	0.07	6.90	7.43	YTPIPGARR	51.00	8.00	8.61	YTPIPGARR	298.50	49.00	52.76	-	-	-	-	-	-	-	-
HLA-DRB1*15:01	1	9	24	16	Consensus (smm/nn/sturniolo)	RLLAHLLLAAVAVSSD	7.5	8.66	-	-	-	-	AHLLLAAVA	522.00	7.50	8.66	AHLLLAAVA	732.70	31.00	35.78	-	-	-	-	LLAHLLLAA	4.20	7.00	8.08
HLA-DRB3*02:02	1	82	98	17	NetMHCIIpan	QTPYGVIAVNCTMSCLN	5.1	8.69	-	-	-	-	-	-	-	-	-	-	-	-	IAVNCTMSC	318.60	5.10	8.69	-	-	-	-
HLA-DPA1*02:01/DPB1*05:01	1	8	22	15	Consensus (comb.lib./smm/nn)	TRLLAHLLLAAVAVS	8.7	8.70	RLLAHLLLA	0.10	0.82	0.82	LLAHLLLAA	2404.00	19.00	19.00	TRLLAHLLL	652.40	8.70	8.70	-	-	-	-	-	-	-	-
HLA-DPA1*02:01/DPB1*14:01	1	11	24	14	NetMHCIIpan	LAHLLLAAVAVSSD	8.1	8.72	-	-	-	-	-	-	-	-	-	-	-	-	LLAAVAVSS	2192.64	8.10	8.72	-	-	-	-
HLA-DQA1*01:02/DQB1*06:02	1	6	19	14	Consensus (comb.lib./smm/nn)	HSTRLLAHLLLAAV	8.1	8.72	LLAHLLLAA	1.26	12.00	12.92	LLAHLLLAA	94.00	1.10	1.18	LLAHLLLAA	416.40	8.10	8.72	-	-	-	-	-	-	-	-
HLA-DQA1*01:01/DQB1*05:01	1	8	20	13	Consensus (comb.lib./smm/nn)	TRLLAHLLLAAVA	5.6	8.73	RLLAHLLLA	245.33	23.00	35.87	LLAHLLLAA	1803.00	4.10	6.39	LLAHLLLAA	865.90	5.60	8.73	-	-	-	-	-	-	-	-
HLA-DRB1*03:01	1	111	123	13	Consensus (smm/nn/sturniolo)	ETPCVVISNNTFI	5.6	8.73	-	-	-	-	ETPCVVISN	526.00	5.60	8.73	VVISNNTFI	1745.50	28.00	43.66	-	-	-	-	VVISNNTFI	4.20	3.80	5.93
HLA-DRB3*01:01	1	30	42	13	Consensus (comb.lib./smm/nn)	EEIVSDEYDYTTP	5.6	8.73	IVSDEYDYT	2.65	11.00	17.15	IVSDEYDYT	326.00	2.30	3.59	IVSDEYDYT	178.90	5.60	8.73	-	-	-	-	-	-	-	-
HLA-DQA1*03:01/DQB1*03:02	1	59	74	16	Consensus (comb.lib./smm/nn)	NLGSLELGSEEEYGTE	7.6	8.77	GSEEEYGTE	1918.30	58.00	66.95	SLELGSEEE	1177.00	1.70	1.96	SLELGSEEE	806.70	7.60	8.77	-	-	-	-	-	-	-	-
HLA-DQA1*01:01/DQB1*05:01	1	5	19	15	Consensus (comb.lib./smm/nn)	THSTRLLAHLLLAAV	8.8	8.80	RLLAHLLLA	245.33	29.00	29.00	LLAHLLLAA	1647.00	6.50	6.50	LLAHLLLAA	502.30	8.80	8.80	-	-	-	-	-	-	-	-
HLA-DRB1*03:01	1	109	123	15	Consensus (smm/nn/sturniolo)	KNETPCVVISNNTFI	8.8	8.80	-	-	-	-	KNETPCVVI	526.00	8.80	8.80	VVISNNTFI	3561.50	51.00	51.00	-	-	-	-	VVISNNTFI	4.20	5.40	5.40
HLA-DPA1*01:03/DPB1*02:01	1	6	19	14	Consensus (comb.lib./smm/nn)	HSTRLLAHLLLAAV	8.2	8.83	TRLLAHLLL	0.38	5.50	5.92	LLAHLLLAA	414.00	8.20	8.83	LAHLLLAAV	565.70	17.00	18.31	-	-	-	-	-	-	-	-
HLA-DRB1*01:01	1	42	55	14	Consensus (comb.lib./smm/nn)	PDLDAYTPIPGARR	8.2	8.83	AYTPIPGAR	0.07	6.90	7.43	DAYTPIPGA	53.00	8.20	8.83	YTPIPGARR	379.60	54.00	58.15	-	-	-	-	-	-	-	-
HLA-DRB4*01:01	1	3	16	14	Consensus (comb.lib./smm/nn)	SPTHSTRLLAHLLL	8.2	8.83	TRLLAHLLL	4.56	14.00	15.08	THSTRLLAH	312.00	7.10	7.65	STRLLAHLL	179.30	8.20	8.83	-	-	-	-	-	-	-	-
HLA-DRB1*13:02	1	113	130	18	Consensus (smm/nn/sturniolo)	PCVVISNNTFIGMPDHSN	3	8.88	-	-	-	-	VVISNNTFI	56.00	0.29	0.86	VISNNTFIG	17.50	3.00	8.88	-	-	-	-	VISNNTFIG	2.20	22.00	65.11
HLA-DRB1*13:02	1	107	124	18	Consensus (smm/nn/sturniolo)	PLKNETPCVVISNNTFIG	3	8.88	-	-	-	-	VVISNNTFI	53.00	0.26	0.77	VISNNTFIG	17.80	3.00	8.88	-	-	-	-	VISNNTFIG	2.20	22.00	65.11
HLA-DRB3*01:01	1	28	40	13	Consensus (comb.lib./smm/nn)	EEEEIVSDEYDYT	5.7	8.89	IVSDEYDYT	2.65	11.00	17.15	EIVSDEYDY	314.00	2.20	3.43	IVSDEYDYT	181.90	5.70	8.89	-	-	-	-	-	-	-	-
HLA-DRB3*01:01	1	30	45	16	Consensus (comb.lib./smm/nn)	EEIVSDEYDYTTPDLD	7.7	8.89	IVSDEYDYT	2.65	16.00	18.47	IVSDEYDYT	933.00	5.00	5.77	IVSDEYDYT	313.90	7.70	8.89	-	-	-	-	-	-	-	-
HLA-DQA1*03:01/DQB1*03:02	1	62	76	15	Consensus (comb.lib./smm/nn)	SLELGSEEEYGTEVC	8.9	8.90	GSEEEYGTE	1918.30	54.00	54.00	SLELGSEEE	1155.00	7.80	7.80	SLELGSEEE	802.90	8.90	8.90	-	-	-	-	-	-	-	-
HLA-DRB1*15:01	1	4	18	15	Consensus (smm/nn/sturniolo)	PTHSTRLLAHLLLAA	8.9	8.90	-	-	-	-	STRLLAHLL	361.00	12.00	12.00	STRLLAHLL	126.60	8.90	8.90	-	-	-	-	LLAHLLLAA	4.20	6.40	6.40
HLA-DQA1*01:02/DQB1*06:02	1	3	16	14	Consensus (comb.lib./smm/nn)	SPTHSTRLLAHLLL	8.3	8.94	TRLLAHLLL	8.17	19.00	20.46	THSTRLLAH	392.00	8.30	8.94	THSTRLLAH	181.20	2.90	3.12	-	-	-	-	-	-	-	-
HLA-DRB1*04:01	1	111	124	14	Consensus (smm/nn/sturniolo)	ETPCVVISNNTFIG	8.3	8.94	-	-	-	-	CVVISNNTF	729.00	21.00	22.61	VVISNNTFI	185.00	8.30	8.94	-	-	-	-	VVISNNTFI	4.30	0.67	0.72
HLA-DRB1*04:01	1	14	27	14	Consensus (smm/nn/sturniolo)	LLLAAVAVSSDVSG	8.3	8.94	-	-	-	-	LLAAVAVSS	335.00	8.30	8.94	LAAVAVSSD	490.60	19.00	20.46	-	-	-	-	LLLAAVAVS	2.60	6.80	7.32
HLA-DRB1*12:01	1	6	18	13	Consensus (smm/nn)	HSTRLLAHLLLAA	5.75	8.96	-	-	-	-	RLLAHLLLA	231.00	0.49	0.76	TRLLAHLLL	526.40	11.00	17.15	-	-	-	-	-	-	-	-
HLA-DQA1*01:02/DQB1*06:02	1	5	20	16	Consensus (comb.lib./smm/nn)	THSTRLLAHLLLAAVA	7.8	9.00	LLAHLLLAA	1.26	15.00	17.31	LAHLLLAAV	237.00	1.60	1.85	LAHLLLAAV	127.60	7.80	9.00	-	-	-	-	-	-	-	-
HLA-DQA1*04:01/DQB1*04:02	1	27	41	15	Consensus (comb.lib./smm/nn)	GEEEEIVSDEYDYTT	9	9.00	IVSDEYDYT	0.01	0.01	0.01	EEEEIVSDE	2001.00	17.00	17.00	EEEEIVSDE	698.70	9.00	9.00	-	-	-	-	-	-	-	-
HLA-DRB1*03:01	1	111	125	15	Consensus (smm/nn/sturniolo)	ETPCVVISNNTFIGM	9	9.00	-	-	-	-	VVISNNTFI	539.00	9.00	9.00	VISNNTFIG	399.80	13.00	13.00	-	-	-	-	VVISNNTFI	4.20	5.40	5.40
HLA-DRB1*07:01	1	1	16	16	Consensus (comb.lib./smm/nn)	MKSPTHSTRLLAHLLL	7.8	9.00	TRLLAHLLL	0.50	6.70	7.73	KSPTHSTRL	231.00	7.80	9.00	KSPTHSTRL	96.70	9.40	10.85	-	-	-	-	-	-	-	-
HLA-DRB1*15:01	1	10	25	16	Consensus (smm/nn/sturniolo)	LLAHLLLAAVAVSSDV	7.8	9.00	-	-	-	-	AHLLLAAVA	535.00	7.80	9.00	HLLLAAVAV	1291.90	42.00	48.48	-	-	-	-	LLAHLLLAA	4.20	7.00	8.08
HLA-DQA1*03:01/DQB1*03:02	1	14	30	17	Consensus (comb.lib./smm/nn)	LLLAAVAVSSDVSGEEE	5.3	9.03	LLLAAVAVS	2.03	23.00	39.17	LAAVAVSSD	1039.00	1.50	2.55	AVSSDVSGE	645.10	5.30	9.03	-	-	-	-	-	-	-	-
HLA-DRB1*04:01	1	114	130	17	Consensus (smm/nn/sturniolo)	CVVISNNTFIGMPDHSN	5.3	9.03	-	-	-	-	CVVISNNTF	1089.00	21.00	35.77	FIGMPDHSN	185.70	5.30	9.03	-	-	-	-	VVISNNTFI	4.30	1.10	1.87
HLA-DRB3*02:02	1	85	101	17	NetMHCIIpan	YGVIAVNCTMSCLNLDA	5.3	9.03	-	-	-	-	-	-	-	-	-	-	-	-	IAVNCTMSC	334.25	5.30	9.03	-	-	-	-
HLA-DRB1*03:01	1	112	124	13	Consensus (smm/nn/sturniolo)	TPCVVISNNTFIG	5.8	9.04	-	-	-	-	VVISNNTFI	555.00	5.80	9.04	VISNNTFIG	404.30	11.00	17.15	-	-	-	-	VVISNNTFI	4.20	3.80	5.93
HLA-DRB1*04:01	1	12	24	13	Consensus (smm/nn/sturniolo)	AHLLLAAVAVSSD	5.8	9.04	-	-	-	-	LLAAVAVSS	117.00	1.10	1.72	LLLAAVAVS	564.40	17.00	26.51	-	-	-	-	LLLAAVAVS	2.60	5.80	9.04
HLA-DRB1*04:01	1	13	25	13	Consensus (smm/nn/sturniolo)	HLLLAAVAVSSDV	5.8	9.04	-	-	-	-	LLAAVAVSS	119.00	1.20	1.87	LLLAAVAVS	587.50	17.00	26.51	-	-	-	-	LLLAAVAVS	2.60	5.80	9.04
HLA-DRB1*04:01	1	11	23	13	Consensus (smm/nn/sturniolo)	LAHLLLAAVAVSS	5.8	9.04	-	-	-	-	LLLAAVAVS	115.00	1.10	1.72	LLLAAVAVS	642.40	18.00	28.07	-	-	-	-	LLLAAVAVS	2.60	5.80	9.04
HLA-DPA1*02:01/DPB1*01:01	1	7	20	14	Consensus (comb.lib./smm/nn)	STRLLAHLLLAAVA	8.4	9.05	TRLLAHLLL	24.64	11.00	11.84	LLAHLLLAA	320.00	8.20	8.83	LLAHLLLAA	395.70	8.40	9.05	-	-	-	-	-	-	-	-
HLA-DPA1*02:01/DPB1*14:01	1	10	23	14	NetMHCIIpan	LLAHLLLAAVAVSS	8.4	9.05	-	-	-	-	-	-	-	-	-	-	-	-	LLAAVAVSS	2238.72	8.40	9.05	-	-	-	-
HLA-DQA1*04:01/DQB1*04:02	1	17	30	14	Consensus (comb.lib./smm/nn)	AAVAVSSDVSGEEE	8.4	9.05	AVAVSSDVS	198.77	23.00	24.77	VSSDVSGEE	1345.00	7.50	8.08	AVSSDVSGE	751.90	8.40	9.05	-	-	-	-	-	-	-	-
HLA-DQA1*05:01/DQB1*02:01	1	35	48	14	Consensus (comb.lib./smm/nn)	DEYDYTTPDLDAYT	8.4	9.05	DYTTPDLDA	249233.15	68.00	73.22	YTTPDLDAY	1161.00	8.40	9.05	YDYTTPDLD	290.20	5.90	6.35	-	-	-	-	-	-	-	-
HLA-DPA1*02:01/DPB1*01:01	1	6	20	15	Consensus (comb.lib./smm/nn)	HSTRLLAHLLLAAVA	9.1	9.10	TRLLAHLLL	24.64	13.00	13.00	LLAHLLLAA	285.00	8.90	8.90	LLAHLLLAA	313.00	9.10	9.10	-	-	-	-	-	-	-	-
HLA-DPA1*02:01/DPB1*01:01	1	5	19	15	Consensus (comb.lib./smm/nn)	THSTRLLAHLLLAAV	9.1	9.10	TRLLAHLLL	24.64	13.00	13.00	LLAHLLLAA	291.00	9.10	9.10	LLAHLLLAA	268.70	7.50	7.50	-	-	-	-	-	-	-	-
HLA-DRB4*01:01	1	3	17	15	Consensus (comb.lib./smm/nn)	SPTHSTRLLAHLLLA	9.1	9.10	TRLLAHLLL	4.56	16.00	16.00	TRLLAHLLL	293.00	8.30	8.30	STRLLAHLL	151.00	9.10	9.10	-	-	-	-	-	-	-	-
HLA-DPA1*01:03/DPB1*02:01	1	7	20	14	Consensus (comb.lib./smm/nn)	STRLLAHLLLAAVA	8.5	9.15	TRLLAHLLL	0.38	5.50	5.92	LLAHLLLAA	433.00	8.50	9.15	LAHLLLAAV	502.30	15.00	16.15	-	-	-	-	-	-	-	-
HLA-DRB1*01:01	1	44	57	14	Consensus (comb.lib./smm/nn)	LDAYTPIPGARRPS	8.5	9.15	AYTPIPGAR	0.07	6.90	7.43	YTPIPGARR	55.00	8.50	9.15	YTPIPGARR	264.10	47.00	50.61	-	-	-	-	-	-	-	-
HLA-DPA1*03:01/DPB1*04:02	1	4	21	18	Consensus (comb.lib./smm/nn)	PTHSTRLLAHLLLAAVAV	3.1	9.17	PTHSTRLLA	0.50	6.60	19.53	LLAHLLLAA	237.00	3.10	9.17	RLLAHLLLA	20.70	1.40	4.14	-	-	-	-	-	-	-	-
HLA-DPA1*03:01/DPB1*04:02	1	5	22	18	Consensus (comb.lib./smm/nn)	THSTRLLAHLLLAAVAVS	3.1	9.17	LAHLLLAAV	0.98	8.80	26.05	LLAHLLLAA	238.00	3.10	9.17	RLLAHLLLA	20.90	1.40	4.14	-	-	-	-	-	-	-	-
HLA-DRB1*04:01	1	114	131	18	Consensus (smm/nn/sturniolo)	CVVISNNTFIGMPDHSNF	3.1	9.17	-	-	-	-	FIGMPDHSN	1087.00	24.00	71.03	FIGMPDHSN	118.50	3.10	9.17	-	-	-	-	VVISNNTFI	4.30	1.10	3.26
HLA-DRB1*13:02	1	106	123	18	Consensus (smm/nn/sturniolo)	KPLKNETPCVVISNNTFI	3.1	9.17	-	-	-	-	LKNETPCVV	51.00	0.21	0.62	VVISNNTFI	18.50	3.10	9.17	-	-	-	-	VVISNNTFI	1.10	46.00	136.15
HLA-DRB1*08:02	1	14	25	12	Consensus (smm/nn/sturniolo)	LLLAAVAVSSDV	3.1	9.19	-	-	-	-	LAAVAVSSD	787.00	3.10	9.19	LAAVAVSSD	1592.90	8.50	25.21	-	-	-	-	LLLAAVAVS	2.90	2.10	6.23
HLA-DQA1*01:02/DQB1*06:02	1	1	13	13	Consensus (comb.lib./smm/nn)	MKSPTHSTRLLAH	5.9	9.20	SPTHSTRLL	6500.38	54.00	84.21	PTHSTRLLA	347.00	5.20	8.11	THSTRLLAH	623.80	5.90	9.20	-	-	-	-	-	-	-	-
HLA-DQA1*01:02/DQB1*06:02	1	4	20	17	Consensus (comb.lib./smm/nn)	PTHSTRLLAHLLLAAVA	5.4	9.20	LLAHLLLAA	1.26	16.00	27.25	LAHLLLAAV	227.00	1.70	2.90	THSTRLLAH	66.00	5.40	9.20	-	-	-	-	-	-	-	-
HLA-DQA1*03:01/DQB1*03:02	1	17	33	17	Consensus (comb.lib./smm/nn)	AAVAVSSDVSGEEEEIV	5.4	9.20	DVSGEEEEI	0.31	15.00	25.55	SSDVSGEEE	978.00	1.20	2.04	AVSSDVSGE	659.00	5.40	9.20	-	-	-	-	-	-	-	-
HLA-DQA1*05:01/DQB1*02:01	1	35	47	13	Consensus (comb.lib./smm/nn)	DEYDYTTPDLDAY	5.9	9.20	DYTTPDLDA	249233.15	62.00	96.68	YDYTTPDLD	1184.00	5.90	9.20	YDYTTPDLD	321.10	4.50	7.02	-	-	-	-	-	-	-	-
HLA-DQA1*04:01/DQB1*04:02	1	22	38	17	Consensus (comb.lib./smm/nn)	SSDVSGEEEEIVSDEYD	5.4	9.20	VSGEEEEIV	0.36	5.40	9.20	EEEEIVSDE	2940.00	11.00	18.74	EEEEIVSDE	381.90	4.90	8.35	-	-	-	-	-	-	-	-
HLA-DQA1*05:01/DQB1*03:01	1	6	22	17	Consensus (comb.lib./smm/nn)	HSTRLLAHLLLAAVAVS	5.4	9.20	LLLAAVAVS	0.04	3.30	5.62	AHLLLAAVA	113.00	5.40	9.20	LLLAAVAVS	203.60	22.00	37.47	-	-	-	-	-	-	-	-
HLA-DRB1*07:01	1	2	17	16	Consensus (comb.lib./smm/nn)	KSPTHSTRLLAHLLLA	8	9.23	TRLLAHLLL	0.50	6.70	7.73	KSPTHSTRL	239.00	8.00	9.23	KSPTHSTRL	223.40	19.00	21.93	-	-	-	-	-	-	-	-
HLA-DPA1*01:03/DPB1*02:01	1	5	18	14	Consensus (comb.lib./smm/nn)	THSTRLLAHLLLAA	8.6	9.26	TRLLAHLLL	0.38	5.50	5.92	RLLAHLLLA	435.00	8.60	9.26	LLAHLLLAA	792.70	21.00	22.61	-	-	-	-	-	-	-	-
HLA-DPA1*02:01/DPB1*01:01	1	5	18	14	Consensus (comb.lib./smm/nn)	THSTRLLAHLLLAA	8.6	9.26	TRLLAHLLL	24.64	11.00	11.84	TRLLAHLLL	336.00	8.60	9.26	RLLAHLLLA	346.50	7.30	7.86	-	-	-	-	-	-	-	-
HLA-DQA1*01:02/DQB1*06:02	1	5	18	14	Consensus (comb.lib./smm/nn)	THSTRLLAHLLLAA	8.6	9.26	LLAHLLLAA	1.26	12.00	12.92	THSTRLLAH	228.00	4.10	4.41	THSTRLLAH	444.70	8.60	9.26	-	-	-	-	-	-	-	-
HLA-DQA1*04:01/DQB1*04:02	1	58	71	14	Consensus (comb.lib./smm/nn)	LNLGSLELGSEEEY	8.6	9.26	NLGSLELGS	90701.45	62.00	66.76	SLELGSEEE	1469.00	8.60	9.26	SLELGSEEE	400.60	3.70	3.98	-	-	-	-	-	-	-	-
HLA-DRB1*12:01	1	4	20	17	Consensus (smm/nn)	PTHSTRLLAHLLLAAVA	5.45	9.28	-	-	-	-	LLAHLLLAA	422.00	1.20	2.04	LAHLLLAAV	263.60	9.70	16.52	-	-	-	-	-	-	-	-
HLA-DQA1*01:01/DQB1*05:01	1	8	22	15	Consensus (comb.lib./smm/nn)	TRLLAHLLLAAVAVS	9.3	9.30	HLLLAAVAV	132.79	25.00	25.00	LLAHLLLAA	1665.00	6.60	6.60	LLAHLLLAA	533.90	9.30	9.30	-	-	-	-	-	-	-	-
HLA-DRB1*01:01	1	44	58	15	Consensus (comb.lib./smm/nn)	LDAYTPIPGARRPSL	9.3	9.30	AYTPIPGAR	0.07	7.90	7.90	YTPIPGARR	48.00	9.30	9.30	YTPIPGARR	215.10	39.00	39.00	-	-	-	-	-	-	-	-
HLA-DRB1*03:01	1	110	124	15	Consensus (smm/nn/sturniolo)	NETPCVVISNNTFIG	9.3	9.30	-	-	-	-	VVISNNTFI	555.00	9.30	9.30	VISNNTFIG	997.30	24.00	24.00	-	-	-	-	VVISNNTFI	4.20	5.40	5.40
HLA-DRB1*04:01	1	112	126	15	Consensus (smm/nn/sturniolo)	TPCVVISNNTFIGMP	9.3	9.30	-	-	-	-	VVISNNTFI	729.00	26.00	26.00	VVISNNTFI	212.20	9.30	9.30	-	-	-	-	VVISNNTFI	4.30	0.78	0.78
HLA-DRB1*04:01	1	83	98	16	Consensus (smm/nn/sturniolo)	TPYGVIAVNCTMSCLN	8.1	9.35	-	-	-	-	YGVIAVNCT	3041.00	48.00	55.41	IAVNCTMSC	229.70	8.10	9.35	-	-	-	-	IAVNCTMSC	3.10	5.50	6.35
HLA-DRB1*04:01	1	114	126	13	Consensus (smm/nn/sturniolo)	CVVISNNTFIGMP	6	9.36	-	-	-	-	VISNNTFIG	1299.00	28.00	43.66	VVISNNTFI	185.50	6.00	9.36	-	-	-	-	VVISNNTFI	4.30	0.60	0.94
HLA-DQA1*03:01/DQB1*03:02	1	24	40	17	Consensus (comb.lib./smm/nn)	DVSGEEEEIVSDEYDYT	5.5	9.37	DVSGEEEEI	0.31	15.00	25.55	EEIVSDEYD	1818.00	4.60	7.83	EEEEIVSDE	669.00	5.50	9.37	-	-	-	-	-	-	-	-
HLA-DRB1*01:01	1	43	56	14	Consensus (comb.lib./smm/nn)	DLDAYTPIPGARRP	8.7	9.37	AYTPIPGAR	0.07	6.90	7.43	YTPIPGARR	56.00	8.70	9.37	YTPIPGARR	289.60	49.00	52.76	-	-	-	-	-	-	-	-
HLA-DQA1*05:01/DQB1*02:01	1	22	36	15	Consensus (comb.lib./smm/nn)	SSDVSGEEEEIVSDE	9.4	9.40	VSGEEEEIV	1.43	19.00	19.00	DVSGEEEEI	1053.00	9.40	9.40	VSGEEEEIV	214.60	5.60	5.60	-	-	-	-	-	-	-	-
HLA-DRB3*01:01	1	26	40	15	Consensus (comb.lib./smm/nn)	SGEEEEIVSDEYDYT	9.4	9.40	IVSDEYDYT	2.65	14.00	14.00	EIVSDEYDY	314.00	3.50	3.50	IVSDEYDYT	339.90	9.40	9.40	-	-	-	-	-	-	-	-
HLA-DRB1*12:01	1	3	19	17	Consensus (smm/nn)	SPTHSTRLLAHLLLAAV	5.55	9.45	-	-	-	-	LLAHLLLAA	435.00	1.30	2.21	LAHLLLAAV	265.90	9.80	16.69	-	-	-	-	-	-	-	-
HLA-DPA1*03:01/DPB1*04:02	1	6	23	18	Consensus (comb.lib./smm/nn)	HSTRLLAHLLLAAVAVSS	3.2	9.47	LAHLLLAAV	0.98	8.80	26.05	LLAHLLLAA	244.00	3.20	9.47	RLLAHLLLA	20.10	1.30	3.85	-	-	-	-	-	-	-	-
HLA-DPA1*03:01/DPB1*04:02	1	3	20	18	Consensus (comb.lib./smm/nn)	SPTHSTRLLAHLLLAAVA	3.2	9.47	PTHSTRLLA	0.50	6.60	19.53	LLAHLLLAA	246.00	3.20	9.47	RLLAHLLLA	21.00	1.40	4.14	-	-	-	-	-	-	-	-
HLA-DPA1*03:01/DPB1*04:02	1	7	24	18	Consensus (comb.lib./smm/nn)	STRLLAHLLLAAVAVSSD	3.2	9.47	LAHLLLAAV	0.98	8.80	26.05	LLAHLLLAA	243.00	3.20	9.47	RLLAHLLLA	20.80	1.40	4.14	-	-	-	-	-	-	-	-
HLA-DPA1*03:01/DPB1*04:02	1	8	25	18	Consensus (comb.lib./smm/nn)	TRLLAHLLLAAVAVSSDV	3.2	9.47	LAHLLLAAV	0.98	8.80	26.05	LLAHLLLAA	246.00	3.20	9.47	LLAHLLLAA	30.80	3.10	9.17	-	-	-	-	-	-	-	-
HLA-DQA1*04:01/DQB1*04:02	1	19	34	16	Consensus (comb.lib./smm/nn)	VAVSSDVSGEEEEIVS	8.2	9.47	VSGEEEEIV	0.36	4.60	5.31	VSSDVSGEE	3114.00	11.00	12.70	SSDVSGEEE	601.10	8.20	9.47	-	-	-	-	-	-	-	-
HLA-DRB1*13:02	1	101	116	16	Consensus (smm/nn/sturniolo)	AETVLKPLKNETPCVV	8.2	9.47	-	-	-	-	PLKNETPCV	490.00	6.00	6.93	PLKNETPCV	66.60	8.20	9.47	-	-	-	-	LKNETPCVV	0.30	56.00	64.64
HLA-DRB3*01:01	1	26	41	16	Consensus (comb.lib./smm/nn)	SGEEEEIVSDEYDYTT	8.2	9.47	IVSDEYDYT	2.65	16.00	18.47	IVSDEYDYT	927.00	5.00	5.77	IVSDEYDYT	337.70	8.20	9.47	-	-	-	-	-	-	-	-
HLA-DRB4*01:01	1	5	20	16	Consensus (comb.lib./smm/nn)	THSTRLLAHLLLAAVA	8.2	9.47	TRLLAHLLL	4.56	17.00	19.62	TRLLAHLLL	487.00	5.50	6.35	STRLLAHLL	119.90	8.20	9.47	-	-	-	-	-	-	-	-
HLA-DRB1*13:02	1	150	161	12	Consensus (smm/nn/sturniolo)	TWCIKFPQANMV	3.2	9.49	-	-	-	-	TWCIKFPQA	200.00	2.40	7.12	IKFPQANMV	65.50	3.20	9.49	-	-	-	-	WCIKFPQAN	1.80	15.00	44.48
HLA-DPA1*02:01/DPB1*05:01	1	4	18	15	Consensus (comb.lib./smm/nn)	PTHSTRLLAHLLLAA	9.5	9.50	RLLAHLLLA	0.10	0.82	0.82	TRLLAHLLL	2171.00	17.00	17.00	TRLLAHLLL	718.10	9.50	9.50	-	-	-	-	-	-	-	-
HLA-DQA1*05:01/DQB1*02:01	1	21	35	15	Consensus (comb.lib./smm/nn)	VSSDVSGEEEEIVSD	9.5	9.50	VSGEEEEIV	1.43	19.00	19.00	DVSGEEEEI	1059.00	9.50	9.50	SSDVSGEEE	163.60	4.40	4.40	-	-	-	-	-	-	-	-
HLA-DRB1*03:01	1	113	127	15	Consensus (smm/nn/sturniolo)	PCVVISNNTFIGMPD	9.5	9.50	-	-	-	-	VVISNNTFI	567.00	9.50	9.50	VISNNTFIG	481.50	15.00	15.00	-	-	-	-	VVISNNTFI	4.20	5.40	5.40
HLA-DRB1*03:01	1	112	126	15	Consensus (smm/nn/sturniolo)	TPCVVISNNTFIGMP	9.5	9.50	-	-	-	-	VVISNNTFI	565.00	9.50	9.50	VISNNTFIG	462.50	14.00	14.00	-	-	-	-	VVISNNTFI	4.20	5.40	5.40
HLA-DQA1*01:02/DQB1*06:02	1	3	15	13	Consensus (comb.lib./smm/nn)	SPTHSTRLLAHLL	6.1	9.51	SPTHSTRLL	6500.38	54.00	84.21	THSTRLLAH	396.00	6.10	9.51	THSTRLLAH	260.10	1.90	2.96	-	-	-	-	-	-	-	-
HLA-DRB1*12:01	1	12	26	15	Consensus (smm/nn)	AHLLLAAVAVSSDVS	9.55	9.55	-	-	-	-	LLLAAVAVS	404.00	3.10	3.10	HLLLAAVAV	527.50	16.00	16.00	-	-	-	-	-	-	-	-
HLA-DPA1*02:01/DPB1*14:01	1	2	17	16	NetMHCIIpan	KSPTHSTRLLAHLLLA	8.3	9.58	-	-	-	-	-	-	-	-	-	-	-	-	RLLAHLLLA	988.18	8.30	9.58	-	-	-	-
HLA-DRB1*01:01	1	3	18	16	Consensus (comb.lib./smm/nn)	SPTHSTRLLAHLLLAA	8.3	9.58	STRLLAHLL	0.01	0.01	0.01	STRLLAHLL	91.00	8.30	9.58	STRLLAHLL	57.50	12.00	13.85	-	-	-	-	-	-	-	-
HLA-DPA1*02:01/DPB1*01:01	1	7	19	13	Consensus (comb.lib./smm/nn)	STRLLAHLLLAAV	6.2	9.67	TRLLAHLLL	24.64	9.10	14.19	LLAHLLLAA	328.00	6.20	9.67	LLAHLLLAA	395.70	5.20	8.11	-	-	-	-	-	-	-	-
HLA-DQA1*03:01/DQB1*03:02	1	18	30	13	Consensus (comb.lib./smm/nn)	AVAVSSDVSGEEE	6.2	9.67	AVSSDVSGE	3.45	16.00	24.95	AVSSDVSGE	408.00	0.65	1.01	AVSSDVSGE	625.80	6.20	9.67	-	-	-	-	-	-	-	-
HLA-DQA1*03:01/DQB1*03:02	1	25	37	13	Consensus (comb.lib./smm/nn)	VSGEEEEIVSDEY	6.2	9.67	GEEEEIVSD	5.37	17.00	26.51	EEEEIVSDE	1052.00	3.70	5.77	EEEEIVSDE	627.00	6.20	9.67	-	-	-	-	-	-	-	-
HLA-DQA1*05:01/DQB1*02:01	1	61	73	13	Consensus (comb.lib./smm/nn)	GSLELGSEEEYGT	6.2	9.67	SLELGSEEE	3625.75	43.00	67.05	LELGSEEEY	904.00	3.70	5.77	SLELGSEEE	434.70	6.20	9.67	-	-	-	-	-	-	-	-
HLA-DQA1*04:01/DQB1*04:02	1	25	37	13	Consensus (comb.lib./smm/nn)	VSGEEEEIVSDEY	6.2	9.67	VSGEEEEIV	0.36	3.00	4.68	EEEEIVSDE	1448.00	6.20	9.67	EEEEIVSDE	758.50	6.50	10.14	-	-	-	-	-	-	-	-
HLA-DRB1*01:01	1	43	55	13	Consensus (comb.lib./smm/nn)	DLDAYTPIPGARR	6.2	9.67	AYTPIPGAR	0.07	5.90	9.20	DAYTPIPGA	53.00	6.20	9.67	YTPIPGARR	377.90	47.00	73.29	-	-	-	-	-	-	-	-
HLA-DRB1*04:01	1	14	26	13	Consensus (smm/nn/sturniolo)	LLLAAVAVSSDVS	6.2	9.67	-	-	-	-	LLAAVAVSS	336.00	6.20	9.67	LLAAVAVSS	601.20	18.00	28.07	-	-	-	-	LLLAAVAVS	2.60	5.80	9.04
HLA-DPA1*03:01/DPB1*04:02	1	3	16	14	Consensus (comb.lib./smm/nn)	SPTHSTRLLAHLLL	9	9.69	PTHSTRLLA	0.50	4.10	4.41	THSTRLLAH	719.00	15.00	16.15	THSTRLLAH	311.70	9.00	9.69	-	-	-	-	-	-	-	-
HLA-DQA1*04:01/DQB1*04:02	1	15	28	14	Consensus (comb.lib./smm/nn)	LLAAVAVSSDVSGE	9	9.69	LAAVAVSSD	20.72	13.00	14.00	LAAVAVSSD	1523.00	9.00	9.69	LAAVAVSSD	786.60	8.70	9.37	-	-	-	-	-	-	-	-
HLA-DQA1*05:01/DQB1*02:01	1	22	35	14	Consensus (comb.lib./smm/nn)	SSDVSGEEEEIVSD	9	9.69	VSGEEEEIV	1.43	17.00	18.31	DVSGEEEEI	1237.00	9.00	9.69	VSGEEEEIV	294.60	6.00	6.46	-	-	-	-	-	-	-	-
HLA-DPA1*01:03/DPB1*04:01	1	7	22	16	NetMHCIIpan	STRLLAHLLLAAVAVS	8.4	9.70	-	-	-	-	-	-	-	-	-	-	-	-	RLLAHLLLA	314.17	8.40	9.70	-	-	-	-
HLA-DPA1*02:01/DPB1*01:01	1	4	18	15	Consensus (comb.lib./smm/nn)	PTHSTRLLAHLLLAA	9.7	9.70	TRLLAHLLL	24.64	13.00	13.00	HSTRLLAHL	306.00	9.70	9.70	RLLAHLLLA	303.60	8.80	8.80	-	-	-	-	-	-	-	-
HLA-DQA1*05:01/DQB1*02:01	1	61	76	16	Consensus (comb.lib./smm/nn)	GSLELGSEEEYGTEVC	8.4	9.70	SLELGSEEE	3625.75	56.00	64.64	LELGSEEEY	1905.00	6.80	7.85	SLELGSEEE	261.20	8.40	9.70	-	-	-	-	-	-	-	-
HLA-DPA1*03:01/DPB1*04:02	1	2	19	18	Consensus (comb.lib./smm/nn)	KSPTHSTRLLAHLLLAAV	3.3	9.77	PTHSTRLLA	0.50	6.60	19.53	LLAHLLLAA	253.00	3.30	9.77	RLLAHLLLA	22.30	1.60	4.74	-	-	-	-	-	-	-	-
HLA-DRB1*13:02	1	105	116	12	Consensus (smm/nn/sturniolo)	LKPLKNETPCVV	3.3	9.79	-	-	-	-	PLKNETPCV	169.00	1.90	5.63	PLKNETPCV	69.30	3.30	9.79	-	-	-	-	LKNETPCVV	0.30	35.00	103.79
HLA-DRB1*12:01	1	10	26	17	Consensus (smm/nn)	LLAHLLLAAVAVSSDVS	5.75	9.79	-	-	-	-	LLAHLLLAA	281.00	0.50	0.85	AHLLLAAVA	299.60	11.00	18.74	-	-	-	-	-	-	-	-
HLA-DPA1*01:03/DPB1*04:01	1	4	17	14	NetMHCIIpan	PTHSTRLLAHLLLA	9.1	9.80	-	-	-	-	-	-	-	-	-	-	-	-	RLLAHLLLA	696.23	9.10	9.80	-	-	-	-
HLA-DPA1*03:01/DPB1*04:02	1	97	110	14	Consensus (comb.lib./smm/nn)	LNLDAETVLKPLKN	9.1	9.80	LDAETVLKP	12206.32	67.00	72.15	LDAETVLKP	450.00	9.10	9.80	NLDAETVLK	292.30	8.50	9.15	-	-	-	-	-	-	-	-
HLA-DQA1*04:01/DQB1*04:02	1	20	34	15	Consensus (comb.lib./smm/nn)	AVSSDVSGEEEEIVS	9.8	9.80	VSGEEEEIV	0.36	4.10	4.10	SDVSGEEEE	1659.00	13.00	13.00	SSDVSGEEE	758.30	9.80	9.80	-	-	-	-	-	-	-	-
HLA-DQA1*03:01/DQB1*03:02	1	60	75	16	Consensus (comb.lib./smm/nn)	LGSLELGSEEEYGTEV	8.5	9.81	GSEEEYGTE	1918.30	58.00	66.95	SLELGSEEE	1187.00	1.70	1.96	SLELGSEEE	889.40	8.50	9.81	-	-	-	-	-	-	-	-
HLA-DRB1*04:05	1	115	130	16	Consensus (smm/nn/sturniolo)	VVISNNTFIGMPDHSN	8.5	9.81	-	-	-	-	NNTFIGMPD	509.00	8.50	9.81	FIGMPDHSN	334.40	17.00	19.62	-	-	-	-	VVISNNTFI	3.50	4.90	5.66
HLA-DRB1*13:02	1	105	120	16	Consensus (smm/nn/sturniolo)	LKPLKNETPCVVISNN	8.5	9.81	-	-	-	-	PLKNETPCV	474.00	5.70	6.58	PLKNETPCV	69.60	8.50	9.81	-	-	-	-	LKNETPCVV	0.30	56.00	64.64
HLA-DQA1*04:01/DQB1*04:02	1	14	30	17	Consensus (comb.lib./smm/nn)	LLLAAVAVSSDVSGEEE	5.8	9.88	LLLAAVAVS	0.73	6.70	11.41	LLLAAVAVS	1197.00	2.20	3.75	LAAVAVSSD	431.80	5.80	9.88	-	-	-	-	-	-	-	-
HLA-DRB1*08:02	1	12	28	17	Consensus (smm/nn/sturniolo)	AHLLLAAVAVSSDVSGE	5.8	9.88	-	-	-	-	LLAAVAVSS	1251.00	5.80	9.88	VAVSSDVSG	145.10	12.00	20.44	-	-	-	-	LLLAAVAVS	2.90	4.20	7.15
HLA-DRB1*01:01	1	45	59	15	Consensus (comb.lib./smm/nn)	DAYTPIPGARRPSLN	9.9	9.90	AYTPIPGAR	0.07	7.90	7.90	YTPIPGARR	51.00	9.90	9.90	YTPIPGARR	318.60	46.00	46.00	-	-	-	-	-	-	-	-
HLA-DRB1*13:02	1	106	120	15	Consensus (smm/nn/sturniolo)	KPLKNETPCVVISNN	9.9	9.90	-	-	-	-	LKNETPCVV	275.00	7.10	7.10	PLKNETPCV	98.80	9.90	9.90	-	-	-	-	LKNETPCVV	0.30	52.00	52.00
HLA-DQA1*03:01/DQB1*03:02	1	61	74	14	Consensus (comb.lib./smm/nn)	GSLELGSEEEYGTE	9.2	9.91	GSEEEYGTE	1918.30	50.00	53.84	SLELGSEEE	1195.00	6.30	6.78	SLELGSEEE	790.10	9.20	9.91	-	-	-	-	-	-	-	-
HLA-DPA1*02:01/DPB1*05:01	1	6	21	16	Consensus (comb.lib./smm/nn)	HSTRLLAHLLLAAVAV	8.6	9.93	RLLAHLLLA	0.10	0.91	1.05	LLAHLLLAA	5277.00	20.00	23.09	TRLLAHLLL	252.20	8.60	9.93	-	-	-	-	-	-	-	-
HLA-DRB1*04:01	1	82	97	16	Consensus (smm/nn/sturniolo)	QTPYGVIAVNCTMSCL	8.6	9.93	-	-	-	-	YGVIAVNCT	3036.00	48.00	55.41	IAVNCTMSC	246.10	8.60	9.93	-	-	-	-	IAVNCTMSC	3.10	5.50	6.35
HLA-DPA1*02:01/DPB1*01:01	1	6	18	13	Consensus (comb.lib./smm/nn)	HSTRLLAHLLLAA	6.4	9.98	TRLLAHLLL	24.64	9.10	14.19	TRLLAHLLL	339.00	6.40	9.98	RLLAHLLLA	411.70	5.50	8.58	-	-	-	-	-	-	-	-
HLA-DPA1*01:03/DPB1*02:01	1	6	20	15	Consensus (comb.lib./smm/nn)	HSTRLLAHLLLAAVA	10	10.00	TRLLAHLLL	0.38	6.20	6.20	LLAHLLLAA	409.00	10.00	10.00	LAHLLLAAV	490.30	18.00	18.00	-	-	-	-	-	-	-	-
HLA-DRB4*01:01	1	2	16	15	Consensus (comb.lib./smm/nn)	KSPTHSTRLLAHLLL	10	10.00	TRLLAHLLL	4.56	16.00	16.00	THSTRLLAH	311.00	8.90	8.90	STRLLAHLL	164.70	10.00	10.00	-	-	-	-	-	-	-	-
HLA-DQA1*01:02/DQB1*06:02	1	2	18	17	Consensus (comb.lib./smm/nn)	KSPTHSTRLLAHLLLAA	5.9	10.05	LLAHLLLAA	1.26	16.00	27.25	THSTRLLAH	485.00	5.90	10.05	THSTRLLAH	52.10	3.70	6.30	-	-	-	-	-	-	-	-
HLA-DQA1*04:01/DQB1*04:02	1	21	37	17	Consensus (comb.lib./smm/nn)	VSSDVSGEEEEIVSDEY	5.9	10.05	VSGEEEEIV	0.36	5.40	9.20	EEEEIVSDE	2399.00	7.90	13.46	EEEEIVSDE	437.60	5.90	10.05	-	-	-	-	-	-	-	-
HLA-DRB1*08:02	1	14	30	17	Consensus (smm/nn/sturniolo)	LLLAAVAVSSDVSGEEE	5.9	10.05	-	-	-	-	LLAAVAVSS	1257.00	5.90	10.05	VAVSSDVSG	231.70	19.00	32.36	-	-	-	-	LLLAAVAVS	2.90	4.20	7.15
HLA-DRB1*04:01	1	113	124	12	Consensus (smm/nn/sturniolo)	PCVVISNNTFIG	3.4	10.08	-	-	-	-	VVISNNTFI	959.00	16.00	47.44	VVISNNTFI	187.50	3.40	10.08	-	-	-	-	VVISNNTFI	4.30	0.49	1.45
HLA-DRB3*01:01	1	30	41	12	Consensus (comb.lib./smm/nn)	EEIVSDEYDYTT	3.4	10.08	IVSDEYDYT	2.65	8.10	24.02	IVSDEYDYT	319.00	1.70	5.04	IVSDEYDYT	150.80	3.40	10.08	-	-	-	-	-	-	-	-
HLA-DQA1*04:01/DQB1*04:02	1	23	36	14	Consensus (comb.lib./smm/nn)	SDVSGEEEEIVSDE	9.4	10.12	VSGEEEEIV	0.36	3.60	3.88	SDVSGEEEE	1564.00	9.40	10.12	EEEEIVSDE	841.70	9.40	10.12	-	-	-	-	-	-	-	-
HLA-DQA1*05:01/DQB1*02:01	1	36	49	14	Consensus (comb.lib./smm/nn)	EYDYTTPDLDAYTP	9.4	10.12	DYTTPDLDA	249233.15	68.00	73.22	YTTPDLDAY	1267.00	9.40	10.12	YDYTTPDLD	427.70	8.60	9.26	-	-	-	-	-	-	-	-
HLA-DRB1*04:05	1	12	25	14	Consensus (smm/nn/sturniolo)	AHLLLAAVAVSSDV	9.4	10.12	-	-	-	-	LAAVAVSSD	222.00	6.10	6.57	LAAVAVSSD	345.10	16.00	17.23	-	-	-	-	LLLAAVAVS	2.60	9.40	10.12
HLA-DRB1*04:05	1	13	26	14	Consensus (smm/nn/sturniolo)	HLLLAAVAVSSDVS	9.4	10.12	-	-	-	-	LAAVAVSSD	225.00	6.30	6.78	LAAVAVSSD	466.90	20.00	21.54	-	-	-	-	LLLAAVAVS	2.60	9.40	10.12
HLA-DRB1*04:05	1	11	24	14	Consensus (smm/nn/sturniolo)	LAHLLLAAVAVSSD	9.4	10.12	-	-	-	-	LAHLLLAAV	197.00	5.40	5.81	LAAVAVSSD	361.60	17.00	18.31	-	-	-	-	LLLAAVAVS	2.60	9.40	10.12
HLA-DRB1*04:05	1	10	23	14	Consensus (smm/nn/sturniolo)	LLAHLLLAAVAVSS	9.4	10.12	-	-	-	-	LAHLLLAAV	251.00	7.10	7.65	LLLAAVAVS	493.40	21.00	22.61	-	-	-	-	LLLAAVAVS	2.60	9.40	10.12
HLA-DRB1*04:05	1	14	27	14	Consensus (smm/nn/sturniolo)	LLLAAVAVSSDVSG	9.4	10.12	-	-	-	-	LAAVAVSSD	275.00	7.90	8.51	LAAVAVSSD	721.80	27.00	29.07	-	-	-	-	LLLAAVAVS	2.60	9.40	10.12
HLA-DRB1*04:05	1	9	22	14	Consensus (smm/nn/sturniolo)	RLLAHLLLAAVAVS	9.4	10.12	-	-	-	-	LAHLLLAAV	111.00	2.50	2.69	LAHLLLAAV	432.90	19.00	20.46	-	-	-	-	LLLAAVAVS	2.60	9.40	10.12
HLA-DQA1*01:02/DQB1*06:02	1	7	19	13	Consensus (comb.lib./smm/nn)	STRLLAHLLLAAV	6.5	10.14	LLAHLLLAA	1.26	9.50	14.81	LLAHLLLAA	94.00	0.80	1.25	LLAHLLLAA	668.00	6.50	10.14	-	-	-	-	-	-	-	-
HLA-DQA1*05:01/DQB1*02:01	1	22	34	13	Consensus (comb.lib./smm/nn)	SSDVSGEEEEIVS	6.5	10.14	VSGEEEEIV	1.43	15.00	23.39	DVSGEEEEI	1280.00	6.50	10.14	VSGEEEEIV	420.20	6.00	9.36	-	-	-	-	-	-	-	-
HLA-DQA1*05:01/DQB1*03:01	1	15	30	16	Consensus (comb.lib./smm/nn)	LLAAVAVSSDVSGEEE	8.8	10.16	LAAVAVSSD	158.40	46.00	53.10	LLAAVAVSS	41.00	1.30	1.50	LLAAVAVSS	94.00	8.80	10.16	-	-	-	-	-	-	-	-
HLA-DRB3*01:01	1	27	42	16	Consensus (comb.lib./smm/nn)	GEEEEIVSDEYDYTTP	8.8	10.16	IVSDEYDYT	2.65	16.00	18.47	IVSDEYDYT	948.00	5.10	5.89	IVSDEYDYT	377.50	8.80	10.16	-	-	-	-	-	-	-	-
HLA-DRB4*01:01	1	6	21	16	Consensus (comb.lib./smm/nn)	HSTRLLAHLLLAAVAV	8.8	10.16	TRLLAHLLL	4.56	17.00	19.62	TRLLAHLLL	485.00	5.50	6.35	STRLLAHLL	126.50	8.80	10.16	-	-	-	-	-	-	-	-
HLA-DQA1*04:01/DQB1*04:02	1	23	39	17	Consensus (comb.lib./smm/nn)	SDVSGEEEEIVSDEYDY	6	10.22	VSGEEEEIV	0.36	5.40	9.20	EEEEIVSDE	3073.00	12.00	20.44	EEEEIVSDE	444.00	6.00	10.22	-	-	-	-	-	-	-	-
HLA-DRB1*08:02	1	13	29	17	Consensus (smm/nn/sturniolo)	HLLLAAVAVSSDVSGEE	6	10.22	-	-	-	-	LLAAVAVSS	1265.00	6.00	10.22	VAVSSDVSG	167.80	14.00	23.85	-	-	-	-	LLLAAVAVS	2.90	4.20	7.15
HLA-DRB1*13:02	1	115	131	17	Consensus (smm/nn/sturniolo)	VVISNNTFIGMPDHSNF	6	10.22	-	-	-	-	VVISNNTFI	55.00	0.25	0.43	VISNNTFIG	39.90	6.00	10.22	-	-	-	-	VISNNTFIG	2.20	20.00	34.06
HLA-DRB3*01:01	1	31	44	14	Consensus (comb.lib./smm/nn)	EIVSDEYDYTTPDL	9.5	10.23	IVSDEYDYT	2.65	12.00	12.92	IVSDEYDYT	945.00	9.50	10.23	IVSDEYDYT	232.10	7.90	8.51	-	-	-	-	-	-	-	-
HLA-DQA1*04:01/DQB1*04:02	1	26	41	16	Consensus (comb.lib./smm/nn)	SGEEEEIVSDEYDYTT	8.9	10.27	IVSDEYDYT	0.01	0.01	0.01	EEEEIVSDE	3499.00	13.00	15.01	EEEEIVSDE	641.60	8.90	10.27	-	-	-	-	-	-	-	-
HLA-DRB1*04:01	1	84	99	16	Consensus (smm/nn/sturniolo)	PYGVIAVNCTMSCLNL	8.9	10.27	-	-	-	-	YGVIAVNCT	3033.00	48.00	55.41	IAVNCTMSC	255.70	8.90	10.27	-	-	-	-	IAVNCTMSC	3.10	5.50	6.35
HLA-DPA1*01:03/DPB1*02:01	1	6	18	13	Consensus (comb.lib./smm/nn)	HSTRLLAHLLLAA	6.6	10.29	TRLLAHLLL	0.38	4.70	7.33	RLLAHLLLA	436.00	6.60	10.29	LLAHLLLAA	848.10	17.00	26.51	-	-	-	-	-	-	-	-
HLA-DPA1*01:03/DPB1*02:01	1	7	19	13	Consensus (comb.lib./smm/nn)	STRLLAHLLLAAV	6.6	10.29	TRLLAHLLL	0.38	4.70	7.33	LLAHLLLAA	439.00	6.60	10.29	LAHLLLAAV	611.50	14.00	21.83	-	-	-	-	-	-	-	-
HLA-DPA1*02:01/DPB1*05:01	1	5	17	13	Consensus (comb.lib./smm/nn)	THSTRLLAHLLLA	6.6	10.29	RLLAHLLLA	0.10	0.66	1.03	TRLLAHLLL	3516.00	18.00	28.07	TRLLAHLLL	2730.30	6.60	10.29	-	-	-	-	-	-	-	-
HLA-DRB1*01:01	1	44	56	13	Consensus (comb.lib./smm/nn)	LDAYTPIPGARRP	6.6	10.29	AYTPIPGAR	0.07	5.90	9.20	YTPIPGARR	57.00	6.60	10.29	YTPIPGARR	333.20	45.00	70.17	-	-	-	-	-	-	-	-
HLA-DRB1*15:01	1	6	18	13	Consensus (smm/nn/sturniolo)	HSTRLLAHLLLAA	6.6	10.29	-	-	-	-	TRLLAHLLL	542.00	12.00	18.71	STRLLAHLL	145.10	6.60	10.29	-	-	-	-	LLAHLLLAA	4.20	4.70	7.33
HLA-DPA1*01:03/DPB1*02:01	1	8	21	14	Consensus (comb.lib./smm/nn)	TRLLAHLLLAAVAV	9.6	10.34	HLLLAAVAV	0.27	4.90	5.28	LLAHLLLAA	496.00	9.60	10.34	LAHLLLAAV	386.30	13.00	14.00	-	-	-	-	-	-	-	-
HLA-DQA1*04:01/DQB1*04:02	1	16	29	14	Consensus (comb.lib./smm/nn)	LAAVAVSSDVSGEE	9.6	10.34	LAAVAVSSD	20.72	13.00	14.00	LAAVAVSSD	1324.00	7.50	8.08	LAAVAVSSD	854.20	9.60	10.34	-	-	-	-	-	-	-	-
HLA-DQA1*01:02/DQB1*06:02	1	2	13	12	Consensus (comb.lib./smm/nn)	KSPTHSTRLLAH	3.5	10.38	SPTHSTRLL	6500.38	48.00	142.33	PTHSTRLLA	347.00	3.40	10.08	THSTRLLAH	834.80	3.50	10.38	-	-	-	-	-	-	-	-
HLA-DQA1*03:01/DQB1*03:02	1	60	76	17	Consensus (comb.lib./smm/nn)	LGSLELGSEEEYGTEVC	6.1	10.39	GSEEEYGTE	1918.30	62.00	105.60	SLELGSEEE	1173.00	2.00	3.41	SLELGSEEE	724.10	6.10	10.39	-	-	-	-	-	-	-	-
HLA-DQA1*04:01/DQB1*04:02	1	20	36	17	Consensus (comb.lib./smm/nn)	AVSSDVSGEEEEIVSDE	6.1	10.39	VSGEEEEIV	0.36	5.40	9.20	VSSDVSGEE	2431.00	8.00	13.63	EEEEIVSDE	448.20	6.10	10.39	-	-	-	-	-	-	-	-
HLA-DRB1*04:01	1	12	27	16	Consensus (smm/nn/sturniolo)	AHLLLAAVAVSSDVSG	9	10.39	-	-	-	-	LLAAVAVSS	324.00	2.90	3.35	LLLAAVAVS	1353.10	36.00	41.55	-	-	-	-	LLLAAVAVS	2.60	9.00	10.39
HLA-DRB1*04:01	1	13	28	16	Consensus (smm/nn/sturniolo)	HLLLAAVAVSSDVSGE	9	10.39	-	-	-	-	LLAAVAVSS	342.00	3.20	3.69	VAVSSDVSG	1283.70	34.00	39.25	-	-	-	-	LLLAAVAVS	2.60	9.00	10.39
HLA-DRB1*04:01	1	11	26	16	Consensus (smm/nn/sturniolo)	LAHLLLAAVAVSSDVS	9	10.39	-	-	-	-	LLAAVAVSS	308.00	2.60	3.00	LLLAAVAVS	1787.90	43.00	49.63	-	-	-	-	LLLAAVAVS	2.60	9.00	10.39
HLA-DRB1*04:01	1	10	25	16	Consensus (smm/nn/sturniolo)	LLAHLLLAAVAVSSDV	9	10.39	-	-	-	-	LLAAVAVSS	310.00	2.70	3.12	LLLAAVAVS	1803.30	43.00	49.63	-	-	-	-	LLLAAVAVS	2.60	9.00	10.39
HLA-DRB1*04:01	1	14	29	16	Consensus (smm/nn/sturniolo)	LLLAAVAVSSDVSGEE	9	10.39	-	-	-	-	LLAAVAVSS	341.00	3.20	3.69	VAVSSDVSG	1399.90	37.00	42.71	-	-	-	-	LLLAAVAVS	2.60	9.00	10.39
HLA-DRB1*04:01	1	9	24	16	Consensus (smm/nn/sturniolo)	RLLAHLLLAAVAVSSD	9	10.39	-	-	-	-	LLAAVAVSS	317.00	2.80	3.23	LLLAAVAVS	1251.50	34.00	39.25	-	-	-	-	LLLAAVAVS	2.60	9.00	10.39
HLA-DRB1*04:01	1	8	23	16	Consensus (smm/nn/sturniolo)	TRLLAHLLLAAVAVSS	9	10.39	-	-	-	-	LAHLLLAAV	316.00	2.80	3.23	LLLAAVAVS	922.00	27.00	31.17	-	-	-	-	LLLAAVAVS	2.60	9.00	10.39
HLA-DRB3*02:02	1	81	97	17	NetMHCIIpan	LQTPYGVIAVNCTMSCL	6.1	10.39	-	-	-	-	-	-	-	-	-	-	-	-	IAVNCTMSC	389.06	6.10	10.39	-	-	-	-
HLA-DRB5*01:01	1	47	63	17	Consensus (smm/nn/sturniolo)	YTPIPGARRPSLNLGSL	6.1	10.39	-	-	-	-	YTPIPGARR	89.00	2.40	4.09	YTPIPGARR	36.60	6.70	11.41	-	-	-	-	YTPIPGARR	3.80	6.10	10.39
HLA-DPA1*02:01/DPB1*05:01	1	7	22	16	Consensus (comb.lib./smm/nn)	STRLLAHLLLAAVAVS	9.1	10.50	RLLAHLLLA	0.10	0.91	1.05	LLAHLLLAA	5320.00	20.00	23.09	TRLLAHLLL	262.10	9.10	10.50	-	-	-	-	-	-	-	-
HLA-DPA1*02:01/DPB1*05:01	1	5	20	16	Consensus (comb.lib./smm/nn)	THSTRLLAHLLLAAVA	9.1	10.50	RLLAHLLLA	0.10	0.91	1.05	LLAHLLLAA	5385.00	21.00	24.24	TRLLAHLLL	264.20	9.10	10.50	-	-	-	-	-	-	-	-
HLA-DPA1*02:01/DPB1*14:01	1	9	24	16	NetMHCIIpan	RLLAHLLLAAVAVSSD	9.1	10.50	-	-	-	-	-	-	-	-	-	-	-	-	LLAAVAVSS	1066.32	9.10	10.50	-	-	-	-
HLA-DRB1*13:02	1	146	161	16	Consensus (smm/nn/sturniolo)	DNNCTWCIKFPQANMV	9.1	10.50	-	-	-	-	WCIKFPQAN	590.00	7.40	8.54	IKFPQANMV	78.30	9.10	10.50	-	-	-	-	WCIKFPQAN	1.80	26.00	30.01
HLA-DPA1*03:01/DPB1*04:02	1	96	109	14	Consensus (comb.lib./smm/nn)	CLNLDAETVLKPLK	9.8	10.55	LDAETVLKP	12206.32	67.00	72.15	LDAETVLKP	451.00	9.20	9.91	NLDAETVLK	342.80	9.80	10.55	-	-	-	-	-	-	-	-
HLA-DQA1*04:01/DQB1*04:02	1	57	70	14	Consensus (comb.lib./smm/nn)	SLNLGSLELGSEEE	9.8	10.55	NLGSLELGS	90701.45	62.00	66.76	GSLELGSEE	1623.00	9.80	10.55	SLELGSEEE	375.90	3.40	3.66	-	-	-	-	-	-	-	-
HLA-DQA1*03:01/DQB1*03:02	1	56	72	17	Consensus (comb.lib./smm/nn)	PSLNLGSLELGSEEEYG	6.2	10.56	NLGSLELGS	1993.07	62.00	105.60	SLELGSEEE	1148.00	1.90	3.24	SLELGSEEE	728.80	6.20	10.56	-	-	-	-	-	-	-	-
HLA-DRB1*01:01	1	45	57	13	Consensus (comb.lib./smm/nn)	DAYTPIPGARRPS	6.8	10.60	AYTPIPGAR	0.07	5.90	9.20	YTPIPGARR	59.00	6.80	10.60	YTPIPGARR	502.30	52.00	81.09	-	-	-	-	-	-	-	-
HLA-DRB1*15:01	1	7	19	13	Consensus (smm/nn/sturniolo)	STRLLAHLLLAAV	6.8	10.60	-	-	-	-	LLAHLLLAA	328.00	6.80	10.60	LLAHLLLAA	209.10	9.10	14.19	-	-	-	-	LLAHLLLAA	4.20	4.70	7.33
HLA-DRB4*01:01	1	4	16	13	Consensus (comb.lib./smm/nn)	PTHSTRLLAHLLL	6.8	10.60	TRLLAHLLL	4.56	11.00	17.15	STRLLAHLL	333.00	5.90	9.20	STRLLAHLL	232.30	6.80	10.60	-	-	-	-	-	-	-	-
HLA-DQA1*03:01/DQB1*03:02	1	14	29	16	Consensus (comb.lib./smm/nn)	LLLAAVAVSSDVSGEE	9.2	10.62	LLLAAVAVS	2.03	21.00	24.24	LAAVAVSSD	2844.00	9.20	10.62	AVSSDVSGE	833.50	7.90	9.12	-	-	-	-	-	-	-	-
HLA-DPA1*03:01/DPB1*04:02	1	1	18	18	Consensus (comb.lib./smm/nn)	MKSPTHSTRLLAHLLLAA	3.6	10.65	PTHSTRLLA	0.50	6.60	19.53	RLLAHLLLA	272.00	3.60	10.65	RLLAHLLLA	28.50	2.70	7.99	-	-	-	-	-	-	-	-
HLA-DQA1*03:01/DQB1*03:02	1	21	38	18	Consensus (comb.lib./smm/nn)	VSSDVSGEEEEIVSDEYD	3.6	10.65	DVSGEEEEI	0.31	17.00	50.31	SSDVSGEEE	837.00	0.96	2.84	EEEEIVSDE	468.90	3.60	10.65	-	-	-	-	-	-	-	-
HLA-DRB1*01:01	1	3	20	18	Consensus (comb.lib./smm/nn)	SPTHSTRLLAHLLLAAVA	3.6	10.65	AHLLLAAVA	0.01	0.01	0.03	LAHLLLAAV	38.00	3.60	10.65	STRLLAHLL	133.20	16.00	47.35	-	-	-	-	-	-	-	-
HLA-DQA1*03:01/DQB1*03:02	1	23	36	14	Consensus (comb.lib./smm/nn)	SDVSGEEEEIVSDE	9.9	10.66	DVSGEEEEI	0.31	11.00	11.84	SDVSGEEEE	1106.00	5.50	5.92	EEEEIVSDE	848.40	9.90	10.66	-	-	-	-	-	-	-	-
HLA-DRB1*12:01	1	149	162	14	Consensus (smm/nn)	CTWCIKFPQANMVV	9.9	10.66	-	-	-	-	IKFPQANMV	348.00	1.80	1.94	IKFPQANMV	682.20	18.00	19.38	-	-	-	-	-	-	-	-
HLA-DRB3*01:01	1	93	106	14	Consensus (comb.lib./smm/nn)	TMSCLNLDAETVLK	9.9	10.66	CLNLDAETV	2384.74	39.00	42.00	LNLDAETVL	468.00	4.50	4.85	LNLDAETVL	322.00	9.90	10.66	-	-	-	-	-	-	-	-
HLA-DPA1*01:03/DPB1*04:01	1	9	20	12	NetMHCIIpan	RLLAHLLLAAVA	3.6	10.68	-	-	-	-	-	-	-	-	-	-	-	-	LLAHLLLAA	863.06	3.60	10.68	-	-	-	-
HLA-DQA1*03:01/DQB1*03:02	1	20	31	12	Consensus (comb.lib./smm/nn)	AVSSDVSGEEEE	3.6	10.68	AVSSDVSGE	3.45	13.00	38.55	SSDVSGEEE	362.00	0.31	0.92	SSDVSGEEE	546.00	3.60	10.68	-	-	-	-	-	-	-	-
HLA-DRB4*01:01	1	6	17	12	Consensus (comb.lib./smm/nn)	HSTRLLAHLLLA	3.6	10.68	TRLLAHLLL	4.56	9.00	26.69	TRLLAHLLL	320.00	3.60	10.68	STRLLAHLL	194.90	2.90	8.60	-	-	-	-	-	-	-	-
HLA-DQA1*03:01/DQB1*03:02	1	25	41	17	Consensus (comb.lib./smm/nn)	VSGEEEEIVSDEYDYTT	6.3	10.73	GEEEEIVSD	5.37	27.00	45.99	EEIVSDEYD	1944.00	5.30	9.03	EEEEIVSDE	739.70	6.30	10.73	-	-	-	-	-	-	-	-
HLA-DPA1*01:03/DPB1*04:01	1	5	17	13	NetMHCIIpan	THSTRLLAHLLLA	6.9	10.76	-	-	-	-	-	-	-	-	-	-	-	-	RLLAHLLLA	911.50	6.90	10.76	-	-	-	-
HLA-DRB1*04:01	1	10	22	13	Consensus (smm/nn/sturniolo)	LLAHLLLAAVAVS	6.9	10.76	-	-	-	-	HLLLAAVAV	359.00	6.90	10.76	LLLAAVAVS	858.60	23.00	35.87	-	-	-	-	LLLAAVAVS	2.60	5.80	9.04
HLA-DRB3*02:02	1	111	123	13	NetMHCIIpan	ETPCVVISNNTFI	6.9	10.76	-	-	-	-	-	-	-	-	-	-	-	-	VVISNNTFI	927.60	6.90	10.76	-	-	-	-
HLA-DQA1*01:01/DQB1*05:01	1	9	22	14	Consensus (comb.lib./smm/nn)	RLLAHLLLAAVAVS	10	10.77	HLLLAAVAV	132.79	22.00	23.69	LAHLLLAAV	2629.00	10.00	10.77	LLAHLLLAA	913.00	9.20	9.91	-	-	-	-	-	-	-	-
HLA-DRB1*13:02	1	102	115	14	Consensus (smm/nn/sturniolo)	ETVLKPLKNETPCV	10	10.77	-	-	-	-	VLKPLKNET	306.00	6.60	7.11	PLKNETPCV	119.70	10.00	10.77	-	-	-	-	VLKPLKNET	-0.60	63.00	67.84
HLA-DRB3*02:02	1	110	123	14	NetMHCIIpan	NETPCVVISNNTFI	10	10.77	-	-	-	-	-	-	-	-	-	-	-	-	VVISNNTFI	830.32	10.00	10.77	-	-	-	-
HLA-DQA1*04:01/DQB1*04:02	1	17	32	16	Consensus (comb.lib./smm/nn)	AAVAVSSDVSGEEEEI	9.4	10.85	DVSGEEEEI	77.23	23.00	26.55	VSSDVSGEE	2929.00	9.40	10.85	SSDVSGEEE	430.90	5.20	6.00	-	-	-	-	-	-	-	-
HLA-DQA1*05:01/DQB1*02:01	1	21	36	16	Consensus (comb.lib./smm/nn)	VSSDVSGEEEEIVSDE	9.4	10.85	VSGEEEEIV	1.43	21.00	24.24	DVSGEEEEI	2324.00	9.40	10.85	SSDVSGEEE	123.50	4.00	4.62	-	-	-	-	-	-	-	-
HLA-DQA1*03:01/DQB1*03:02	1	20	37	18	Consensus (comb.lib./smm/nn)	AVSSDVSGEEEEIVSDEY	3.7	10.95	DVSGEEEEI	0.31	17.00	50.31	SSDVSGEEE	883.00	1.10	3.26	EEEEIVSDE	478.50	3.70	10.95	-	-	-	-	-	-	-	-
HLA-DQA1*05:01/DQB1*03:01	1	12	29	18	Consensus (comb.lib./smm/nn)	AHLLLAAVAVSSDVSGEE	3.7	10.95	LLLAAVAVS	0.04	3.70	10.95	LLAAVAVSS	34.00	1.20	3.55	LLAAVAVSS	44.30	6.60	19.53	-	-	-	-	-	-	-	-
HLA-DQA1*05:01/DQB1*03:01	1	13	30	18	Consensus (comb.lib./smm/nn)	HLLLAAVAVSSDVSGEEE	3.7	10.95	LLLAAVAVS	0.04	3.70	10.95	LLAAVAVSS	36.00	1.30	3.85	LLAAVAVSS	53.90	8.20	24.27	-	-	-	-	-	-	-	-
HLA-DQA1*05:01/DQB1*03:01	1	6	23	18	Consensus (comb.lib./smm/nn)	HSTRLLAHLLLAAVAVSS	3.7	10.95	LLLAAVAVS	0.04	3.70	10.95	LLLAAVAVS	41.00	1.70	5.03	LLLAAVAVS	76.10	12.00	35.52	-	-	-	-	-	-	-	-
HLA-DQA1*05:01/DQB1*03:01	1	11	28	18	Consensus (comb.lib./smm/nn)	LAHLLLAAVAVSSDVSGE	3.7	10.95	LLLAAVAVS	0.04	3.70	10.95	LLAAVAVSS	33.00	1.10	3.26	LLAAVAVSS	43.00	6.40	18.94	-	-	-	-	-	-	-	-
HLA-DQA1*05:01/DQB1*03:01	1	10	27	18	Consensus (comb.lib./smm/nn)	LLAHLLLAAVAVSSDVSG	3.7	10.95	LLLAAVAVS	0.04	3.70	10.95	LLAAVAVSS	33.00	1.10	3.26	LLAAVAVSS	39.50	5.70	16.87	-	-	-	-	-	-	-	-
HLA-DQA1*05:01/DQB1*03:01	1	14	31	18	Consensus (comb.lib./smm/nn)	LLLAAVAVSSDVSGEEEE	3.7	10.95	LLLAAVAVS	0.04	3.70	10.95	LLAAVAVSS	36.00	1.30	3.85	LLAAVAVSS	63.20	9.70	28.71	-	-	-	-	-	-	-	-
HLA-DQA1*05:01/DQB1*03:01	1	9	26	18	Consensus (comb.lib./smm/nn)	RLLAHLLLAAVAVSSDVS	3.7	10.95	LLLAAVAVS	0.04	3.70	10.95	LLAAVAVSS	34.00	1.20	3.55	LLAAVAVSS	42.30	6.20	18.35	-	-	-	-	-	-	-	-
HLA-DQA1*05:01/DQB1*03:01	1	7	24	18	Consensus (comb.lib./smm/nn)	STRLLAHLLLAAVAVSSD	3.7	10.95	LLLAAVAVS	0.04	3.70	10.95	LLAAVAVSS	39.00	1.60	4.74	LLAAVAVSS	54.90	8.40	24.86	-	-	-	-	-	-	-	-
HLA-DQA1*05:01/DQB1*03:01	1	8	25	18	Consensus (comb.lib./smm/nn)	TRLLAHLLLAAVAVSSDV	3.7	10.95	LLLAAVAVS	0.04	3.70	10.95	LLAAVAVSS	37.00	1.40	4.14	LLAAVAVSS	47.20	7.20	21.31	-	-	-	-	-	-	-	-
HLA-DPA1*01:03/DPB1*04:01	1	3	18	16	NetMHCIIpan	SPTHSTRLLAHLLLAA	9.5	10.97	-	-	-	-	-	-	-	-	-	-	-	-	RLLAHLLLA	352.04	9.50	10.97	-	-	-	-
HLA-DRB1*04:01	1	114	125	12	Consensus (smm/nn/sturniolo)	CVVISNNTFIGM	3.7	10.97	-	-	-	-	VISNNTFIG	1284.00	21.00	62.27	VVISNNTFI	210.10	3.70	10.97	-	-	-	-	VVISNNTFI	4.30	0.49	1.45
HLA-DPA1*01:03/DPB1*02:01	1	4	18	15	Consensus (comb.lib./smm/nn)	PTHSTRLLAHLLLAA	11	11.00	TRLLAHLLL	0.38	6.20	6.20	RLLAHLLLA	435.00	11.00	11.00	LLAHLLLAA	789.70	24.00	24.00	-	-	-	-	-	-	-	-
HLA-DPA1*01:03/DPB1*02:01	1	7	21	15	Consensus (comb.lib./smm/nn)	STRLLAHLLLAAVAV	11	11.00	HLLLAAVAV	0.27	5.60	5.60	LLAHLLLAA	423.00	11.00	11.00	LAHLLLAAV	375.20	15.00	15.00	-	-	-	-	-	-	-	-
HLA-DPA1*01:03/DPB1*02:01	1	5	19	15	Consensus (comb.lib./smm/nn)	THSTRLLAHLLLAAV	11	11.00	TRLLAHLLL	0.38	6.20	6.20	LLAHLLLAA	414.00	11.00	11.00	LLAHLLLAA	579.60	20.00	20.00	-	-	-	-	-	-	-	-
HLA-DPA1*02:01/DPB1*14:01	1	12	26	15	NetMHCIIpan	AHLLLAAVAVSSDVS	11	11.00	-	-	-	-	-	-	-	-	-	-	-	-	LLAAVAVSS	1677.88	11.00	11.00	-	-	-	-
HLA-DPA1*03:01/DPB1*04:02	1	2	16	15	Consensus (comb.lib./smm/nn)	KSPTHSTRLLAHLLL	11	11.00	PTHSTRLLA	0.50	4.80	4.80	THSTRLLAH	686.00	17.00	17.00	THSTRLLAH	228.30	11.00	11.00	-	-	-	-	-	-	-	-
HLA-DQA1*01:01/DQB1*05:01	1	145	159	15	Consensus (comb.lib./smm/nn)	GDNNCTWCIKFPQAN	11	11.00	NCTWCIKFP	1.91	6.70	6.70	NCTWCIKFP	2314.00	11.00	11.00	NNCTWCIKF	3038.50	33.00	33.00	-	-	-	-	-	-	-	-
HLA-DQA1*03:01/DQB1*03:02	1	61	75	15	Consensus (comb.lib./smm/nn)	GSLELGSEEEYGTEV	11	11.00	GSEEEYGTE	1918.30	54.00	54.00	SLELGSEEE	1185.00	8.10	8.10	SLELGSEEE	972.10	11.00	11.00	-	-	-	-	-	-	-	-
HLA-DQA1*04:01/DQB1*04:02	1	58	72	15	Consensus (comb.lib./smm/nn)	LNLGSLELGSEEEYG	11	11.00	ELGSEEEYG	83911.68	66.00	66.00	SLELGSEEE	1469.00	11.00	11.00	SLELGSEEE	455.80	5.20	5.20	-	-	-	-	-	-	-	-
HLA-DQA1*04:01/DQB1*04:02	1	57	71	15	Consensus (comb.lib./smm/nn)	SLNLGSLELGSEEEY	11	11.00	NLGSLELGS	90701.45	66.00	66.00	SLELGSEEE	1451.00	11.00	11.00	SLELGSEEE	358.90	3.70	3.70	-	-	-	-	-	-	-	-
HLA-DQA1*05:01/DQB1*02:01	1	35	49	15	Consensus (comb.lib./smm/nn)	DEYDYTTPDLDAYTP	11	11.00	DYTTPDLDA	249233.15	72.00	72.00	YTTPDLDAY	1112.00	11.00	11.00	YDYTTPDLD	237.40	6.20	6.20	-	-	-	-	-	-	-	-
HLA-DRB1*01:01	1	43	57	15	Consensus (comb.lib./smm/nn)	DLDAYTPIPGARRPS	11	11.00	AYTPIPGAR	0.07	7.90	7.90	YTPIPGARR	55.00	11.00	11.00	YTPIPGARR	284.70	44.00	44.00	-	-	-	-	-	-	-	-
HLA-DRB1*01:01	1	2	16	15	Consensus (comb.lib./smm/nn)	KSPTHSTRLLAHLLL	11	11.00	STRLLAHLL	0.01	0.01	0.01	STRLLAHLL	52.00	11.00	11.00	STRLLAHLL	34.90	12.00	12.00	-	-	-	-	-	-	-	-
HLA-DRB1*01:01	1	42	56	15	Consensus (comb.lib./smm/nn)	PDLDAYTPIPGARRP	11	11.00	AYTPIPGAR	0.07	7.90	7.90	YTPIPGARR	56.00	11.00	11.00	YTPIPGARR	372.30	49.00	49.00	-	-	-	-	-	-	-	-
HLA-DRB1*01:01	1	41	55	15	Consensus (comb.lib./smm/nn)	TPDLDAYTPIPGARR	11	11.00	AYTPIPGAR	0.07	7.90	7.90	DAYTPIPGA	53.00	11.00	11.00	YTPIPGARR	518.90	56.00	56.00	-	-	-	-	-	-	-	-
HLA-DRB1*04:01	1	111	125	15	Consensus (smm/nn/sturniolo)	ETPCVVISNNTFIGM	11	11.00	-	-	-	-	CVVISNNTF	693.00	25.00	25.00	VVISNNTFI	232.60	11.00	11.00	-	-	-	-	VVISNNTFI	4.30	0.78	0.78
HLA-DRB1*04:01	1	14	28	15	Consensus (smm/nn/sturniolo)	LLLAAVAVSSDVSGE	11	11.00	-	-	-	-	LLAAVAVSS	335.00	11.00	11.00	VAVSSDVSG	756.50	27.00	27.00	-	-	-	-	LLLAAVAVS	2.60	8.00	8.00
HLA-DRB1*04:01	1	85	99	15	Consensus (smm/nn/sturniolo)	YGVIAVNCTMSCLNL	11	11.00	-	-	-	-	IAVNCTMSC	1542.00	48.00	48.00	IAVNCTMSC	228.10	11.00	11.00	-	-	-	-	IAVNCTMSC	3.10	4.70	4.70
HLA-DRB1*04:05	1	12	26	15	Consensus (smm/nn/sturniolo)	AHLLLAAVAVSSDVS	11	11.00	-	-	-	-	LAAVAVSSD	220.00	7.80	7.80	LAAVAVSSD	440.10	21.00	21.00	-	-	-	-	LLLAAVAVS	2.60	11.00	11.00
HLA-DRB1*04:05	1	13	27	15	Consensus (smm/nn/sturniolo)	HLLLAAVAVSSDVSG	11	11.00	-	-	-	-	LAAVAVSSD	225.00	8.00	8.00	LAAVAVSSD	680.50	28.00	28.00	-	-	-	-	LLLAAVAVS	2.60	11.00	11.00
HLA-DRB1*04:05	1	11	25	15	Consensus (smm/nn/sturniolo)	LAHLLLAAVAVSSDV	11	11.00	-	-	-	-	LAAVAVSSD	192.00	6.60	6.60	LAAVAVSSD	402.30	20.00	20.00	-	-	-	-	LLLAAVAVS	2.60	11.00	11.00
HLA-DRB1*04:05	1	10	24	15	Consensus (smm/nn/sturniolo)	LLAHLLLAAVAVSSD	11	11.00	-	-	-	-	LAHLLLAAV	192.00	6.60	6.60	LLLAAVAVS	435.20	21.00	21.00	-	-	-	-	LLLAAVAVS	2.60	11.00	11.00
HLA-DRB1*04:05	1	14	28	15	Consensus (smm/nn/sturniolo)	LLLAAVAVSSDVSGE	11	11.00	-	-	-	-	LAAVAVSSD	275.00	11.00	11.00	LAAVAVSSD	849.90	32.00	32.00	-	-	-	-	LLLAAVAVS	2.60	11.00	11.00
HLA-DRB1*04:05	1	9	23	15	Consensus (smm/nn/sturniolo)	RLLAHLLLAAVAVSS	11	11.00	-	-	-	-	LAHLLLAAV	107.00	2.80	2.80	LAHLLLAAV	485.10	22.00	22.00	-	-	-	-	LLLAAVAVS	2.60	11.00	11.00
HLA-DRB1*04:05	1	8	22	15	Consensus (smm/nn/sturniolo)	TRLLAHLLLAAVAVS	11	11.00	-	-	-	-	LAHLLLAAV	109.00	2.90	2.90	LAHLLLAAV	507.80	23.00	23.00	-	-	-	-	LLLAAVAVS	2.60	11.00	11.00
HLA-DRB3*02:02	1	104	118	15	NetMHCIIpan	VLKPLKNETPCVVIS	11	11.00	-	-	-	-	-	-	-	-	-	-	-	-	PLKNETPCV	675.80	11.00	11.00	-	-	-	-
HLA-DRB4*01:01	1	8	22	15	Consensus (comb.lib./smm/nn)	TRLLAHLLLAAVAVS	11	11.00	TRLLAHLLL	4.56	16.00	16.00	LAHLLLAAV	243.00	6.40	6.40	LLAHLLLAA	176.90	11.00	11.00	-	-	-	-	-	-	-	-
HLA-DQA1*03:01/DQB1*03:02	1	18	34	17	Consensus (comb.lib./smm/nn)	AVAVSSDVSGEEEEIVS	6.5	11.07	DVSGEEEEI	0.31	15.00	25.55	SSDVSGEEE	984.00	1.20	2.04	AVSSDVSGE	749.60	6.50	11.07	-	-	-	-	-	-	-	-
HLA-DQA1*04:01/DQB1*04:02	1	17	33	17	Consensus (comb.lib./smm/nn)	AAVAVSSDVSGEEEEIV	6.5	11.07	VSGEEEEIV	0.36	5.40	9.20	VSSDVSGEE	2908.00	11.00	18.74	SSDVSGEEE	471.90	6.50	11.07	-	-	-	-	-	-	-	-
HLA-DQA1*05:01/DQB1*02:01	1	56	72	17	Consensus (comb.lib./smm/nn)	PSLNLGSLELGSEEEYG	6.5	11.07	SLNLGSLEL	8.22	30.00	51.10	LELGSEEEY	1728.00	6.50	11.07	SLELGSEEE	148.40	5.80	9.88	-	-	-	-	-	-	-	-
HLA-DQA1*04:01/DQB1*04:02	1	20	35	16	Consensus (comb.lib./smm/nn)	AVSSDVSGEEEEIVSD	9.6	11.08	VSGEEEEIV	0.36	4.60	5.31	VSSDVSGEE	3167.00	11.00	12.70	SSDVSGEEE	692.90	9.60	11.08	-	-	-	-	-	-	-	-
HLA-DRB1*12:01	1	3	18	16	Consensus (smm/nn)	SPTHSTRLLAHLLLAA	9.6	11.08	-	-	-	-	RLLAHLLLA	658.00	2.20	2.54	STRLLAHLL	494.40	17.00	19.62	-	-	-	-	-	-	-	-
HLA-DQA1*01:01/DQB1*05:01	1	6	21	16	Consensus (comb.lib./smm/nn)	HSTRLLAHLLLAAVAV	9.7	11.20	HLLLAAVAV	132.79	28.00	32.32	LLAHLLLAA	4562.00	9.70	11.20	LLAHLLLAA	326.90	9.20	10.62	-	-	-	-	-	-	-	-
HLA-DRB3*02:02	1	81	96	16	NetMHCIIpan	LQTPYGVIAVNCTMSC	9.7	11.20	-	-	-	-	-	-	-	-	-	-	-	-	IAVNCTMSC	589.40	9.70	11.20	-	-	-	-
HLA-DRB4*01:01	1	4	19	16	Consensus (comb.lib./smm/nn)	PTHSTRLLAHLLLAAV	9.7	11.20	TRLLAHLLL	4.56	17.00	19.62	TRLLAHLLL	489.00	5.50	6.35	STRLLAHLL	137.80	9.70	11.20	-	-	-	-	-	-	-	-
HLA-DRB3*01:01	1	31	43	13	Consensus (comb.lib./smm/nn)	EIVSDEYDYTTPD	7.2	11.23	IVSDEYDYT	2.65	11.00	17.15	IVSDEYDYT	945.00	7.20	11.23	IVSDEYDYT	199.30	6.10	9.51	-	-	-	-	-	-	-	-
HLA-DPA1*03:01/DPB1*04:02	1	1	17	17	Consensus (comb.lib./smm/nn)	MKSPTHSTRLLAHLLLA	6.6	11.24	PTHSTRLLA	0.50	6.00	10.22	THSTRLLAH	1058.00	15.00	25.55	RLLAHLLLA	67.80	6.60	11.24	-	-	-	-	-	-	-	-
HLA-DQA1*05:01/DQB1*02:01	1	55	71	17	Consensus (comb.lib./smm/nn)	RPSLNLGSLELGSEEEY	6.6	11.24	SLNLGSLEL	8.22	30.00	51.10	SLELGSEEE	1737.00	6.60	11.24	SLELGSEEE	130.90	5.00	8.52	-	-	-	-	-	-	-	-
HLA-DQA1*05:01/DQB1*02:01	1	57	73	17	Consensus (comb.lib./smm/nn)	SLNLGSLELGSEEEYGT	6.6	11.24	SLNLGSLEL	8.22	30.00	51.10	LELGSEEEY	1727.00	6.50	11.07	SLELGSEEE	169.70	6.60	11.24	-	-	-	-	-	-	-	-
HLA-DRB1*12:01	1	12	23	12	Consensus (smm/nn)	AHLLLAAVAVSS	3.79	11.24	-	-	-	-	LLLAAVAVS	411.00	0.68	2.02	HLLLAAVAV	497.50	6.90	20.46	-	-	-	-	-	-	-	-
HLA-DRB1*13:02	1	106	117	12	Consensus (smm/nn/sturniolo)	KPLKNETPCVVI	3.8	11.27	-	-	-	-	LKNETPCVV	277.00	3.30	9.79	PLKNETPCV	77.40	3.80	11.27	-	-	-	-	LKNETPCVV	0.30	35.00	103.79
HLA-DQA1*05:01/DQB1*02:01	1	18	33	16	Consensus (comb.lib./smm/nn)	AVAVSSDVSGEEEEIV	9.8	11.31	AVAVSSDVS	0.21	16.00	18.47	DVSGEEEEI	2389.00	9.80	11.31	SSDVSGEEE	109.70	3.40	3.92	-	-	-	-	-	-	-	-
HLA-DQA1*05:01/DQB1*02:01	1	20	35	16	Consensus (comb.lib./smm/nn)	AVSSDVSGEEEEIVSD	9.8	11.31	VSGEEEEIV	1.43	21.00	24.24	DVSGEEEEI	2405.00	9.80	11.31	SSDVSGEEE	114.30	3.60	4.16	-	-	-	-	-	-	-	-
HLA-DQA1*03:01/DQB1*03:02	1	19	35	17	Consensus (comb.lib./smm/nn)	VAVSSDVSGEEEEIVSD	6.7	11.41	DVSGEEEEI	0.31	15.00	25.55	SSDVSGEEE	958.00	1.20	2.04	AVSSDVSGE	769.80	6.70	11.41	-	-	-	-	-	-	-	-
HLA-DQA1*05:01/DQB1*02:01	1	19	34	16	Consensus (comb.lib./smm/nn)	VAVSSDVSGEEEEIVS	9.9	11.43	VSGEEEEIV	1.43	21.00	24.24	DVSGEEEEI	2416.00	9.90	11.43	SSDVSGEEE	120.60	3.90	4.50	-	-	-	-	-	-	-	-
HLA-DQA1*03:01/DQB1*03:02	1	61	73	13	Consensus (comb.lib./smm/nn)	GSLELGSEEEYGT	7.4	11.54	SLELGSEEE	9307.87	53.00	82.65	SLELGSEEE	1223.00	4.70	7.33	SLELGSEEE	724.70	7.40	11.54	-	-	-	-	-	-	-	-
HLA-DQA1*05:01/DQB1*02:01	1	36	48	13	Consensus (comb.lib./smm/nn)	EYDYTTPDLDAYT	7.4	11.54	DYTTPDLDA	249233.15	62.00	96.68	YTTPDLDAY	1326.00	7.00	10.92	YDYTTPDLD	511.10	7.40	11.54	-	-	-	-	-	-	-	-
HLA-DQA1*01:01/DQB1*05:01	1	8	19	12	Consensus (comb.lib./smm/nn)	TRLLAHLLLAAV	3.9	11.56	RLLAHLLLA	245.33	19.00	56.34	LLAHLLLAA	1864.00	2.70	8.01	LLAHLLLAA	1173.70	3.90	11.56	-	-	-	-	-	-	-	-
HLA-DRB1*15:01	1	10	21	12	Consensus (smm/nn/sturniolo)	LLAHLLLAAVAV	3.9	11.56	-	-	-	-	AHLLLAAVA	250.00	3.60	10.68	HLLLAAVAV	330.90	7.50	22.24	-	-	-	-	LLAHLLLAA	4.20	3.90	11.56
HLA-DRB1*15:01	1	9	20	12	Consensus (smm/nn/sturniolo)	RLLAHLLLAAVA	3.9	11.56	-	-	-	-	LAHLLLAAV	215.00	3.00	8.90	AHLLLAAVA	461.90	9.70	28.76	-	-	-	-	LLAHLLLAA	4.20	3.90	11.56
HLA-DRB3*01:01	1	29	40	12	Consensus (comb.lib./smm/nn)	EEEIVSDEYDYT	3.9	11.56	IVSDEYDYT	2.65	8.10	24.02	EIVSDEYDY	314.00	1.70	5.04	IVSDEYDYT	176.10	3.90	11.56	-	-	-	-	-	-	-	-
HLA-DPA1*02:01/DPB1*14:01	1	4	20	17	NetMHCIIpan	PTHSTRLLAHLLLAAVA	6.8	11.58	-	-	-	-	-	-	-	-	-	-	-	-	RLLAHLLLA	739.68	6.80	11.58	-	-	-	-
HLA-DPA1*02:01/DPB1*14:01	1	7	23	17	NetMHCIIpan	STRLLAHLLLAAVAVSS	6.8	11.58	-	-	-	-	-	-	-	-	-	-	-	-	RLLAHLLLA	740.32	6.80	11.58	-	-	-	-
HLA-DPA1*02:01/DPB1*14:01	1	5	21	17	NetMHCIIpan	THSTRLLAHLLLAAVAV	6.8	11.58	-	-	-	-	-	-	-	-	-	-	-	-	RLLAHLLLA	742.52	6.80	11.58	-	-	-	-
HLA-DPA1*01:03/DPB1*02:01	1	8	20	13	Consensus (comb.lib./smm/nn)	TRLLAHLLLAAVA	7.5	11.70	TRLLAHLLL	0.38	4.70	7.33	LLAHLLLAA	510.00	7.50	11.70	LAHLLLAAV	568.80	13.00	20.27	-	-	-	-	-	-	-	-
HLA-DQA1*04:01/DQB1*04:02	1	58	70	13	Consensus (comb.lib./smm/nn)	LNLGSLELGSEEE	7.5	11.70	NLGSLELGS	90701.45	56.00	87.32	GSLELGSEE	1652.00	7.50	11.70	SLELGSEEE	434.50	3.20	4.99	-	-	-	-	-	-	-	-
HLA-DRB1*07:01	1	111	123	13	Consensus (comb.lib./smm/nn)	ETPCVVISNNTFI	7.5	11.70	CVVISNNTF	146646.12	75.00	116.95	CVVISNNTF	73.00	3.20	4.99	VVISNNTFI	67.00	7.50	11.70	-	-	-	-	-	-	-	-
HLA-DRB1*12:01	1	148	162	15	Consensus (smm/nn)	NCTWCIKFPQANMVV	11.7	11.70	-	-	-	-	IKFPQANMV	345.00	2.40	2.40	IKFPQANMV	706.90	21.00	21.00	-	-	-	-	-	-	-	-
HLA-DQA1*05:01/DQB1*02:01	1	58	74	17	Consensus (comb.lib./smm/nn)	LNLGSLELGSEEEYGTE	6.9	11.75	SLELGSEEE	3625.75	59.00	100.49	LELGSEEEY	1770.00	6.90	11.75	SLELGSEEE	176.80	6.90	11.75	-	-	-	-	-	-	-	-
HLA-DRB1*13:02	1	102	118	17	Consensus (smm/nn/sturniolo)	ETVLKPLKNETPCVVIS	6.9	11.75	-	-	-	-	PLKNETPCV	468.00	6.40	10.90	PLKNETPCV	47.70	6.90	11.75	-	-	-	-	LKNETPCVV	0.30	60.00	102.19
HLA-DPA1*02:01/DPB1*01:01	1	4	17	14	Consensus (comb.lib./smm/nn)	PTHSTRLLAHLLLA	11	11.84	TRLLAHLLL	24.64	11.00	11.84	HSTRLLAHL	684.00	18.00	19.38	RLLAHLLLA	421.20	9.20	9.91	-	-	-	-	-	-	-	-
HLA-DPA1*02:01/DPB1*05:01	1	4	17	14	Consensus (comb.lib./smm/nn)	PTHSTRLLAHLLLA	11	11.84	RLLAHLLLA	0.10	0.73	0.79	TRLLAHLLL	3111.00	20.00	21.54	TRLLAHLLL	1915.00	11.00	11.84	-	-	-	-	-	-	-	-
HLA-DPA1*02:01/DPB1*01:01	1	8	21	14	Consensus (comb.lib./smm/nn)	TRLLAHLLLAAVAV	11	11.84	TRLLAHLLL	24.64	11.00	11.84	LLAHLLLAA	325.00	8.40	9.05	LLAHLLLAA	659.00	15.00	16.15	-	-	-	-	-	-	-	-
HLA-DPA1*02:01/DPB1*14:01	1	13	26	14	NetMHCIIpan	HLLLAAVAVSSDVS	11	11.84	-	-	-	-	-	-	-	-	-	-	-	-	LLAAVAVSS	2607.51	11.00	11.84	-	-	-	-
HLA-DQA1*01:01/DQB1*05:01	1	146	159	14	Consensus (comb.lib./smm/nn)	DNNCTWCIKFPQAN	11	11.84	NCTWCIKFP	1.91	5.80	6.25	NCTWCIKFP	2671.00	11.00	11.84	NNCTWCIKF	3987.90	29.00	31.23	-	-	-	-	-	-	-	-
HLA-DQA1*01:02/DQB1*06:02	1	2	19	18	Consensus (comb.lib./smm/nn)	KSPTHSTRLLAHLLLAAV	4	11.84	LLAHLLLAA	1.26	18.00	53.27	LLAHLLLAA	240.00	2.20	6.51	THSTRLLAH	41.60	4.00	11.84	-	-	-	-	-	-	-	-
HLA-DQA1*01:02/DQB1*06:02	1	15	28	14	Consensus (comb.lib./smm/nn)	LLAAVAVSSDVSGE	11	11.84	LLAAVAVSS	1.09	11.00	11.84	LAAVAVSSD	467.00	11.00	11.84	LAAVAVSSD	843.10	17.00	18.31	-	-	-	-	-	-	-	-
HLA-DQA1*03:01/DQB1*03:02	1	22	35	14	Consensus (comb.lib./smm/nn)	SSDVSGEEEEIVSD	11	11.84	DVSGEEEEI	0.31	11.00	11.84	SSDVSGEEE	871.00	3.50	3.77	SSDVSGEEE	1367.90	17.00	18.31	-	-	-	-	-	-	-	-
HLA-DQA1*03:01/DQB1*03:02	1	21	34	14	Consensus (comb.lib./smm/nn)	VSSDVSGEEEEIVS	11	11.84	DVSGEEEEI	0.31	11.00	11.84	SSDVSGEEE	698.00	2.40	2.58	SSDVSGEEE	988.20	12.00	12.92	-	-	-	-	-	-	-	-
HLA-DQA1*04:01/DQB1*04:02	1	59	72	14	Consensus (comb.lib./smm/nn)	NLGSLELGSEEEYG	11	11.84	ELGSEEEYG	83911.68	61.00	65.69	SLELGSEEE	1731.00	11.00	11.84	SLELGSEEE	511.20	5.30	5.71	-	-	-	-	-	-	-	-
HLA-DQA1*05:01/DQB1*02:01	1	68	81	14	Consensus (comb.lib./smm/nn)	EEEYGTEVCTVDGL	11	11.84	EYGTEVCTV	0.11	11.00	11.84	EYGTEVCTV	3711.00	34.00	36.61	EYGTEVCTV	416.40	8.40	9.05	-	-	-	-	-	-	-	-
HLA-DQA1*05:01/DQB1*02:01	1	69	82	14	Consensus (comb.lib./smm/nn)	EEYGTEVCTVDGLQ	11	11.84	EYGTEVCTV	0.11	11.00	11.84	TEVCTVDGL	4281.00	38.00	40.92	EYGTEVCTV	478.20	9.60	10.34	-	-	-	-	-	-	-	-
HLA-DQA1*05:01/DQB1*02:01	1	70	83	14	Consensus (comb.lib./smm/nn)	EYGTEVCTVDGLQT	11	11.84	EYGTEVCTV	0.11	11.00	11.84	TEVCTVDGL	4068.00	36.00	38.76	TEVCTVDGL	510.10	11.00	11.84	-	-	-	-	-	-	-	-
HLA-DQA1*05:01/DQB1*02:01	1	66	79	14	Consensus (comb.lib./smm/nn)	GSEEEYGTEVCTVD	11	11.84	EYGTEVCTV	0.11	11.00	11.84	EYGTEVCTV	4844.00	42.00	45.23	EYGTEVCTV	490.10	9.80	10.55	-	-	-	-	-	-	-	-
HLA-DQA1*05:01/DQB1*03:01	1	16	29	14	Consensus (comb.lib./smm/nn)	LAAVAVSSDVSGEE	11	11.84	LAAVAVSSD	158.40	39.00	42.00	AVAVSSDVS	130.00	9.00	9.69	VAVSSDVSG	278.70	11.00	11.84	-	-	-	-	-	-	-	-
HLA-DQA1*05:01/DQB1*03:01	1	8	21	14	Consensus (comb.lib./smm/nn)	TRLLAHLLLAAVAV	11	11.84	LAHLLLAAV	0.33	6.10	6.57	AHLLLAAVA	150.00	11.00	11.84	AHLLLAAVA	488.10	17.00	18.31	-	-	-	-	-	-	-	-
HLA-DRB1*03:01	1	131	144	14	Consensus (smm/nn/sturniolo)	FSCLLGDCREGNCV	11	11.84	-	-	-	-	LLGDCREGN	1510.00	20.00	21.54	LLGDCREGN	292.90	11.00	11.84	-	-	-	-	LLGDCREGN	3.70	8.10	8.72
HLA-DRB1*04:01	1	114	127	14	Consensus (smm/nn/sturniolo)	CVVISNNTFIGMPD	11	11.84	-	-	-	-	VISNNTFIG	1288.00	35.00	37.69	VVISNNTFI	237.00	11.00	11.84	-	-	-	-	VVISNNTFI	4.30	0.67	0.72
HLA-DRB1*04:01	1	119	132	14	Consensus (smm/nn/sturniolo)	NNTFIGMPDHSNFS	11	11.84	-	-	-	-	FIGMPDHSN	405.00	11.00	11.84	FIGMPDHSN	29.30	0.72	0.78	-	-	-	-	FIGMPDHSN	-0.30	45.00	48.46
HLA-DRB1*04:01	1	120	133	14	Consensus (smm/nn/sturniolo)	NTFIGMPDHSNFSC	11	11.84	-	-	-	-	FIGMPDHSN	418.00	11.00	11.84	FIGMPDHSN	33.70	0.91	0.98	-	-	-	-	FIGMPDHSN	-0.30	45.00	48.46
HLA-DRB1*04:01	1	82	95	14	Consensus (smm/nn/sturniolo)	QTPYGVIAVNCTMS	11	11.84	-	-	-	-	YGVIAVNCT	1233.00	34.00	36.61	YGVIAVNCT	226.30	9.80	10.55	-	-	-	-	YGVIAVNCT	2.10	11.00	11.84
HLA-DRB1*04:05	1	118	131	14	Consensus (smm/nn/sturniolo)	SNNTFIGMPDHSNF	11	11.84	-	-	-	-	FIGMPDHSN	235.00	6.60	7.11	FIGMPDHSN	214.40	11.00	11.84	-	-	-	-	FIGMPDHSN	2.20	13.00	14.00
HLA-DRB1*07:01	1	149	162	14	Consensus (comb.lib./smm/nn)	CTWCIKFPQANMVV	11	11.84	WCIKFPQAN	8985.90	61.00	65.69	IKFPQANMV	89.00	5.00	5.38	IKFPQANMV	83.50	11.00	11.84	-	-	-	-	-	-	-	-
HLA-DRB1*07:01	1	110	123	14	Consensus (comb.lib./smm/nn)	NETPCVVISNNTFI	11	11.84	CVVISNNTF	146646.12	79.00	85.07	CVVISNNTF	73.00	4.10	4.41	VVISNNTFI	82.40	11.00	11.84	-	-	-	-	-	-	-	-
HLA-DRB1*08:02	1	15	28	14	Consensus (smm/nn/sturniolo)	LLAAVAVSSDVSGE	11	11.84	-	-	-	-	LLAAVAVSS	1001.00	11.00	11.84	VAVSSDVSG	604.00	11.00	11.84	-	-	-	-	LLAAVAVSS	-0.40	38.00	40.92
HLA-DRB3*02:02	1	150	163	14	NetMHCIIpan	TWCIKFPQANMVVS	11	11.84	-	-	-	-	-	-	-	-	-	-	-	-	IKFPQANMV	912.67	11.00	11.84	-	-	-	-
HLA-DPA1*03:01/DPB1*04:02	1	97	109	13	Consensus (comb.lib./smm/nn)	LNLDAETVLKPLK	7.6	11.85	LDAETVLKP	12206.32	62.00	96.68	LDAETVLKP	447.00	6.90	10.76	NLDAETVLK	431.00	7.60	11.85	-	-	-	-	-	-	-	-
HLA-DPA1*03:01/DPB1*04:02	1	4	16	13	Consensus (comb.lib./smm/nn)	PTHSTRLLAHLLL	7.6	11.85	PTHSTRLLA	0.50	3.50	5.46	HSTRLLAHL	1047.00	16.00	24.95	THSTRLLAH	430.20	7.60	11.85	-	-	-	-	-	-	-	-
HLA-DQA1*01:01/DQB1*05:01	1	9	21	13	Consensus (comb.lib./smm/nn)	RLLAHLLLAAVAV	7.6	11.85	HLLLAAVAV	132.79	20.00	31.19	LAHLLLAAV	2758.00	7.60	11.85	LLAHLLLAA	1077.10	6.80	10.60	-	-	-	-	-	-	-	-
HLA-DQA1*04:01/DQB1*04:02	1	20	32	13	Consensus (comb.lib./smm/nn)	AVSSDVSGEEEEI	7.6	11.85	DVSGEEEEI	77.23	16.00	24.95	SDVSGEEEE	1673.00	7.60	11.85	SSDVSGEEE	676.70	5.60	8.73	-	-	-	-	-	-	-	-
HLA-DPA1*02:01/DPB1*05:01	1	6	17	12	Consensus (comb.lib./smm/nn)	HSTRLLAHLLLA	4	11.86	RLLAHLLLA	0.10	0.50	1.48	TRLLAHLLL	4271.00	15.00	44.48	TRLLAHLLL	3385.80	4.00	11.86	-	-	-	-	-	-	-	-
HLA-DPA1*03:01/DPB1*04:02	1	10	21	12	Consensus (comb.lib./smm/nn)	LLAHLLLAAVAV	4	11.86	LAHLLLAAV	0.98	4.00	11.86	LLAHLLLAA	283.00	3.20	9.49	LLAHLLLAA	1966.20	18.00	53.38	-	-	-	-	-	-	-	-
HLA-DQA1*05:01/DQB1*02:01	1	61	72	12	Consensus (comb.lib./smm/nn)	GSLELGSEEEYG	4	11.86	SLELGSEEE	3625.75	37.00	109.72	LELGSEEEY	905.00	2.10	6.23	SLELGSEEE	438.90	4.00	11.86	-	-	-	-	-	-	-	-
HLA-DRB1*01:01	1	7	18	12	Consensus (comb.lib./smm/nn)	STRLLAHLLLAA	4	11.86	STRLLAHLL	0.01	0.01	0.03	STRLLAHLL	66.00	5.40	16.01	STRLLAHLL	25.40	4.00	11.86	-	-	-	-	-	-	-	-
HLA-DRB3*02:02	1	112	123	12	NetMHCIIpan	TPCVVISNNTFI	4	11.86	-	-	-	-	-	-	-	-	-	-	-	-	VVISNNTFI	1075.37	4.00	11.86	-	-	-	-
HLA-DPA1*02:01/DPB1*14:01	1	6	22	17	NetMHCIIpan	HSTRLLAHLLLAAVAVS	7	11.92	-	-	-	-	-	-	-	-	-	-	-	-	RLLAHLLLA	754.38	7.00	11.92	-	-	-	-
HLA-DPA1*01:03/DPB1*02:01	1	8	22	15	Consensus (comb.lib./smm/nn)	TRLLAHLLLAAVAVS	12	12.00	HLLLAAVAV	0.27	5.60	5.60	LLAHLLLAA	493.00	12.00	12.00	LAHLLLAAV	391.50	15.00	15.00	-	-	-	-	-	-	-	-
HLA-DPA1*01:03/DPB1*04:01	1	9	23	15	NetMHCIIpan	RLLAHLLLAAVAVSS	12	12.00	-	-	-	-	-	-	-	-	-	-	-	-	LLAHLLLAA	547.11	12.00	12.00	-	-	-	-
HLA-DPA1*01:03/DPB1*04:01	1	3	17	15	NetMHCIIpan	SPTHSTRLLAHLLLA	12	12.00	-	-	-	-	-	-	-	-	-	-	-	-	RLLAHLLLA	539.39	12.00	12.00	-	-	-	-
HLA-DPA1*02:01/DPB1*01:01	1	7	21	15	Consensus (comb.lib./smm/nn)	STRLLAHLLLAAVAV	12	12.00	TRLLAHLLL	24.64	13.00	13.00	LLAHLLLAA	307.00	9.70	9.70	LLAHLLLAA	381.50	12.00	12.00	-	-	-	-	-	-	-	-
HLA-DPA1*02:01/DPB1*14:01	1	11	25	15	NetMHCIIpan	LAHLLLAAVAVSSDV	12	12.00	-	-	-	-	-	-	-	-	-	-	-	-	LLAAVAVSS	1729.21	12.00	12.00	-	-	-	-
HLA-DPA1*03:01/DPB1*04:02	1	96	110	15	Consensus (comb.lib./smm/nn)	CLNLDAETVLKPLKN	12	12.00	LDAETVLKP	12206.32	71.00	71.00	LDAETVLKP	454.00	12.00	12.00	NLDAETVLK	225.40	11.00	11.00	-	-	-	-	-	-	-	-
HLA-DPA1*03:01/DPB1*04:02	1	97	111	15	Consensus (comb.lib./smm/nn)	LNLDAETVLKPLKNE	12	12.00	LDAETVLKP	12206.32	71.00	71.00	LDAETVLKP	448.00	12.00	12.00	NLDAETVLK	223.60	11.00	11.00	-	-	-	-	-	-	-	-
HLA-DQA1*01:01/DQB1*05:01	1	146	160	15	Consensus (comb.lib./smm/nn)	DNNCTWCIKFPQANM	12	12.00	NCTWCIKFP	1.91	6.70	6.70	WCIKFPQAN	2412.00	12.00	12.00	NNCTWCIKF	3031.80	33.00	33.00	-	-	-	-	-	-	-	-
HLA-DQA1*03:01/DQB1*03:02	1	21	35	15	Consensus (comb.lib./smm/nn)	VSSDVSGEEEEIVSD	12	12.00	DVSGEEEEI	0.31	12.00	12.00	SSDVSGEEE	639.00	2.60	2.60	SSDVSGEEE	1034.80	12.00	12.00	-	-	-	-	-	-	-	-
HLA-DQA1*04:01/DQB1*04:02	1	56	70	15	Consensus (comb.lib./smm/nn)	PSLNLGSLELGSEEE	12	12.00	NLGSLELGS	90701.45	66.00	66.00	GSLELGSEE	1577.00	12.00	12.00	SLELGSEEE	347.60	3.50	3.50	-	-	-	-	-	-	-	-
HLA-DQA1*05:01/DQB1*02:01	1	36	50	15	Consensus (comb.lib./smm/nn)	EYDYTTPDLDAYTPI	12	12.00	DYTTPDLDA	249233.15	72.00	72.00	YTTPDLDAY	1217.00	12.00	12.00	YDYTTPDLD	339.40	9.00	9.00	-	-	-	-	-	-	-	-
HLA-DRB1*04:01	1	113	127	15	Consensus (smm/nn/sturniolo)	PCVVISNNTFIGMPD	12	12.00	-	-	-	-	VVISNNTFI	917.00	32.00	32.00	VVISNNTFI	270.40	12.00	12.00	-	-	-	-	VVISNNTFI	4.30	0.78	0.78
HLA-DRB1*07:01	1	109	123	15	Consensus (comb.lib./smm/nn)	KNETPCVVISNNTFI	12	12.00	CVVISNNTF	146646.12	82.00	82.00	CVVISNNTF	73.00	4.90	4.90	VVISNNTFI	109.50	12.00	12.00	-	-	-	-	-	-	-	-
HLA-DRB3*01:01	1	31	45	15	Consensus (comb.lib./smm/nn)	EIVSDEYDYTTPDLD	12	12.00	IVSDEYDYT	2.65	14.00	14.00	IVSDEYDYT	945.00	12.00	12.00	IVSDEYDYT	332.70	9.30	9.30	-	-	-	-	-	-	-	-
HLA-DRB3*01:01	1	94	108	15	Consensus (comb.lib./smm/nn)	MSCLNLDAETVLKPL	12	12.00	CLNLDAETV	2384.74	44.00	44.00	LNLDAETVL	466.00	5.60	5.60	LNLDAETVL	468.00	12.00	12.00	-	-	-	-	-	-	-	-
HLA-DRB1*03:01	1	132	144	13	Consensus (smm/nn/sturniolo)	SCLLGDCREGNCV	7.7	12.01	-	-	-	-	LLGDCREGN	1546.00	16.00	24.95	LLGDCREGN	287.20	7.70	12.01	-	-	-	-	LLGDCREGN	3.70	6.70	10.45
HLA-DRB3*01:01	1	94	106	13	Consensus (comb.lib./smm/nn)	MSCLNLDAETVLK	7.7	12.01	CLNLDAETV	2384.74	35.00	54.58	LNLDAETVL	468.00	3.50	5.46	LNLDAETVL	276.20	7.70	12.01	-	-	-	-	-	-	-	-
HLA-DQA1*03:01/DQB1*03:02	1	26	42	17	Consensus (comb.lib./smm/nn)	SGEEEEIVSDEYDYTTP	7.1	12.09	GEEEEIVSD	5.37	27.00	45.99	EEIVSDEYD	1982.00	5.60	9.54	EEEEIVSDE	805.40	7.10	12.09	-	-	-	-	-	-	-	-
HLA-DRB1*13:02	1	101	117	17	Consensus (smm/nn/sturniolo)	AETVLKPLKNETPCVVI	7.1	12.09	-	-	-	-	PLKNETPCV	470.00	6.40	10.90	PLKNETPCV	49.00	7.10	12.09	-	-	-	-	LKNETPCVV	0.30	60.00	102.19
HLA-DRB1*13:02	1	103	119	17	Consensus (smm/nn/sturniolo)	TVLKPLKNETPCVVISN	7.1	12.09	-	-	-	-	PLKNETPCV	467.00	6.30	10.73	PLKNETPCV	49.50	7.10	12.09	-	-	-	-	LKNETPCVV	0.30	60.00	102.19
HLA-DRB3*02:02	1	111	128	18	NetMHCIIpan	ETPCVVISNNTFIGMPDH	4.1	12.13	-	-	-	-	-	-	-	-	-	-	-	-	VISNNTFIG	266.12	4.10	12.13	-	-	-	-
HLA-DRB3*02:02	1	109	126	18	NetMHCIIpan	KNETPCVVISNNTFIGMP	4.1	12.13	-	-	-	-	-	-	-	-	-	-	-	-	VISNNTFIG	262.30	4.10	12.13	-	-	-	-
HLA-DPA1*03:01/DPB1*04:02	1	6	17	12	Consensus (comb.lib./smm/nn)	HSTRLLAHLLLA	4.1	12.16	TRLLAHLLL	1.05	4.10	12.16	TRLLAHLLL	511.00	5.90	17.50	RLLAHLLLA	189.50	1.40	4.15	-	-	-	-	-	-	-	-
HLA-DQA1*05:01/DQB1*02:01	1	22	33	12	Consensus (comb.lib./smm/nn)	SSDVSGEEEEIV	4.1	12.16	VSGEEEEIV	1.43	12.00	35.58	DVSGEEEEI	1281.00	4.10	12.16	VSGEEEEIV	444.70	4.00	11.86	-	-	-	-	-	-	-	-
HLA-DRB1*04:01	1	86	98	13	Consensus (smm/nn/sturniolo)	GVIAVNCTMSCLN	7.8	12.16	-	-	-	-	IAVNCTMSC	2779.00	48.00	74.85	IAVNCTMSC	240.30	7.80	12.16	-	-	-	-	IAVNCTMSC	3.10	3.60	5.61
HLA-DQA1*03:01/DQB1*03:02	1	27	43	17	Consensus (comb.lib./smm/nn)	GEEEEIVSDEYDYTTPD	7.2	12.26	GEEEEIVSD	5.37	27.00	45.99	EEIVSDEYD	2007.00	5.70	9.71	EEEEIVSDE	812.10	7.20	12.26	-	-	-	-	-	-	-	-
HLA-DQA1*04:01/DQB1*04:02	1	59	71	13	Consensus (comb.lib./smm/nn)	NLGSLELGSEEEY	7.9	12.32	NLGSLELGS	90701.45	56.00	87.32	SLELGSEEE	1726.00	7.90	12.32	SLELGSEEE	459.10	3.50	5.46	-	-	-	-	-	-	-	-
HLA-DRB1*04:05	1	12	24	13	Consensus (smm/nn/sturniolo)	AHLLLAAVAVSSD	7.9	12.32	-	-	-	-	LLAAVAVSS	232.00	4.80	7.48	LAAVAVSSD	383.50	13.00	20.27	-	-	-	-	LLLAAVAVS	2.60	7.90	12.32
HLA-DRB1*04:05	1	13	25	13	Consensus (smm/nn/sturniolo)	HLLLAAVAVSSDV	7.9	12.32	-	-	-	-	LAAVAVSSD	227.00	4.70	7.33	LAAVAVSSD	482.10	16.00	24.95	-	-	-	-	LLLAAVAVS	2.60	7.90	12.32
HLA-DRB1*04:05	1	11	23	13	Consensus (smm/nn/sturniolo)	LAHLLLAAVAVSS	7.9	12.32	-	-	-	-	LAHLLLAAV	266.00	5.70	8.89	LLLAAVAVS	593.90	19.00	29.63	-	-	-	-	LLLAAVAVS	2.60	7.90	12.32
HLA-DRB1*04:05	1	10	22	13	Consensus (smm/nn/sturniolo)	LLAHLLLAAVAVS	7.9	12.32	-	-	-	-	LAHLLLAAV	297.00	6.60	10.29	LLLAAVAVS	575.90	18.00	28.07	-	-	-	-	LLLAAVAVS	2.60	7.90	12.32
HLA-DRB1*04:05	1	14	26	13	Consensus (smm/nn/sturniolo)	LLLAAVAVSSDVS	7.9	12.32	-	-	-	-	LAAVAVSSD	273.00	5.90	9.20	LAAVAVSSD	615.80	19.00	29.63	-	-	-	-	LLLAAVAVS	2.60	7.90	12.32
HLA-DRB1*13:02	1	103	115	13	Consensus (smm/nn/sturniolo)	TVLKPLKNETPCV	7.9	12.32	-	-	-	-	LKPLKNETP	307.00	5.10	7.95	PLKNETPCV	117.10	7.90	12.32	-	-	-	-	VLKPLKNET	-0.60	57.00	88.88
HLA-DRB4*01:01	1	9	21	13	Consensus (comb.lib./smm/nn)	RLLAHLLLAAVAV	7.9	12.32	AHLLLAAVA	159.60	26.00	40.54	LAHLLLAAV	359.00	6.40	9.98	LLAHLLLAA	271.10	7.90	12.32	-	-	-	-	-	-	-	-
HLA-DRB1*12:01	1	5	22	18	Consensus (smm/nn)	THSTRLLAHLLLAAVAVS	4.17	12.36	-	-	-	-	LLAHLLLAA	293.00	0.65	1.92	LAHLLLAAV	186.90	7.70	22.79	-	-	-	-	-	-	-	-
HLA-DPA1*02:01/DPB1*14:01	1	2	18	17	NetMHCIIpan	KSPTHSTRLLAHLLLAA	7.3	12.43	-	-	-	-	-	-	-	-	-	-	-	-	RLLAHLLLA	773.71	7.30	12.43	-	-	-	-
HLA-DPA1*02:01/DPB1*14:01	1	3	19	17	NetMHCIIpan	SPTHSTRLLAHLLLAAV	7.3	12.43	-	-	-	-	-	-	-	-	-	-	-	-	RLLAHLLLA	778.35	7.30	12.43	-	-	-	-
HLA-DQA1*04:01/DQB1*04:02	1	24	40	17	Consensus (comb.lib./smm/nn)	DVSGEEEEIVSDEYDYT	7.3	12.43	IVSDEYDYT	0.01	0.01	0.02	EEEEIVSDE	3412.00	14.00	23.85	EEEEIVSDE	512.40	7.30	12.43	-	-	-	-	-	-	-	-
HLA-DQA1*05:01/DQB1*02:01	1	59	75	17	Consensus (comb.lib./smm/nn)	NLGSLELGSEEEYGTEV	7.3	12.43	SLELGSEEE	3625.75	59.00	100.49	LELGSEEEY	1768.00	6.90	11.75	SLELGSEEE	188.00	7.30	12.43	-	-	-	-	-	-	-	-
HLA-DQA1*05:01/DQB1*02:01	1	62	78	17	Consensus (comb.lib./smm/nn)	SLELGSEEEYGTEVCTV	7.3	12.43	EYGTEVCTV	0.11	15.00	25.55	LELGSEEEY	1828.00	7.30	12.43	EYGTEVCTV	161.70	6.30	10.73	-	-	-	-	-	-	-	-
HLA-DRB1*12:01	1	4	21	18	Consensus (smm/nn)	PTHSTRLLAHLLLAAVAV	4.2	12.43	-	-	-	-	LLAHLLLAA	382.00	1.20	3.55	LAHLLLAAV	177.60	7.20	21.31	-	-	-	-	-	-	-	-
HLA-DRB1*03:01	1	112	123	12	Consensus (smm/nn/sturniolo)	TPCVVISNNTFI	4.2	12.45	-	-	-	-	TPCVVISNN	526.00	4.20	12.45	VVISNNTFI	1666.30	17.00	50.41	-	-	-	-	VVISNNTFI	4.20	3.30	9.79
HLA-DPA1*02:01/DPB1*14:01	1	13	25	13	NetMHCIIpan	HLLLAAVAVSSDV	8	12.47	-	-	-	-	-	-	-	-	-	-	-	-	LLAAVAVSS	3625.33	8.00	12.47	-	-	-	-
HLA-DQA1*04:01/DQB1*04:02	1	18	30	13	Consensus (comb.lib./smm/nn)	AVAVSSDVSGEEE	8	12.47	AVAVSSDVS	198.77	20.00	31.19	VSSDVSGEE	1379.00	5.80	9.04	AVSSDVSGE	887.80	8.00	12.47	-	-	-	-	-	-	-	-
HLA-DRB1*12:01	1	150	163	14	Consensus (smm/nn)	TWCIKFPQANMVVS	11.6	12.49	-	-	-	-	IKFPQANMV	387.00	2.20	2.37	IKFPQANMV	835.90	21.00	22.61	-	-	-	-	-	-	-	-
HLA-DQA1*05:01/DQB1*03:01	1	16	28	13	Consensus (comb.lib./smm/nn)	LAAVAVSSDVSGE	8.1	12.63	LAAVAVSSD	158.40	34.00	53.02	AVAVSSDVS	132.00	7.00	10.92	VAVSSDVSG	326.50	8.10	12.63	-	-	-	-	-	-	-	-
HLA-DPA1*01:03/DPB1*04:01	1	8	23	16	NetMHCIIpan	TRLLAHLLLAAVAVSS	11	12.70	-	-	-	-	-	-	-	-	-	-	-	-	LLAHLLLAA	406.12	11.00	12.70	-	-	-	-
HLA-DPA1*02:01/DPB1*05:01	1	4	19	16	Consensus (comb.lib./smm/nn)	PTHSTRLLAHLLLAAV	11	12.70	RLLAHLLLA	0.10	0.91	1.05	LLAHLLLAA	5476.00	21.00	24.24	TRLLAHLLL	306.80	11.00	12.70	-	-	-	-	-	-	-	-
HLA-DQA1*01:01/DQB1*05:01	1	7	22	16	Consensus (comb.lib./smm/nn)	STRLLAHLLLAAVAVS	11	12.70	HLLLAAVAV	132.79	28.00	32.32	LLAHLLLAA	4552.00	9.70	11.20	LLAHLLLAA	364.40	11.00	12.70	-	-	-	-	-	-	-	-
HLA-DQA1*01:01/DQB1*05:01	1	5	20	16	Consensus (comb.lib./smm/nn)	THSTRLLAHLLLAAVA	11	12.70	RLLAHLLLA	245.33	33.00	38.09	LLAHLLLAA	4703.00	11.00	12.70	LLAHLLLAA	351.10	9.80	11.31	-	-	-	-	-	-	-	-
HLA-DQA1*01:02/DQB1*06:02	1	2	17	16	Consensus (comb.lib./smm/nn)	KSPTHSTRLLAHLLLA	11	12.70	TRLLAHLLL	8.17	24.00	27.70	THSTRLLAH	807.00	11.00	12.70	THSTRLLAH	72.40	3.60	4.16	-	-	-	-	-	-	-	-
HLA-DQA1*04:01/DQB1*04:02	1	27	42	16	Consensus (comb.lib./smm/nn)	GEEEEIVSDEYDYTTP	11	12.70	IVSDEYDYT	0.01	0.01	0.01	EEEEIVSDE	3503.00	13.00	15.01	EEEEIVSDE	747.90	11.00	12.70	-	-	-	-	-	-	-	-
HLA-DQA1*05:01/DQB1*02:01	1	17	32	16	Consensus (comb.lib./smm/nn)	AAVAVSSDVSGEEEEI	11	12.70	AVAVSSDVS	0.21	16.00	18.47	SSDVSGEEE	2573.00	11.00	12.70	SSDVSGEEE	154.60	5.20	6.00	-	-	-	-	-	-	-	-
HLA-DQA1*05:01/DQB1*02:01	1	32	47	16	Consensus (comb.lib./smm/nn)	IVSDEYDYTTPDLDAY	11	12.70	IVSDEYDYT	244.61	43.00	49.63	EYDYTTPDL	2510.00	11.00	12.70	YDYTTPDLD	144.60	4.80	5.54	-	-	-	-	-	-	-	-
HLA-DRB1*04:01	1	81	96	16	Consensus (smm/nn/sturniolo)	LQTPYGVIAVNCTMSC	11	12.70	-	-	-	-	YGVIAVNCT	3053.00	48.00	55.41	YGVIAVNCT	308.90	11.00	12.70	-	-	-	-	IAVNCTMSC	3.10	5.50	6.35
HLA-DRB1*12:01	1	149	163	15	Consensus (smm/nn)	CTWCIKFPQANMVVS	12.7	12.70	-	-	-	-	IKFPQANMV	342.00	2.40	2.40	IKFPQANMV	788.50	23.00	23.00	-	-	-	-	-	-	-	-
HLA-DRB1*15:01	1	4	19	16	Consensus (smm/nn/sturniolo)	PTHSTRLLAHLLLAAV	11	12.70	-	-	-	-	STRLLAHLL	692.00	11.00	12.70	STRLLAHLL	164.20	11.00	12.70	-	-	-	-	LLAHLLLAA	4.20	7.00	8.08
HLA-DRB1*15:01	1	3	18	16	Consensus (smm/nn/sturniolo)	SPTHSTRLLAHLLLAA	11	12.70	-	-	-	-	STRLLAHLL	1065.00	18.00	20.78	STRLLAHLL	171.90	11.00	12.70	-	-	-	-	LLAHLLLAA	4.20	7.00	8.08
HLA-DRB3*02:02	1	87	102	16	NetMHCIIpan	VIAVNCTMSCLNLDAE	11	12.70	-	-	-	-	-	-	-	-	-	-	-	-	IAVNCTMSC	670.43	11.00	12.70	-	-	-	-
HLA-DRB4*01:01	1	3	18	16	Consensus (comb.lib./smm/nn)	SPTHSTRLLAHLLLAA	11	12.70	TRLLAHLLL	4.56	17.00	19.62	TRLLAHLLL	763.00	11.00	12.70	STRLLAHLL	142.40	11.00	12.70	-	-	-	-	-	-	-	-
HLA-DQA1*03:01/DQB1*03:02	1	19	36	18	Consensus (comb.lib./smm/nn)	VAVSSDVSGEEEEIVSDE	4.3	12.73	DVSGEEEEI	0.31	17.00	50.31	SSDVSGEEE	891.00	1.20	3.55	AVSSDVSGE	532.90	4.30	12.73	-	-	-	-	-	-	-	-
HLA-DRB3*02:02	1	110	127	18	NetMHCIIpan	NETPCVVISNNTFIGMPD	4.3	12.73	-	-	-	-	-	-	-	-	-	-	-	-	VISNNTFIG	270.31	4.30	12.73	-	-	-	-
HLA-DRB3*02:02	1	112	129	18	NetMHCIIpan	TPCVVISNNTFIGMPDHS	4.3	12.73	-	-	-	-	-	-	-	-	-	-	-	-	VISNNTFIG	274.42	4.30	12.73	-	-	-	-
HLA-DRB1*03:01	1	114	125	12	Consensus (smm/nn/sturniolo)	CVVISNNTFIGM	4.3	12.75	-	-	-	-	VVISNNTFI	1448.00	11.00	32.62	VISNNTFIG	258.50	4.30	12.75	-	-	-	-	VVISNNTFI	4.20	3.30	9.79
HLA-DRB1*04:01	1	85	96	12	Consensus (smm/nn/sturniolo)	YGVIAVNCTMSC	4.3	12.75	-	-	-	-	VIAVNCTMS	1663.00	26.00	77.10	IAVNCTMSC	252.00	4.30	12.75	-	-	-	-	IAVNCTMSC	3.10	3.00	8.90
HLA-DRB4*01:01	1	5	16	12	Consensus (comb.lib./smm/nn)	THSTRLLAHLLL	4.3	12.75	TRLLAHLLL	4.56	9.00	26.69	STRLLAHLL	332.00	3.80	11.27	STRLLAHLL	273.70	4.30	12.75	-	-	-	-	-	-	-	-
HLA-DQA1*03:01/DQB1*03:02	1	28	44	17	Consensus (comb.lib./smm/nn)	EEEEIVSDEYDYTTPDL	7.5	12.77	IVSDEYDYT	6.46	28.00	47.69	EEIVSDEYD	2032.00	5.80	9.88	EEEEIVSDE	842.10	7.50	12.77	-	-	-	-	-	-	-	-
HLA-DRB3*02:02	1	115	131	17	NetMHCIIpan	VVISNNTFIGMPDHSNF	7.5	12.77	-	-	-	-	-	-	-	-	-	-	-	-	VISNNTFIG	474.85	7.50	12.77	-	-	-	-
HLA-DQA1*04:01/DQB1*04:02	1	24	36	13	Consensus (comb.lib./smm/nn)	DVSGEEEEIVSDE	8.2	12.79	VSGEEEEIV	0.36	3.00	4.68	GEEEEIVSD	1780.00	8.20	12.79	EEEEIVSDE	1048.00	9.70	15.13	-	-	-	-	-	-	-	-
HLA-DRB1*03:01	1	29	41	13	Consensus (smm/nn/sturniolo)	EEEIVSDEYDYTT	8.2	12.79	-	-	-	-	IVSDEYDYT	380.00	3.70	5.77	IVSDEYDYT	306.20	8.20	12.79	-	-	-	-	IVSDEYDYT	2.10	27.00	42.10
HLA-DRB1*12:01	1	6	23	18	Consensus (smm/nn)	HSTRLLAHLLLAAVAVSS	4.34	12.84	-	-	-	-	LLAHLLLAA	279.00	0.58	1.72	LAHLLLAAV	195.30	8.10	23.97	-	-	-	-	-	-	-	-
HLA-DPA1*03:01/DPB1*04:02	1	2	15	14	Consensus (comb.lib./smm/nn)	KSPTHSTRLLAHLL	12	12.92	PTHSTRLLA	0.50	4.10	4.41	THSTRLLAH	880.00	17.00	18.31	THSTRLLAH	399.80	12.00	12.92	-	-	-	-	-	-	-	-
HLA-DQA1*01:01/DQB1*05:01	1	34	47	14	Consensus (comb.lib./smm/nn)	SDEYDYTTPDLDAY	12	12.92	YTTPDLDAY	3.86	7.50	8.08	EYDYTTPDL	2895.00	12.00	12.92	DEYDYTTPD	2842.50	23.00	24.77	-	-	-	-	-	-	-	-
HLA-DQA1*03:01/DQB1*03:02	1	12	25	14	Consensus (comb.lib./smm/nn)	AHLLLAAVAVSSDV	12	12.92	HLLLAAVAV	0.46	12.00	12.92	LAAVAVSSD	1084.00	5.30	5.71	LAAVAVSSD	1341.10	17.00	18.31	-	-	-	-	-	-	-	-
HLA-DQA1*03:01/DQB1*03:02	1	13	26	14	Consensus (comb.lib./smm/nn)	HLLLAAVAVSSDVS	12	12.92	HLLLAAVAV	0.46	12.00	12.92	LAAVAVSSD	1214.00	6.40	6.89	LAAVAVSSD	1643.50	20.00	21.54	-	-	-	-	-	-	-	-
HLA-DQA1*03:01/DQB1*03:02	1	11	24	14	Consensus (comb.lib./smm/nn)	LAHLLLAAVAVSSD	12	12.92	HLLLAAVAV	0.46	12.00	12.92	HLLLAAVAV	996.00	4.60	4.95	LAAVAVSSD	2146.50	26.00	28.00	-	-	-	-	-	-	-	-
HLA-DQA1*03:01/DQB1*03:02	1	10	23	14	Consensus (comb.lib./smm/nn)	LLAHLLLAAVAVSS	12	12.92	HLLLAAVAV	0.46	12.00	12.92	LLLAAVAVS	1679.00	11.00	11.84	AHLLLAAVA	3662.70	40.00	43.07	-	-	-	-	-	-	-	-
HLA-DQA1*03:01/DQB1*03:02	1	9	22	14	Consensus (comb.lib./smm/nn)	RLLAHLLLAAVAVS	12	12.92	HLLLAAVAV	0.46	12.00	12.92	LAHLLLAAV	1415.00	8.10	8.72	AHLLLAAVA	4117.20	44.00	47.38	-	-	-	-	-	-	-	-
HLA-DQA1*03:01/DQB1*03:02	1	8	21	14	Consensus (comb.lib./smm/nn)	TRLLAHLLLAAVAV	12	12.92	HLLLAAVAV	0.46	12.00	12.92	LAHLLLAAV	1638.00	11.00	11.84	AHLLLAAVA	3200.00	37.00	39.84	-	-	-	-	-	-	-	-
HLA-DQA1*04:01/DQB1*04:02	1	28	41	14	Consensus (comb.lib./smm/nn)	EEEEIVSDEYDYTT	12	12.92	IVSDEYDYT	0.01	0.01	0.01	EEEEIVSDE	2388.00	17.00	18.31	EEEEIVSDE	986.60	12.00	12.92	-	-	-	-	-	-	-	-
HLA-DQA1*04:01/DQB1*04:02	1	8	21	14	Consensus (comb.lib./smm/nn)	TRLLAHLLLAAVAV	12	12.92	HLLLAAVAV	0.16	2.80	3.02	LAHLLLAAV	1817.00	12.00	12.92	AHLLLAAVA	1312.60	16.00	17.23	-	-	-	-	-	-	-	-
HLA-DQA1*04:01/DQB1*04:02	1	21	34	14	Consensus (comb.lib./smm/nn)	VSSDVSGEEEEIVS	12	12.92	VSGEEEEIV	0.36	3.60	3.88	SDVSGEEEE	2118.00	14.00	15.08	SSDVSGEEE	1040.40	12.00	12.92	-	-	-	-	-	-	-	-
HLA-DQA1*05:01/DQB1*02:01	1	17	30	14	Consensus (comb.lib./smm/nn)	AAVAVSSDVSGEEE	12	12.92	AVAVSSDVS	0.21	12.00	12.92	VSSDVSGEE	2058.00	18.00	19.38	SSDVSGEEE	418.50	8.40	9.05	-	-	-	-	-	-	-	-
HLA-DQA1*05:01/DQB1*02:01	1	18	31	14	Consensus (comb.lib./smm/nn)	AVAVSSDVSGEEEE	12	12.92	AVAVSSDVS	0.21	12.00	12.92	SSDVSGEEE	1779.00	15.00	16.15	SSDVSGEEE	417.70	8.40	9.05	-	-	-	-	-	-	-	-
HLA-DQA1*05:01/DQB1*02:01	1	65	78	14	Consensus (comb.lib./smm/nn)	LGSEEEYGTEVCTV	12	12.92	EYGTEVCTV	0.11	11.00	11.84	SEEEYGTEV	4220.00	38.00	40.92	EYGTEVCTV	595.70	12.00	12.92	-	-	-	-	-	-	-	-
HLA-DQA1*05:01/DQB1*03:01	1	7	20	14	Consensus (comb.lib./smm/nn)	STRLLAHLLLAAVA	12	12.92	LAHLLLAAV	0.33	6.10	6.57	LLAHLLLAA	165.00	12.00	12.92	LLAHLLLAA	649.10	21.00	22.61	-	-	-	-	-	-	-	-
HLA-DRB1*01:01	1	15	28	14	Consensus (comb.lib./smm/nn)	LLAAVAVSSDVSGE	12	12.92	LLAAVAVSS	0.34	12.00	12.92	LLAAVAVSS	73.00	12.00	12.92	LLAAVAVSS	319.00	51.00	54.92	-	-	-	-	-	-	-	-
HLA-DRB1*01:01	1	14	27	14	Consensus (comb.lib./smm/nn)	LLLAAVAVSSDVSG	12	12.92	LLAAVAVSS	0.34	12.00	12.92	LLAAVAVSS	61.00	9.40	10.12	LLAAVAVSS	80.20	25.00	26.92	-	-	-	-	-	-	-	-
HLA-DRB1*04:01	1	86	99	14	Consensus (smm/nn/sturniolo)	GVIAVNCTMSCLNL	12	12.92	-	-	-	-	IAVNCTMSC	2545.00	55.00	59.22	IAVNCTMSC	259.80	12.00	12.92	-	-	-	-	IAVNCTMSC	3.10	4.20	4.52
HLA-DRB1*04:05	1	119	132	14	Consensus (smm/nn/sturniolo)	NNTFIGMPDHSNFS	12	12.92	-	-	-	-	FIGMPDHSN	234.00	6.60	7.11	FIGMPDHSN	251.20	12.00	12.92	-	-	-	-	FIGMPDHSN	2.20	13.00	14.00
HLA-DRB1*07:01	1	148	161	14	Consensus (comb.lib./smm/nn)	NCTWCIKFPQANMV	12	12.92	WCIKFPQAN	8985.90	61.00	65.69	NCTWCIKFP	94.00	5.20	5.60	IKFPQANMV	98.40	12.00	12.92	-	-	-	-	-	-	-	-
HLA-DRB1*12:01	1	13	26	14	Consensus (smm/nn)	HLLLAAVAVSSDVS	12	12.92	-	-	-	-	LLAAVAVSS	771.00	6.00	6.46	LAAVAVSSD	713.00	18.00	19.38	-	-	-	-	-	-	-	-
HLA-DRB1*15:01	1	149	162	14	Consensus (smm/nn/sturniolo)	CTWCIKFPQANMVV	12	12.92	-	-	-	-	IKFPQANMV	422.00	12.00	12.92	IKFPQANMV	167.20	11.00	11.84	-	-	-	-	IKFPQANMV	2.60	23.00	24.77
HLA-DRB3*01:01	1	32	45	14	Consensus (comb.lib./smm/nn)	IVSDEYDYTTPDLD	12	12.92	IVSDEYDYT	2.65	12.00	12.92	IVSDEYDYT	959.00	9.70	10.44	IVSDEYDYT	751.40	19.00	20.46	-	-	-	-	-	-	-	-
HLA-DRB3*01:01	1	94	107	14	Consensus (comb.lib./smm/nn)	MSCLNLDAETVLKP	12	12.92	CLNLDAETV	2384.74	39.00	42.00	LNLDAETVL	479.00	4.60	4.95	LNLDAETVL	385.20	12.00	12.92	-	-	-	-	-	-	-	-
HLA-DRB3*01:01	1	95	108	14	Consensus (comb.lib./smm/nn)	SCLNLDAETVLKPL	12	12.92	CLNLDAETV	2384.74	39.00	42.00	LNLDAETVL	473.00	4.60	4.95	LNLDAETVL	392.00	12.00	12.92	-	-	-	-	-	-	-	-
HLA-DRB3*02:02	1	104	117	14	NetMHCIIpan	VLKPLKNETPCVVI	12	12.92	-	-	-	-	-	-	-	-	-	-	-	-	PLKNETPCV	947.04	12.00	12.92	-	-	-	-
HLA-DRB4*01:01	1	9	22	14	Consensus (comb.lib./smm/nn)	RLLAHLLLAAVAVS	12	12.92	AHLLLAAVA	159.60	30.00	32.30	LAHLLLAAV	340.00	8.00	8.61	LLAHLLLAA	248.40	12.00	12.92	-	-	-	-	-	-	-	-
HLA-DQA1*05:01/DQB1*02:01	1	60	76	17	Consensus (comb.lib./smm/nn)	LGSLELGSEEEYGTEVC	7.6	12.94	SLELGSEEE	3625.75	59.00	100.49	LELGSEEEY	1770.00	6.90	11.75	SLELGSEEE	195.40	7.60	12.94	-	-	-	-	-	-	-	-
HLA-DRB1*04:01	1	120	132	13	Consensus (smm/nn/sturniolo)	NTFIGMPDHSNFS	8.3	12.94	-	-	-	-	FIGMPDHSN	408.00	8.30	12.94	FIGMPDHSN	31.20	0.58	0.90	-	-	-	-	FIGMPDHSN	-0.30	39.00	60.82
HLA-DRB1*08:02	1	85	97	13	Consensus (smm/nn/sturniolo)	YGVIAVNCTMSCL	8.3	12.94	-	-	-	-	VIAVNCTMS	793.00	5.00	7.80	IAVNCTMSC	852.00	8.30	12.94	-	-	-	-	IAVNCTMSC	0.00	27.00	42.10
HLA-DPA1*02:01/DPB1*01:01	1	3	17	15	Consensus (comb.lib./smm/nn)	SPTHSTRLLAHLLLA	13	13.00	TRLLAHLLL	24.64	13.00	13.00	HSTRLLAHL	673.00	21.00	21.00	RLLAHLLLA	346.00	11.00	11.00	-	-	-	-	-	-	-	-
HLA-DPA1*02:01/DPB1*01:01	1	8	22	15	Consensus (comb.lib./smm/nn)	TRLLAHLLLAAVAVS	13	13.00	TRLLAHLLL	24.64	13.00	13.00	LLAHLLLAA	318.00	11.00	11.00	LLAHLLLAA	648.80	20.00	20.00	-	-	-	-	-	-	-	-
HLA-DPA1*02:01/DPB1*14:01	1	10	24	15	NetMHCIIpan	LLAHLLLAAVAVSSD	13	13.00	-	-	-	-	-	-	-	-	-	-	-	-	LLAAVAVSS	1816.73	13.00	13.00	-	-	-	-
HLA-DPA1*03:01/DPB1*04:02	1	95	109	15	Consensus (comb.lib./smm/nn)	SCLNLDAETVLKPLK	13	13.00	LDAETVLKP	12206.32	71.00	71.00	LDAETVLKP	444.00	12.00	12.00	NLDAETVLK	267.30	13.00	13.00	-	-	-	-	-	-	-	-
HLA-DQA1*01:01/DQB1*05:01	1	9	23	15	Consensus (comb.lib./smm/nn)	RLLAHLLLAAVAVSS	13	13.00	HLLLAAVAV	132.79	25.00	25.00	LAHLLLAAV	2626.00	13.00	13.00	LLAHLLLAA	743.50	12.00	12.00	-	-	-	-	-	-	-	-
HLA-DQA1*01:01/DQB1*05:01	1	33	47	15	Consensus (comb.lib./smm/nn)	VSDEYDYTTPDLDAY	13	13.00	YTTPDLDAY	3.86	8.50	8.50	EYDYTTPDL	2637.00	13.00	13.00	DEYDYTTPD	1718.70	23.00	23.00	-	-	-	-	-	-	-	-
HLA-DQA1*01:02/DQB1*06:02	1	15	29	15	Consensus (comb.lib./smm/nn)	LLAAVAVSSDVSGEE	13	13.00	LLAAVAVSS	1.09	13.00	13.00	LAAVAVSSD	467.00	13.00	13.00	LAAVAVSSD	651.20	23.00	23.00	-	-	-	-	-	-	-	-
HLA-DQA1*03:01/DQB1*03:02	1	12	26	15	Consensus (comb.lib./smm/nn)	AHLLLAAVAVSSDVS	13	13.00	HLLLAAVAV	0.46	13.00	13.00	LAAVAVSSD	1085.00	7.10	7.10	LAAVAVSSD	1719.20	21.00	21.00	-	-	-	-	-	-	-	-
HLA-DQA1*03:01/DQB1*03:02	1	13	27	15	Consensus (comb.lib./smm/nn)	HLLLAAVAVSSDVSG	13	13.00	HLLLAAVAV	0.46	13.00	13.00	LAAVAVSSD	1187.00	8.10	8.10	LAAVAVSSD	2093.50	25.00	25.00	-	-	-	-	-	-	-	-
HLA-DQA1*03:01/DQB1*03:02	1	11	25	15	Consensus (comb.lib./smm/nn)	LAHLLLAAVAVSSDV	13	13.00	HLLLAAVAV	0.46	13.00	13.00	LAAVAVSSD	966.00	5.80	5.80	LAAVAVSSD	1462.10	17.00	17.00	-	-	-	-	-	-	-	-
HLA-DQA1*03:01/DQB1*03:02	1	10	24	15	Consensus (comb.lib./smm/nn)	LLAHLLLAAVAVSSD	13	13.00	HLLLAAVAV	0.46	13.00	13.00	HLLLAAVAV	906.00	5.10	5.10	LAAVAVSSD	2369.20	27.00	27.00	-	-	-	-	-	-	-	-
HLA-DQA1*03:01/DQB1*03:02	1	9	23	15	Consensus (comb.lib./smm/nn)	RLLAHLLLAAVAVSS	13	13.00	HLLLAAVAV	0.46	13.00	13.00	LAHLLLAAV	1389.00	11.00	11.00	AHLLLAAVA	4355.70	45.00	45.00	-	-	-	-	-	-	-	-
HLA-DQA1*03:01/DQB1*03:02	1	8	22	15	Consensus (comb.lib./smm/nn)	TRLLAHLLLAAVAVS	13	13.00	HLLLAAVAV	0.46	13.00	13.00	LAHLLLAAV	1408.00	11.00	11.00	AHLLLAAVA	4592.90	47.00	47.00	-	-	-	-	-	-	-	-
HLA-DQA1*04:01/DQB1*04:02	1	21	35	15	Consensus (comb.lib./smm/nn)	VSSDVSGEEEEIVSD	13	13.00	VSGEEEEIV	0.36	4.10	4.10	SDVSGEEEE	2021.00	17.00	17.00	SSDVSGEEE	906.90	13.00	13.00	-	-	-	-	-	-	-	-
HLA-DQA1*05:01/DQB1*02:01	1	68	82	15	Consensus (comb.lib./smm/nn)	EEEYGTEVCTVDGLQ	13	13.00	EYGTEVCTV	0.11	13.00	13.00	TEVCTVDGL	3251.00	36.00	36.00	EYGTEVCTV	367.00	9.70	9.70	-	-	-	-	-	-	-	-
HLA-DQA1*05:01/DQB1*02:01	1	69	83	15	Consensus (comb.lib./smm/nn)	EEYGTEVCTVDGLQT	13	13.00	EYGTEVCTV	0.11	13.00	13.00	TEVCTVDGL	3706.00	40.00	40.00	EYGTEVCTV	375.90	9.80	9.80	-	-	-	-	-	-	-	-
HLA-DQA1*05:01/DQB1*02:01	1	70	84	15	Consensus (comb.lib./smm/nn)	EYGTEVCTVDGLQTP	13	13.00	EYGTEVCTV	0.11	13.00	13.00	TEVCTVDGL	3883.00	42.00	42.00	TEVCTVDGL	415.80	11.00	11.00	-	-	-	-	-	-	-	-
HLA-DQA1*05:01/DQB1*02:01	1	65	79	15	Consensus (comb.lib./smm/nn)	LGSEEEYGTEVCTVD	13	13.00	EYGTEVCTV	0.11	13.00	13.00	EYGTEVCTV	3835.00	41.00	41.00	EYGTEVCTV	444.70	12.00	12.00	-	-	-	-	-	-	-	-
HLA-DQA1*05:01/DQB1*02:01	1	67	81	15	Consensus (comb.lib./smm/nn)	SEEEYGTEVCTVDGL	13	13.00	EYGTEVCTV	0.11	13.00	13.00	EYGTEVCTV	3562.00	39.00	39.00	EYGTEVCTV	340.50	9.00	9.00	-	-	-	-	-	-	-	-
HLA-DRB1*01:01	1	14	28	15	Consensus (comb.lib./smm/nn)	LLLAAVAVSSDVSGE	13	13.00	LLAAVAVSS	0.34	13.00	13.00	LLAAVAVSS	61.00	12.00	12.00	LLAAVAVSS	181.00	36.00	36.00	-	-	-	-	-	-	-	-
HLA-DQA1*05:01/DQB1*03:01	1	7	21	15	Consensus (comb.lib./smm/nn)	STRLLAHLLLAAVAV	13	13.00	LAHLLLAAV	0.33	7.00	7.00	AHLLLAAVA	142.00	13.00	13.00	LLAHLLLAA	411.70	21.00	21.00	-	-	-	-	-	-	-	-
HLA-DRB1*04:05	1	117	131	15	Consensus (smm/nn/sturniolo)	ISNNTFIGMPDHSNF	13	13.00	-	-	-	-	FIGMPDHSN	181.00	6.10	6.10	FIGMPDHSN	233.60	13.00	13.00	-	-	-	-	FIGMPDHSN	2.20	15.00	15.00
HLA-DRB1*04:05	1	118	132	15	Consensus (smm/nn/sturniolo)	SNNTFIGMPDHSNFS	13	13.00	-	-	-	-	FIGMPDHSN	233.00	8.30	8.30	FIGMPDHSN	230.00	13.00	13.00	-	-	-	-	FIGMPDHSN	2.20	15.00	15.00
HLA-DRB1*07:01	1	148	162	15	Consensus (comb.lib./smm/nn)	NCTWCIKFPQANMVV	13	13.00	WCIKFPQAN	8985.90	65.00	65.00	IKFPQANMV	89.00	6.10	6.10	IKFPQANMV	112.00	13.00	13.00	-	-	-	-	-	-	-	-
HLA-DRB1*11:01	1	8	22	15	Consensus (smm/nn/sturniolo)	TRLLAHLLLAAVAVS	13	13.00	-	-	-	-	LAHLLLAAV	248.00	13.00	13.00	LAHLLLAAV	895.10	33.00	33.00	-	-	-	-	LLLAAVAVS	2.90	4.20	4.20
HLA-DRB1*13:02	1	101	115	15	Consensus (smm/nn/sturniolo)	AETVLKPLKNETPCV	13	13.00	-	-	-	-	VLKPLKNET	306.00	8.00	8.00	PLKNETPCV	137.30	13.00	13.00	-	-	-	-	VLKPLKNET	-0.60	68.00	68.00
HLA-DRB3*01:01	1	92	106	15	Consensus (comb.lib./smm/nn)	CTMSCLNLDAETVLK	13	13.00	CLNLDAETV	2384.74	44.00	44.00	LNLDAETVL	468.00	5.60	5.60	LNLDAETVL	502.40	13.00	13.00	-	-	-	-	-	-	-	-
HLA-DRB3*02:02	1	109	123	15	NetMHCIIpan	KNETPCVVISNNTFI	13	13.00	-	-	-	-	-	-	-	-	-	-	-	-	VVISNNTFI	819.59	13.00	13.00	-	-	-	-
HLA-DRB3*02:02	1	103	117	15	NetMHCIIpan	TVLKPLKNETPCVVI	13	13.00	-	-	-	-	-	-	-	-	-	-	-	-	PLKNETPCV	790.79	13.00	13.00	-	-	-	-
HLA-DQA1*03:01/DQB1*03:02	1	22	39	18	Consensus (comb.lib./smm/nn)	SSDVSGEEEEIVSDEYDY	4.4	13.02	DVSGEEEEI	0.31	17.00	50.31	SSDVSGEEE	848.00	0.99	2.93	EEEEIVSDE	536.70	4.40	13.02	-	-	-	-	-	-	-	-
HLA-DRB1*13:02	1	114	131	18	Consensus (smm/nn/sturniolo)	CVVISNNTFIGMPDHSNF	4.4	13.02	-	-	-	-	VVISNNTFI	55.00	0.27	0.80	VISNNTFIG	25.10	4.40	13.02	-	-	-	-	VISNNTFIG	2.20	22.00	65.11
HLA-DRB1*12:01	1	148	161	14	Consensus (smm/nn)	NCTWCIKFPQANMV	12.1	13.03	-	-	-	-	CIKFPQANM	493.00	3.20	3.45	IKFPQANMV	820.60	21.00	22.61	-	-	-	-	-	-	-	-
HLA-DQA1*04:01/DQB1*04:02	1	28	40	13	Consensus (comb.lib./smm/nn)	EEEEIVSDEYDYT	8.4	13.10	IVSDEYDYT	0.01	0.01	0.02	EEEEIVSDE	2389.00	12.00	18.71	EEEEIVSDE	929.80	8.40	13.10	-	-	-	-	-	-	-	-
HLA-DRB1*03:01	1	114	126	13	Consensus (smm/nn/sturniolo)	CVVISNNTFIGMP	8.4	13.10	-	-	-	-	VVISNNTFI	1518.00	15.00	23.39	VISNNTFIG	316.70	8.40	13.10	-	-	-	-	VVISNNTFI	4.20	3.80	5.93
HLA-DRB1*08:02	1	15	27	13	Consensus (smm/nn/sturniolo)	LLAAVAVSSDVSG	8.4	13.10	-	-	-	-	LLAAVAVSS	997.00	7.70	12.01	VAVSSDVSG	857.10	8.40	13.10	-	-	-	-	LLAAVAVSS	-0.40	34.00	53.02
HLA-DRB3*01:01	1	29	45	17	Consensus (comb.lib./smm/nn)	EEEIVSDEYDYTTPDLD	7.7	13.12	IVSDEYDYT	2.65	18.00	30.66	IVSDEYDYT	922.00	5.70	9.71	IVSDEYDYT	329.60	7.70	13.12	-	-	-	-	-	-	-	-
HLA-DRB3*02:02	1	86	102	17	NetMHCIIpan	GVIAVNCTMSCLNLDAE	7.7	13.12	-	-	-	-	-	-	-	-	-	-	-	-	IAVNCTMSC	498.31	7.70	13.12	-	-	-	-
HLA-DQA1*04:01/DQB1*04:02	1	9	21	13	Consensus (comb.lib./smm/nn)	RLLAHLLLAAVAV	8.5	13.25	HLLLAAVAV	0.16	2.30	3.59	LAHLLLAAV	1843.00	8.50	13.25	AHLLLAAVA	1322.50	13.00	20.27	-	-	-	-	-	-	-	-
HLA-DQA1*04:01/DQB1*04:02	1	18	34	17	Consensus (comb.lib./smm/nn)	AVAVSSDVSGEEEEIVS	7.8	13.29	VSGEEEEIV	0.36	5.40	9.20	VSSDVSGEE	3109.00	12.00	20.44	SSDVSGEEE	535.20	7.80	13.29	-	-	-	-	-	-	-	-
HLA-DRB1*15:01	1	6	22	17	Consensus (smm/nn/sturniolo)	HSTRLLAHLLLAAVAVS	7.8	13.29	-	-	-	-	LAHLLLAAV	464.00	7.60	12.94	STRLLAHLL	285.70	17.00	28.96	-	-	-	-	LLAHLLLAA	4.20	7.80	13.29
HLA-DRB1*15:01	1	7	23	17	Consensus (smm/nn/sturniolo)	STRLLAHLLLAAVAVSS	7.8	13.29	-	-	-	-	LAHLLLAAV	463.00	7.60	12.94	AHLLLAAVA	527.90	26.00	44.28	-	-	-	-	LLAHLLLAA	4.20	7.80	13.29
HLA-DRB1*15:01	1	5	21	17	Consensus (smm/nn/sturniolo)	THSTRLLAHLLLAAVAV	7.8	13.29	-	-	-	-	LAHLLLAAV	465.00	7.60	12.94	STRLLAHLL	202.80	13.00	22.14	-	-	-	-	LLAHLLLAA	4.20	7.80	13.29
HLA-DRB3*01:01	1	28	44	17	Consensus (comb.lib./smm/nn)	EEEEIVSDEYDYTTPDL	7.8	13.29	IVSDEYDYT	2.65	18.00	30.66	IVSDEYDYT	922.00	5.70	9.71	IVSDEYDYT	336.90	7.80	13.29	-	-	-	-	-	-	-	-
HLA-DRB3*02:02	1	108	124	17	NetMHCIIpan	LKNETPCVVISNNTFIG	7.8	13.29	-	-	-	-	-	-	-	-	-	-	-	-	VVISNNTFI	505.78	7.80	13.29	-	-	-	-
HLA-DQA1*01:02/DQB1*06:02	1	3	20	18	Consensus (comb.lib./smm/nn)	SPTHSTRLLAHLLLAAVA	4.5	13.32	LLAHLLLAA	1.26	18.00	53.27	LAHLLLAAV	227.00	1.90	5.62	THSTRLLAH	44.90	4.50	13.32	-	-	-	-	-	-	-	-
HLA-DQA1*01:02/DQB1*06:02	1	3	14	12	Consensus (comb.lib./smm/nn)	SPTHSTRLLAHL	4.5	13.34	SPTHSTRLL	6500.38	48.00	142.33	THSTRLLAH	423.00	4.50	13.34	THSTRLLAH	455.90	1.70	5.04	-	-	-	-	-	-	-	-
HLA-DQA1*03:01/DQB1*03:02	1	61	72	12	Consensus (comb.lib./smm/nn)	GSLELGSEEEYG	4.5	13.34	SLELGSEEE	9307.87	46.00	136.40	SLELGSEEE	1226.00	3.00	8.90	SLELGSEEE	637.60	4.50	13.34	-	-	-	-	-	-	-	-
HLA-DRB1*03:01	1	113	124	12	Consensus (smm/nn/sturniolo)	PCVVISNNTFIG	4.5	13.34	-	-	-	-	VVISNNTFI	557.00	4.50	13.34	VISNNTFIG	447.00	6.60	19.57	-	-	-	-	VVISNNTFI	4.20	3.30	9.79
HLA-DQA1*03:01/DQB1*03:02	1	24	36	13	Consensus (comb.lib./smm/nn)	DVSGEEEEIVSDE	8.6	13.41	DVSGEEEEI	0.31	8.60	13.41	GEEEEIVSD	1327.00	5.30	8.26	EEEEIVSDE	1048.90	11.00	17.15	-	-	-	-	-	-	-	-
HLA-DQA1*03:01/DQB1*03:02	1	22	34	13	Consensus (comb.lib./smm/nn)	SSDVSGEEEEIVS	8.6	13.41	DVSGEEEEI	0.31	8.60	13.41	SSDVSGEEE	976.00	3.30	5.15	SSDVSGEEE	1413.70	16.00	24.95	-	-	-	-	-	-	-	-
HLA-DQA1*03:01/DQB1*03:02	1	21	33	13	Consensus (comb.lib./smm/nn)	VSSDVSGEEEEIV	8.6	13.41	DVSGEEEEI	0.31	8.60	13.41	SSDVSGEEE	700.00	1.80	2.81	SSDVSGEEE	880.80	9.10	14.19	-	-	-	-	-	-	-	-
HLA-DRB1*03:01	1	131	143	13	Consensus (smm/nn/sturniolo)	FSCLLGDCREGNC	8.6	13.41	-	-	-	-	LLGDCREGN	1572.00	16.00	24.95	LLGDCREGN	321.90	8.60	13.41	-	-	-	-	LLGDCREGN	3.70	6.70	10.45
HLA-DRB1*07:01	1	150	162	13	Consensus (comb.lib./smm/nn)	TWCIKFPQANMVV	8.6	13.41	WCIKFPQAN	8985.90	56.00	87.32	IKFPQANMV	89.00	3.70	5.77	IKFPQANMV	78.20	8.60	13.41	-	-	-	-	-	-	-	-
HLA-DRB1*13:02	1	146	162	17	Consensus (smm/nn/sturniolo)	DNNCTWCIKFPQANMVV	7.9	13.46	-	-	-	-	IKFPQANMV	568.00	7.90	13.46	IKFPQANMV	31.50	4.80	8.18	-	-	-	-	WCIKFPQAN	1.80	28.00	47.69
HLA-DRB1*13:02	1	148	164	17	Consensus (smm/nn/sturniolo)	NCTWCIKFPQANMVVSD	7.9	13.46	-	-	-	-	IKFPQANMV	565.00	7.90	13.46	IKFPQANMV	25.10	3.90	6.64	-	-	-	-	WCIKFPQAN	1.80	28.00	47.69
HLA-DRB1*13:02	1	147	163	17	Consensus (smm/nn/sturniolo)	NNCTWCIKFPQANMVVS	7.9	13.46	-	-	-	-	IKFPQANMV	566.00	7.90	13.46	IKFPQANMV	26.40	4.10	6.98	-	-	-	-	WCIKFPQAN	1.80	28.00	47.69
HLA-DRB1*15:01	1	8	24	17	Consensus (smm/nn/sturniolo)	TRLLAHLLLAAVAVSSD	7.9	13.46	-	-	-	-	AHLLLAAVA	479.00	7.90	13.46	AHLLLAAVA	1036.70	39.00	66.43	-	-	-	-	LLAHLLLAA	4.20	7.80	13.29
HLA-DRB1*13:02	1	104	120	17	Consensus (smm/nn/sturniolo)	VLKPLKNETPCVVISNN	7.9	13.46	-	-	-	-	PLKNETPCV	467.00	6.30	10.73	PLKNETPCV	56.80	7.90	13.46	-	-	-	-	LKNETPCVV	0.30	60.00	102.19
HLA-DRB3*01:01	1	31	47	17	Consensus (comb.lib./smm/nn)	EIVSDEYDYTTPDLDAY	7.9	13.46	YTTPDLDAY	0.07	7.90	13.46	IVSDEYDYT	945.00	5.90	10.05	IVSDEYDYT	618.00	12.00	20.44	-	-	-	-	-	-	-	-
HLA-DRB3*01:01	1	27	43	17	Consensus (comb.lib./smm/nn)	GEEEEIVSDEYDYTTPD	7.9	13.46	IVSDEYDYT	2.65	18.00	30.66	IVSDEYDYT	922.00	5.70	9.71	IVSDEYDYT	339.90	7.90	13.46	-	-	-	-	-	-	-	-
HLA-DRB3*01:01	1	32	48	17	Consensus (comb.lib./smm/nn)	IVSDEYDYTTPDLDAYT	7.9	13.46	YTTPDLDAY	0.07	7.90	13.46	IVSDEYDYT	959.00	6.00	10.22	IVSDEYDYT	1614.20	25.00	42.58	-	-	-	-	-	-	-	-
HLA-DRB1*01:01	1	3	15	13	Consensus (comb.lib./smm/nn)	SPTHSTRLLAHLL	8.7	13.57	STRLLAHLL	0.01	0.01	0.02	SPTHSTRLL	85.00	11.00	17.15	STRLLAHLL	28.10	8.70	13.57	-	-	-	-	-	-	-	-
HLA-DRB1*04:01	1	83	95	13	Consensus (smm/nn/sturniolo)	TPYGVIAVNCTMS	8.7	13.57	-	-	-	-	YGVIAVNCT	1275.00	28.00	43.66	YGVIAVNCT	227.40	7.20	11.23	-	-	-	-	YGVIAVNCT	2.10	8.70	13.57
HLA-DQA1*01:02/DQB1*06:02	1	12	29	18	Consensus (comb.lib./smm/nn)	AHLLLAAVAVSSDVSGEE	4.6	13.61	LLLAAVAVS	0.03	4.60	13.61	LAAVAVSSD	368.00	4.30	12.73	LAAVAVSSD	119.80	17.00	50.31	-	-	-	-	-	-	-	-
HLA-DQA1*01:02/DQB1*06:02	1	6	23	18	Consensus (comb.lib./smm/nn)	HSTRLLAHLLLAAVAVSS	4.6	13.61	LLLAAVAVS	0.03	4.60	13.61	LAHLLLAAV	208.00	1.70	5.03	LAHLLLAAV	105.30	15.00	44.40	-	-	-	-	-	-	-	-
HLA-DQA1*01:02/DQB1*06:02	1	11	28	18	Consensus (comb.lib./smm/nn)	LAHLLLAAVAVSSDVSGE	4.6	13.61	LLLAAVAVS	0.03	4.60	13.61	LAHLLLAAV	220.00	1.90	5.62	LAAVAVSSD	99.60	14.00	41.44	-	-	-	-	-	-	-	-
HLA-DQA1*01:02/DQB1*06:02	1	10	27	18	Consensus (comb.lib./smm/nn)	LLAHLLLAAVAVSSDVSG	4.6	13.61	LLLAAVAVS	0.03	4.60	13.61	LAHLLLAAV	197.00	1.60	4.74	LLAAVAVSS	82.40	11.00	32.56	-	-	-	-	-	-	-	-
HLA-DQA1*01:02/DQB1*06:02	1	9	26	18	Consensus (comb.lib./smm/nn)	RLLAHLLLAAVAVSSDVS	4.6	13.61	LLLAAVAVS	0.03	4.60	13.61	LAHLLLAAV	192.00	1.50	4.44	LLAAVAVSS	67.20	8.10	23.97	-	-	-	-	-	-	-	-
HLA-DQA1*01:02/DQB1*06:02	1	7	24	18	Consensus (comb.lib./smm/nn)	STRLLAHLLLAAVAVSSD	4.6	13.61	LLLAAVAVS	0.03	4.60	13.61	LAHLLLAAV	194.00	1.60	4.74	LLAAVAVSS	81.10	11.00	32.56	-	-	-	-	-	-	-	-
HLA-DQA1*01:02/DQB1*06:02	1	5	22	18	Consensus (comb.lib./smm/nn)	THSTRLLAHLLLAAVAVS	4.6	13.61	LLLAAVAVS	0.03	4.60	13.61	LAHLLLAAV	224.00	1.90	5.62	LAHLLLAAV	103.00	15.00	44.40	-	-	-	-	-	-	-	-
HLA-DQA1*01:02/DQB1*06:02	1	8	25	18	Consensus (comb.lib./smm/nn)	TRLLAHLLLAAVAVSSDV	4.6	13.61	LLLAAVAVS	0.03	4.60	13.61	LAHLLLAAV	193.00	1.50	4.44	LLAAVAVSS	58.50	6.70	19.83	-	-	-	-	-	-	-	-
HLA-DQA1*03:01/DQB1*03:02	1	14	31	18	Consensus (comb.lib./smm/nn)	LLLAAVAVSSDVSGEEEE	4.6	13.61	LLLAAVAVS	2.03	25.00	73.99	SSDVSGEEE	926.00	1.30	3.85	AVSSDVSGE	567.10	4.60	13.61	-	-	-	-	-	-	-	-
HLA-DQA1*04:01/DQB1*04:02	1	12	29	18	Consensus (comb.lib./smm/nn)	AHLLLAAVAVSSDVSGEE	4.6	13.61	HLLLAAVAV	0.16	4.60	13.61	LLLAAVAVS	1191.00	2.50	7.40	LAAVAVSSD	392.60	6.10	18.05	-	-	-	-	-	-	-	-
HLA-DQA1*04:01/DQB1*04:02	1	13	30	18	Consensus (comb.lib./smm/nn)	HLLLAAVAVSSDVSGEEE	4.6	13.61	HLLLAAVAV	0.16	4.60	13.61	LLLAAVAVS	1202.00	2.60	7.70	LAAVAVSSD	371.10	5.60	16.57	-	-	-	-	-	-	-	-
HLA-DQA1*04:01/DQB1*04:02	1	11	28	18	Consensus (comb.lib./smm/nn)	LAHLLLAAVAVSSDVSGE	4.6	13.61	HLLLAAVAV	0.16	4.60	13.61	LLLAAVAVS	1213.00	2.60	7.70	LAAVAVSSD	435.80	7.00	20.72	-	-	-	-	-	-	-	-
HLA-DQA1*04:01/DQB1*04:02	1	10	27	18	Consensus (comb.lib./smm/nn)	LLAHLLLAAVAVSSDVSG	4.6	13.61	HLLLAAVAV	0.16	4.60	13.61	LLLAAVAVS	1223.00	2.70	7.99	LAAVAVSSD	487.90	8.00	23.68	-	-	-	-	-	-	-	-
HLA-DQA1*04:01/DQB1*04:02	1	9	26	18	Consensus (comb.lib./smm/nn)	RLLAHLLLAAVAVSSDVS	4.6	13.61	HLLLAAVAV	0.16	4.60	13.61	LLLAAVAVS	1217.00	2.60	7.70	LAAVAVSSD	449.80	7.30	21.61	-	-	-	-	-	-	-	-
HLA-DQA1*04:01/DQB1*04:02	1	7	24	18	Consensus (comb.lib./smm/nn)	STRLLAHLLLAAVAVSSD	4.6	13.61	HLLLAAVAV	0.16	4.60	13.61	LLLAAVAVS	1241.00	2.70	7.99	LAAVAVSSD	505.80	8.40	24.86	-	-	-	-	-	-	-	-
HLA-DQA1*04:01/DQB1*04:02	1	8	25	18	Consensus (comb.lib./smm/nn)	TRLLAHLLLAAVAVSSDV	4.6	13.61	HLLLAAVAV	0.16	4.60	13.61	LLLAAVAVS	1218.00	2.60	7.70	LAAVAVSSD	392.70	6.10	18.05	-	-	-	-	-	-	-	-
HLA-DPA1*03:01/DPB1*04:02	1	10	26	17	Consensus (comb.lib./smm/nn)	LLAHLLLAAVAVSSDVS	8	13.63	LAHLLLAAV	0.98	8.00	13.63	LLAHLLLAA	283.00	3.30	5.62	LLAAVAVSS	534.10	35.00	59.61	-	-	-	-	-	-	-	-
HLA-DPA1*03:01/DPB1*04:02	1	9	25	17	Consensus (comb.lib./smm/nn)	RLLAHLLLAAVAVSSDV	8	13.63	LAHLLLAAV	0.98	8.00	13.63	LLAHLLLAA	249.00	2.80	4.77	LLAHLLLAA	89.40	8.90	15.16	-	-	-	-	-	-	-	-
HLA-DQA1*01:02/DQB1*06:02	1	8	19	12	Consensus (comb.lib./smm/nn)	TRLLAHLLLAAV	4.6	13.64	LLAHLLLAA	1.26	7.80	23.13	LLAHLLLAA	97.00	0.51	1.51	LLAHLLLAA	1028.20	4.60	13.64	-	-	-	-	-	-	-	-
HLA-DRB1*12:01	1	150	162	13	Consensus (smm/nn)	TWCIKFPQANMVV	8.75	13.64	-	-	-	-	IKFPQANMV	394.00	1.50	2.34	IKFPQANMV	767.20	16.00	24.95	-	-	-	-	-	-	-	-
HLA-DPA1*02:01/DPB1*14:01	1	10	22	13	NetMHCIIpan	LLAHLLLAAVAVS	8.8	13.72	-	-	-	-	-	-	-	-	-	-	-	-	HLLLAAVAV	3827.48	8.80	13.72	-	-	-	-
HLA-DQA1*03:01/DQB1*03:02	1	57	73	17	Consensus (comb.lib./smm/nn)	SLNLGSLELGSEEEYGT	8.1	13.80	NLGSLELGS	1993.07	62.00	105.60	SLELGSEEE	1156.00	2.00	3.41	SLELGSEEE	898.20	8.10	13.80	-	-	-	-	-	-	-	-
HLA-DPA1*02:01/DPB1*01:01	1	6	21	16	Consensus (comb.lib./smm/nn)	HSTRLLAHLLLAAVAV	12	13.85	TRLLAHLLL	24.64	14.00	16.16	LLAHLLLAA	764.00	12.00	13.85	LLAHLLLAA	303.60	12.00	13.85	-	-	-	-	-	-	-	-
HLA-DPA1*02:01/DPB1*05:01	1	8	23	16	Consensus (comb.lib./smm/nn)	TRLLAHLLLAAVAVSS	12	13.85	RLLAHLLLA	0.10	0.91	1.05	LLAHLLLAA	5542.00	21.00	24.24	TRLLAHLLL	346.20	12.00	13.85	-	-	-	-	-	-	-	-
HLA-DQA1*01:01/DQB1*05:01	1	4	19	16	Consensus (comb.lib./smm/nn)	PTHSTRLLAHLLLAAV	12	13.85	RLLAHLLLA	245.33	33.00	38.09	LLAHLLLAA	4817.00	11.00	12.70	LLAHLLLAA	406.60	12.00	13.85	-	-	-	-	-	-	-	-
HLA-DQA1*01:01/DQB1*05:01	1	8	23	16	Consensus (comb.lib./smm/nn)	TRLLAHLLLAAVAVSS	12	13.85	HLLLAAVAV	132.79	28.00	32.32	LLAHLLLAA	4552.00	9.70	11.20	LLAHLLLAA	440.40	12.00	13.85	-	-	-	-	-	-	-	-
HLA-DQA1*03:01/DQB1*03:02	1	62	77	16	Consensus (comb.lib./smm/nn)	SLELGSEEEYGTEVCT	12	13.85	GSEEEYGTE	1918.30	58.00	66.95	SLELGSEEE	1354.00	2.20	2.54	SLELGSEEE	1143.00	12.00	13.85	-	-	-	-	-	-	-	-
HLA-DQA1*04:01/DQB1*04:02	1	28	43	16	Consensus (comb.lib./smm/nn)	EEEEIVSDEYDYTTPD	12	13.85	IVSDEYDYT	0.01	0.01	0.01	EEEEIVSDE	3439.00	12.00	13.85	EEEEIVSDE	1012.00	15.00	17.31	-	-	-	-	-	-	-	-
HLA-DQA1*05:01/DQB1*02:01	1	35	50	16	Consensus (comb.lib./smm/nn)	DEYDYTTPDLDAYTPI	12	13.85	DYTTPDLDA	249233.15	76.00	87.73	YTTPDLDAY	2681.00	12.00	13.85	YDYTTPDLD	198.90	6.50	7.50	-	-	-	-	-	-	-	-
HLA-DQA1*05:01/DQB1*02:01	1	36	51	16	Consensus (comb.lib./smm/nn)	EYDYTTPDLDAYTPIP	12	13.85	DYTTPDLDA	249233.15	76.00	87.73	YTTPDLDAY	2675.00	12.00	13.85	YDYTTPDLD	295.40	9.50	10.97	-	-	-	-	-	-	-	-
HLA-DQA1*05:01/DQB1*02:01	1	63	78	16	Consensus (comb.lib./smm/nn)	LELGSEEEYGTEVCTV	12	13.85	EYGTEVCTV	0.11	14.00	16.16	LELGSEEEY	2535.00	11.00	12.70	EYGTEVCTV	350.20	12.00	13.85	-	-	-	-	-	-	-	-
HLA-DRB1*04:01	1	7	22	16	Consensus (smm/nn/sturniolo)	STRLLAHLLLAAVAVS	12	13.85	-	-	-	-	LAHLLLAAV	750.00	12.00	13.85	LAHLLLAAV	919.60	27.00	31.17	-	-	-	-	LLLAAVAVS	2.60	9.00	10.39
HLA-DRB1*04:05	1	12	27	16	Consensus (smm/nn/sturniolo)	AHLLLAAVAVSSDVSG	12	13.85	-	-	-	-	LAAVAVSSD	646.00	12.00	13.85	LAAVAVSSD	670.30	28.00	32.32	-	-	-	-	LLLAAVAVS	2.60	12.00	13.85
HLA-DRB1*04:05	1	13	28	16	Consensus (smm/nn/sturniolo)	HLLLAAVAVSSDVSGE	12	13.85	-	-	-	-	LAAVAVSSD	661.00	12.00	13.85	LAAVAVSSD	879.50	34.00	39.25	-	-	-	-	LLLAAVAVS	2.60	12.00	13.85
HLA-DRB1*04:05	1	11	26	16	Consensus (smm/nn/sturniolo)	LAHLLLAAVAVSSDVS	12	13.85	-	-	-	-	LAHLLLAAV	314.00	4.30	4.96	LAAVAVSSD	528.30	24.00	27.70	-	-	-	-	LLLAAVAVS	2.60	12.00	13.85
HLA-DRB1*04:05	1	10	25	16	Consensus (smm/nn/sturniolo)	LLAHLLLAAVAVSSDV	12	13.85	-	-	-	-	LAHLLLAAV	304.00	4.10	4.73	LAAVAVSSD	519.10	24.00	27.70	-	-	-	-	LLLAAVAVS	2.60	12.00	13.85
HLA-DRB1*04:05	1	14	29	16	Consensus (smm/nn/sturniolo)	LLLAAVAVSSDVSGEE	12	13.85	-	-	-	-	LAAVAVSSD	653.00	12.00	13.85	LAAVAVSSD	1018.20	37.00	42.71	-	-	-	-	LLLAAVAVS	2.60	12.00	13.85
HLA-DRB1*04:05	1	9	24	16	Consensus (smm/nn/sturniolo)	RLLAHLLLAAVAVSSD	12	13.85	-	-	-	-	LAHLLLAAV	299.00	4.00	4.62	LLLAAVAVS	485.60	23.00	26.55	-	-	-	-	LLLAAVAVS	2.60	12.00	13.85
HLA-DRB1*04:05	1	7	22	16	Consensus (smm/nn/sturniolo)	STRLLAHLLLAAVAVS	12	13.85	-	-	-	-	LAHLLLAAV	320.00	4.40	5.08	LAHLLLAAV	635.30	27.00	31.17	-	-	-	-	LLLAAVAVS	2.60	12.00	13.85
HLA-DRB1*04:05	1	8	23	16	Consensus (smm/nn/sturniolo)	TRLLAHLLLAAVAVSS	12	13.85	-	-	-	-	LAHLLLAAV	311.00	4.20	4.85	LAHLLLAAV	611.90	27.00	31.17	-	-	-	-	LLLAAVAVS	2.60	12.00	13.85
HLA-DRB1*13:02	1	106	121	16	Consensus (smm/nn/sturniolo)	KPLKNETPCVVISNNT	12	13.85	-	-	-	-	PLKNETPCV	485.00	5.90	6.81	PLKNETPCV	114.10	12.00	13.85	-	-	-	-	LKNETPCVV	0.30	56.00	64.64
HLA-DRB3*01:01	1	31	46	16	Consensus (comb.lib./smm/nn)	EIVSDEYDYTTPDLDA	12	13.85	IVSDEYDYT	2.65	16.00	18.47	IVSDEYDYT	945.00	5.10	5.89	IVSDEYDYT	532.00	12.00	13.85	-	-	-	-	-	-	-	-
HLA-DRB3*01:01	1	25	40	16	Consensus (comb.lib./smm/nn)	VSGEEEEIVSDEYDYT	12	13.85	IVSDEYDYT	2.65	16.00	18.47	EIVSDEYDY	926.00	5.00	5.77	IVSDEYDYT	542.70	12.00	13.85	-	-	-	-	-	-	-	-
HLA-DRB3*02:02	1	103	118	16	NetMHCIIpan	TVLKPLKNETPCVVIS	12	13.85	-	-	-	-	-	-	-	-	-	-	-	-	PLKNETPCV	717.27	12.00	13.85	-	-	-	-
HLA-DRB3*02:02	1	104	119	16	NetMHCIIpan	VLKPLKNETPCVVISN	12	13.85	-	-	-	-	-	-	-	-	-	-	-	-	PLKNETPCV	727.19	12.00	13.85	-	-	-	-
HLA-DQA1*04:01/DQB1*04:02	1	15	27	13	Consensus (comb.lib./smm/nn)	LLAAVAVSSDVSG	8.9	13.88	LAAVAVSSD	20.72	11.00	17.15	LAAVAVSSD	1819.00	8.40	13.10	LAAVAVSSD	976.50	8.90	13.88	-	-	-	-	-	-	-	-
HLA-DRB1*04:01	1	111	123	13	Consensus (smm/nn/sturniolo)	ETPCVVISNNTFI	8.9	13.88	-	-	-	-	CVVISNNTF	850.00	19.00	29.63	VVISNNTFI	277.50	8.90	13.88	-	-	-	-	VVISNNTFI	4.30	0.60	0.94
HLA-DRB3*02:02	1	108	125	18	NetMHCIIpan	LKNETPCVVISNNTFIGM	4.7	13.91	-	-	-	-	-	-	-	-	-	-	-	-	VISNNTFIG	296.93	4.70	13.91	-	-	-	-
HLA-DQA1*03:01/DQB1*03:02	1	19	30	12	Consensus (comb.lib./smm/nn)	VAVSSDVSGEEE	4.7	13.94	AVSSDVSGE	3.45	13.00	38.55	AVSSDVSGE	424.00	0.42	1.25	AVSSDVSGE	651.40	4.70	13.94	-	-	-	-	-	-	-	-
HLA-DRB4*01:01	1	8	19	12	Consensus (comb.lib./smm/nn)	TRLLAHLLLAAV	4.7	13.94	TRLLAHLLL	4.56	9.00	26.69	TRLLAHLLL	260.00	2.60	7.71	LLAHLLLAA	299.40	4.70	13.94	-	-	-	-	-	-	-	-
HLA-DRB1*12:01	1	13	25	13	Consensus (smm/nn)	HLLLAAVAVSSDV	8.95	13.96	-	-	-	-	LLAAVAVSS	771.00	3.90	6.08	LAAVAVSSD	656.10	14.00	21.83	-	-	-	-	-	-	-	-
HLA-DPA1*01:03/DPB1*02:01	1	113	126	14	Consensus (comb.lib./smm/nn)	PCVVISNNTFIGMP	13	14.00	VVISNNTFI	144.25	28.00	30.15	ISNNTFIGM	613.00	12.00	12.92	ISNNTFIGM	390.10	13.00	14.00	-	-	-	-	-	-	-	-
HLA-DPA1*02:01/DPB1*01:01	1	2	16	15	Consensus (comb.lib./smm/nn)	KSPTHSTRLLAHLLL	14	14.00	TRLLAHLLL	24.64	13.00	13.00	HSTRLLAHL	987.00	28.00	28.00	PTHSTRLLA	453.70	14.00	14.00	-	-	-	-	-	-	-	-
HLA-DPA1*02:01/DPB1*01:01	1	3	16	14	Consensus (comb.lib./smm/nn)	SPTHSTRLLAHLLL	13	14.00	TRLLAHLLL	24.64	11.00	11.84	HSTRLLAHL	1049.00	25.00	26.92	THSTRLLAH	559.80	13.00	14.00	-	-	-	-	-	-	-	-
HLA-DPA1*02:01/DPB1*14:01	1	2	16	15	NetMHCIIpan	KSPTHSTRLLAHLLL	14	14.00	-	-	-	-	-	-	-	-	-	-	-	-	THSTRLLAH	1961.22	14.00	14.00	-	-	-	-
HLA-DQA1*01:02/DQB1*06:02	1	4	17	14	Consensus (comb.lib./smm/nn)	PTHSTRLLAHLLLA	13	14.00	TRLLAHLLL	8.17	19.00	20.46	THSTRLLAH	550.00	13.00	14.00	THSTRLLAH	275.10	4.90	5.28	-	-	-	-	-	-	-	-
HLA-DQA1*03:01/DQB1*03:02	1	7	21	15	Consensus (comb.lib./smm/nn)	STRLLAHLLLAAVAV	14	14.00	HLLLAAVAV	0.46	13.00	13.00	LAHLLLAAV	1624.00	14.00	14.00	AHLLLAAVA	3710.80	40.00	40.00	-	-	-	-	-	-	-	-
HLA-DQA1*04:01/DQB1*04:02	1	59	73	15	Consensus (comb.lib./smm/nn)	NLGSLELGSEEEYGT	14	14.00	LGSEEEYGT	60564.06	64.00	64.00	SLELGSEEE	1732.00	14.00	14.00	SLELGSEEE	573.40	7.20	7.20	-	-	-	-	-	-	-	-
HLA-DQA1*05:01/DQB1*02:01	1	17	31	15	Consensus (comb.lib./smm/nn)	AAVAVSSDVSGEEEE	14	14.00	AVAVSSDVS	0.21	14.00	14.00	SSDVSGEEE	1716.00	18.00	18.00	SSDVSGEEE	295.40	7.80	7.80	-	-	-	-	-	-	-	-
HLA-DQA1*05:01/DQB1*02:01	1	64	78	15	Consensus (comb.lib./smm/nn)	ELGSEEEYGTEVCTV	14	14.00	EYGTEVCTV	0.11	13.00	13.00	SEEEYGTEV	3603.00	39.00	39.00	EYGTEVCTV	519.30	14.00	14.00	-	-	-	-	-	-	-	-
HLA-DQA1*05:01/DQB1*02:01	1	16	30	15	Consensus (comb.lib./smm/nn)	LAAVAVSSDVSGEEE	14	14.00	AVAVSSDVS	0.21	14.00	14.00	VSSDVSGEE	1910.00	21.00	21.00	SSDVSGEEE	305.30	8.10	8.10	-	-	-	-	-	-	-	-
HLA-DQA1*05:01/DQB1*02:01	1	67	80	14	Consensus (comb.lib./smm/nn)	SEEEYGTEVCTVDG	13	14.00	EYGTEVCTV	0.11	11.00	11.84	EYGTEVCTV	5307.00	45.00	48.46	EYGTEVCTV	643.80	13.00	14.00	-	-	-	-	-	-	-	-
HLA-DQA1*05:01/DQB1*03:01	1	6	20	15	Consensus (comb.lib./smm/nn)	HSTRLLAHLLLAAVA	14	14.00	LAHLLLAAV	0.33	7.00	7.00	LLAHLLLAA	165.00	14.00	14.00	LLAHLLLAA	554.70	25.00	25.00	-	-	-	-	-	-	-	-
HLA-DRB1*01:01	1	2	15	14	Consensus (comb.lib./smm/nn)	KSPTHSTRLLAHLL	13	14.00	STRLLAHLL	0.01	0.01	0.01	KSPTHSTRL	85.00	14.00	15.08	STRLLAHLL	33.10	13.00	14.00	-	-	-	-	-	-	-	-
HLA-DQA1*05:01/DQB1*03:01	1	16	30	15	Consensus (comb.lib./smm/nn)	LAAVAVSSDVSGEEE	14	14.00	LAAVAVSSD	158.40	43.00	43.00	AVAVSSDVS	129.00	12.00	12.00	VAVSSDVSG	227.40	14.00	14.00	-	-	-	-	-	-	-	-
HLA-DRB1*03:01	1	114	127	14	Consensus (smm/nn/sturniolo)	CVVISNNTFIGMPD	13	14.00	-	-	-	-	VVISNNTFI	1519.00	20.00	21.54	VISNNTFIG	388.10	13.00	14.00	-	-	-	-	VVISNNTFI	4.20	4.60	4.95
HLA-DRB1*03:01	1	28	41	14	Consensus (smm/nn/sturniolo)	EEEEIVSDEYDYTT	13	14.00	-	-	-	-	IVSDEYDYT	380.00	4.90	5.28	IVSDEYDYT	394.50	13.00	14.00	-	-	-	-	IVSDEYDYT	2.10	32.00	34.46
HLA-DRB1*03:01	1	132	145	14	Consensus (smm/nn/sturniolo)	SCLLGDCREGNCVG	13	14.00	-	-	-	-	LLGDCREGN	1631.00	21.00	22.61	LLGDCREGN	373.70	13.00	14.00	-	-	-	-	LLGDCREGN	3.70	8.10	8.72
HLA-DRB1*04:01	1	81	95	15	Consensus (smm/nn/sturniolo)	LQTPYGVIAVNCTMS	14	14.00	-	-	-	-	YGVIAVNCT	1214.00	40.00	40.00	YGVIAVNCT	320.70	14.00	14.00	-	-	-	-	YGVIAVNCT	2.10	12.00	12.00
HLA-DRB1*04:01	1	119	133	15	Consensus (smm/nn/sturniolo)	NNTFIGMPDHSNFSC	14	14.00	-	-	-	-	FIGMPDHSN	415.00	14.00	14.00	FIGMPDHSN	39.50	1.20	1.20	-	-	-	-	FIGMPDHSN	-0.30	50.00	50.00
HLA-DRB1*04:01	1	120	134	15	Consensus (smm/nn/sturniolo)	NTFIGMPDHSNFSCL	14	14.00	-	-	-	-	FIGMPDHSN	412.00	14.00	14.00	FIGMPDHSN	45.40	1.40	1.40	-	-	-	-	FIGMPDHSN	-0.30	50.00	50.00
HLA-DRB1*04:01	1	118	132	15	Consensus (smm/nn/sturniolo)	SNNTFIGMPDHSNFS	14	14.00	-	-	-	-	FIGMPDHSN	405.00	14.00	14.00	FIGMPDHSN	40.50	1.20	1.20	-	-	-	-	FIGMPDHSN	-0.30	50.00	50.00
HLA-DRB1*04:05	1	117	130	14	Consensus (smm/nn/sturniolo)	ISNNTFIGMPDHSN	13	14.00	-	-	-	-	NNTFIGMPD	182.00	4.90	5.28	FIGMPDHSN	268.90	13.00	14.00	-	-	-	-	FIGMPDHSN	2.20	13.00	14.00
HLA-DRB1*04:05	1	120	133	14	Consensus (smm/nn/sturniolo)	NTFIGMPDHSNFSC	13	14.00	-	-	-	-	FIGMPDHSN	263.00	7.50	8.08	FIGMPDHSN	354.40	16.00	17.23	-	-	-	-	FIGMPDHSN	2.20	13.00	14.00
HLA-DRB1*07:01	1	2	16	15	Consensus (comb.lib./smm/nn)	KSPTHSTRLLAHLLL	14	14.00	TRLLAHLLL	0.50	6.00	6.00	KSPTHSTRL	206.00	14.00	14.00	KSPTHSTRL	124.20	14.00	14.00	-	-	-	-	-	-	-	-
HLA-DRB1*07:01	1	10	23	14	Consensus (comb.lib./smm/nn)	LLAHLLLAAVAVSS	13	14.00	LLLAAVAVS	0.14	3.00	3.23	HLLLAAVAV	240.00	13.00	14.00	LLLAAVAVS	603.80	35.00	37.69	-	-	-	-	-	-	-	-
HLA-DRB1*07:01	1	1	14	14	Consensus (comb.lib./smm/nn)	MKSPTHSTRLLAHL	13	14.00	KSPTHSTRL	13.92	17.00	18.31	KSPTHSTRL	235.00	13.00	14.00	KSPTHSTRL	82.80	11.00	11.84	-	-	-	-	-	-	-	-
HLA-DRB1*07:01	1	147	161	15	Consensus (comb.lib./smm/nn)	NNCTWCIKFPQANMV	14	14.00	WCIKFPQAN	8985.90	65.00	65.00	NNCTWCIKF	94.00	6.40	6.40	IKFPQANMV	128.00	14.00	14.00	-	-	-	-	-	-	-	-
HLA-DRB1*07:01	1	150	163	14	Consensus (comb.lib./smm/nn)	TWCIKFPQANMVVS	13	14.00	FPQANMVVS	259.55	35.00	37.69	IKFPQANMV	89.00	5.00	5.38	IKFPQANMV	112.10	13.00	14.00	-	-	-	-	-	-	-	-
HLA-DRB1*08:02	1	85	98	14	Consensus (smm/nn/sturniolo)	YGVIAVNCTMSCLN	13	14.00	-	-	-	-	VIAVNCTMS	766.00	6.80	7.32	IAVNCTMSC	706.90	13.00	14.00	-	-	-	-	IAVNCTMSC	0.00	31.00	33.38
HLA-DRB1*11:01	1	6	19	14	Consensus (smm/nn/sturniolo)	HSTRLLAHLLLAAV	13	14.00	-	-	-	-	TRLLAHLLL	196.00	8.10	8.72	TRLLAHLLL	168.50	13.00	14.00	-	-	-	-	LLAHLLLAA	1.10	19.00	20.46
HLA-DRB1*11:01	1	9	22	14	Consensus (smm/nn/sturniolo)	RLLAHLLLAAVAVS	13	14.00	-	-	-	-	LAHLLLAAV	292.00	13.00	14.00	LAHLLLAAV	851.50	31.00	33.38	-	-	-	-	LLLAAVAVS	2.90	3.60	3.88
HLA-DRB1*11:01	1	5	18	14	Consensus (smm/nn/sturniolo)	THSTRLLAHLLLAA	13	14.00	-	-	-	-	TRLLAHLLL	299.00	13.00	14.00	TRLLAHLLL	169.20	13.00	14.00	-	-	-	-	LLAHLLLAA	1.10	19.00	20.46
HLA-DRB1*12:01	1	147	161	15	Consensus (smm/nn)	NNCTWCIKFPQANMV	14	14.00	-	-	-	-	CIKFPQANM	478.00	4.00	4.00	IKFPQANMV	835.50	24.00	24.00	-	-	-	-	-	-	-	-
HLA-DRB1*11:01	1	9	23	15	Consensus (smm/nn/sturniolo)	RLLAHLLLAAVAVSS	14	14.00	-	-	-	-	LAHLLLAAV	272.00	14.00	14.00	LAHLLLAAV	905.20	33.00	33.00	-	-	-	-	LLLAAVAVS	2.90	4.20	4.20
HLA-DRB1*15:01	1	111	124	14	Consensus (smm/nn/sturniolo)	ETPCVVISNNTFIG	13	14.00	-	-	-	-	VVISNNTFI	462.00	13.00	14.00	VVISNNTFI	534.90	23.00	24.77	-	-	-	-	VVISNNTFI	4.90	2.30	2.48
HLA-DRB1*15:01	1	110	123	14	Consensus (smm/nn/sturniolo)	NETPCVVISNNTFI	13	14.00	-	-	-	-	CVVISNNTF	450.00	13.00	14.00	VVISNNTFI	859.70	31.00	33.38	-	-	-	-	VVISNNTFI	4.90	2.30	2.48
HLA-DRB1*15:01	1	4	17	14	Consensus (smm/nn/sturniolo)	PTHSTRLLAHLLLA	13	14.00	-	-	-	-	STRLLAHLL	458.00	13.00	14.00	STRLLAHLL	129.00	8.30	8.94	-	-	-	-	PTHSTRLLA	-12.50	100.00	107.68
HLA-DRB1*15:01	1	3	16	14	Consensus (smm/nn/sturniolo)	SPTHSTRLLAHLLL	13	14.00	-	-	-	-	STRLLAHLL	461.00	13.00	14.00	STRLLAHLL	188.50	12.00	12.92	-	-	-	-	SPTHSTRLL	-12.50	100.00	107.68
HLA-DRB1*15:01	1	112	125	14	Consensus (smm/nn/sturniolo)	TPCVVISNNTFIGM	13	14.00	-	-	-	-	VVISNNTFI	462.00	13.00	14.00	VVISNNTFI	367.40	18.00	19.38	-	-	-	-	VVISNNTFI	4.90	2.30	2.48
HLA-DRB1*15:01	1	150	163	14	Consensus (smm/nn/sturniolo)	TWCIKFPQANMVVS	13	14.00	-	-	-	-	IKFPQANMV	435.00	13.00	14.00	IKFPQANMV	115.10	7.50	8.08	-	-	-	-	IKFPQANMV	2.60	23.00	24.77
HLA-DRB3*01:01	1	92	105	14	Consensus (comb.lib./smm/nn)	CTMSCLNLDAETVL	13	14.00	CLNLDAETV	2384.74	39.00	42.00	CTMSCLNLD	462.00	4.40	4.74	LNLDAETVL	436.30	13.00	14.00	-	-	-	-	-	-	-	-
HLA-DRB3*01:01	1	32	46	15	Consensus (comb.lib./smm/nn)	IVSDEYDYTTPDLDA	14	14.00	IVSDEYDYT	2.65	14.00	14.00	IVSDEYDYT	959.00	12.00	12.00	IVSDEYDYT	1121.10	23.00	23.00	-	-	-	-	-	-	-	-
HLA-DRB3*01:01	1	93	107	15	Consensus (comb.lib./smm/nn)	TMSCLNLDAETVLKP	14	14.00	CLNLDAETV	2384.74	44.00	44.00	LNLDAETVL	479.00	5.70	5.70	LNLDAETVL	563.40	14.00	14.00	-	-	-	-	-	-	-	-
HLA-DRB3*02:02	1	105	118	14	NetMHCIIpan	LKPLKNETPCVVIS	13	14.00	-	-	-	-	-	-	-	-	-	-	-	-	PLKNETPCV	1017.42	13.00	14.00	-	-	-	-
HLA-DRB3*02:02	1	105	119	15	NetMHCIIpan	LKPLKNETPCVVISN	14	14.00	-	-	-	-	-	-	-	-	-	-	-	-	PLKNETPCV	872.81	14.00	14.00	-	-	-	-
HLA-DQA1*01:02/DQB1*06:02	1	15	27	13	Consensus (comb.lib./smm/nn)	LLAAVAVSSDVSG	9	14.03	LLAAVAVSS	1.09	9.00	14.03	LAAVAVSSD	476.00	7.80	12.16	LAAVAVSSD	1055.00	11.00	17.15	-	-	-	-	-	-	-	-
HLA-DQA1*03:01/DQB1*03:02	1	23	35	13	Consensus (comb.lib./smm/nn)	SDVSGEEEEIVSD	9	14.03	DVSGEEEEI	0.31	8.60	13.41	SDVSGEEEE	1818.00	9.00	14.03	SDVSGEEEE	2225.20	25.00	38.98	-	-	-	-	-	-	-	-
HLA-DPA1*02:01/DPB1*01:01	1	5	17	13	Consensus (comb.lib./smm/nn)	THSTRLLAHLLLA	9.1	14.19	TRLLAHLLL	24.64	9.10	14.19	TRLLAHLLL	933.00	18.00	28.07	RLLAHLLLA	500.90	7.30	11.38	-	-	-	-	-	-	-	-
HLA-DPA1*02:01/DPB1*01:01	1	8	20	13	Consensus (comb.lib./smm/nn)	TRLLAHLLLAAVA	9.1	14.19	TRLLAHLLL	24.64	9.10	14.19	LLAHLLLAA	341.00	6.40	9.98	LLAHLLLAA	688.20	11.00	17.15	-	-	-	-	-	-	-	-
HLA-DQA1*05:01/DQB1*02:01	1	69	81	13	Consensus (comb.lib./smm/nn)	EEYGTEVCTVDGL	9.1	14.19	EYGTEVCTV	0.11	9.10	14.19	YGTEVCTVD	5327.00	36.00	56.14	EYGTEVCTV	589.10	8.50	13.25	-	-	-	-	-	-	-	-
HLA-DQA1*05:01/DQB1*02:01	1	67	79	13	Consensus (comb.lib./smm/nn)	SEEEYGTEVCTVD	9.1	14.19	EYGTEVCTV	0.11	9.10	14.19	EYGTEVCTV	5573.00	38.00	59.26	EYGTEVCTV	567.60	8.30	12.94	-	-	-	-	-	-	-	-
HLA-DQA1*01:02/DQB1*06:02	1	4	21	18	Consensus (comb.lib./smm/nn)	PTHSTRLLAHLLLAAVAV	4.8	14.21	HLLLAAVAV	0.03	4.80	14.21	LAHLLLAAV	225.00	1.90	5.62	THSTRLLAH	62.10	7.40	21.90	-	-	-	-	-	-	-	-
HLA-DQA1*03:01/DQB1*03:02	1	15	32	18	Consensus (comb.lib./smm/nn)	LLAAVAVSSDVSGEEEEI	4.8	14.21	DVSGEEEEI	0.31	17.00	50.31	SSDVSGEEE	914.00	1.30	3.85	AVSSDVSGE	581.60	4.80	14.21	-	-	-	-	-	-	-	-
HLA-DRB1*01:01	1	2	19	18	Consensus (comb.lib./smm/nn)	KSPTHSTRLLAHLLLAAV	4.8	14.21	LAHLLLAAV	0.01	0.01	0.03	STRLLAHLL	47.00	4.80	14.21	STRLLAHLL	155.90	18.00	53.27	-	-	-	-	-	-	-	-
HLA-DRB1*08:02	1	6	23	18	Consensus (smm/nn/sturniolo)	HSTRLLAHLLLAAVAVSS	4.8	14.21	-	-	-	-	LAHLLLAAV	719.00	2.10	6.22	LLLAAVAVS	249.80	27.00	79.91	-	-	-	-	LLLAAVAVS	2.90	4.80	14.21
HLA-DRB1*08:02	1	11	28	18	Consensus (smm/nn/sturniolo)	LAHLLLAAVAVSSDVSGE	4.8	14.21	-	-	-	-	LAHLLLAAV	744.00	2.30	6.81	VAVSSDVSG	140.30	16.00	47.35	-	-	-	-	LLLAAVAVS	2.90	4.80	14.21
HLA-DRB1*08:02	1	10	27	18	Consensus (smm/nn/sturniolo)	LLAHLLLAAVAVSSDVSG	4.8	14.21	-	-	-	-	LAHLLLAAV	713.00	2.10	6.22	LAAVAVSSD	146.70	16.00	47.35	-	-	-	-	LLLAAVAVS	2.90	4.80	14.21
HLA-DRB1*08:02	1	9	26	18	Consensus (smm/nn/sturniolo)	RLLAHLLLAAVAVSSDVS	4.8	14.21	-	-	-	-	LAHLLLAAV	707.00	2.00	5.92	LAAVAVSSD	161.60	18.00	53.27	-	-	-	-	LLLAAVAVS	2.90	4.80	14.21
HLA-DRB1*08:02	1	7	24	18	Consensus (smm/nn/sturniolo)	STRLLAHLLLAAVAVSSD	4.8	14.21	-	-	-	-	LAHLLLAAV	705.00	2.00	5.92	LLLAAVAVS	216.10	24.00	71.03	-	-	-	-	LLLAAVAVS	2.90	4.80	14.21
HLA-DRB1*08:02	1	5	22	18	Consensus (smm/nn/sturniolo)	THSTRLLAHLLLAAVAVS	4.8	14.21	-	-	-	-	LAHLLLAAV	787.00	2.60	7.70	LAHLLLAAV	378.50	37.00	109.51	-	-	-	-	LLLAAVAVS	2.90	4.80	14.21
HLA-DRB1*08:02	1	8	25	18	Consensus (smm/nn/sturniolo)	TRLLAHLLLAAVAVSSDV	4.8	14.21	-	-	-	-	LAHLLLAAV	703.00	2.00	5.92	LLLAAVAVS	208.80	23.00	68.07	-	-	-	-	LLLAAVAVS	2.90	4.80	14.21
HLA-DRB3*02:02	1	113	130	18	NetMHCIIpan	PCVVISNNTFIGMPDHSN	4.8	14.21	-	-	-	-	-	-	-	-	-	-	-	-	VISNNTFIG	304.27	4.80	14.21	-	-	-	-
HLA-DRB1*04:01	1	12	23	12	Consensus (smm/nn/sturniolo)	AHLLLAAVAVSS	4.8	14.23	-	-	-	-	LLLAAVAVS	117.00	0.69	2.05	LLLAAVAVS	729.60	12.00	35.58	-	-	-	-	LLLAAVAVS	2.60	4.80	14.23
HLA-DRB1*04:01	1	13	24	12	Consensus (smm/nn/sturniolo)	HLLLAAVAVSSD	4.8	14.23	-	-	-	-	LLAAVAVSS	123.00	0.75	2.22	LLLAAVAVS	723.50	12.00	35.58	-	-	-	-	LLLAAVAVS	2.60	4.80	14.23
HLA-DRB1*04:01	1	14	25	12	Consensus (smm/nn/sturniolo)	LLLAAVAVSSDV	4.8	14.23	-	-	-	-	LLAAVAVSS	344.00	4.30	12.75	LLAAVAVSS	910.70	14.00	41.51	-	-	-	-	LLLAAVAVS	2.60	4.80	14.23
HLA-DRB1*04:01	1	112	123	12	Consensus (smm/nn/sturniolo)	TPCVVISNNTFI	4.8	14.23	-	-	-	-	CVVISNNTF	912.00	15.00	44.48	VVISNNTFI	280.00	4.80	14.23	-	-	-	-	VVISNNTFI	4.30	0.49	1.45
HLA-DQA1*04:01/DQB1*04:02	1	19	35	17	Consensus (comb.lib./smm/nn)	VAVSSDVSGEEEEIVSD	8.4	14.31	VSGEEEEIV	0.36	5.40	9.20	VSSDVSGEE	3113.00	12.00	20.44	SSDVSGEEE	561.90	8.40	14.31	-	-	-	-	-	-	-	-
HLA-DRB1*12:01	1	151	164	14	Consensus (smm/nn)	WCIKFPQANMVVSD	13.3	14.32	-	-	-	-	IKFPQANMV	435.00	2.60	2.80	IKFPQANMV	998.90	24.00	25.84	-	-	-	-	-	-	-	-
HLA-DQA1*04:01/DQB1*04:02	1	21	33	13	Consensus (comb.lib./smm/nn)	VSSDVSGEEEEIV	9.2	14.35	VSGEEEEIV	0.36	3.00	4.68	SDVSGEEEE	2113.00	11.00	17.15	SSDVSGEEE	1005.50	9.20	14.35	-	-	-	-	-	-	-	-
HLA-DQA1*05:01/DQB1*03:01	1	8	20	13	Consensus (comb.lib./smm/nn)	TRLLAHLLLAAVA	9.2	14.35	LAHLLLAAV	0.33	5.20	8.11	LLAHLLLAA	176.00	9.20	14.35	LAHLLLAAV	748.50	17.00	26.51	-	-	-	-	-	-	-	-
HLA-DRB1*12:01	1	11	27	17	Consensus (smm/nn)	LAHLLLAAVAVSSDVSG	8.45	14.39	-	-	-	-	LAHLLLAAV	517.00	1.90	3.24	HLLLAAVAV	416.10	15.00	25.55	-	-	-	-	-	-	-	-
HLA-DRB1*12:01	1	150	164	15	Consensus (smm/nn)	TWCIKFPQANMVVSD	14.45	14.45	-	-	-	-	IKFPQANMV	386.00	2.90	2.90	IKFPQANMV	949.70	26.00	26.00	-	-	-	-	-	-	-	-
HLA-DQA1*03:01/DQB1*03:02	1	54	71	18	Consensus (comb.lib./smm/nn)	RRPSLNLGSLELGSEEEY	4.9	14.50	NLGSLELGS	1993.07	66.00	195.34	SLELGSEEE	1146.00	2.20	6.51	SLELGSEEE	591.30	4.90	14.50	-	-	-	-	-	-	-	-
HLA-DQA1*04:01/DQB1*04:02	1	6	23	18	Consensus (comb.lib./smm/nn)	HSTRLLAHLLLAAVAVSS	4.9	14.50	HLLLAAVAV	0.16	4.60	13.61	LLLAAVAVS	1719.00	4.90	14.50	AHLLLAAVA	1150.90	22.00	65.11	-	-	-	-	-	-	-	-
HLA-DQA1*04:01/DQB1*04:02	1	15	32	18	Consensus (comb.lib./smm/nn)	LLAAVAVSSDVSGEEEEI	4.9	14.50	LAAVAVSSD	20.72	21.00	62.15	LAAVAVSSD	1715.00	4.90	14.50	LAAVAVSSD	333.90	4.90	14.50	-	-	-	-	-	-	-	-
HLA-DQA1*04:01/DQB1*04:02	1	14	31	18	Consensus (comb.lib./smm/nn)	LLLAAVAVSSDVSGEEEE	4.9	14.50	LLLAAVAVS	0.73	7.50	22.20	LLLAAVAVS	1178.00	2.50	7.40	LAAVAVSSD	335.80	4.90	14.50	-	-	-	-	-	-	-	-
HLA-DRB1*08:02	1	84	96	13	Consensus (smm/nn/sturniolo)	PYGVIAVNCTMSC	9.3	14.50	-	-	-	-	VIAVNCTMS	811.00	5.30	8.26	IAVNCTMSC	931.60	9.30	14.50	-	-	-	-	IAVNCTMSC	0.00	27.00	42.10
HLA-DRB1*13:02	1	152	164	13	Consensus (smm/nn/sturniolo)	CIKFPQANMVVSD	9.3	14.50	-	-	-	-	IKFPQANMV	527.00	9.30	14.50	IKFPQANMV	32.00	2.80	4.37	-	-	-	-	IKFPQANMV	-0.20	49.00	76.41
HLA-DQA1*03:01/DQB1*03:02	1	26	37	12	Consensus (comb.lib./smm/nn)	SGEEEEIVSDEY	4.9	14.53	GEEEEIVSD	5.37	14.00	41.51	EEEEIVSDE	1157.00	2.70	8.01	EEEEIVSDE	678.50	4.90	14.53	-	-	-	-	-	-	-	-
HLA-DRB1*01:01	1	45	56	12	Consensus (comb.lib./smm/nn)	DAYTPIPGARRP	4.9	14.53	AYTPIPGAR	0.07	4.90	14.53	YTPIPGARR	60.00	4.90	14.53	YTPIPGARR	786.10	45.00	133.44	-	-	-	-	-	-	-	-
HLA-DRB1*01:01	1	44	55	12	Consensus (comb.lib./smm/nn)	LDAYTPIPGARR	4.9	14.53	AYTPIPGAR	0.07	4.90	14.53	DAYTPIPGA	53.00	4.30	12.75	YTPIPGARR	524.50	38.00	112.68	-	-	-	-	-	-	-	-
HLA-DRB1*04:01	1	11	22	12	Consensus (smm/nn/sturniolo)	LAHLLLAAVAVS	4.9	14.53	-	-	-	-	HLLLAAVAV	373.00	4.90	14.53	LLLAAVAVS	1531.70	22.00	65.24	-	-	-	-	LLLAAVAVS	2.60	4.80	14.23
HLA-DRB1*12:01	1	12	27	16	Consensus (smm/nn)	AHLLLAAVAVSSDVSG	12.6	14.54	-	-	-	-	LLLAAVAVS	988.00	4.20	4.85	HLLLAAVAV	657.70	21.00	24.24	-	-	-	-	-	-	-	-
HLA-DQA1*03:01/DQB1*03:02	1	58	74	17	Consensus (comb.lib./smm/nn)	LNLGSLELGSEEEYGTE	8.6	14.65	GSEEEYGTE	1918.30	62.00	105.60	SLELGSEEE	1160.00	2.00	3.41	SLELGSEEE	933.00	8.60	14.65	-	-	-	-	-	-	-	-
HLA-DRB1*15:01	1	4	20	17	Consensus (smm/nn/sturniolo)	PTHSTRLLAHLLLAAVA	8.6	14.65	-	-	-	-	LAHLLLAAV	515.00	8.60	14.65	STRLLAHLL	209.80	14.00	23.85	-	-	-	-	LLAHLLLAA	4.20	7.80	13.29
HLA-DRB3*01:01	1	93	105	13	Consensus (comb.lib./smm/nn)	TMSCLNLDAETVL	9.4	14.66	CLNLDAETV	2384.74	35.00	54.58	TMSCLNLDA	462.00	3.40	5.30	LNLDAETVL	348.70	9.40	14.66	-	-	-	-	-	-	-	-
HLA-DPA1*02:01/DPB1*05:01	1	9	21	13	Consensus (comb.lib./smm/nn)	RLLAHLLLAAVAV	9.5	14.81	RLLAHLLLA	0.10	0.66	1.03	LAHLLLAAV	4362.00	23.00	35.87	LLAHLLLAA	3713.40	9.50	14.81	-	-	-	-	-	-	-	-
HLA-DQA1*01:02/DQB1*06:02	1	6	18	13	Consensus (comb.lib./smm/nn)	HSTRLLAHLLLAA	9.5	14.81	LLAHLLLAA	1.26	9.50	14.81	RLLAHLLLA	270.00	3.70	5.77	RLLAHLLLA	1096.80	12.00	18.71	-	-	-	-	-	-	-	-
HLA-DQA1*03:01/DQB1*03:02	1	12	24	13	Consensus (comb.lib./smm/nn)	AHLLLAAVAVSSD	9.5	14.81	HLLLAAVAV	0.46	9.50	14.81	LLLAAVAVS	1146.00	4.30	6.71	LAAVAVSSD	2103.20	23.00	35.87	-	-	-	-	-	-	-	-
HLA-DQA1*03:01/DQB1*03:02	1	13	25	13	Consensus (comb.lib./smm/nn)	HLLLAAVAVSSDV	9.5	14.81	HLLLAAVAV	0.46	9.50	14.81	LAAVAVSSD	1228.00	4.70	7.33	LAAVAVSSD	1413.30	16.00	24.95	-	-	-	-	-	-	-	-
HLA-DQA1*03:01/DQB1*03:02	1	10	22	13	Consensus (comb.lib./smm/nn)	LLAHLLLAAVAVS	9.5	14.81	HLLLAAVAV	0.46	9.50	14.81	HLLLAAVAV	1786.00	8.80	13.72	AHLLLAAVA	3781.10	38.00	59.26	-	-	-	-	-	-	-	-
HLA-DQA1*03:01/DQB1*03:02	1	9	21	13	Consensus (comb.lib./smm/nn)	RLLAHLLLAAVAV	9.5	14.81	HLLLAAVAV	0.46	9.50	14.81	LAHLLLAAV	1651.00	7.70	12.01	AHLLLAAVA	3225.50	33.00	51.46	-	-	-	-	-	-	-	-
HLA-DQA1*05:01/DQB1*03:01	1	9	21	13	Consensus (comb.lib./smm/nn)	RLLAHLLLAAVAV	9.5	14.81	LAHLLLAAV	0.33	5.20	8.11	AHLLLAAVA	185.00	9.50	14.81	AHLLLAAVA	607.90	14.00	21.83	-	-	-	-	-	-	-	-
HLA-DRB1*01:01	1	120	132	13	Consensus (comb.lib./smm/nn)	NTFIGMPDHSNFS	9.5	14.81	TFIGMPDHS	1317.89	53.00	82.65	FIGMPDHSN	70.00	8.20	12.79	FIGMPDHSN	31.30	9.50	14.81	-	-	-	-	-	-	-	-
HLA-DRB1*04:05	1	119	131	13	Consensus (smm/nn/sturniolo)	NNTFIGMPDHSNF	9.5	14.81	-	-	-	-	FIGMPDHSN	236.00	5.00	7.80	FIGMPDHSN	270.70	9.50	14.81	-	-	-	-	FIGMPDHSN	2.20	11.00	17.15
HLA-DRB1*07:01	1	149	161	13	Consensus (comb.lib./smm/nn)	CTWCIKFPQANMV	9.5	14.81	WCIKFPQAN	8985.90	56.00	87.32	CTWCIKFPQ	94.00	4.00	6.24	IKFPQANMV	89.40	9.50	14.81	-	-	-	-	-	-	-	-
HLA-DRB1*15:01	1	150	162	13	Consensus (smm/nn/sturniolo)	TWCIKFPQANMVV	9.5	14.81	-	-	-	-	IKFPQANMV	436.00	9.50	14.81	IKFPQANMV	174.30	7.80	12.16	-	-	-	-	IKFPQANMV	2.60	20.00	31.19
HLA-DRB1*15:01	1	9	25	17	Consensus (smm/nn/sturniolo)	RLLAHLLLAAVAVSSDV	8.7	14.82	-	-	-	-	AHLLLAAVA	522.00	8.70	14.82	AHLLLAAVA	1160.10	42.00	71.54	-	-	-	-	LLAHLLLAA	4.20	7.80	13.29
HLA-DPA1*01:03/DPB1*04:01	1	6	17	12	NetMHCIIpan	HSTRLLAHLLLA	5	14.83	-	-	-	-	-	-	-	-	-	-	-	-	RLLAHLLLA	1149.69	5.00	14.83	-	-	-	-
HLA-DRB1*01:01	1	4	15	12	Consensus (comb.lib./smm/nn)	PTHSTRLLAHLL	5	14.83	STRLLAHLL	0.01	0.01	0.03	PTHSTRLLA	85.00	7.10	21.05	STRLLAHLL	30.50	5.00	14.83	-	-	-	-	-	-	-	-
HLA-DRB1*12:01	1	7	24	18	Consensus (smm/nn)	STRLLAHLLLAAVAVSSD	5.04	14.92	-	-	-	-	LLAHLLLAA	280.00	0.58	1.72	LAHLLLAAV	226.50	9.50	28.12	-	-	-	-	-	-	-	-
HLA-DQA1*04:01/DQB1*04:02	1	27	39	13	Consensus (comb.lib./smm/nn)	GEEEEIVSDEYDY	9.6	14.97	GEEEEIVSD	939.96	27.00	42.10	EEEEIVSDE	2004.00	9.60	14.97	EEEEIVSDE	588.30	4.70	7.33	-	-	-	-	-	-	-	-
HLA-DRB1*07:01	1	1	17	17	Consensus (comb.lib./smm/nn)	MKSPTHSTRLLAHLLLA	8.8	14.99	TRLLAHLLL	0.50	7.40	12.60	KSPTHSTRL	231.00	8.80	14.99	KSPTHSTRL	143.70	13.00	22.14	-	-	-	-	-	-	-	-
HLA-DPA1*01:03/DPB1*02:01	1	112	126	15	Consensus (comb.lib./smm/nn)	TPCVVISNNTFIGMP	15	15.00	VVISNNTFI	144.25	31.00	31.00	ISNNTFIGM	613.00	15.00	15.00	ISNNTFIGM	394.80	15.00	15.00	-	-	-	-	-	-	-	-
HLA-DPA1*02:01/DPB1*05:01	1	3	17	15	Consensus (comb.lib./smm/nn)	SPTHSTRLLAHLLLA	15	15.00	RLLAHLLLA	0.10	0.82	0.82	TRLLAHLLL	3069.00	25.00	25.00	TRLLAHLLL	1072.40	15.00	15.00	-	-	-	-	-	-	-	-
HLA-DPA1*03:01/DPB1*04:02	1	1	15	15	Consensus (comb.lib./smm/nn)	MKSPTHSTRLLAHLL	15	15.00	PTHSTRLLA	0.50	4.80	4.80	THSTRLLAH	858.00	21.00	21.00	PTHSTRLLA	327.20	15.00	15.00	-	-	-	-	-	-	-	-
HLA-DQA1*01:01/DQB1*05:01	1	34	48	15	Consensus (comb.lib./smm/nn)	SDEYDYTTPDLDAYT	15	15.00	YTTPDLDAY	3.86	8.50	8.50	YTTPDLDAY	2880.00	15.00	15.00	DEYDYTTPD	1957.00	25.00	25.00	-	-	-	-	-	-	-	-
HLA-DQA1*04:01/DQB1*04:02	1	28	42	15	Consensus (comb.lib./smm/nn)	EEEEIVSDEYDYTTP	15	15.00	IVSDEYDYT	0.01	0.01	0.01	EEEEIVSDE	2387.00	20.00	20.00	EEEEIVSDE	1050.00	15.00	15.00	-	-	-	-	-	-	-	-
HLA-DQA1*04:01/DQB1*04:02	1	7	21	15	Consensus (comb.lib./smm/nn)	STRLLAHLLLAAVAV	15	15.00	HLLLAAVAV	0.16	3.20	3.20	LAHLLLAAV	1800.00	15.00	15.00	AHLLLAAVA	1463.00	20.00	20.00	-	-	-	-	-	-	-	-
HLA-DQA1*05:01/DQB1*02:01	1	66	80	15	Consensus (comb.lib./smm/nn)	GSEEEYGTEVCTVDG	15	15.00	EYGTEVCTV	0.11	13.00	13.00	EYGTEVCTV	4681.00	48.00	48.00	EYGTEVCTV	566.80	15.00	15.00	-	-	-	-	-	-	-	-
HLA-DQA1*05:01/DQB1*02:01	1	71	85	15	Consensus (comb.lib./smm/nn)	YGTEVCTVDGLQTPY	15	15.00	EVCTVDGLQ	0.34	15.00	15.00	TEVCTVDGL	3484.00	38.00	38.00	TEVCTVDGL	565.80	15.00	15.00	-	-	-	-	-	-	-	-
HLA-DRB1*01:01	1	15	29	15	Consensus (comb.lib./smm/nn)	LLAAVAVSSDVSGEE	15	15.00	LLAAVAVSS	0.34	13.00	13.00	LLAAVAVSS	73.00	15.00	15.00	LLAAVAVSS	714.80	62.00	62.00	-	-	-	-	-	-	-	-
HLA-DRB1*03:01	1	131	145	15	Consensus (smm/nn/sturniolo)	FSCLLGDCREGNCVG	15	15.00	-	-	-	-	LLGDCREGN	1593.00	25.00	25.00	LLGDCREGN	520.00	15.00	15.00	-	-	-	-	LLGDCREGN	3.70	9.60	9.60
HLA-DRB1*03:01	1	130	144	15	Consensus (smm/nn/sturniolo)	NFSCLLGDCREGNCV	15	15.00	-	-	-	-	LLGDCREGN	1510.00	24.00	24.00	LLGDCREGN	523.40	15.00	15.00	-	-	-	-	LLGDCREGN	3.70	9.60	9.60
HLA-DRB1*04:01	1	110	124	15	Consensus (smm/nn/sturniolo)	NETPCVVISNNTFIG	15	15.00	-	-	-	-	CVVISNNTF	729.00	26.00	26.00	VVISNNTFI	358.60	15.00	15.00	-	-	-	-	VVISNNTFI	4.30	0.78	0.78
HLA-DRB1*04:05	1	119	133	15	Consensus (smm/nn/sturniolo)	NNTFIGMPDHSNFSC	15	15.00	-	-	-	-	FIGMPDHSN	240.00	8.60	8.60	FIGMPDHSN	293.30	16.00	16.00	-	-	-	-	FIGMPDHSN	2.20	15.00	15.00
HLA-DRB1*04:05	1	120	134	15	Consensus (smm/nn/sturniolo)	NTFIGMPDHSNFSCL	15	15.00	-	-	-	-	FIGMPDHSN	263.00	9.50	9.50	FIGMPDHSN	412.10	20.00	20.00	-	-	-	-	FIGMPDHSN	2.20	15.00	15.00
HLA-DRB1*04:05	1	116	130	15	Consensus (smm/nn/sturniolo)	VISNNTFIGMPDHSN	15	15.00	-	-	-	-	NNTFIGMPD	180.00	6.10	6.10	FIGMPDHSN	305.20	16.00	16.00	-	-	-	-	FIGMPDHSN	2.20	15.00	15.00
HLA-DRB1*07:01	1	149	163	15	Consensus (comb.lib./smm/nn)	CTWCIKFPQANMVVS	15	15.00	FPQANMVVS	259.55	38.00	38.00	IKFPQANMV	89.00	6.10	6.10	IKFPQANMV	142.70	15.00	15.00	-	-	-	-	-	-	-	-
HLA-DRB1*07:01	1	11	25	15	Consensus (comb.lib./smm/nn)	LAHLLLAAVAVSSDV	15	15.00	LLLAAVAVS	0.14	3.40	3.40	LLAAVAVSS	220.00	15.00	15.00	AAVAVSSDV	636.50	36.00	36.00	-	-	-	-	-	-	-	-
HLA-DRB1*07:01	1	1	15	15	Consensus (comb.lib./smm/nn)	MKSPTHSTRLLAHLL	15	15.00	KSPTHSTRL	13.92	19.00	19.00	KSPTHSTRL	219.00	15.00	15.00	KSPTHSTRL	84.80	9.70	9.70	-	-	-	-	-	-	-	-
HLA-DRB1*15:01	1	149	163	15	Consensus (smm/nn/sturniolo)	CTWCIKFPQANMVVS	15	15.00	-	-	-	-	IKFPQANMV	421.00	15.00	15.00	IKFPQANMV	131.00	9.20	9.20	-	-	-	-	IKFPQANMV	2.60	26.00	26.00
HLA-DRB1*15:01	1	111	125	15	Consensus (smm/nn/sturniolo)	ETPCVVISNNTFIGM	15	15.00	-	-	-	-	VVISNNTFI	443.00	15.00	15.00	VVISNNTFI	464.40	23.00	23.00	-	-	-	-	VVISNNTFI	4.90	2.60	2.60
HLA-DRB1*15:01	1	148	162	15	Consensus (smm/nn/sturniolo)	NCTWCIKFPQANMVV	15	15.00	-	-	-	-	IKFPQANMV	422.00	15.00	15.00	IKFPQANMV	186.20	13.00	13.00	-	-	-	-	IKFPQANMV	2.60	26.00	26.00
HLA-DRB1*15:01	1	150	164	15	Consensus (smm/nn/sturniolo)	TWCIKFPQANMVVSD	15	15.00	-	-	-	-	IKFPQANMV	442.00	15.00	15.00	IKFPQANMV	136.90	9.50	9.50	-	-	-	-	IKFPQANMV	2.60	26.00	26.00
HLA-DRB3*02:02	1	149	163	15	NetMHCIIpan	CTWCIKFPQANMVVS	15	15.00	-	-	-	-	-	-	-	-	-	-	-	-	IKFPQANMV	908.96	15.00	15.00	-	-	-	-
HLA-DPA1*02:01/DPB1*01:01	1	4	19	16	Consensus (comb.lib./smm/nn)	PTHSTRLLAHLLLAAV	13	15.01	TRLLAHLLL	24.64	14.00	16.16	LLAHLLLAA	805.00	13.00	15.01	LLAHLLLAA	237.60	9.00	10.39	-	-	-	-	-	-	-	-
HLA-DPA1*02:01/DPB1*01:01	1	5	20	16	Consensus (comb.lib./smm/nn)	THSTRLLAHLLLAAVA	13	15.01	TRLLAHLLL	24.64	14.00	16.16	LLAHLLLAA	790.00	13.00	15.01	LLAHLLLAA	267.00	11.00	12.70	-	-	-	-	-	-	-	-
HLA-DPA1*03:01/DPB1*04:02	1	1	16	16	Consensus (comb.lib./smm/nn)	MKSPTHSTRLLAHLLL	13	15.01	PTHSTRLLA	0.50	5.30	6.12	THSTRLLAH	2002.00	23.00	26.55	PTHSTRLLA	186.90	13.00	15.01	-	-	-	-	-	-	-	-
HLA-DQA1*01:02/DQB1*06:02	1	1	16	16	Consensus (comb.lib./smm/nn)	MKSPTHSTRLLAHLLL	13	15.01	TRLLAHLLL	8.17	24.00	27.70	THSTRLLAH	924.00	13.00	15.01	THSTRLLAH	69.80	3.40	3.92	-	-	-	-	-	-	-	-
HLA-DQA1*04:01/DQB1*04:02	1	56	71	16	Consensus (comb.lib./smm/nn)	PSLNLGSLELGSEEEY	13	15.01	NLGSLELGS	90701.45	70.00	80.80	SLELGSEEE	3641.00	13.00	15.01	SLELGSEEE	341.00	3.70	4.27	-	-	-	-	-	-	-	-
HLA-DQA1*05:01/DQB1*02:01	1	34	49	16	Consensus (comb.lib./smm/nn)	SDEYDYTTPDLDAYTP	13	15.01	DYTTPDLDA	249233.15	76.00	87.73	YTTPDLDAY	2750.00	13.00	15.01	YDYTTPDLD	180.40	6.00	6.93	-	-	-	-	-	-	-	-
HLA-DQA1*05:01/DQB1*02:01	1	33	48	16	Consensus (comb.lib./smm/nn)	VSDEYDYTTPDLDAYT	13	15.01	DYTTPDLDA	249233.15	76.00	87.73	YTTPDLDAY	2755.00	13.00	15.01	YDYTTPDLD	167.70	5.60	6.46	-	-	-	-	-	-	-	-
HLA-DRB1*03:01	1	114	129	16	Consensus (smm/nn/sturniolo)	CVVISNNTFIGMPDHS	13	15.01	-	-	-	-	VVISNNTFI	1638.00	13.00	15.01	VISNNTFIG	1367.40	26.00	30.01	-	-	-	-	VVISNNTFI	4.20	6.10	7.04
HLA-DRB1*03:01	1	109	124	16	Consensus (smm/nn/sturniolo)	KNETPCVVISNNTFIG	13	15.01	-	-	-	-	VVISNNTFI	1637.00	13.00	15.01	VISNNTFIG	1947.50	33.00	38.09	-	-	-	-	VVISNNTFI	4.20	6.10	7.04
HLA-DRB1*03:01	1	108	123	16	Consensus (smm/nn/sturniolo)	LKNETPCVVISNNTFI	13	15.01	-	-	-	-	LKNETPCVV	1541.00	13.00	15.01	VVISNNTFI	4959.10	56.00	64.64	-	-	-	-	VVISNNTFI	4.20	6.10	7.04
HLA-DRB1*03:01	1	110	125	16	Consensus (smm/nn/sturniolo)	NETPCVVISNNTFIGM	13	15.01	-	-	-	-	VVISNNTFI	1590.00	13.00	15.01	VISNNTFIG	838.60	19.00	21.93	-	-	-	-	VVISNNTFI	4.20	6.10	7.04
HLA-DRB1*03:01	1	115	130	16	Consensus (smm/nn/sturniolo)	VVISNNTFIGMPDHSN	13	15.01	-	-	-	-	VVISNNTFI	1601.00	13.00	15.01	VISNNTFIG	2357.30	37.00	42.71	-	-	-	-	VVISNNTFI	4.20	6.10	7.04
HLA-DRB1*07:01	1	108	123	16	Consensus (comb.lib./smm/nn)	LKNETPCVVISNNTFI	13	15.01	LKNETPCVV	19672.80	74.00	85.42	CVVISNNTF	216.00	7.30	8.43	VVISNNTFI	143.30	13.00	15.01	-	-	-	-	-	-	-	-
HLA-DRB1*11:01	1	7	22	16	Consensus (smm/nn/sturniolo)	STRLLAHLLLAAVAVS	13	15.01	-	-	-	-	TRLLAHLLL	494.00	13.00	15.01	TRLLAHLLL	602.80	26.00	30.01	-	-	-	-	LLLAAVAVS	2.90	4.70	5.43
HLA-DRB1*11:01	1	8	23	16	Consensus (smm/nn/sturniolo)	TRLLAHLLLAAVAVSS	13	15.01	-	-	-	-	TRLLAHLLL	488.00	13.00	15.01	LAHLLLAAV	1140.30	36.00	41.55	-	-	-	-	LLLAAVAVS	2.90	4.70	5.43
HLA-DRB4*01:01	1	2	17	16	Consensus (comb.lib./smm/nn)	KSPTHSTRLLAHLLLA	13	15.01	TRLLAHLLL	4.56	17.00	19.62	TRLLAHLLL	862.00	13.00	15.01	STRLLAHLL	155.30	11.00	12.70	-	-	-	-	-	-	-	-
HLA-DRB4*01:01	1	7	22	16	Consensus (comb.lib./smm/nn)	STRLLAHLLLAAVAVS	13	15.01	TRLLAHLLL	4.56	17.00	19.62	TRLLAHLLL	479.00	5.40	6.23	LLAHLLLAA	182.10	13.00	15.01	-	-	-	-	-	-	-	-
HLA-DPA1*01:03/DPB1*02:01	1	9	22	14	Consensus (comb.lib./smm/nn)	RLLAHLLLAAVAVS	14	15.08	HLLLAAVAV	0.27	4.90	5.28	LLAHLLLAA	1037.00	19.00	20.46	LLLAAVAVS	440.70	14.00	15.08	-	-	-	-	-	-	-	-
HLA-DPA1*02:01/DPB1*05:01	1	9	22	14	Consensus (comb.lib./smm/nn)	RLLAHLLLAAVAVS	14	15.08	RLLAHLLLA	0.10	0.73	0.79	LAHLLLAAV	3798.00	25.00	26.92	LLAHLLLAA	2586.00	14.00	15.08	-	-	-	-	-	-	-	-
HLA-DPA1*02:01/DPB1*14:01	1	150	163	14	NetMHCIIpan	TWCIKFPQANMVVS	14	15.08	-	-	-	-	-	-	-	-	-	-	-	-	IKFPQANMV	3035.12	14.00	15.08	-	-	-	-
HLA-DQA1*01:01/DQB1*05:01	1	147	160	14	Consensus (comb.lib./smm/nn)	NNCTWCIKFPQANM	14	15.08	NCTWCIKFP	1.91	5.80	6.25	WCIKFPQAN	3370.00	14.00	15.08	NNCTWCIKF	4361.20	31.00	33.38	-	-	-	-	-	-	-	-
HLA-DQA1*01:01/DQB1*05:01	1	5	18	14	Consensus (comb.lib./smm/nn)	THSTRLLAHLLLAA	14	15.08	RLLAHLLLA	245.33	26.00	28.00	RLLAHLLLA	2292.00	8.40	9.05	RLLAHLLLA	1411.70	14.00	15.08	-	-	-	-	-	-	-	-
HLA-DQA1*03:01/DQB1*03:02	1	16	29	14	Consensus (comb.lib./smm/nn)	LAAVAVSSDVSGEE	14	15.08	AVSSDVSGE	3.45	18.00	19.38	AVSSDVSGE	1984.00	14.00	15.08	AVSSDVSGE	750.00	8.70	9.37	-	-	-	-	-	-	-	-
HLA-DQA1*04:01/DQB1*04:02	1	66	79	14	Consensus (comb.lib./smm/nn)	GSEEEYGTEVCTVD	14	15.08	EYGTEVCTV	0.01	0.01	0.01	EYGTEVCTV	3367.00	24.00	25.84	EYGTEVCTV	1153.60	14.00	15.08	-	-	-	-	-	-	-	-
HLA-DQA1*05:01/DQB1*02:01	1	32	45	14	Consensus (comb.lib./smm/nn)	IVSDEYDYTTPDLD	14	15.08	IVSDEYDYT	244.61	35.00	37.69	EYDYTTPDL	1710.00	14.00	15.08	YDYTTPDLD	238.10	4.70	5.06	-	-	-	-	-	-	-	-
HLA-DQA1*05:01/DQB1*02:01	1	23	36	14	Consensus (comb.lib./smm/nn)	SDVSGEEEEIVSDE	14	15.08	VSGEEEEIV	1.43	17.00	18.31	VSGEEEEIV	1666.00	14.00	15.08	VSGEEEEIV	493.70	9.90	10.66	-	-	-	-	-	-	-	-
HLA-DQA1*05:01/DQB1*02:01	1	62	75	14	Consensus (comb.lib./smm/nn)	SLELGSEEEYGTEV	14	15.08	SLELGSEEE	3625.75	47.00	50.61	LELGSEEEY	1681.00	14.00	15.08	LELGSEEEY	636.50	13.00	14.00	-	-	-	-	-	-	-	-
HLA-DQA1*05:01/DQB1*02:01	1	71	84	14	Consensus (comb.lib./smm/nn)	YGTEVCTVDGLQTP	14	15.08	EVCTVDGLQ	0.34	13.00	14.00	TEVCTVDGL	4467.00	39.00	42.00	TEVCTVDGL	724.80	14.00	15.08	-	-	-	-	-	-	-	-
HLA-DRB1*01:01	1	119	132	14	Consensus (comb.lib./smm/nn)	NNTFIGMPDHSNFS	14	15.08	TFIGMPDHS	1317.89	57.00	61.38	FIGMPDHSN	69.00	11.00	11.84	FIGMPDHSN	34.80	14.00	15.08	-	-	-	-	-	-	-	-
HLA-DRB1*03:01	1	130	143	14	Consensus (smm/nn/sturniolo)	NFSCLLGDCREGNC	14	15.08	-	-	-	-	LLGDCREGN	1572.00	20.00	21.54	LLGDCREGN	429.00	14.00	15.08	-	-	-	-	LLGDCREGN	3.70	8.10	8.72
HLA-DRB1*07:01	1	12	25	14	Consensus (comb.lib./smm/nn)	AHLLLAAVAVSSDV	14	15.08	LLLAAVAVS	0.14	3.00	3.23	LLAAVAVSS	251.00	14.00	15.08	AAVAVSSDV	447.80	30.00	32.30	-	-	-	-	-	-	-	-
HLA-DRB1*07:01	1	13	26	14	Consensus (comb.lib./smm/nn)	HLLLAAVAVSSDVS	14	15.08	LLLAAVAVS	0.14	3.00	3.23	LLAAVAVSS	260.00	14.00	15.08	AAVAVSSDV	524.60	33.00	35.53	-	-	-	-	-	-	-	-
HLA-DRB1*07:01	1	11	24	14	Consensus (comb.lib./smm/nn)	LAHLLLAAVAVSSD	14	15.08	LLLAAVAVS	0.14	3.00	3.23	LLAAVAVSS	247.00	14.00	15.08	LLAAVAVSS	758.00	40.00	43.07	-	-	-	-	-	-	-	-
HLA-DRB1*08:02	1	84	97	14	Consensus (smm/nn/sturniolo)	PYGVIAVNCTMSCL	14	15.08	-	-	-	-	VIAVNCTMS	800.00	7.40	7.97	IAVNCTMSC	749.60	14.00	15.08	-	-	-	-	IAVNCTMSC	0.00	31.00	33.38
HLA-DRB1*08:02	1	150	163	14	Consensus (smm/nn/sturniolo)	TWCIKFPQANMVVS	14	15.08	-	-	-	-	CIKFPQANM	1200.00	14.00	15.08	FPQANMVVS	2773.40	40.00	43.07	-	-	-	-	WCIKFPQAN	1.70	11.00	11.84
HLA-DRB1*09:01	1	150	163	14	Consensus (comb.lib./smm/nn)	TWCIKFPQANMVVS	14	15.08	TWCIKFPQA	0.01	18.00	19.38	IKFPQANMV	409.00	13.00	14.00	IKFPQANMV	170.00	14.00	15.08	-	-	-	-	-	-	-	-
HLA-DRB1*13:02	1	116	129	14	Consensus (smm/nn/sturniolo)	VISNNTFIGMPDHS	14	15.08	-	-	-	-	VISNNTFIG	1577.00	29.00	31.23	VISNNTFIG	168.50	13.00	14.00	-	-	-	-	VISNNTFIG	2.20	14.00	15.08
HLA-DRB1*15:01	1	151	164	14	Consensus (smm/nn/sturniolo)	WCIKFPQANMVVSD	14	15.08	-	-	-	-	IKFPQANMV	486.00	14.00	15.08	IKFPQANMV	162.30	11.00	11.84	-	-	-	-	IKFPQANMV	2.60	23.00	24.77
HLA-DRB3*02:02	1	149	162	14	NetMHCIIpan	CTWCIKFPQANMVV	14	15.08	-	-	-	-	-	-	-	-	-	-	-	-	IKFPQANMV	1168.61	14.00	15.08	-	-	-	-
HLA-DQA1*05:01/DQB1*02:01	1	36	47	12	Consensus (comb.lib./smm/nn)	EYDYTTPDLDAY	5.1	15.12	DYTTPDLDA	249233.15	55.00	163.09	EYDYTTPDL	1376.00	4.70	13.94	YDYTTPDLD	544.70	5.10	15.12	-	-	-	-	-	-	-	-
HLA-DQA1*05:01/DQB1*02:01	1	21	32	12	Consensus (comb.lib./smm/nn)	VSSDVSGEEEEI	5.1	15.12	DVSGEEEEI	670956.30	60.00	177.92	SDVSGEEEE	1286.00	4.20	12.45	SSDVSGEEE	537.60	5.10	15.12	-	-	-	-	-	-	-	-
HLA-DRB1*08:02	1	85	96	12	Consensus (smm/nn/sturniolo)	YGVIAVNCTMSC	5.1	15.12	-	-	-	-	VIAVNCTMS	804.00	3.20	9.49	IAVNCTMSC	1074.30	5.10	15.12	-	-	-	-	IAVNCTMSC	0.00	23.00	68.20
HLA-DPA1*03:01/DPB1*04:02	1	3	15	13	Consensus (comb.lib./smm/nn)	SPTHSTRLLAHLL	9.7	15.13	PTHSTRLLA	0.50	3.50	5.46	THSTRLLAH	949.00	14.00	21.83	THSTRLLAH	545.40	9.70	15.13	-	-	-	-	-	-	-	-
HLA-DRB1*01:01	1	15	27	13	Consensus (comb.lib./smm/nn)	LLAAVAVSSDVSG	9.7	15.13	LLAAVAVSS	0.34	9.70	15.13	LLAAVAVSS	73.00	8.60	13.41	LLAAVAVSS	263.30	41.00	63.93	-	-	-	-	-	-	-	-
HLA-DRB1*01:01	1	14	26	13	Consensus (comb.lib./smm/nn)	LLLAAVAVSSDVS	9.7	15.13	LLAAVAVSS	0.34	9.70	15.13	LLAAVAVSS	62.00	7.20	11.23	LLAAVAVSS	66.40	18.00	28.07	-	-	-	-	-	-	-	-
HLA-DQA1*03:01/DQB1*03:02	1	61	77	17	Consensus (comb.lib./smm/nn)	GSLELGSEEEYGTEVCT	8.9	15.16	GSEEEYGTE	1918.30	62.00	105.60	SLELGSEEE	1342.00	2.50	4.26	SLELGSEEE	961.60	8.90	15.16	-	-	-	-	-	-	-	-
HLA-DQA1*04:01/DQB1*04:02	1	25	41	17	Consensus (comb.lib./smm/nn)	VSGEEEEIVSDEYDYTT	8.9	15.16	IVSDEYDYT	0.01	0.01	0.02	EEEEIVSDE	3455.00	14.00	23.85	EEEEIVSDE	586.90	8.90	15.16	-	-	-	-	-	-	-	-
HLA-DRB1*15:01	1	10	26	17	Consensus (smm/nn/sturniolo)	LLAHLLLAAVAVSSDVS	9	15.33	-	-	-	-	AHLLLAAVA	535.00	9.00	15.33	HLLLAAVAV	2019.10	55.00	93.68	-	-	-	-	LLAHLLLAA	4.20	7.80	13.29
HLA-DRB3*02:02	1	82	99	18	NetMHCIIpan	QTPYGVIAVNCTMSCLNL	5.2	15.39	-	-	-	-	-	-	-	-	-	-	-	-	IAVNCTMSC	323.91	5.20	15.39	-	-	-	-
HLA-DPA1*01:03/DPB1*02:01	1	7	18	12	Consensus (comb.lib./smm/nn)	STRLLAHLLLAA	5.2	15.42	TRLLAHLLL	0.38	3.80	11.27	RLLAHLLLA	467.00	5.20	15.42	LLAHLLLAA	1005.60	15.00	44.48	-	-	-	-	-	-	-	-
HLA-DQA1*04:01/DQB1*04:02	1	25	36	12	Consensus (comb.lib./smm/nn)	VSGEEEEIVSDE	5.2	15.42	VSGEEEEIV	0.36	2.50	7.41	GEEEEIVSD	1780.00	5.20	15.42	EEEEIVSDE	1268.10	8.20	24.32	-	-	-	-	-	-	-	-
HLA-DRB1*15:01	1	8	19	12	Consensus (smm/nn/sturniolo)	TRLLAHLLLAAV	5.2	15.42	-	-	-	-	LLAHLLLAA	351.00	5.20	15.42	LLAHLLLAA	664.30	13.00	38.55	-	-	-	-	LLAHLLLAA	4.20	3.90	11.56
HLA-DQA1*05:01/DQB1*02:01	1	66	78	13	Consensus (comb.lib./smm/nn)	GSEEEYGTEVCTV	9.9	15.44	EYGTEVCTV	0.11	9.10	14.19	SEEEYGTEV	5665.00	38.00	59.26	EYGTEVCTV	687.60	9.90	15.44	-	-	-	-	-	-	-	-
HLA-DRB1*04:05	1	118	130	13	Consensus (smm/nn/sturniolo)	SNNTFIGMPDHSN	9.9	15.44	-	-	-	-	NNTFIGMPD	237.00	5.00	7.80	FIGMPDHSN	282.70	9.90	15.44	-	-	-	-	FIGMPDHSN	2.20	11.00	17.15
HLA-DRB1*15:01	1	111	123	13	Consensus (smm/nn/sturniolo)	ETPCVVISNNTFI	9.9	15.44	-	-	-	-	CVVISNNTF	451.00	9.90	15.44	VVISNNTFI	831.70	24.00	37.42	-	-	-	-	VVISNNTFI	4.90	2.00	3.12
HLA-DQA1*03:01/DQB1*03:02	1	59	75	17	Consensus (comb.lib./smm/nn)	NLGSLELGSEEEYGTEV	9.1	15.50	GSEEEYGTE	1918.30	62.00	105.60	SLELGSEEE	1176.00	2.00	3.41	SLELGSEEE	985.50	9.10	15.50	-	-	-	-	-	-	-	-
HLA-DRB1*07:01	1	2	18	17	Consensus (comb.lib./smm/nn)	KSPTHSTRLLAHLLLAA	9.1	15.50	TRLLAHLLL	0.50	7.40	12.60	KSPTHSTRL	239.00	9.10	15.50	KSPTHSTRL	311.90	22.00	37.47	-	-	-	-	-	-	-	-
HLA-DQA1*05:01/DQB1*02:01	1	70	82	13	Consensus (comb.lib./smm/nn)	EYGTEVCTVDGLQ	10	15.59	EYGTEVCTV	0.11	9.10	14.19	TEVCTVDGL	4840.00	34.00	53.02	TEVCTVDGL	696.10	10.00	15.59	-	-	-	-	-	-	-	-
HLA-DRB1*07:01	1	1	13	13	Consensus (comb.lib./smm/nn)	MKSPTHSTRLLAH	10	15.59	KSPTHSTRL	13.92	15.00	23.39	KSPTHSTRL	235.00	10.00	15.59	KSPTHSTRL	73.20	8.20	12.79	-	-	-	-	-	-	-	-
HLA-DRB1*15:01	1	5	17	13	Consensus (smm/nn/sturniolo)	THSTRLLAHLLLA	10	15.59	-	-	-	-	STRLLAHLL	462.00	10.00	15.59	STRLLAHLL	131.30	5.90	9.20	-	-	-	-	THSTRLLAH	-12.50	100.00	155.94
HLA-DRB3*02:02	1	151	163	13	NetMHCIIpan	WCIKFPQANMVVS	10	15.59	-	-	-	-	-	-	-	-	-	-	-	-	IKFPQANMV	1331.64	10.00	15.59	-	-	-	-
HLA-DRB1*04:05	1	114	130	17	Consensus (smm/nn/sturniolo)	CVVISNNTFIGMPDHSN	9.2	15.67	-	-	-	-	NNTFIGMPD	494.00	9.20	15.67	FIGMPDHSN	317.30	17.00	28.96	-	-	-	-	VVISNNTFI	3.50	5.50	9.37
HLA-DRB1*12:01	1	149	161	13	Consensus (smm/nn)	CTWCIKFPQANMV	10.05	15.67	-	-	-	-	CIKFPQANM	500.00	2.10	3.27	IKFPQANMV	868.30	18.00	28.07	-	-	-	-	-	-	-	-
HLA-DRB3*01:01	1	30	46	17	Consensus (comb.lib./smm/nn)	EEIVSDEYDYTTPDLDA	9.2	15.67	IVSDEYDYT	2.65	18.00	30.66	IVSDEYDYT	933.00	5.80	9.88	IVSDEYDYT	427.80	9.20	15.67	-	-	-	-	-	-	-	-
HLA-DQA1*04:01/DQB1*04:02	1	5	22	18	Consensus (comb.lib./smm/nn)	THSTRLLAHLLLAAVAVS	5.3	15.69	HLLLAAVAV	0.16	4.60	13.61	AHLLLAAVA	1775.00	5.30	15.69	AHLLLAAVA	1586.70	30.00	88.79	-	-	-	-	-	-	-	-
HLA-DRB3*02:02	1	83	100	18	NetMHCIIpan	TPYGVIAVNCTMSCLNLD	5.3	15.69	-	-	-	-	-	-	-	-	-	-	-	-	IAVNCTMSC	329.30	5.30	15.69	-	-	-	-
HLA-DRB1*12:01	1	147	162	16	Consensus (smm/nn)	NNCTWCIKFPQANMVV	13.6	15.70	-	-	-	-	IKFPQANMV	986.00	4.20	4.85	IKFPQANMV	736.60	23.00	26.55	-	-	-	-	-	-	-	-
HLA-DRB1*07:01	1	112	123	12	Consensus (comb.lib./smm/nn)	TPCVVISNNTFI	5.3	15.72	CVVISNNTF	146646.12	69.00	204.61	CVVISNNTF	73.00	2.40	7.12	VVISNNTFI	64.80	5.30	15.72	-	-	-	-	-	-	-	-
HLA-DQA1*01:02/DQB1*06:02	1	13	30	18	Consensus (comb.lib./smm/nn)	HLLLAAVAVSSDVSGEEE	5.4	15.98	LLLAAVAVS	0.03	4.60	13.61	LAAVAVSSD	414.00	5.40	15.98	LAAVAVSSD	137.40	19.00	56.23	-	-	-	-	-	-	-	-
HLA-DQA1*01:02/DQB1*06:02	1	14	31	18	Consensus (comb.lib./smm/nn)	LLLAAVAVSSDVSGEEEE	5.4	15.98	LLLAAVAVS	0.03	4.60	13.61	LAAVAVSSD	411.00	5.40	15.98	LAAVAVSSD	196.00	26.00	76.95	-	-	-	-	-	-	-	-
HLA-DPA1*01:03/DPB1*02:01	1	113	127	15	Consensus (comb.lib./smm/nn)	PCVVISNNTFIGMPD	16	16.00	VVISNNTFI	144.25	31.00	31.00	ISNNTFIGM	614.00	15.00	15.00	ISNNTFIGM	438.40	16.00	16.00	-	-	-	-	-	-	-	-
HLA-DPA1*02:01/DPB1*14:01	1	149	163	15	NetMHCIIpan	CTWCIKFPQANMVVS	16	16.00	-	-	-	-	-	-	-	-	-	-	-	-	IKFPQANMV	2174.43	16.00	16.00	-	-	-	-
HLA-DPA1*02:01/DPB1*14:01	1	13	27	15	NetMHCIIpan	HLLLAAVAVSSDVSG	16	16.00	-	-	-	-	-	-	-	-	-	-	-	-	LLAAVAVSS	2144.94	16.00	16.00	-	-	-	-
HLA-DQA1*04:01/DQB1*04:02	1	65	79	15	Consensus (comb.lib./smm/nn)	LGSEEEYGTEVCTVD	16	16.00	EYGTEVCTV	0.01	0.01	0.01	EYGTEVCTV	3294.00	29.00	29.00	EYGTEVCTV	1163.90	16.00	16.00	-	-	-	-	-	-	-	-
HLA-DQA1*05:01/DQB1*02:01	1	30	44	15	Consensus (comb.lib./smm/nn)	EEIVSDEYDYTTPDL	16	16.00	IVSDEYDYT	244.61	39.00	39.00	IVSDEYDYT	1510.00	16.00	16.00	EYDYTTPDL	205.70	5.50	5.50	-	-	-	-	-	-	-	-
HLA-DQA1*05:01/DQB1*02:01	1	31	45	15	Consensus (comb.lib./smm/nn)	EIVSDEYDYTTPDLD	16	16.00	IVSDEYDYT	244.61	39.00	39.00	EYDYTTPDL	1548.00	16.00	16.00	YDYTTPDLD	167.40	4.40	4.40	-	-	-	-	-	-	-	-
HLA-DRB1*01:01	1	1	15	15	Consensus (comb.lib./smm/nn)	MKSPTHSTRLLAHLL	16	16.00	STRLLAHLL	0.01	0.01	0.01	MKSPTHSTR	83.00	16.00	16.00	STRLLAHLL	66.20	20.00	20.00	-	-	-	-	-	-	-	-
HLA-DRB1*03:01	1	94	108	15	Consensus (smm/nn/sturniolo)	MSCLNLDAETVLKPL	16	16.00	-	-	-	-	LNLDAETVL	380.00	6.20	6.20	LNLDAETVL	529.00	16.00	16.00	-	-	-	-	LNLDAETVL	2.56	26.00	26.00
HLA-DRB1*03:01	1	95	109	15	Consensus (smm/nn/sturniolo)	SCLNLDAETVLKPLK	16	16.00	-	-	-	-	LNLDAETVL	390.00	6.40	6.40	LNLDAETVL	565.70	16.00	16.00	-	-	-	-	LNLDAETVL	2.56	26.00	26.00
HLA-DRB1*04:01	1	86	100	15	Consensus (smm/nn/sturniolo)	GVIAVNCTMSCLNLD	16	16.00	-	-	-	-	IAVNCTMSC	2542.00	63.00	63.00	IAVNCTMSC	375.70	16.00	16.00	-	-	-	-	IAVNCTMSC	3.10	4.70	4.70
HLA-DRB1*07:01	1	10	24	15	Consensus (comb.lib./smm/nn)	LLAHLLLAAVAVSSD	16	16.00	LLLAAVAVS	0.14	3.40	3.40	LLAAVAVSS	241.00	16.00	16.00	HLLLAAVAV	996.80	45.00	45.00	-	-	-	-	-	-	-	-
HLA-DRB1*07:01	1	9	23	15	Consensus (comb.lib./smm/nn)	RLLAHLLLAAVAVSS	16	16.00	LLLAAVAVS	0.14	3.40	3.40	HLLLAAVAV	232.00	16.00	16.00	HLLLAAVAV	795.60	40.00	40.00	-	-	-	-	-	-	-	-
HLA-DRB1*08:02	1	149	163	15	Consensus (smm/nn/sturniolo)	CTWCIKFPQANMVVS	16	16.00	-	-	-	-	CIKFPQANM	1112.00	16.00	16.00	FPQANMVVS	1794.60	43.00	43.00	-	-	-	-	WCIKFPQAN	1.70	12.00	12.00
HLA-DRB1*08:02	1	15	29	15	Consensus (smm/nn/sturniolo)	LLAAVAVSSDVSGEE	16	16.00	-	-	-	-	LLAAVAVSS	1003.00	14.00	14.00	VAVSSDVSG	483.60	16.00	16.00	-	-	-	-	LLAAVAVSS	-0.40	43.00	43.00
HLA-DRB1*12:01	1	13	27	15	Consensus (smm/nn)	HLLLAAVAVSSDVSG	16	16.00	-	-	-	-	LLAAVAVSS	769.00	8.00	8.00	LAAVAVSSD	858.40	24.00	24.00	-	-	-	-	-	-	-	-
HLA-DRB1*11:01	1	6	20	15	Consensus (smm/nn/sturniolo)	HSTRLLAHLLLAAVA	16	16.00	-	-	-	-	TRLLAHLLL	176.00	8.90	8.90	TRLLAHLLL	214.00	16.00	16.00	-	-	-	-	LLAHLLLAA	1.10	21.00	21.00
HLA-DRB1*11:01	1	5	19	15	Consensus (smm/nn/sturniolo)	THSTRLLAHLLLAAV	16	16.00	-	-	-	-	TRLLAHLLL	189.00	9.50	9.50	TRLLAHLLL	224.60	16.00	16.00	-	-	-	-	LLAHLLLAA	1.10	21.00	21.00
HLA-DRB1*13:02	1	116	130	15	Consensus (smm/nn/sturniolo)	VISNNTFIGMPDHSN	16	16.00	-	-	-	-	VISNNTFIG	1576.00	35.00	35.00	VISNNTFIG	195.60	16.00	16.00	-	-	-	-	VISNNTFIG	2.20	16.00	16.00
HLA-DRB1*15:01	1	109	123	15	Consensus (smm/nn/sturniolo)	KNETPCVVISNNTFI	16	16.00	-	-	-	-	CVVISNNTF	450.00	16.00	16.00	VVISNNTFI	1146.60	39.00	39.00	-	-	-	-	VVISNNTFI	4.90	2.60	2.60
HLA-DRB1*15:01	1	2	16	15	Consensus (smm/nn/sturniolo)	KSPTHSTRLLAHLLL	16	16.00	-	-	-	-	STRLLAHLL	460.00	16.00	16.00	STRLLAHLL	230.90	15.00	15.00	-	-	-	-	KSPTHSTRL	-12.50	100.00	100.00
HLA-DRB1*15:01	1	110	124	15	Consensus (smm/nn/sturniolo)	NETPCVVISNNTFIG	16	16.00	-	-	-	-	VVISNNTFI	461.00	16.00	16.00	VVISNNTFI	682.20	29.00	29.00	-	-	-	-	VVISNNTFI	4.90	2.60	2.60
HLA-DRB1*15:01	1	3	17	15	Consensus (smm/nn/sturniolo)	SPTHSTRLLAHLLLA	16	16.00	-	-	-	-	STRLLAHLL	451.00	16.00	16.00	STRLLAHLL	155.30	11.00	11.00	-	-	-	-	SPTHSTRLL	-12.50	100.00	100.00
HLA-DRB1*15:01	1	112	126	15	Consensus (smm/nn/sturniolo)	TPCVVISNNTFIGMP	16	16.00	-	-	-	-	VVISNNTFI	468.00	16.00	16.00	VVISNNTFI	452.50	23.00	23.00	-	-	-	-	VVISNNTFI	4.90	2.60	2.60
HLA-DRB3*01:01	1	91	105	15	Consensus (comb.lib./smm/nn)	NCTMSCLNLDAETVL	16	16.00	CLNLDAETV	2384.74	44.00	44.00	NCTMSCLNL	462.00	5.50	5.50	LNLDAETVL	657.20	16.00	16.00	-	-	-	-	-	-	-	-
HLA-DRB3*02:02	1	150	164	15	NetMHCIIpan	TWCIKFPQANMVVSD	16	16.00	-	-	-	-	-	-	-	-	-	-	-	-	IKFPQANMV	1002.50	16.00	16.00	-	-	-	-
HLA-DPA1*02:01/DPB1*01:01	1	7	18	12	Consensus (comb.lib./smm/nn)	STRLLAHLLLAA	5.4	16.01	TRLLAHLLL	24.64	7.30	21.65	RLLAHLLLA	395.00	5.40	16.01	RLLAHLLLA	552.30	4.10	12.16	-	-	-	-	-	-	-	-
HLA-DPA1*01:03/DPB1*04:01	1	5	21	17	NetMHCIIpan	THSTRLLAHLLLAAVAV	9.4	16.01	-	-	-	-	-	-	-	-	-	-	-	-	RLLAHLLLA	314.29	9.40	16.01	-	-	-	-
HLA-DQA1*04:01/DQB1*04:02	1	20	31	12	Consensus (comb.lib./smm/nn)	AVSSDVSGEEEE	5.4	16.01	AVSSDVSGE	323.20	19.00	56.34	SSDVSGEEE	1721.00	5.00	14.83	SSDVSGEEE	901.00	5.40	16.01	-	-	-	-	-	-	-	-
HLA-DQA1*04:01/DQB1*04:02	1	15	26	12	Consensus (comb.lib./smm/nn)	LLAAVAVSSDVS	5.4	16.01	LAAVAVSSD	20.72	8.70	25.80	LAAVAVSSD	1805.00	5.40	16.01	LAAVAVSSD	876.40	5.30	15.72	-	-	-	-	-	-	-	-
HLA-DQA1*04:01/DQB1*04:02	1	26	37	12	Consensus (comb.lib./smm/nn)	SGEEEEIVSDEY	5.4	16.01	GEEEEIVSD	939.96	23.00	68.20	EEEEIVSDE	1476.00	4.10	12.16	EEEEIVSDE	905.40	5.40	16.01	-	-	-	-	-	-	-	-
HLA-DQA1*05:01/DQB1*02:01	1	61	77	17	Consensus (comb.lib./smm/nn)	GSLELGSEEEYGTEVCT	9.4	16.01	SLELGSEEE	3625.75	59.00	100.49	LELGSEEEY	1905.00	7.80	13.29	LELGSEEEY	250.30	9.40	16.01	-	-	-	-	-	-	-	-
HLA-DRB1*01:01	1	2	18	17	Consensus (comb.lib./smm/nn)	KSPTHSTRLLAHLLLAA	9.4	16.01	STRLLAHLL	0.01	0.01	0.02	STRLLAHLL	91.00	9.40	16.01	STRLLAHLL	123.60	16.00	27.25	-	-	-	-	-	-	-	-
HLA-DRB1*12:01	1	151	163	13	Consensus (smm/nn)	WCIKFPQANMVVS	10.35	16.14	-	-	-	-	IKFPQANMV	435.00	1.70	2.65	IKFPQANMV	936.90	19.00	29.63	-	-	-	-	-	-	-	-
HLA-DPA1*01:03/DPB1*02:01	1	114	127	14	Consensus (comb.lib./smm/nn)	CVVISNNTFIGMPD	15	16.15	VVISNNTFI	144.25	28.00	30.15	ISNNTFIGM	611.00	12.00	12.92	ISNNTFIGM	472.00	15.00	16.15	-	-	-	-	-	-	-	-
HLA-DPA1*01:03/DPB1*02:01	1	112	125	14	Consensus (comb.lib./smm/nn)	TPCVVISNNTFIGM	15	16.15	VVISNNTFI	144.25	28.00	30.15	VISNNTFIG	611.00	12.00	12.92	ISNNTFIGM	471.70	15.00	16.15	-	-	-	-	-	-	-	-
HLA-DPA1*02:01/DPB1*14:01	1	3	16	14	NetMHCIIpan	SPTHSTRLLAHLLL	15	16.15	-	-	-	-	-	-	-	-	-	-	-	-	STRLLAHLL	3192.94	15.00	16.15	-	-	-	-
HLA-DPA1*03:01/DPB1*04:02	1	95	108	14	Consensus (comb.lib./smm/nn)	SCLNLDAETVLKPL	15	16.15	LDAETVLKP	12206.32	67.00	72.15	LDAETVLKP	455.00	9.30	10.01	NLDAETVLK	553.90	15.00	16.15	-	-	-	-	-	-	-	-
HLA-DQA1*01:01/DQB1*05:01	1	35	48	14	Consensus (comb.lib./smm/nn)	DEYDYTTPDLDAYT	15	16.15	YTTPDLDAY	3.86	7.50	8.08	YTTPDLDAY	3403.00	15.00	16.15	DEYDYTTPD	3203.00	25.00	26.92	-	-	-	-	-	-	-	-
HLA-DQA1*01:01/DQB1*05:01	1	148	161	14	Consensus (comb.lib./smm/nn)	NCTWCIKFPQANMV	15	16.15	NCTWCIKFP	1.91	5.80	6.25	WCIKFPQAN	3463.00	15.00	16.15	WCIKFPQAN	5290.80	35.00	37.69	-	-	-	-	-	-	-	-
HLA-DQA1*03:01/DQB1*03:02	1	66	79	14	Consensus (comb.lib./smm/nn)	GSEEEYGTEVCTVD	15	16.15	GSEEEYGTE	1918.30	50.00	53.84	EEEYGTEVC	2073.00	15.00	16.15	EEEYGTEVC	1182.60	14.00	15.08	-	-	-	-	-	-	-	-
HLA-DQA1*04:01/DQB1*04:02	1	60	73	14	Consensus (comb.lib./smm/nn)	LGSLELGSEEEYGT	15	16.15	LGSEEEYGT	60564.06	59.00	63.53	SLELGSEEE	2150.00	15.00	16.15	SLELGSEEE	660.70	7.10	7.65	-	-	-	-	-	-	-	-
HLA-DQA1*05:01/DQB1*02:01	1	92	105	14	Consensus (comb.lib./smm/nn)	CTMSCLNLDAETVL	15	16.15	CLNLDAETV	35.50	28.00	30.15	MSCLNLDAE	1794.00	15.00	16.15	LNLDAETVL	400.20	8.00	8.61	-	-	-	-	-	-	-	-
HLA-DQA1*05:01/DQB1*02:01	1	72	85	14	Consensus (comb.lib./smm/nn)	GTEVCTVDGLQTPY	15	16.15	EVCTVDGLQ	0.34	13.00	14.00	EVCTVDGLQ	4551.00	40.00	43.07	TEVCTVDGL	798.30	15.00	16.15	-	-	-	-	-	-	-	-
HLA-DQA1*05:01/DQB1*02:01	1	13	26	14	Consensus (comb.lib./smm/nn)	HLLLAAVAVSSDVS	15	16.15	AVAVSSDVS	0.21	12.00	12.92	LLAAVAVSS	2484.00	22.00	23.69	AVAVSSDVS	804.00	15.00	16.15	-	-	-	-	-	-	-	-
HLA-DRB1*03:01	1	29	42	14	Consensus (smm/nn/sturniolo)	EEEIVSDEYDYTTP	15	16.15	-	-	-	-	IVSDEYDYT	398.00	5.20	5.60	IVSDEYDYT	480.30	15.00	16.15	-	-	-	-	IVSDEYDYT	2.10	32.00	34.46
HLA-DRB1*04:01	1	7	20	14	Consensus (smm/nn/sturniolo)	STRLLAHLLLAAVA	15	16.15	-	-	-	-	LAHLLLAAV	374.00	9.70	10.44	LAHLLLAAV	350.60	15.00	16.15	-	-	-	-	LLAHLLLAA	0.70	29.00	31.23
HLA-DRB1*04:05	1	114	127	14	Consensus (smm/nn/sturniolo)	CVVISNNTFIGMPD	15	16.15	-	-	-	-	VVISNNTFI	500.00	15.00	16.15	VISNNTFIG	999.50	33.00	35.53	-	-	-	-	VVISNNTFI	3.50	3.80	4.09
HLA-DRB1*09:01	1	149	162	14	Consensus (comb.lib./smm/nn)	CTWCIKFPQANMVV	15	16.15	TWCIKFPQA	0.01	18.00	19.38	IKFPQANMV	429.00	14.00	15.08	IKFPQANMV	184.90	15.00	16.15	-	-	-	-	-	-	-	-
HLA-DRB1*13:02	1	11	24	14	Consensus (smm/nn/sturniolo)	LAHLLLAAVAVSSD	15	16.15	-	-	-	-	LLAAVAVSS	671.00	15.00	16.15	LLAAVAVSS	1374.70	38.00	40.92	-	-	-	-	LLLAAVAVS	3.30	4.40	4.74
HLA-DRB1*13:02	1	10	23	14	Consensus (smm/nn/sturniolo)	LLAHLLLAAVAVSS	15	16.15	-	-	-	-	HLLLAAVAV	668.00	15.00	16.15	LLAAVAVSS	1176.20	36.00	38.76	-	-	-	-	LLLAAVAVS	3.30	4.40	4.74
HLA-DRB3*02:02	1	151	164	14	NetMHCIIpan	WCIKFPQANMVVSD	15	16.15	-	-	-	-	-	-	-	-	-	-	-	-	IKFPQANMV	1256.08	15.00	16.15	-	-	-	-
HLA-DPA1*01:03/DPB1*02:01	1	6	21	16	Consensus (comb.lib./smm/nn)	HSTRLLAHLLLAAVAV	14	16.16	HLLLAAVAV	0.27	6.20	7.16	LLAHLLLAA	1180.00	14.00	16.16	LAHLLLAAV	377.10	17.00	19.62	-	-	-	-	-	-	-	-
HLA-DPA1*01:03/DPB1*02:01	1	4	19	16	Consensus (comb.lib./smm/nn)	PTHSTRLLAHLLLAAV	14	16.16	TRLLAHLLL	0.38	6.80	7.85	LLAHLLLAA	1198.00	14.00	16.16	LLAHLLLAA	596.70	22.00	25.39	-	-	-	-	-	-	-	-
HLA-DPA1*01:03/DPB1*02:01	1	7	22	16	Consensus (comb.lib./smm/nn)	STRLLAHLLLAAVAVS	14	16.16	HLLLAAVAV	0.27	6.20	7.16	LLAHLLLAA	1175.00	14.00	16.16	LAHLLLAAV	382.80	17.00	19.62	-	-	-	-	-	-	-	-
HLA-DPA1*01:03/DPB1*02:01	1	5	20	16	Consensus (comb.lib./smm/nn)	THSTRLLAHLLLAAVA	14	16.16	TRLLAHLLL	0.38	6.80	7.85	LLAHLLLAA	1205.00	14.00	16.16	LAHLLLAAV	500.90	20.00	23.09	-	-	-	-	-	-	-	-
HLA-DPA1*01:03/DPB1*02:01	1	8	23	16	Consensus (comb.lib./smm/nn)	TRLLAHLLLAAVAVSS	14	16.16	HLLLAAVAV	0.27	6.20	7.16	LLAHLLLAA	1194.00	14.00	16.16	LAHLLLAAV	431.20	18.00	20.78	-	-	-	-	-	-	-	-
HLA-DPA1*02:01/DPB1*01:01	1	2	17	16	Consensus (comb.lib./smm/nn)	KSPTHSTRLLAHLLLA	14	16.16	TRLLAHLLL	24.64	14.00	16.16	HSTRLLAHL	1951.00	28.00	32.32	RLLAHLLLA	292.60	12.00	13.85	-	-	-	-	-	-	-	-
HLA-DPA1*02:01/DPB1*01:01	1	3	18	16	Consensus (comb.lib./smm/nn)	SPTHSTRLLAHLLLAA	14	16.16	TRLLAHLLL	24.64	14.00	16.16	HSTRLLAHL	900.00	15.00	17.31	RLLAHLLLA	257.80	9.80	11.31	-	-	-	-	-	-	-	-
HLA-DPA1*02:01/DPB1*01:01	1	7	22	16	Consensus (comb.lib./smm/nn)	STRLLAHLLLAAVAVS	14	16.16	TRLLAHLLL	24.64	14.00	16.16	LLAHLLLAA	814.00	13.00	15.01	LLAHLLLAA	372.80	15.00	17.31	-	-	-	-	-	-	-	-
HLA-DPA1*02:01/DPB1*01:01	1	8	23	16	Consensus (comb.lib./smm/nn)	TRLLAHLLLAAVAVSS	14	16.16	TRLLAHLLL	24.64	14.00	16.16	LLAHLLLAA	818.00	13.00	15.01	LLAHLLLAA	604.20	24.00	27.70	-	-	-	-	-	-	-	-
HLA-DPA1*02:01/DPB1*05:01	1	3	18	16	Consensus (comb.lib./smm/nn)	SPTHSTRLLAHLLLAA	14	16.16	RLLAHLLLA	0.10	0.91	1.05	TRLLAHLLL	6335.00	25.00	28.86	TRLLAHLLL	386.10	14.00	16.16	-	-	-	-	-	-	-	-
HLA-DQA1*01:02/DQB1*06:02	1	15	30	16	Consensus (comb.lib./smm/nn)	LLAAVAVSSDVSGEEE	14	16.16	LLAAVAVSS	1.09	14.00	16.16	LAAVAVSSD	480.00	5.20	6.00	LAAVAVSSD	510.30	30.00	34.63	-	-	-	-	-	-	-	-
HLA-DQA1*05:01/DQB1*02:01	1	68	83	16	Consensus (comb.lib./smm/nn)	EEEYGTEVCTVDGLQT	14	16.16	EYGTEVCTV	0.11	14.00	16.16	TEVCTVDGL	8077.00	42.00	48.48	EYGTEVCTV	319.00	11.00	12.70	-	-	-	-	-	-	-	-
HLA-DQA1*05:01/DQB1*02:01	1	69	84	16	Consensus (comb.lib./smm/nn)	EEYGTEVCTVDGLQTP	14	16.16	EYGTEVCTV	0.11	14.00	16.16	TEVCTVDGL	8582.00	44.00	50.79	EYGTEVCTV	324.70	11.00	12.70	-	-	-	-	-	-	-	-
HLA-DQA1*05:01/DQB1*02:01	1	64	79	16	Consensus (comb.lib./smm/nn)	ELGSEEEYGTEVCTVD	14	16.16	EYGTEVCTV	0.11	14.00	16.16	SEEEYGTEV	8537.00	44.00	50.79	EYGTEVCTV	407.80	13.00	15.01	-	-	-	-	-	-	-	-
HLA-DQA1*05:01/DQB1*02:01	1	70	85	16	Consensus (comb.lib./smm/nn)	EYGTEVCTVDGLQTPY	14	16.16	EYGTEVCTV	0.11	14.00	16.16	TEVCTVDGL	7559.00	40.00	46.17	TEVCTVDGL	368.80	12.00	13.85	-	-	-	-	-	-	-	-
HLA-DQA1*05:01/DQB1*02:01	1	66	81	16	Consensus (comb.lib./smm/nn)	GSEEEYGTEVCTVDGL	14	16.16	EYGTEVCTV	0.11	14.00	16.16	EYGTEVCTV	8309.00	43.00	49.63	EYGTEVCTV	310.70	9.90	11.43	-	-	-	-	-	-	-	-
HLA-DQA1*05:01/DQB1*02:01	1	67	82	16	Consensus (comb.lib./smm/nn)	SEEEYGTEVCTVDGLQ	14	16.16	EYGTEVCTV	0.11	14.00	16.16	TEVCTVDGL	7978.00	41.00	47.33	EYGTEVCTV	316.90	11.00	12.70	-	-	-	-	-	-	-	-
HLA-DQA1*05:01/DQB1*02:01	1	62	77	16	Consensus (comb.lib./smm/nn)	SLELGSEEEYGTEVCT	14	16.16	SLELGSEEE	3625.75	56.00	64.64	LELGSEEEY	1946.00	7.10	8.20	LELGSEEEY	432.60	14.00	16.16	-	-	-	-	-	-	-	-
HLA-DRB1*01:01	1	46	61	16	Consensus (comb.lib./smm/nn)	AYTPIPGARRPSLNLG	14	16.16	AYTPIPGAR	0.07	8.80	10.16	YTPIPGARR	147.00	14.00	16.16	YTPIPGARR	513.40	45.00	51.94	-	-	-	-	-	-	-	-
HLA-DRB1*01:01	1	43	58	16	Consensus (comb.lib./smm/nn)	DLDAYTPIPGARRPSL	14	16.16	AYTPIPGAR	0.07	8.80	10.16	YTPIPGARR	141.00	14.00	16.16	YTPIPGARR	282.60	34.00	39.25	-	-	-	-	-	-	-	-
HLA-DRB1*03:01	1	111	126	16	Consensus (smm/nn/sturniolo)	ETPCVVISNNTFIGMP	14	16.16	-	-	-	-	VVISNNTFI	1666.00	14.00	16.16	VISNNTFIG	945.00	20.00	23.09	-	-	-	-	VVISNNTFI	4.20	6.10	7.04
HLA-DRB1*01:01	1	2	17	16	Consensus (comb.lib./smm/nn)	KSPTHSTRLLAHLLLA	14	16.16	STRLLAHLL	0.01	0.01	0.01	STRLLAHLL	146.00	14.00	16.16	STRLLAHLL	70.50	14.00	16.16	-	-	-	-	-	-	-	-
HLA-DRB1*01:01	1	44	59	16	Consensus (comb.lib./smm/nn)	LDAYTPIPGARRPSLN	14	16.16	AYTPIPGAR	0.07	8.80	10.16	YTPIPGARR	141.00	14.00	16.16	YTPIPGARR	293.80	34.00	39.25	-	-	-	-	-	-	-	-
HLA-DRB1*03:01	1	113	128	16	Consensus (smm/nn/sturniolo)	PCVVISNNTFIGMPDH	14	16.16	-	-	-	-	VVISNNTFI	1674.00	14.00	16.16	VISNNTFIG	947.00	20.00	23.09	-	-	-	-	VVISNNTFI	4.20	6.10	7.04
HLA-DRB1*03:01	1	112	127	16	Consensus (smm/nn/sturniolo)	TPCVVISNNTFIGMPD	14	16.16	-	-	-	-	VVISNNTFI	1666.00	14.00	16.16	VISNNTFIG	861.40	19.00	21.93	-	-	-	-	VVISNNTFI	4.20	6.10	7.04
HLA-DRB1*04:01	1	85	100	16	Consensus (smm/nn/sturniolo)	YGVIAVNCTMSCLNLD	14	16.16	-	-	-	-	YGVIAVNCT	3007.00	47.00	54.25	IAVNCTMSC	389.30	14.00	16.16	-	-	-	-	IAVNCTMSC	3.10	5.50	6.35
HLA-DRB1*04:05	1	117	132	16	Consensus (smm/nn/sturniolo)	ISNNTFIGMPDHSNFS	14	16.16	-	-	-	-	FIGMPDHSN	530.00	8.90	10.27	FIGMPDHSN	259.80	14.00	16.16	-	-	-	-	FIGMPDHSN	2.20	17.00	19.62
HLA-DRB3*01:01	1	93	108	16	Consensus (comb.lib./smm/nn)	TMSCLNLDAETVLKPL	14	16.16	CLNLDAETV	2384.74	48.00	55.41	LNLDAETVL	1376.00	7.80	9.00	LNLDAETVL	708.20	14.00	16.16	-	-	-	-	-	-	-	-
HLA-DRB3*02:02	1	102	117	16	NetMHCIIpan	ETVLKPLKNETPCVVI	14	16.16	-	-	-	-	-	-	-	-	-	-	-	-	PLKNETPCV	850.50	14.00	16.16	-	-	-	-
HLA-DRB4*01:01	1	1	16	16	Consensus (comb.lib./smm/nn)	MKSPTHSTRLLAHLLL	14	16.16	TRLLAHLLL	4.56	17.00	19.62	THSTRLLAH	917.00	14.00	16.16	STRLLAHLL	189.70	14.00	16.16	-	-	-	-	-	-	-	-
HLA-DPA1*01:03/DPB1*04:01	1	3	19	17	NetMHCIIpan	SPTHSTRLLAHLLLAAV	9.5	16.18	-	-	-	-	-	-	-	-	-	-	-	-	RLLAHLLLA	319.38	9.50	16.18	-	-	-	-
HLA-DRB1*04:05	1	115	131	17	Consensus (smm/nn/sturniolo)	VVISNNTFIGMPDHSNF	9.5	16.18	-	-	-	-	FIGMPDHSN	505.00	9.50	16.18	FIGMPDHSN	286.10	16.00	27.25	-	-	-	-	VVISNNTFI	3.50	5.50	9.37
HLA-DQA1*03:01/DQB1*03:02	1	16	33	18	Consensus (comb.lib./smm/nn)	LAAVAVSSDVSGEEEEIV	5.5	16.28	DVSGEEEEI	0.31	17.00	50.31	SSDVSGEEE	901.00	1.20	3.55	AVSSDVSGE	641.80	5.50	16.28	-	-	-	-	-	-	-	-
HLA-DPA1*02:01/DPB1*14:01	1	13	24	12	NetMHCIIpan	HLLLAAVAVSSD	5.5	16.31	-	-	-	-	-	-	-	-	-	-	-	-	LLAAVAVSS	4801.32	5.50	16.31	-	-	-	-
HLA-DRB1*04:01	1	86	97	12	Consensus (smm/nn/sturniolo)	GVIAVNCTMSCL	5.5	16.31	-	-	-	-	IAVNCTMSC	3164.00	40.00	118.61	IAVNCTMSC	324.50	5.50	16.31	-	-	-	-	IAVNCTMSC	3.10	3.00	8.90
HLA-DPA1*01:03/DPB1*04:01	1	4	20	17	NetMHCIIpan	PTHSTRLLAHLLLAAVA	9.6	16.35	-	-	-	-	-	-	-	-	-	-	-	-	RLLAHLLLA	321.18	9.60	16.35	-	-	-	-
HLA-DQA1*03:01/DQB1*03:02	1	13	29	17	Consensus (comb.lib./smm/nn)	HLLLAAVAVSSDVSGEE	9.6	16.35	HLLLAAVAV	0.46	17.00	28.96	LAAVAVSSD	2664.00	9.60	16.35	AVSSDVSGE	901.70	8.20	13.97	-	-	-	-	-	-	-	-
HLA-DRB1*13:02	1	100	116	17	Consensus (smm/nn/sturniolo)	DAETVLKPLKNETPCVV	9.7	16.52	-	-	-	-	PLKNETPCV	490.00	6.70	11.41	PLKNETPCV	75.20	9.70	16.52	-	-	-	-	LKNETPCVV	0.30	60.00	102.19
HLA-DRB1*13:02	1	105	121	17	Consensus (smm/nn/sturniolo)	LKPLKNETPCVVISNNT	9.7	16.52	-	-	-	-	PLKNETPCV	474.00	6.40	10.90	PLKNETPCV	76.00	9.70	16.52	-	-	-	-	LKNETPCVV	0.30	60.00	102.19
HLA-DRB3*01:01	1	25	41	17	Consensus (comb.lib./smm/nn)	VSGEEEEIVSDEYDYTT	9.7	16.52	IVSDEYDYT	2.65	18.00	30.66	IVSDEYDYT	927.00	5.70	9.71	IVSDEYDYT	455.40	9.70	16.52	-	-	-	-	-	-	-	-
HLA-DRB3*02:02	1	84	101	18	NetMHCIIpan	PYGVIAVNCTMSCLNLDA	5.6	16.57	-	-	-	-	-	-	-	-	-	-	-	-	IAVNCTMSC	345.71	5.60	16.57	-	-	-	-
HLA-DRB1*13:02	1	104	115	12	Consensus (smm/nn/sturniolo)	VLKPLKNETPCV	5.6	16.61	-	-	-	-	VLKPLKNET	309.00	3.80	11.27	PLKNETPCV	135.10	5.60	16.61	-	-	-	-	VLKPLKNET	-0.60	49.00	145.30
HLA-DRB1*04:01	1	82	98	17	Consensus (smm/nn/sturniolo)	QTPYGVIAVNCTMSCLN	9.8	16.69	-	-	-	-	YGVIAVNCT	3010.00	52.00	88.57	IAVNCTMSC	327.30	9.80	16.69	-	-	-	-	IAVNCTMSC	3.10	6.10	10.39
HLA-DQA1*03:01/DQB1*03:02	1	53	70	18	Consensus (comb.lib./smm/nn)	ARRPSLNLGSLELGSEEE	5.7	16.87	NLGSLELGS	1993.07	66.00	195.34	LGSLELGSE	1190.00	2.30	6.81	SLELGSEEE	661.50	5.70	16.87	-	-	-	-	-	-	-	-
HLA-DQA1*03:01/DQB1*03:02	1	13	30	18	Consensus (comb.lib./smm/nn)	HLLLAAVAVSSDVSGEEE	5.7	16.87	HLLLAAVAV	0.46	18.00	53.27	LAAVAVSSD	1034.00	1.70	5.03	AVSSDVSGE	664.20	5.70	16.87	-	-	-	-	-	-	-	-
HLA-DQA1*03:01/DQB1*03:02	1	23	40	18	Consensus (comb.lib./smm/nn)	SDVSGEEEEIVSDEYDYT	5.7	16.87	DVSGEEEEI	0.31	17.00	50.31	SDVSGEEEE	1438.00	3.30	9.77	EEEEIVSDE	660.40	5.70	16.87	-	-	-	-	-	-	-	-
HLA-DQA1*01:01/DQB1*05:01	1	9	20	12	Consensus (comb.lib./smm/nn)	RLLAHLLLAAVA	5.7	16.90	RLLAHLLLA	245.33	19.00	56.34	LAHLLLAAV	3055.00	5.70	16.90	LLAHLLLAA	1409.60	4.90	14.53	-	-	-	-	-	-	-	-
HLA-DQA1*05:01/DQB1*03:01	1	16	27	12	Consensus (comb.lib./smm/nn)	LAAVAVSSDVSG	5.7	16.90	LAAVAVSSD	158.40	30.00	88.96	AVAVSSDVS	135.00	4.90	14.53	AAVAVSSDV	372.50	5.70	16.90	-	-	-	-	-	-	-	-
HLA-DPA1*01:03/DPB1*02:01	1	114	128	15	Consensus (comb.lib./smm/nn)	CVVISNNTFIGMPDH	17	17.00	VVISNNTFI	144.25	31.00	31.00	ISNNTFIGM	615.00	15.00	15.00	ISNNTFIGM	478.70	17.00	17.00	-	-	-	-	-	-	-	-
HLA-DPA1*01:03/DPB1*02:01	1	9	23	15	Consensus (comb.lib./smm/nn)	RLLAHLLLAAVAVSS	17	17.00	HLLLAAVAV	0.27	5.60	5.60	LLAHLLLAA	999.00	22.00	22.00	LLLAAVAVS	485.50	17.00	17.00	-	-	-	-	-	-	-	-
HLA-DPA1*02:01/DPB1*05:01	1	97	111	15	Consensus (comb.lib./smm/nn)	LNLDAETVLKPLKNE	17	17.00	LDAETVLKP	1880.61	43.00	43.00	DAETVLKPL	2171.00	17.00	17.00	ETVLKPLKN	1244.00	17.00	17.00	-	-	-	-	-	-	-	-
HLA-DQA1*01:01/DQB1*05:01	1	4	18	15	Consensus (comb.lib./smm/nn)	PTHSTRLLAHLLLAA	17	17.00	RLLAHLLLA	245.33	29.00	29.00	RLLAHLLLA	2272.00	11.00	11.00	RLLAHLLLA	1147.20	17.00	17.00	-	-	-	-	-	-	-	-
HLA-DQA1*03:01/DQB1*03:02	1	15	29	15	Consensus (comb.lib./smm/nn)	LLAAVAVSSDVSGEE	17	17.00	AVSSDVSGE	3.45	21.00	21.00	AVSSDVSGE	1871.00	17.00	17.00	AVSSDVSGE	750.10	8.20	8.20	-	-	-	-	-	-	-	-
HLA-DQA1*03:01/DQB1*03:02	1	55	69	15	Consensus (comb.lib./smm/nn)	RPSLNLGSLELGSEE	17	17.00	NLGSLELGS	1993.07	55.00	55.00	LGSLELGSE	1795.00	16.00	16.00	LGSLELGSE	1435.20	17.00	17.00	-	-	-	-	-	-	-	-
HLA-DQA1*05:01/DQB1*02:01	1	62	76	15	Consensus (comb.lib./smm/nn)	SLELGSEEEYGTEVC	17	17.00	SLELGSEEE	3625.75	52.00	52.00	LELGSEEEY	1620.00	17.00	17.00	LELGSEEEY	471.00	13.00	13.00	-	-	-	-	-	-	-	-
HLA-DRB1*04:01	1	114	128	15	Consensus (smm/nn/sturniolo)	CVVISNNTFIGMPDH	17	17.00	-	-	-	-	VISNNTFIG	1287.00	42.00	42.00	VVISNNTFI	420.60	17.00	17.00	-	-	-	-	VVISNNTFI	4.30	0.78	0.78
HLA-DRB1*04:05	1	113	127	15	Consensus (smm/nn/sturniolo)	PCVVISNNTFIGMPD	17	17.00	-	-	-	-	VVISNNTFI	455.00	17.00	17.00	VISNNTFIG	688.20	29.00	29.00	-	-	-	-	VVISNNTFI	3.50	4.30	4.30
HLA-DRB1*07:01	1	12	26	15	Consensus (comb.lib./smm/nn)	AHLLLAAVAVSSDVS	17	17.00	LLLAAVAVS	0.14	3.40	3.40	LLAAVAVSS	252.00	17.00	17.00	AAVAVSSDV	688.70	38.00	38.00	-	-	-	-	-	-	-	-
HLA-DRB1*07:01	1	13	27	15	Consensus (comb.lib./smm/nn)	HLLLAAVAVSSDVSG	17	17.00	LLLAAVAVS	0.14	3.40	3.40	LLAAVAVSS	262.00	17.00	17.00	AAVAVSSDV	878.50	42.00	42.00	-	-	-	-	-	-	-	-
HLA-DRB1*09:01	1	149	163	15	Consensus (comb.lib./smm/nn)	CTWCIKFPQANMVVS	17	17.00	TWCIKFPQA	0.01	21.00	21.00	IKFPQANMV	403.00	16.00	16.00	IKFPQANMV	175.50	17.00	17.00	-	-	-	-	-	-	-	-
HLA-DRB1*09:01	1	148	162	15	Consensus (comb.lib./smm/nn)	NCTWCIKFPQANMVV	17	17.00	TWCIKFPQA	0.01	21.00	21.00	IKFPQANMV	429.00	17.00	17.00	IKFPQANMV	181.90	17.00	17.00	-	-	-	-	-	-	-	-
HLA-DRB1*09:01	1	150	164	15	Consensus (comb.lib./smm/nn)	TWCIKFPQANMVVSD	17	17.00	TWCIKFPQA	0.01	21.00	21.00	IKFPQANMV	409.00	16.00	16.00	IKFPQANMV	184.00	17.00	17.00	-	-	-	-	-	-	-	-
HLA-DRB1*11:01	1	4	18	15	Consensus (smm/nn/sturniolo)	PTHSTRLLAHLLLAA	17	17.00	-	-	-	-	TRLLAHLLL	296.00	15.00	15.00	TRLLAHLLL	255.20	17.00	17.00	-	-	-	-	LLAHLLLAA	1.10	21.00	21.00
HLA-DRB1*13:02	1	11	25	15	Consensus (smm/nn/sturniolo)	LAHLLLAAVAVSSDV	17	17.00	-	-	-	-	LLAAVAVSS	653.00	17.00	17.00	LLAAVAVSS	1188.10	40.00	40.00	-	-	-	-	LLLAAVAVS	3.30	5.00	5.00
HLA-DRB3*01:01	1	95	109	15	Consensus (comb.lib./smm/nn)	SCLNLDAETVLKPLK	17	17.00	CLNLDAETV	2384.74	44.00	44.00	LNLDAETVL	473.00	5.70	5.70	LNLDAETVL	708.40	17.00	17.00	-	-	-	-	-	-	-	-
HLA-DRB4*01:01	1	9	23	15	Consensus (comb.lib./smm/nn)	RLLAHLLLAAVAVSS	17	17.00	AHLLLAAVA	159.60	33.00	33.00	LAHLLLAAV	338.00	9.90	9.90	LLAHLLLAA	293.20	17.00	17.00	-	-	-	-	-	-	-	-
HLA-DRB1*04:01	1	12	28	17	Consensus (smm/nn/sturniolo)	AHLLLAAVAVSSDVSGE	10	17.03	-	-	-	-	LLAAVAVSS	324.00	3.30	5.62	VAVSSDVSG	1841.50	42.00	71.54	-	-	-	-	LLLAAVAVS	2.60	10.00	17.03
HLA-DRB1*04:01	1	13	29	17	Consensus (smm/nn/sturniolo)	HLLLAAVAVSSDVSGEE	10	17.03	-	-	-	-	LLAAVAVSS	342.00	3.70	6.30	VAVSSDVSG	1846.00	42.00	71.54	-	-	-	-	LLLAAVAVS	2.60	10.00	17.03
HLA-DRB1*04:01	1	11	27	17	Consensus (smm/nn/sturniolo)	LAHLLLAAVAVSSDVSG	10	17.03	-	-	-	-	LLAAVAVSS	308.00	3.00	5.11	LLLAAVAVS	2053.40	45.00	76.65	-	-	-	-	LLLAAVAVS	2.60	10.00	17.03
HLA-DRB1*04:01	1	10	26	17	Consensus (smm/nn/sturniolo)	LLAHLLLAAVAVSSDVS	10	17.03	-	-	-	-	LLAAVAVSS	305.00	2.90	4.94	LLLAAVAVS	2437.50	50.00	85.16	-	-	-	-	LLLAAVAVS	2.60	10.00	17.03
HLA-DRB1*04:01	1	14	30	17	Consensus (smm/nn/sturniolo)	LLLAAVAVSSDVSGEEE	10	17.03	-	-	-	-	LLAAVAVSS	341.00	3.70	6.30	VAVSSDVSG	2000.20	44.00	74.94	-	-	-	-	LLLAAVAVS	2.60	10.00	17.03
HLA-DRB1*04:01	1	9	25	17	Consensus (smm/nn/sturniolo)	RLLAHLLLAAVAVSSDV	10	17.03	-	-	-	-	LLAAVAVSS	308.00	3.00	5.11	LLLAAVAVS	1837.90	42.00	71.54	-	-	-	-	LLLAAVAVS	2.60	10.00	17.03
HLA-DRB1*04:01	1	7	23	17	Consensus (smm/nn/sturniolo)	STRLLAHLLLAAVAVSS	10	17.03	-	-	-	-	LAHLLLAAV	316.00	3.20	5.45	LAHLLLAAV	1222.80	32.00	54.50	-	-	-	-	LLLAAVAVS	2.60	10.00	17.03
HLA-DRB1*04:01	1	8	24	17	Consensus (smm/nn/sturniolo)	TRLLAHLLLAAVAVSSD	10	17.03	-	-	-	-	LLAAVAVSS	316.00	3.20	5.45	LLLAAVAVS	1462.70	36.00	61.32	-	-	-	-	LLLAAVAVS	2.60	10.00	17.03
HLA-DRB1*12:01	1	8	25	18	Consensus (smm/nn)	TRLLAHLLLAAVAVSSDV	5.79	17.14	-	-	-	-	LLAHLLLAA	278.00	0.58	1.72	LAHLLLAAV	241.00	11.00	32.56	-	-	-	-	-	-	-	-
HLA-DPA1*01:03/DPB1*02:01	1	114	126	13	Consensus (comb.lib./smm/nn)	CVVISNNTFIGMP	11	17.15	VVISNNTFI	144.25	24.00	37.42	ISNNTFIGM	610.00	8.90	13.88	ISNNTFIGM	432.70	11.00	17.15	-	-	-	-	-	-	-	-
HLA-DPA1*01:03/DPB1*02:01	1	9	21	13	Consensus (comb.lib./smm/nn)	RLLAHLLLAAVAV	11	17.15	HLLLAAVAV	0.27	4.20	6.55	LLAHLLLAA	1058.00	15.00	23.39	LAHLLLAAV	467.80	11.00	17.15	-	-	-	-	-	-	-	-
HLA-DQA1*01:01/DQB1*05:01	1	35	47	13	Consensus (comb.lib./smm/nn)	DEYDYTTPDLDAY	11	17.15	YTTPDLDAY	3.86	6.40	9.98	DYTTPDLDA	3418.00	11.00	17.15	DEYDYTTPD	4420.10	22.00	34.31	-	-	-	-	-	-	-	-
HLA-DQA1*01:01/DQB1*05:01	1	6	18	13	Consensus (comb.lib./smm/nn)	HSTRLLAHLLLAA	11	17.15	RLLAHLLLA	245.33	23.00	35.87	RLLAHLLLA	2291.00	5.90	9.20	RLLAHLLLA	1751.90	11.00	17.15	-	-	-	-	-	-	-	-
HLA-DQA1*03:01/DQB1*03:02	1	11	23	13	Consensus (comb.lib./smm/nn)	LAHLLLAAVAVSS	11	17.15	HLLLAAVAV	0.46	9.50	14.81	LLLAAVAVS	2028.00	11.00	17.15	AHLLLAAVA	3569.40	36.00	56.14	-	-	-	-	-	-	-	-
HLA-DQA1*05:01/DQB1*02:01	1	18	30	13	Consensus (comb.lib./smm/nn)	AVAVSSDVSGEEE	11	17.15	AVAVSSDVS	0.21	11.00	17.15	VSSDVSGEE	2344.00	16.00	24.95	SSDVSGEEE	584.00	8.50	13.25	-	-	-	-	-	-	-	-
HLA-DQA1*04:01/DQB1*04:02	1	16	28	13	Consensus (comb.lib./smm/nn)	LAAVAVSSDVSGE	11	17.15	LAAVAVSSD	20.72	11.00	17.15	LAAVAVSSD	1993.00	9.50	14.81	LAAVAVSSD	1153.60	11.00	17.15	-	-	-	-	-	-	-	-
HLA-DQA1*04:01/DQB1*04:02	1	60	72	13	Consensus (comb.lib./smm/nn)	LGSLELGSEEEYG	11	17.15	ELGSEEEYG	83911.68	56.00	87.32	SLELGSEEE	2150.00	11.00	17.15	SLELGSEEE	600.00	4.80	7.48	-	-	-	-	-	-	-	-
HLA-DQA1*05:01/DQB1*02:01	1	62	74	13	Consensus (comb.lib./smm/nn)	SLELGSEEEYGTE	11	17.15	SLELGSEEE	3625.75	43.00	67.05	LELGSEEEY	1736.00	11.00	17.15	LELGSEEEY	733.20	11.00	17.15	-	-	-	-	-	-	-	-
HLA-DRB1*04:05	1	120	132	13	Consensus (smm/nn/sturniolo)	NTFIGMPDHSNFS	11	17.15	-	-	-	-	FIGMPDHSN	256.00	5.40	8.42	FIGMPDHSN	342.60	12.00	18.71	-	-	-	-	FIGMPDHSN	2.20	11.00	17.15
HLA-DRB1*07:01	1	13	25	13	Consensus (comb.lib./smm/nn)	HLLLAAVAVSSDV	11	17.15	LLLAAVAVS	0.14	2.50	3.90	LLAAVAVSS	259.00	11.00	17.15	AAVAVSSDV	396.60	25.00	38.98	-	-	-	-	-	-	-	-
HLA-DRB1*07:01	1	11	23	13	Consensus (comb.lib./smm/nn)	LAHLLLAAVAVSS	11	17.15	LLLAAVAVS	0.14	2.50	3.90	HLLLAAVAV	245.00	11.00	17.15	LLLAAVAVS	538.20	30.00	46.78	-	-	-	-	-	-	-	-
HLA-DRB1*09:01	1	150	162	13	Consensus (comb.lib./smm/nn)	TWCIKFPQANMVV	11	17.15	TWCIKFPQA	0.01	15.00	23.39	IKFPQANMV	436.00	11.00	17.15	IKFPQANMV	189.30	11.00	17.15	-	-	-	-	-	-	-	-
HLA-DRB1*11:01	1	6	18	13	Consensus (smm/nn/sturniolo)	HSTRLLAHLLLAA	11	17.15	-	-	-	-	TRLLAHLLL	332.00	11.00	17.15	TRLLAHLLL	166.60	10.00	15.59	-	-	-	-	LLAHLLLAA	1.10	16.00	24.95
HLA-DRB1*15:01	1	11	23	13	Consensus (smm/nn/sturniolo)	LAHLLLAAVAVSS	11	17.15	-	-	-	-	HLLLAAVAV	397.00	8.30	12.94	HLLLAAVAV	254.50	11.00	17.15	-	-	-	-	LLLAAVAVS	1.40	39.00	60.82
HLA-DRB1*15:01	1	4	16	13	Consensus (smm/nn/sturniolo)	PTHSTRLLAHLLL	11	17.15	-	-	-	-	STRLLAHLL	470.00	11.00	17.15	STRLLAHLL	192.60	8.50	13.25	-	-	-	-	PTHSTRLLA	-12.50	100.00	155.94
HLA-DRB1*15:01	1	112	124	13	Consensus (smm/nn/sturniolo)	TPCVVISNNTFIG	11	17.15	-	-	-	-	VVISNNTFI	483.00	11.00	17.15	VVISNNTFI	523.00	18.00	28.07	-	-	-	-	VVISNNTFI	4.90	2.00	3.12
HLA-DRB1*15:01	1	151	163	13	Consensus (smm/nn/sturniolo)	WCIKFPQANMVVS	11	17.15	-	-	-	-	IKFPQANMV	478.00	11.00	17.15	IKFPQANMV	156.80	7.10	11.07	-	-	-	-	IKFPQANMV	2.60	20.00	31.19
HLA-DRB3*01:01	1	32	44	13	Consensus (comb.lib./smm/nn)	IVSDEYDYTTPDL	11	17.15	IVSDEYDYT	2.65	11.00	17.15	IVSDEYDYT	959.00	7.30	11.38	IVSDEYDYT	720.20	16.00	24.95	-	-	-	-	-	-	-	-
HLA-DRB3*01:01	1	95	107	13	Consensus (comb.lib./smm/nn)	SCLNLDAETVLKP	11	17.15	CLNLDAETV	2384.74	35.00	54.58	LNLDAETVL	486.00	3.60	5.61	LNLDAETVL	418.50	11.00	17.15	-	-	-	-	-	-	-	-
HLA-DRB3*02:02	1	150	162	13	NetMHCIIpan	TWCIKFPQANMVV	11	17.15	-	-	-	-	-	-	-	-	-	-	-	-	IKFPQANMV	1382.12	11.00	17.15	-	-	-	-
HLA-DPA1*01:03/DPB1*02:01	1	8	19	12	Consensus (comb.lib./smm/nn)	TRLLAHLLLAAV	5.8	17.20	TRLLAHLLL	0.38	3.80	11.27	LLAHLLLAA	517.00	5.80	17.20	LAHLLLAAV	751.80	12.00	35.58	-	-	-	-	-	-	-	-
HLA-DPA1*02:01/DPB1*05:01	1	97	110	14	Consensus (comb.lib./smm/nn)	LNLDAETVLKPLKN	16	17.23	LDAETVLKP	1880.61	39.00	42.00	DAETVLKPL	2188.00	14.00	15.08	ETVLKPLKN	2804.30	16.00	17.23	-	-	-	-	-	-	-	-
HLA-DQA1*01:01/DQB1*05:01	1	92	105	14	Consensus (comb.lib./smm/nn)	CTMSCLNLDAETVL	16	17.23	LNLDAETVL	22.31	14.00	15.08	MSCLNLDAE	4287.00	19.00	20.46	SCLNLDAET	1810.70	16.00	17.23	-	-	-	-	-	-	-	-
HLA-DQA1*01:01/DQB1*05:01	1	39	52	14	Consensus (comb.lib./smm/nn)	YTTPDLDAYTPIPG	16	17.23	YTTPDLDAY	3.86	7.50	8.08	YTTPDLDAY	3575.00	16.00	17.23	PDLDAYTPI	3991.30	29.00	31.23	-	-	-	-	-	-	-	-
HLA-DQA1*03:01/DQB1*03:02	1	65	78	14	Consensus (comb.lib./smm/nn)	LGSEEEYGTEVCTV	16	17.23	GSEEEYGTE	1918.30	50.00	53.84	EEEYGTEVC	2121.00	16.00	17.23	EEEYGTEVC	1294.20	16.00	17.23	-	-	-	-	-	-	-	-
HLA-DQA1*03:01/DQB1*03:02	1	14	27	14	Consensus (comb.lib./smm/nn)	LLLAAVAVSSDVSG	16	17.23	LLLAAVAVS	2.03	16.00	17.23	LAAVAVSSD	1225.00	6.50	7.00	LAAVAVSSD	1959.10	24.00	25.84	-	-	-	-	-	-	-	-
HLA-DQA1*03:01/DQB1*03:02	1	56	69	14	Consensus (comb.lib./smm/nn)	PSLNLGSLELGSEE	16	17.23	NLGSLELGS	1993.07	50.00	53.84	LGSLELGSE	2128.00	16.00	17.23	LGSLELGSE	1279.80	16.00	17.23	-	-	-	-	-	-	-	-
HLA-DQA1*03:01/DQB1*03:02	1	62	75	14	Consensus (comb.lib./smm/nn)	SLELGSEEEYGTEV	16	17.23	GSEEEYGTE	1918.30	50.00	53.84	SLELGSEEE	1278.00	6.90	7.43	SLELGSEEE	1308.20	16.00	17.23	-	-	-	-	-	-	-	-
HLA-DQA1*04:01/DQB1*04:02	1	67	80	14	Consensus (comb.lib./smm/nn)	SEEEYGTEVCTVDG	16	17.23	EYGTEVCTV	0.01	0.01	0.01	EYGTEVCTV	3554.00	25.00	26.92	EYGTEVCTV	1302.30	16.00	17.23	-	-	-	-	-	-	-	-
HLA-DQA1*04:01/DQB1*04:02	1	22	35	14	Consensus (comb.lib./smm/nn)	SSDVSGEEEEIVSD	16	17.23	VSGEEEEIV	0.36	3.60	3.88	SDVSGEEEE	4914.00	34.00	36.61	SSDVSGEEE	1313.80	16.00	17.23	-	-	-	-	-	-	-	-
HLA-DQA1*04:01/DQB1*04:02	1	7	20	14	Consensus (comb.lib./smm/nn)	STRLLAHLLLAAVA	16	17.23	LAHLLLAAV	20.15	13.00	14.00	LAHLLLAAV	2367.00	16.00	17.23	AHLLLAAVA	1591.10	20.00	21.54	-	-	-	-	-	-	-	-
HLA-DQA1*05:01/DQB1*02:01	1	57	70	14	Consensus (comb.lib./smm/nn)	SLNLGSLELGSEEE	16	17.23	SLNLGSLEL	8.22	22.00	23.69	GSLELGSEE	1868.00	16.00	17.23	SLELGSEEE	774.90	15.00	16.15	-	-	-	-	-	-	-	-
HLA-DQA1*05:01/DQB1*02:01	1	33	46	14	Consensus (comb.lib./smm/nn)	VSDEYDYTTPDLDA	16	17.23	DYTTPDLDA	249233.15	68.00	73.22	EYDYTTPDL	1832.00	16.00	17.23	YDYTTPDLD	252.10	5.00	5.38	-	-	-	-	-	-	-	-
HLA-DRB1*01:01	1	120	133	14	Consensus (comb.lib./smm/nn)	NTFIGMPDHSNFSC	16	17.23	TFIGMPDHS	1317.89	57.00	61.38	FIGMPDHSN	72.00	12.00	12.92	FIGMPDHSN	40.90	16.00	17.23	-	-	-	-	-	-	-	-
HLA-DRB1*03:01	1	94	107	14	Consensus (smm/nn/sturniolo)	MSCLNLDAETVLKP	16	17.23	-	-	-	-	LNLDAETVL	402.00	5.30	5.71	LNLDAETVL	545.90	16.00	17.23	-	-	-	-	LNLDAETVL	2.56	23.00	24.77
HLA-DRB1*03:01	1	95	108	14	Consensus (smm/nn/sturniolo)	SCLNLDAETVLKPL	16	17.23	-	-	-	-	LNLDAETVL	390.00	5.10	5.49	LNLDAETVL	516.90	16.00	17.23	-	-	-	-	LNLDAETVL	2.56	23.00	24.77
HLA-DRB1*04:01	1	110	123	14	Consensus (smm/nn/sturniolo)	NETPCVVISNNTFI	16	17.23	-	-	-	-	CVVISNNTF	849.00	25.00	26.92	VVISNNTFI	368.00	16.00	17.23	-	-	-	-	VVISNNTFI	4.30	0.67	0.72
HLA-DRB1*04:05	1	115	128	14	Consensus (smm/nn/sturniolo)	VVISNNTFIGMPDH	16	17.23	-	-	-	-	NNTFIGMPD	507.00	16.00	17.23	NNTFIGMPD	1319.20	39.00	42.00	-	-	-	-	VVISNNTFI	3.50	3.80	4.09
HLA-DRB1*07:01	1	111	124	14	Consensus (comb.lib./smm/nn)	ETPCVVISNNTFIG	16	17.23	CVVISNNTF	146646.12	79.00	85.07	VVISNNTFI	77.00	4.30	4.63	VVISNNTFI	148.90	16.00	17.23	-	-	-	-	-	-	-	-
HLA-DRB1*07:01	1	2	15	14	Consensus (comb.lib./smm/nn)	KSPTHSTRLLAHLL	16	17.23	KSPTHSTRL	13.92	17.00	18.31	KSPTHSTRL	227.00	13.00	14.00	KSPTHSTRL	143.80	16.00	17.23	-	-	-	-	-	-	-	-
HLA-DRB1*08:02	1	83	96	14	Consensus (smm/nn/sturniolo)	TPYGVIAVNCTMSC	16	17.23	-	-	-	-	VIAVNCTMS	752.00	6.50	7.00	IAVNCTMSC	867.70	16.00	17.23	-	-	-	-	IAVNCTMSC	0.00	31.00	33.38
HLA-DRB1*09:01	1	10	23	14	Consensus (comb.lib./smm/nn)	LLAHLLLAAVAVSS	16	17.23	HLLLAAVAV	456117.44	54.00	58.15	LAHLLLAAV	259.00	7.00	7.54	LLAAVAVSS	202.50	16.00	17.23	-	-	-	-	-	-	-	-
HLA-DRB1*13:02	1	12	25	14	Consensus (smm/nn/sturniolo)	AHLLLAAVAVSSDV	16	17.23	-	-	-	-	LLAAVAVSS	747.00	16.00	17.23	LLAAVAVSS	1125.20	35.00	37.69	-	-	-	-	LLLAAVAVS	3.30	4.40	4.74
HLA-DRB3*01:01	1	112	125	14	Consensus (comb.lib./smm/nn)	TPCVVISNNTFIGM	16	17.23	VVISNNTFI	15.39	18.00	19.38	VVISNNTFI	1245.00	13.00	14.00	VVISNNTFI	602.50	16.00	17.23	-	-	-	-	-	-	-	-
HLA-DPA1*01:03/DPB1*02:01	1	9	24	16	Consensus (comb.lib./smm/nn)	RLLAHLLLAAVAVSSD	15	17.31	HLLLAAVAV	0.27	6.20	7.16	LLAHLLLAA	1307.00	15.00	17.31	LLLAAVAVS	538.70	21.00	24.24	-	-	-	-	-	-	-	-
HLA-DPA1*01:03/DPB1*02:01	1	3	18	16	Consensus (comb.lib./smm/nn)	SPTHSTRLLAHLLLAA	15	17.31	TRLLAHLLL	0.38	6.80	7.85	RLLAHLLLA	1252.00	15.00	17.31	LLAHLLLAA	796.80	26.00	30.01	-	-	-	-	-	-	-	-
HLA-DPA1*01:03/DPB1*04:01	1	2	17	16	NetMHCIIpan	KSPTHSTRLLAHLLLA	15	17.31	-	-	-	-	-	-	-	-	-	-	-	-	RLLAHLLLA	519.92	15.00	17.31	-	-	-	-
HLA-DPA1*02:01/DPB1*01:01	1	9	24	16	Consensus (comb.lib./smm/nn)	RLLAHLLLAAVAVSSD	15	17.31	LAHLLLAAV	25.82	14.00	16.16	LLAHLLLAA	934.00	15.00	17.31	LLAHLLLAA	1201.10	40.00	46.17	-	-	-	-	-	-	-	-
HLA-DQA1*01:01/DQB1*05:01	1	146	161	16	Consensus (comb.lib./smm/nn)	DNNCTWCIKFPQANMV	15	17.31	NCTWCIKFP	1.91	7.60	8.77	WCIKFPQAN	6170.00	15.00	17.31	NNCTWCIKF	2281.30	36.00	41.55	-	-	-	-	-	-	-	-
HLA-DQA1*01:01/DQB1*05:01	1	145	160	16	Consensus (comb.lib./smm/nn)	GDNNCTWCIKFPQANM	15	17.31	NCTWCIKFP	1.91	7.60	8.77	NCTWCIKFP	6029.00	15.00	17.31	NNCTWCIKF	2287.90	36.00	41.55	-	-	-	-	-	-	-	-
HLA-DQA1*01:01/DQB1*05:01	1	9	24	16	Consensus (comb.lib./smm/nn)	RLLAHLLLAAVAVSSD	15	17.31	HLLLAAVAV	132.79	28.00	32.32	LLAHLLLAA	4560.00	9.70	11.20	LLAHLLLAA	582.90	15.00	17.31	-	-	-	-	-	-	-	-
HLA-DQA1*03:01/DQB1*03:02	1	12	27	16	Consensus (comb.lib./smm/nn)	AHLLLAAVAVSSDVSG	15	17.31	HLLLAAVAV	0.46	15.00	17.31	LAAVAVSSD	2739.00	8.60	9.93	LAAVAVSSD	2273.80	24.00	27.70	-	-	-	-	-	-	-	-
HLA-DQA1*03:01/DQB1*03:02	1	13	28	16	Consensus (comb.lib./smm/nn)	HLLLAAVAVSSDVSGE	15	17.31	HLLLAAVAV	0.46	15.00	17.31	LAAVAVSSD	2668.00	8.10	9.35	LAAVAVSSD	1622.10	18.00	20.78	-	-	-	-	-	-	-	-
HLA-DQA1*03:01/DQB1*03:02	1	11	26	16	Consensus (comb.lib./smm/nn)	LAHLLLAAVAVSSDVS	15	17.31	HLLLAAVAV	0.46	15.00	17.31	LAAVAVSSD	2512.00	7.30	8.43	LAAVAVSSD	1958.40	21.00	24.24	-	-	-	-	-	-	-	-
HLA-DQA1*03:01/DQB1*03:02	1	10	25	16	Consensus (comb.lib./smm/nn)	LLAHLLLAAVAVSSDV	15	17.31	HLLLAAVAV	0.46	15.00	17.31	LAAVAVSSD	2469.00	7.10	8.20	LAAVAVSSD	1639.90	18.00	20.78	-	-	-	-	-	-	-	-
HLA-DQA1*03:01/DQB1*03:02	1	9	24	16	Consensus (comb.lib./smm/nn)	RLLAHLLLAAVAVSSD	15	17.31	HLLLAAVAV	0.46	15.00	17.31	LAHLLLAAV	2507.00	7.30	8.43	LAAVAVSSD	2730.60	29.00	33.47	-	-	-	-	-	-	-	-
HLA-DQA1*04:01/DQB1*04:02	1	55	70	16	Consensus (comb.lib./smm/nn)	RPSLNLGSLELGSEEE	15	17.31	NLGSLELGS	90701.45	70.00	80.80	PSLNLGSLE	3947.00	15.00	17.31	SLELGSEEE	346.70	3.90	4.50	-	-	-	-	-	-	-	-
HLA-DQA1*05:01/DQB1*02:01	1	30	45	16	Consensus (comb.lib./smm/nn)	EEIVSDEYDYTTPDLD	15	17.31	IVSDEYDYT	244.61	43.00	49.63	EYDYTTPDL	3052.00	15.00	17.31	YDYTTPDLD	96.40	3.00	3.46	-	-	-	-	-	-	-	-
HLA-DQA1*05:01/DQB1*02:01	1	31	46	16	Consensus (comb.lib./smm/nn)	EIVSDEYDYTTPDLDA	15	17.31	IVSDEYDYT	244.61	43.00	49.63	EYDYTTPDL	3149.00	15.00	17.31	YDYTTPDLD	135.00	4.50	5.19	-	-	-	-	-	-	-	-
HLA-DRB1*01:01	1	45	60	16	Consensus (comb.lib./smm/nn)	DAYTPIPGARRPSLNL	15	17.31	AYTPIPGAR	0.07	8.80	10.16	YTPIPGARR	149.00	15.00	17.31	YTPIPGARR	403.40	41.00	47.33	-	-	-	-	-	-	-	-
HLA-DRB1*01:01	1	15	30	16	Consensus (comb.lib./smm/nn)	LLAAVAVSSDVSGEEE	15	17.31	LLAAVAVSS	0.34	15.00	17.31	LLAAVAVSS	84.00	7.60	8.77	LLAAVAVSS	2226.10	75.00	86.57	-	-	-	-	-	-	-	-
HLA-DRB1*01:01	1	14	29	16	Consensus (comb.lib./smm/nn)	LLLAAVAVSSDVSGEE	15	17.31	LLAAVAVSS	0.34	15.00	17.31	LLAAVAVSS	72.00	6.30	7.27	LLAAVAVSS	624.60	49.00	56.56	-	-	-	-	-	-	-	-
HLA-DRB1*01:01	1	1	16	16	Consensus (comb.lib./smm/nn)	MKSPTHSTRLLAHLLL	15	17.31	STRLLAHLL	0.01	0.01	0.01	STRLLAHLL	151.00	15.00	17.31	STRLLAHLL	102.30	18.00	20.78	-	-	-	-	-	-	-	-
HLA-DRB1*03:01	1	94	109	16	Consensus (smm/nn/sturniolo)	MSCLNLDAETVLKPLK	15	17.31	-	-	-	-	LNLDAETVL	1122.00	8.80	10.16	LNLDAETVL	617.60	15.00	17.31	-	-	-	-	LNLDAETVL	2.56	29.00	33.47
HLA-DRB1*01:01	1	40	55	16	Consensus (comb.lib./smm/nn)	TTPDLDAYTPIPGARR	15	17.31	AYTPIPGAR	0.07	8.80	10.16	DAYTPIPGA	156.00	15.00	17.31	YTPIPGARR	909.20	57.00	65.80	-	-	-	-	-	-	-	-
HLA-DRB1*04:01	1	111	126	16	Consensus (smm/nn/sturniolo)	ETPCVVISNNTFIGMP	15	17.31	-	-	-	-	CVVISNNTF	2064.00	36.00	41.55	VVISNNTFI	436.40	15.00	17.31	-	-	-	-	VVISNNTFI	4.30	0.94	1.09
HLA-DRB1*04:01	1	112	127	16	Consensus (smm/nn/sturniolo)	TPCVVISNNTFIGMPD	15	17.31	-	-	-	-	CVVISNNTF	2088.00	36.00	41.55	VVISNNTFI	445.00	15.00	17.31	-	-	-	-	VVISNNTFI	4.30	0.94	1.09
HLA-DRB1*04:05	1	118	133	16	Consensus (smm/nn/sturniolo)	SNNTFIGMPDHSNFSC	15	17.31	-	-	-	-	FIGMPDHSN	548.00	9.10	10.50	FIGMPDHSN	280.90	15.00	17.31	-	-	-	-	FIGMPDHSN	2.20	17.00	19.62
HLA-DRB1*04:05	1	116	131	16	Consensus (smm/nn/sturniolo)	VISNNTFIGMPDHSNF	15	17.31	-	-	-	-	FIGMPDHSN	527.00	8.80	10.16	FIGMPDHSN	275.50	15.00	17.31	-	-	-	-	FIGMPDHSN	2.20	17.00	19.62
HLA-DRB1*07:01	1	147	162	16	Consensus (comb.lib./smm/nn)	NNCTWCIKFPQANMVV	15	17.31	WCIKFPQAN	8985.90	69.00	79.65	IKFPQANMV	262.00	8.90	10.27	IKFPQANMV	157.70	15.00	17.31	-	-	-	-	-	-	-	-
HLA-DRB1*13:02	1	100	115	16	Consensus (smm/nn/sturniolo)	DAETVLKPLKNETPCV	15	17.31	-	-	-	-	VLKPLKNET	902.00	12.00	13.85	PLKNETPCV	165.00	15.00	17.31	-	-	-	-	VLKPLKNET	-0.60	72.00	83.11
HLA-DRB3*01:01	1	91	106	16	Consensus (comb.lib./smm/nn)	NCTMSCLNLDAETVLK	15	17.31	CLNLDAETV	2384.74	48.00	55.41	LNLDAETVL	1381.00	7.90	9.12	LNLDAETVL	790.40	15.00	17.31	-	-	-	-	-	-	-	-
HLA-DRB3*02:02	1	105	120	16	NetMHCIIpan	LKPLKNETPCVVISNN	15	17.31	-	-	-	-	-	-	-	-	-	-	-	-	PLKNETPCV	955.02	15.00	17.31	-	-	-	-
HLA-DRB1*12:01	1	148	163	16	Consensus (smm/nn)	NCTWCIKFPQANMVVS	15.1	17.43	-	-	-	-	IKFPQANMV	978.00	4.20	4.85	IKFPQANMV	830.00	26.00	30.01	-	-	-	-	-	-	-	-
HLA-DQA1*04:01/DQB1*04:02	1	20	37	18	Consensus (comb.lib./smm/nn)	AVSSDVSGEEEEIVSDEY	5.9	17.46	VSGEEEEIV	0.36	5.90	17.46	EEEEIVSDE	2344.00	8.60	25.45	EEEEIVSDE	373.20	5.60	16.57	-	-	-	-	-	-	-	-
HLA-DQA1*04:01/DQB1*04:02	1	16	33	18	Consensus (comb.lib./smm/nn)	LAAVAVSSDVSGEEEEIV	5.9	17.46	VSGEEEEIV	0.36	5.90	17.46	LAAVAVSSD	1806.00	5.40	15.98	SSDVSGEEE	408.00	6.40	18.94	-	-	-	-	-	-	-	-
HLA-DQA1*04:01/DQB1*04:02	1	22	39	18	Consensus (comb.lib./smm/nn)	SSDVSGEEEEIVSDEYDY	5.9	17.46	VSGEEEEIV	0.36	5.90	17.46	EEEEIVSDE	2928.00	13.00	38.48	EEEEIVSDE	383.20	5.90	17.46	-	-	-	-	-	-	-	-
HLA-DQA1*04:01/DQB1*04:02	1	19	36	18	Consensus (comb.lib./smm/nn)	VAVSSDVSGEEEEIVSDE	5.9	17.46	VSGEEEEIV	0.36	5.90	17.46	VSSDVSGEE	2408.00	9.00	26.64	SSDVSGEEE	382.50	5.90	17.46	-	-	-	-	-	-	-	-
HLA-DQA1*04:01/DQB1*04:02	1	21	38	18	Consensus (comb.lib./smm/nn)	VSSDVSGEEEEIVSDEYD	5.9	17.46	VSGEEEEIV	0.36	5.90	17.46	EEEEIVSDE	2293.00	8.40	24.86	EEEEIVSDE	342.30	4.90	14.50	-	-	-	-	-	-	-	-
HLA-DRB1*03:01	1	30	41	12	Consensus (smm/nn/sturniolo)	EEIVSDEYDYTT	5.9	17.50	-	-	-	-	IVSDEYDYT	384.00	2.90	8.60	IVSDEYDYT	384.60	5.90	17.50	-	-	-	-	IVSDEYDYT	2.10	23.00	68.20
HLA-DQA1*05:01/DQB1*03:01	1	5	22	18	Consensus (comb.lib./smm/nn)	THSTRLLAHLLLAAVAVS	6	17.76	LLLAAVAVS	0.04	3.70	10.95	AHLLLAAVA	113.00	6.00	17.76	LLLAAVAVS	185.60	24.00	71.03	-	-	-	-	-	-	-	-
HLA-DRB1*04:01	1	113	130	18	Consensus (smm/nn/sturniolo)	PCVVISNNTFIGMPDHSN	6	17.76	-	-	-	-	CVVISNNTF	1076.00	23.00	68.07	FIGMPDHSN	202.10	6.00	17.76	-	-	-	-	VVISNNTFI	4.30	1.10	3.26
HLA-DRB3*02:02	1	81	98	18	NetMHCIIpan	LQTPYGVIAVNCTMSCLN	6	17.76	-	-	-	-	-	-	-	-	-	-	-	-	IAVNCTMSC	368.47	6.00	17.76	-	-	-	-
HLA-DRB3*01:01	1	31	42	12	Consensus (comb.lib./smm/nn)	EIVSDEYDYTTP	6	17.79	IVSDEYDYT	2.65	8.10	24.02	IVSDEYDYT	972.00	5.60	16.61	IVSDEYDYT	314.60	6.00	17.79	-	-	-	-	-	-	-	-
HLA-DPA1*01:03/DPB1*02:01	1	111	125	15	Consensus (comb.lib./smm/nn)	ETPCVVISNNTFIGM	18	18.00	VVISNNTFI	144.25	31.00	31.00	VISNNTFIG	611.00	15.00	15.00	ISNNTFIGM	493.60	18.00	18.00	-	-	-	-	-	-	-	-
HLA-DPA1*02:01/DPB1*05:01	1	96	110	15	Consensus (comb.lib./smm/nn)	CLNLDAETVLKPLKN	18	18.00	LDAETVLKP	1880.61	43.00	43.00	DAETVLKPL	1971.00	16.00	16.00	NLDAETVLK	1374.00	18.00	18.00	-	-	-	-	-	-	-	-
HLA-DPA1*02:01/DPB1*05:01	1	9	23	15	Consensus (comb.lib./smm/nn)	RLLAHLLLAAVAVSS	18	18.00	RLLAHLLLA	0.10	0.82	0.82	LAHLLLAAV	3518.00	29.00	29.00	AHLLLAAVA	1345.60	18.00	18.00	-	-	-	-	-	-	-	-
HLA-DPA1*03:01/DPB1*04:02	1	94	108	15	Consensus (comb.lib./smm/nn)	MSCLNLDAETVLKPL	18	18.00	LDAETVLKP	12206.32	71.00	71.00	LDAETVLKP	454.00	12.00	12.00	NLDAETVLK	421.30	18.00	18.00	-	-	-	-	-	-	-	-
HLA-DQA1*01:01/DQB1*05:01	1	91	105	15	Consensus (comb.lib./smm/nn)	NCTMSCLNLDAETVL	18	18.00	LNLDAETVL	22.31	16.00	16.00	MSCLNLDAE	4196.00	24.00	24.00	SCLNLDAET	1190.60	18.00	18.00	-	-	-	-	-	-	-	-
HLA-DQA1*01:01/DQB1*05:01	1	148	162	15	Consensus (comb.lib./smm/nn)	NCTWCIKFPQANMVV	18	18.00	NCTWCIKFP	1.91	6.70	6.70	WCIKFPQAN	3378.00	18.00	18.00	WCIKFPQAN	3796.20	37.00	37.00	-	-	-	-	-	-	-	-
HLA-DQA1*01:01/DQB1*05:01	1	147	161	15	Consensus (comb.lib./smm/nn)	NNCTWCIKFPQANMV	18	18.00	NCTWCIKFP	1.91	6.70	6.70	WCIKFPQAN	3248.00	18.00	18.00	WCIKFPQAN	3242.00	34.00	34.00	-	-	-	-	-	-	-	-
HLA-DQA1*01:01/DQB1*05:01	1	39	53	15	Consensus (comb.lib./smm/nn)	YTTPDLDAYTPIPGA	18	18.00	YTTPDLDAY	3.86	8.50	8.50	LDAYTPIPG	3277.00	18.00	18.00	DLDAYTPIP	2672.30	30.00	30.00	-	-	-	-	-	-	-	-
HLA-DQA1*03:01/DQB1*03:02	1	65	79	15	Consensus (comb.lib./smm/nn)	LGSEEEYGTEVCTVD	18	18.00	GSEEEYGTE	1918.30	54.00	54.00	EYGTEVCTV	1995.00	18.00	18.00	EEEYGTEVC	1502.60	18.00	18.00	-	-	-	-	-	-	-	-
HLA-DQA1*03:01/DQB1*03:02	1	14	28	15	Consensus (comb.lib./smm/nn)	LLLAAVAVSSDVSGE	18	18.00	LLLAAVAVS	2.03	18.00	18.00	LAAVAVSSD	1053.00	6.80	6.80	LAAVAVSSD	1481.30	18.00	18.00	-	-	-	-	-	-	-	-
HLA-DQA1*04:01/DQB1*04:02	1	66	80	15	Consensus (comb.lib./smm/nn)	GSEEEYGTEVCTVDG	18	18.00	EYGTEVCTV	0.01	0.01	0.01	EYGTEVCTV	3426.00	30.00	30.00	EYGTEVCTV	1307.70	18.00	18.00	-	-	-	-	-	-	-	-
HLA-DQA1*04:01/DQB1*04:02	1	60	74	15	Consensus (comb.lib./smm/nn)	LGSLELGSEEEYGTE	18	18.00	LGSEEEYGT	60564.06	64.00	64.00	SLELGSEEE	2140.00	18.00	18.00	SLELGSEEE	680.20	8.70	8.70	-	-	-	-	-	-	-	-
HLA-DQA1*04:01/DQB1*04:02	1	55	69	15	Consensus (comb.lib./smm/nn)	RPSLNLGSLELGSEE	18	18.00	NLGSLELGS	90701.45	66.00	66.00	LGSLELGSE	2170.00	18.00	18.00	LGSLELGSE	794.30	11.00	11.00	-	-	-	-	-	-	-	-
HLA-DQA1*04:01/DQB1*04:02	1	54	68	15	Consensus (comb.lib./smm/nn)	RRPSLNLGSLELGSE	18	18.00	NLGSLELGS	90701.45	66.00	66.00	PSLNLGSLE	2129.00	18.00	18.00	LGSLELGSE	1240.90	18.00	18.00	-	-	-	-	-	-	-	-
HLA-DQA1*05:01/DQB1*02:01	1	12	26	15	Consensus (comb.lib./smm/nn)	AHLLLAAVAVSSDVS	18	18.00	AVAVSSDVS	0.21	14.00	14.00	LLAAVAVSS	2169.00	24.00	24.00	AVAVSSDVS	733.10	18.00	18.00	-	-	-	-	-	-	-	-
HLA-DQA1*05:01/DQB1*02:01	1	92	106	15	Consensus (comb.lib./smm/nn)	CTMSCLNLDAETVLK	18	18.00	CLNLDAETV	35.50	31.00	31.00	MSCLNLDAE	1685.00	18.00	18.00	LNLDAETVL	491.10	13.00	13.00	-	-	-	-	-	-	-	-
HLA-DQA1*05:01/DQB1*02:01	1	72	86	15	Consensus (comb.lib./smm/nn)	GTEVCTVDGLQTPYG	18	18.00	EVCTVDGLQ	0.34	15.00	15.00	TVDGLQTPY	4478.00	47.00	47.00	TEVCTVDGL	760.00	18.00	18.00	-	-	-	-	-	-	-	-
HLA-DQA1*05:01/DQB1*02:01	1	32	46	15	Consensus (comb.lib./smm/nn)	IVSDEYDYTTPDLDA	18	18.00	IVSDEYDYT	244.61	39.00	39.00	EYDYTTPDL	1662.00	18.00	18.00	YDYTTPDLD	186.20	4.90	4.90	-	-	-	-	-	-	-	-
HLA-DQA1*05:01/DQB1*02:01	1	15	29	15	Consensus (comb.lib./smm/nn)	LLAAVAVSSDVSGEE	18	18.00	AVAVSSDVS	0.21	14.00	14.00	AAVAVSSDV	2141.00	24.00	24.00	AVAVSSDVS	734.30	18.00	18.00	-	-	-	-	-	-	-	-
HLA-DQA1*05:01/DQB1*02:01	1	91	105	15	Consensus (comb.lib./smm/nn)	NCTMSCLNLDAETVL	18	18.00	CLNLDAETV	35.50	31.00	31.00	MSCLNLDAE	1696.00	18.00	18.00	LNLDAETVL	357.90	9.40	9.40	-	-	-	-	-	-	-	-
HLA-DRB1*03:01	1	132	146	15	Consensus (smm/nn/sturniolo)	SCLLGDCREGNCVGD	18	18.00	-	-	-	-	LLGDCREGN	1631.00	25.00	25.00	LLGDCREGN	633.70	18.00	18.00	-	-	-	-	LLGDCREGN	3.70	9.60	9.60
HLA-DRB1*07:01	1	150	164	15	Consensus (comb.lib./smm/nn)	TWCIKFPQANMVVSD	18	18.00	FPQANMVVS	259.55	38.00	38.00	IKFPQANMV	91.00	6.20	6.20	IKFPQANMV	184.30	18.00	18.00	-	-	-	-	-	-	-	-
HLA-DRB1*08:02	1	150	164	15	Consensus (smm/nn/sturniolo)	TWCIKFPQANMVVSD	18	18.00	-	-	-	-	CIKFPQANM	1202.00	18.00	18.00	FPQANMVVS	1981.20	46.00	46.00	-	-	-	-	WCIKFPQAN	1.70	12.00	12.00
HLA-DRB1*13:02	1	10	24	15	Consensus (smm/nn/sturniolo)	LLAHLLLAAVAVSSD	18	18.00	-	-	-	-	LLAAVAVSS	667.00	18.00	18.00	LLAAVAVSS	1391.90	43.00	43.00	-	-	-	-	LLLAAVAVS	3.30	5.00	5.00
HLA-DRB1*13:02	1	9	23	15	Consensus (smm/nn/sturniolo)	RLLAHLLLAAVAVSS	18	18.00	-	-	-	-	HLLLAAVAV	668.00	18.00	18.00	LLAAVAVSS	1131.10	39.00	39.00	-	-	-	-	LLLAAVAVS	3.30	5.00	5.00
HLA-DRB3*02:02	1	148	162	15	NetMHCIIpan	NCTWCIKFPQANMVV	18	18.00	-	-	-	-	-	-	-	-	-	-	-	-	IKFPQANMV	1198.94	18.00	18.00	-	-	-	-
HLA-DRB3*02:02	1	114	131	18	NetMHCIIpan	CVVISNNTFIGMPDHSNF	6.1	18.05	-	-	-	-	-	-	-	-	-	-	-	-	VISNNTFIG	373.99	6.10	18.05	-	-	-	-
HLA-DRB1*12:01	1	149	164	16	Consensus (smm/nn)	CTWCIKFPQANMVVSD	15.65	18.06	-	-	-	-	IKFPQANMV	1005.00	4.30	4.96	IKFPQANMV	908.00	27.00	31.17	-	-	-	-	-	-	-	-
HLA-DPA1*02:01/DPB1*14:01	1	11	22	12	NetMHCIIpan	LAHLLLAAVAVS	6.1	18.09	-	-	-	-	-	-	-	-	-	-	-	-	HLLLAAVAV	5040.12	6.10	18.09	-	-	-	-
HLA-DQA1*04:01/DQB1*04:02	1	59	70	12	Consensus (comb.lib./smm/nn)	NLGSLELGSEEE	6.1	18.09	NLGSLELGS	90701.45	49.00	145.30	GSLELGSEE	1953.00	6.10	18.09	SLELGSEEE	501.80	2.40	7.12	-	-	-	-	-	-	-	-
HLA-DRB1*03:01	1	132	143	12	Consensus (smm/nn/sturniolo)	SCLLGDCREGNC	6.1	18.09	-	-	-	-	LLGDCREGN	1610.00	12.00	35.58	LLGDCREGN	405.10	6.10	18.09	-	-	-	-	LLGDCREGN	3.70	5.70	16.90
HLA-DPA1*02:01/DPB1*01:01	1	9	22	14	Consensus (comb.lib./smm/nn)	RLLAHLLLAAVAVS	17	18.31	LAHLLLAAV	25.82	11.00	11.84	LLAHLLLAA	665.00	17.00	18.31	LLAHLLLAA	1340.50	29.00	31.23	-	-	-	-	-	-	-	-
HLA-DQA1*01:01/DQB1*05:01	1	36	49	14	Consensus (comb.lib./smm/nn)	EYDYTTPDLDAYTP	17	18.31	YTTPDLDAY	3.86	7.50	8.08	YTTPDLDAY	3828.00	17.00	18.31	YTTPDLDAY	4412.70	31.00	33.38	-	-	-	-	-	-	-	-
HLA-DQA1*01:01/DQB1*05:01	1	10	23	14	Consensus (comb.lib./smm/nn)	LLAHLLLAAVAVSS	17	18.31	HLLLAAVAV	132.79	22.00	23.69	LLAHLLLAA	3847.00	17.00	18.31	LLAHLLLAA	1878.60	17.00	18.31	-	-	-	-	-	-	-	-
HLA-DQA1*04:01/DQB1*04:02	1	56	69	14	Consensus (comb.lib./smm/nn)	PSLNLGSLELGSEE	17	18.31	NLGSLELGS	90701.45	62.00	66.76	LGSLELGSE	2488.00	17.00	18.31	LGSLELGSE	821.10	9.10	9.80	-	-	-	-	-	-	-	-
HLA-DQA1*05:01/DQB1*02:01	1	15	28	14	Consensus (comb.lib./smm/nn)	LLAAVAVSSDVSGE	17	18.31	AVAVSSDVS	0.21	12.00	12.92	AAVAVSSDV	3170.00	29.00	31.23	AVAVSSDVS	931.40	17.00	18.31	-	-	-	-	-	-	-	-
HLA-DQA1*05:01/DQB1*02:01	1	14	27	14	Consensus (comb.lib./smm/nn)	LLLAAVAVSSDVSG	17	18.31	AVAVSSDVS	0.21	12.00	12.92	AAVAVSSDV	3042.00	28.00	30.15	AVAVSSDVS	880.40	17.00	18.31	-	-	-	-	-	-	-	-
HLA-DRB1*03:01	1	12	25	14	Consensus (smm/nn/sturniolo)	AHLLLAAVAVSSDV	17	18.31	-	-	-	-	LLAAVAVSS	1262.00	17.00	18.31	LLAAVAVSS	1132.60	27.00	29.07	-	-	-	-	LLLAAVAVS	4.30	3.70	3.98
HLA-DRB1*03:01	1	30	43	14	Consensus (smm/nn/sturniolo)	EEIVSDEYDYTTPD	17	18.31	-	-	-	-	IVSDEYDYT	402.00	5.30	5.71	IVSDEYDYT	562.50	17.00	18.31	-	-	-	-	IVSDEYDYT	2.10	32.00	34.46
HLA-DRB1*03:01	1	11	24	14	Consensus (smm/nn/sturniolo)	LAHLLLAAVAVSSD	17	18.31	-	-	-	-	LLAAVAVSS	1280.00	17.00	18.31	LLAAVAVSS	1481.20	32.00	34.46	-	-	-	-	LLLAAVAVS	4.30	3.70	3.98
HLA-DRB1*03:01	1	10	23	14	Consensus (smm/nn/sturniolo)	LLAHLLLAAVAVSS	17	18.31	-	-	-	-	LLLAAVAVS	1282.00	17.00	18.31	LLAAVAVSS	2699.50	44.00	47.38	-	-	-	-	LLLAAVAVS	4.30	3.70	3.98
HLA-DRB1*03:01	1	93	106	14	Consensus (smm/nn/sturniolo)	TMSCLNLDAETVLK	17	18.31	-	-	-	-	LNLDAETVL	383.00	4.90	5.28	LNLDAETVL	582.80	17.00	18.31	-	-	-	-	LNLDAETVL	2.56	23.00	24.77
HLA-DRB1*04:01	1	8	21	14	Consensus (smm/nn/sturniolo)	TRLLAHLLLAAVAV	17	18.31	-	-	-	-	LAHLLLAAV	337.00	8.40	9.05	LAHLLLAAV	414.30	17.00	18.31	-	-	-	-	LLAHLLLAA	0.70	29.00	31.23
HLA-DRB1*07:01	1	112	125	14	Consensus (comb.lib./smm/nn)	TPCVVISNNTFIGM	17	18.31	CVVISNNTF	146646.12	79.00	85.07	VVISNNTFI	73.00	4.10	4.41	VVISNNTFI	157.90	17.00	18.31	-	-	-	-	-	-	-	-
HLA-DRB1*07:01	1	151	164	14	Consensus (comb.lib./smm/nn)	WCIKFPQANMVVSD	17	18.31	FPQANMVVS	259.55	35.00	37.69	IKFPQANMV	93.00	5.20	5.60	IKFPQANMV	157.70	17.00	18.31	-	-	-	-	-	-	-	-
HLA-DRB1*08:02	1	149	162	14	Consensus (smm/nn/sturniolo)	CTWCIKFPQANMVV	17	18.31	-	-	-	-	CIKFPQANM	1389.00	17.00	18.31	WCIKFPQAN	3734.10	48.00	51.69	-	-	-	-	WCIKFPQAN	1.70	11.00	11.84
HLA-DRB1*08:02	1	86	99	14	Consensus (smm/nn/sturniolo)	GVIAVNCTMSCLNL	17	18.31	-	-	-	-	IAVNCTMSC	1391.00	17.00	18.31	IAVNCTMSC	853.40	16.00	17.23	-	-	-	-	IAVNCTMSC	0.00	31.00	33.38
HLA-DRB1*09:01	1	11	24	14	Consensus (comb.lib./smm/nn)	LAHLLLAAVAVSSD	17	18.31	HLLLAAVAV	456117.44	54.00	58.15	LLAAVAVSS	278.00	7.70	8.29	LLAAVAVSS	226.40	17.00	18.31	-	-	-	-	-	-	-	-
HLA-DRB1*11:01	1	10	23	14	Consensus (smm/nn/sturniolo)	LLAHLLLAAVAVSS	17	18.31	-	-	-	-	AHLLLAAVA	416.00	17.00	18.31	AHLLLAAVA	1287.20	38.00	40.92	-	-	-	-	LLLAAVAVS	2.90	3.60	3.88
HLA-DRB1*09:01	1	148	161	14	Consensus (comb.lib./smm/nn)	NCTWCIKFPQANMV	17	18.31	TWCIKFPQA	0.01	18.00	19.38	CIKFPQANM	443.00	14.00	15.08	IKFPQANMV	223.10	17.00	18.31	-	-	-	-	-	-	-	-
HLA-DRB1*11:01	1	4	17	14	Consensus (smm/nn/sturniolo)	PTHSTRLLAHLLLA	17	18.31	-	-	-	-	TRLLAHLLL	306.00	13.00	14.00	TRLLAHLLL	267.50	17.00	18.31	-	-	-	-	PTHSTRLLA	-12.50	100.00	107.68
HLA-DRB1*09:01	1	7	20	14	Consensus (comb.lib./smm/nn)	STRLLAHLLLAAVA	17	18.31	AHLLLAAVA	1000000.00	55.00	59.22	LAHLLLAAV	215.00	5.40	5.81	AHLLLAAVA	217.80	17.00	18.31	-	-	-	-	-	-	-	-
HLA-DRB1*09:01	1	151	164	14	Consensus (comb.lib./smm/nn)	WCIKFPQANMVVSD	17	18.31	CIKFPQANM	0.06	21.00	22.61	IKFPQANMV	444.00	14.00	15.08	IKFPQANMV	218.20	17.00	18.31	-	-	-	-	-	-	-	-
HLA-DRB1*13:02	1	13	26	14	Consensus (smm/nn/sturniolo)	HLLLAAVAVSSDVS	17	18.31	-	-	-	-	LLAAVAVSS	779.00	17.00	18.31	LLAAVAVSS	1656.30	42.00	45.23	-	-	-	-	LLLAAVAVS	3.30	4.40	4.74
HLA-DRB1*13:02	1	107	120	14	Consensus (smm/nn/sturniolo)	PLKNETPCVVISNN	17	18.31	-	-	-	-	PLKNETPCV	490.00	11.00	11.84	LKNETPCVV	268.20	17.00	18.31	-	-	-	-	LKNETPCVV	0.30	47.00	50.61
HLA-DRB1*15:01	1	113	126	14	Consensus (smm/nn/sturniolo)	PCVVISNNTFIGMP	17	18.31	-	-	-	-	VVISNNTFI	580.00	17.00	18.31	VVISNNTFI	466.90	21.00	22.61	-	-	-	-	VVISNNTFI	4.90	2.30	2.48
HLA-DRB4*01:01	1	10	23	14	Consensus (comb.lib./smm/nn)	LLAHLLLAAVAVSS	17	18.31	AHLLLAAVA	159.60	30.00	32.30	LAHLLLAAV	603.00	16.00	17.23	HLLLAAVAV	383.30	17.00	18.31	-	-	-	-	-	-	-	-
HLA-DPA1*02:01/DPB1*01:01	1	8	19	12	Consensus (comb.lib./smm/nn)	TRLLAHLLLAAV	6.2	18.38	TRLLAHLLL	24.64	7.30	21.65	LLAHLLLAA	349.00	4.80	14.23	LLAHLLLAA	718.90	6.20	18.38	-	-	-	-	-	-	-	-
HLA-DPA1*02:01/DPB1*01:01	1	10	25	16	Consensus (comb.lib./smm/nn)	LLAHLLLAAVAVSSDV	16	18.47	LAHLLLAAV	25.82	14.00	16.16	LLAHLLLAA	1015.00	16.00	18.47	LLAAVAVSS	2334.40	57.00	65.80	-	-	-	-	-	-	-	-
HLA-DPA1*03:01/DPB1*04:02	1	96	111	16	Consensus (comb.lib./smm/nn)	CLNLDAETVLKPLKNE	16	18.47	LDAETVLKP	12206.32	75.00	86.57	LDAETVLKP	1308.00	16.00	18.47	NLDAETVLK	172.80	13.00	15.01	-	-	-	-	-	-	-	-
HLA-DPA1*02:01/DPB1*14:01	1	11	26	16	NetMHCIIpan	LAHLLLAAVAVSSDVS	16	18.47	-	-	-	-	-	-	-	-	-	-	-	-	LLAAVAVSS	1584.91	16.00	18.47	-	-	-	-
HLA-DPA1*03:01/DPB1*04:02	1	97	112	16	Consensus (comb.lib./smm/nn)	LNLDAETVLKPLKNET	16	18.47	LDAETVLKP	12206.32	75.00	86.57	LDAETVLKP	1288.00	16.00	18.47	NLDAETVLK	174.00	13.00	15.01	-	-	-	-	-	-	-	-
HLA-DPA1*03:01/DPB1*04:02	1	94	109	16	Consensus (comb.lib./smm/nn)	MSCLNLDAETVLKPLK	16	18.47	LDAETVLKP	12206.32	75.00	86.57	LDAETVLKP	1306.00	16.00	18.47	NLDAETVLK	207.60	15.00	17.31	-	-	-	-	-	-	-	-
HLA-DPA1*03:01/DPB1*04:02	1	95	110	16	Consensus (comb.lib./smm/nn)	SCLNLDAETVLKPLKN	16	18.47	LDAETVLKP	12206.32	75.00	86.57	LDAETVLKP	1312.00	16.00	18.47	NLDAETVLK	176.30	13.00	15.01	-	-	-	-	-	-	-	-
HLA-DQA1*01:01/DQB1*05:01	1	147	162	16	Consensus (comb.lib./smm/nn)	NNCTWCIKFPQANMVV	16	18.47	NCTWCIKFP	1.91	7.60	8.77	WCIKFPQAN	6241.00	16.00	18.47	WCIKFPQAN	2354.80	36.00	41.55	-	-	-	-	-	-	-	-
HLA-DQA1*01:01/DQB1*05:01	1	144	159	16	Consensus (comb.lib./smm/nn)	VGDNNCTWCIKFPQAN	16	18.47	NCTWCIKFP	1.91	7.60	8.77	NCTWCIKFP	6403.00	16.00	18.47	NNCTWCIKF	2303.60	36.00	41.55	-	-	-	-	-	-	-	-
HLA-DQA1*01:01/DQB1*05:01	1	37	52	16	Consensus (comb.lib./smm/nn)	YDYTTPDLDAYTPIPG	16	18.47	YTTPDLDAY	3.86	9.80	11.31	YTTPDLDAY	6501.00	16.00	18.47	YTTPDLDAY	1894.50	32.00	36.94	-	-	-	-	-	-	-	-
HLA-DQA1*04:01/DQB1*04:02	1	57	72	16	Consensus (comb.lib./smm/nn)	SLNLGSLELGSEEEYG	16	18.47	ELGSEEEYG	83911.68	70.00	80.80	SLELGSEEE	4159.00	16.00	18.47	SLELGSEEE	405.80	4.80	5.54	-	-	-	-	-	-	-	-
HLA-DQA1*05:01/DQB1*02:01	1	16	31	16	Consensus (comb.lib./smm/nn)	LAAVAVSSDVSGEEEE	16	18.47	AVAVSSDVS	0.21	16.00	18.47	SSDVSGEEE	4169.00	22.00	25.39	SSDVSGEEE	225.60	7.20	8.31	-	-	-	-	-	-	-	-
HLA-DQA1*05:01/DQB1*02:01	1	65	80	16	Consensus (comb.lib./smm/nn)	LGSEEEYGTEVCTVDG	16	18.47	EYGTEVCTV	0.11	14.00	16.16	EYGTEVCTV	10387.00	50.00	57.72	EYGTEVCTV	527.60	16.00	18.47	-	-	-	-	-	-	-	-
HLA-DQA1*05:01/DQB1*02:01	1	15	30	16	Consensus (comb.lib./smm/nn)	LLAAVAVSSDVSGEEE	16	18.47	AVAVSSDVS	0.21	16.00	18.47	LLAAVAVSS	4121.00	21.00	24.24	SSDVSGEEE	236.80	7.60	8.77	-	-	-	-	-	-	-	-
HLA-DQA1*05:01/DQB1*03:01	1	16	31	16	Consensus (comb.lib./smm/nn)	LAAVAVSSDVSGEEEE	16	18.47	LAAVAVSSD	158.40	46.00	53.10	AVAVSSDVS	235.00	9.90	11.43	VAVSSDVSG	187.60	16.00	18.47	-	-	-	-	-	-	-	-
HLA-DRB1*01:01	1	42	57	16	Consensus (comb.lib./smm/nn)	PDLDAYTPIPGARRPS	16	18.47	AYTPIPGAR	0.07	8.80	10.16	YTPIPGARR	161.00	16.00	18.47	YTPIPGARR	413.70	41.00	47.33	-	-	-	-	-	-	-	-
HLA-DRB1*01:01	1	41	56	16	Consensus (comb.lib./smm/nn)	TPDLDAYTPIPGARRP	16	18.47	AYTPIPGAR	0.07	8.80	10.16	YTPIPGARR	165.00	16.00	18.47	YTPIPGARR	558.00	47.00	54.25	-	-	-	-	-	-	-	-
HLA-DRB1*07:01	1	146	161	16	Consensus (comb.lib./smm/nn)	DNNCTWCIKFPQANMV	16	18.47	WCIKFPQAN	8985.90	69.00	79.65	DNNCTWCIK	279.00	9.50	10.97	IKFPQANMV	183.90	16.00	18.47	-	-	-	-	-	-	-	-
HLA-DRB3*01:01	1	94	109	16	Consensus (comb.lib./smm/nn)	MSCLNLDAETVLKPLK	16	18.47	CLNLDAETV	2384.74	48.00	55.41	LNLDAETVL	1376.00	7.80	9.00	LNLDAETVL	830.30	16.00	18.47	-	-	-	-	-	-	-	-
HLA-DRB3*02:02	1	108	123	16	NetMHCIIpan	LKNETPCVVISNNTFI	16	18.47	-	-	-	-	-	-	-	-	-	-	-	-	VVISNNTFI	1011.45	16.00	18.47	-	-	-	-
HLA-DRB3*02:02	1	148	163	16	NetMHCIIpan	NCTWCIKFPQANMVVS	16	18.47	-	-	-	-	-	-	-	-	-	-	-	-	IKFPQANMV	1036.55	16.00	18.47	-	-	-	-
HLA-DRB4*01:01	1	8	23	16	Consensus (comb.lib./smm/nn)	TRLLAHLLLAAVAVSS	16	18.47	TRLLAHLLL	4.56	17.00	19.62	TRLLAHLLL	485.00	5.50	6.35	LLAHLLLAA	234.00	16.00	18.47	-	-	-	-	-	-	-	-
HLA-DRB1*12:01	1	2	18	17	Consensus (smm/nn)	KSPTHSTRLLAHLLLAA	10.9	18.57	-	-	-	-	RLLAHLLLA	658.00	2.80	4.77	STRLLAHLL	530.30	19.00	32.36	-	-	-	-	-	-	-	-
HLA-DRB1*12:01	1	9	26	18	Consensus (smm/nn)	RLLAHLLLAAVAVSSDVS	6.29	18.62	-	-	-	-	LLAHLLLAA	278.00	0.58	1.72	LAHLLLAAV	265.10	12.00	35.52	-	-	-	-	-	-	-	-
HLA-DPA1*03:01/DPB1*04:02	1	5	16	12	Consensus (comb.lib./smm/nn)	THSTRLLAHLLL	6.3	18.68	TRLLAHLLL	1.05	4.10	12.16	THSTRLLAH	1525.00	16.00	47.44	TRLLAHLLL	640.70	6.30	18.68	-	-	-	-	-	-	-	-
HLA-DQA1*01:02/DQB1*06:02	1	15	26	12	Consensus (comb.lib./smm/nn)	LLAAVAVSSDVS	6.3	18.68	LLAAVAVSS	1.09	7.40	21.94	LAAVAVSSD	489.00	5.40	16.01	LAAVAVSSD	1303.70	6.30	18.68	-	-	-	-	-	-	-	-
HLA-DRB1*04:05	1	13	24	12	Consensus (smm/nn/sturniolo)	HLLLAAVAVSSD	6.3	18.68	-	-	-	-	LLAAVAVSS	237.00	3.40	10.08	LAAVAVSSD	684.90	12.00	35.58	-	-	-	-	LLLAAVAVS	2.60	6.30	18.68
HLA-DRB1*04:05	1	11	22	12	Consensus (smm/nn/sturniolo)	LAHLLLAAVAVS	6.3	18.68	-	-	-	-	LAHLLLAAV	325.00	5.20	15.42	LLLAAVAVS	968.10	17.00	50.41	-	-	-	-	LLLAAVAVS	2.60	6.30	18.68
HLA-DRB1*04:05	1	14	25	12	Consensus (smm/nn/sturniolo)	LLLAAVAVSSDV	6.3	18.68	-	-	-	-	LAAVAVSSD	276.00	4.20	12.45	LAAVAVSSD	844.60	15.00	44.48	-	-	-	-	LLLAAVAVS	2.60	6.30	18.68
HLA-DRB4*01:01	1	9	20	12	Consensus (comb.lib./smm/nn)	RLLAHLLLAAVA	6.3	18.68	AHLLLAAVA	159.60	22.00	65.24	LAHLLLAAV	376.00	4.60	13.64	LLAHLLLAA	405.20	6.30	18.68	-	-	-	-	-	-	-	-
HLA-DPA1*01:03/DPB1*02:01	1	113	125	13	Consensus (comb.lib./smm/nn)	PCVVISNNTFIGM	12	18.71	VVISNNTFI	144.25	24.00	37.42	VISNNTFIG	611.00	8.90	13.88	ISNNTFIGM	488.00	12.00	18.71	-	-	-	-	-	-	-	-
HLA-DPA1*02:01/DPB1*01:01	1	4	16	13	Consensus (comb.lib./smm/nn)	PTHSTRLLAHLLL	12	18.71	TRLLAHLLL	24.64	9.10	14.19	HSTRLLAHL	1142.00	21.00	32.75	RLLAHLLLX	736.60	12.00	18.71	-	-	-	-	-	-	-	-
HLA-DPA1*02:01/DPB1*14:01	1	151	163	13	NetMHCIIpan	WCIKFPQANMVVS	12	18.71	-	-	-	-	-	-	-	-	-	-	-	-	IKFPQANMV	4624.70	12.00	18.71	-	-	-	-
HLA-DPA1*03:01/DPB1*04:02	1	96	108	13	Consensus (comb.lib./smm/nn)	CLNLDAETVLKPL	12	18.71	LDAETVLKP	12206.32	62.00	96.68	LDAETVLKP	463.00	7.20	11.23	NLDAETVLK	692.60	12.00	18.71	-	-	-	-	-	-	-	-
HLA-DQA1*01:01/DQB1*05:01	1	36	48	13	Consensus (comb.lib./smm/nn)	EYDYTTPDLDAYT	12	18.71	YTTPDLDAY	3.86	6.40	9.98	YTTPDLDAY	3831.00	12.00	18.71	YTTPDLDAY	5672.40	28.00	43.66	-	-	-	-	-	-	-	-
HLA-DQA1*01:01/DQB1*05:01	1	148	160	13	Consensus (comb.lib./smm/nn)	NCTWCIKFPQANM	12	18.71	NCTWCIKFP	1.91	4.90	7.64	WCIKFPQAN	3693.00	12.00	18.71	WCIKFPQAN	7206.30	33.00	51.46	-	-	-	-	-	-	-	-
HLA-DQA1*01:02/DQB1*06:02	1	5	17	13	Consensus (comb.lib./smm/nn)	THSTRLLAHLLLA	12	18.71	TRLLAHLLL	8.17	16.00	24.95	THSTRLLAH	643.00	12.00	18.71	STRLLAHLL	900.40	9.20	14.35	-	-	-	-	-	-	-	-
HLA-DQA1*04:01/DQB1*04:02	1	17	29	13	Consensus (comb.lib./smm/nn)	AAVAVSSDVSGEE	12	18.71	AVAVSSDVS	198.77	20.00	31.19	AVSSDVSGE	1694.00	7.70	12.01	AVSSDVSGE	1248.50	12.00	18.71	-	-	-	-	-	-	-	-
HLA-DQA1*05:01/DQB1*02:01	1	68	80	13	Consensus (comb.lib./smm/nn)	EEEYGTEVCTVDG	12	18.71	EYGTEVCTV	0.11	9.10	14.19	EYGTEVCTV	6051.00	40.00	62.37	EYGTEVCTV	828.90	12.00	18.71	-	-	-	-	-	-	-	-
HLA-DQA1*05:01/DQB1*02:01	1	34	46	13	Consensus (comb.lib./smm/nn)	SDEYDYTTPDLDA	12	18.71	DYTTPDLDA	249233.15	62.00	96.68	YDYTTPDLD	1876.00	12.00	18.71	YDYTTPDLD	321.80	4.50	7.02	-	-	-	-	-	-	-	-
HLA-DQA1*04:01/DQB1*04:02	1	67	79	13	Consensus (comb.lib./smm/nn)	SEEEYGTEVCTVD	12	18.71	EYGTEVCTV	0.01	0.01	0.02	EYGTEVCTV	3490.00	19.00	29.63	EYGTEVCTV	1185.30	12.00	18.71	-	-	-	-	-	-	-	-
HLA-DQA1*05:01/DQB1*02:01	1	19	31	13	Consensus (comb.lib./smm/nn)	VAVSSDVSGEEEE	12	18.71	AVSSDVSGE	318511.21	63.00	98.24	SSDVSGEEE	1872.00	12.00	18.71	SSDVSGEEE	607.00	8.70	13.57	-	-	-	-	-	-	-	-
HLA-DRB1*03:01	1	30	42	13	Consensus (smm/nn/sturniolo)	EEIVSDEYDYTTP	12	18.71	-	-	-	-	IVSDEYDYT	403.00	4.00	6.24	IVSDEYDYT	483.40	12.00	18.71	-	-	-	-	IVSDEYDYT	2.10	27.00	42.10
HLA-DRB1*04:01	1	8	20	13	Consensus (smm/nn/sturniolo)	TRLLAHLLLAAVA	12	18.71	-	-	-	-	LAHLLLAAV	379.00	7.40	11.54	LAHLLLAAV	355.50	12.00	18.71	-	-	-	-	LLAHLLLAA	0.70	25.00	38.98
HLA-DRB1*04:05	1	115	127	13	Consensus (smm/nn/sturniolo)	VVISNNTFIGMPD	12	18.71	-	-	-	-	VVISNNTFI	508.00	12.00	18.71	VISNNTFIG	2099.80	41.00	63.93	-	-	-	-	VVISNNTFI	3.50	3.20	4.99
HLA-DRB1*07:01	1	112	124	13	Consensus (comb.lib./smm/nn)	TPCVVISNNTFIG	12	18.71	CVVISNNTF	146646.12	75.00	116.95	VVISNNTFI	77.00	3.30	5.15	VVISNNTFI	122.00	12.00	18.71	-	-	-	-	-	-	-	-
HLA-DRB1*07:01	1	151	163	13	Consensus (comb.lib./smm/nn)	WCIKFPQANMVVS	12	18.71	FPQANMVVS	259.55	31.00	48.34	IKFPQANMV	91.00	3.80	5.93	IKFPQANMV	113.10	12.00	18.71	-	-	-	-	-	-	-	-
HLA-DRB1*09:01	1	11	23	13	Consensus (comb.lib./smm/nn)	LAHLLLAAVAVSS	12	18.71	HLLLAAVAV	456117.44	47.00	73.29	LAHLLLAAV	277.00	5.90	9.20	LLAAVAVSS	203.80	12.00	18.71	-	-	-	-	-	-	-	-
HLA-DRB1*13:02	1	11	23	13	Consensus (smm/nn/sturniolo)	LAHLLLAAVAVSS	12	18.71	-	-	-	-	HLLLAAVAV	671.00	12.00	18.71	LLAAVAVSS	1302.10	31.00	48.34	-	-	-	-	LLLAAVAVS	3.30	3.80	5.93
HLA-DRB1*13:02	1	107	119	13	Consensus (smm/nn/sturniolo)	PLKNETPCVVISN	12	18.71	-	-	-	-	PLKNETPCV	490.00	8.60	13.41	LKNETPCVV	235.90	12.00	18.71	-	-	-	-	LKNETPCVV	0.30	41.00	63.93
HLA-DRB3*02:02	1	105	117	13	NetMHCIIpan	LKPLKNETPCVVI	12	18.71	-	-	-	-	-	-	-	-	-	-	-	-	PLKNETPCV	1589.97	12.00	18.71	-	-	-	-
[truncated: 26,498 more rows]

## Sheet: MHC II HUMAN CONSENSUS
Cluster.Sub-Cluster Number	Peptide Number	Alignment	Position	Description	Peptide	STAR	END
[truncated: 59 more rows]

[truncated: 14 more sheets: MHC II MOUSE, MHC2Pred, MHC2Pred list, MHC2PRED CONSENSUS, MHC I HUMAN, MHC I HUMAN CONSENSUS, MHC I MOUSE, MHC I MOUSE CONSENSUS, MHC I RAT, MHC I RAT CONSENSUS, BepiPred 1.0, PCPS, NETCHOP, Database]
