# Supplementary material for: Probing the Rhipicephalus bursa Sialomes in Potential Anti-Tick Vaccine Candidates: A Reverse Vaccinology Approach
Source: Biomedicines. 2021 Mar 31;9(4):363. doi: 10.3390/biomedicines9040363 (PMC8067113; doi:10.3390/biomedicines9040363)
Supplement: Supplementary file 1 [file biomedicines-09-00363-s001.zip › Spreadsheet S5 - RICIN.xlsx]

## Sheet: NetSurf
id	seq	n	rsa	asa	q3	p[q3_H]	p[q3_E]	p[q3_C]	q8	p[q8_G]	p[q8_H]	p[q8_I]	p[q8_B]	p[q8_E]	p[q8_S]	p[q8_T]	p[q8_C]	phi	psi	disorder
QWER	V	1	0.8667071461677551	133.212888366	C	0.00014612711674999446	0.0011242750333622098	0.9987296462059021	C	2.68732455879217e-05	3.9672777347732335e-05	4.764095962173087e-08	0.0002824012190103531	0.0005347225815057755	0.0002564041642472148	0.00014230610395316035	0.9987175464630127	-99.50474548339844	136.9285125732422	0.5017793774604797
QWER	R	2	0.7220203280448914	165.342655122	C	0.007282922975718975	0.07120849192142487	0.9215086102485657	C	0.0021930017974227667	0.003561793826520443	1.3520579159376211e-05	0.012569972313940525	0.05554341524839401	0.015451990999281406	0.00918551068753004	0.9014807939529419	-97.31336975097656	136.7794952392578	0.5086451172828674
QWER	S	3	0.6263251304626465	73.4053052902	C	0.015678230673074722	0.06672246009111404	0.9175992608070374	C	0.006203458644449711	0.011201758868992329	6.524416676256806e-05	0.011935355141758919	0.05425727739930153	0.034078944474458694	0.0297961737960577	0.8524617552757263	-97.56844329833984	143.26548767089844	0.370678573846817
QWER	H	4	0.6178059577941895	112.378903723	C	0.05454801768064499	0.09104151278734207	0.8544104695320129	C	0.026529299095273018	0.03499752655625343	0.00040638394420966506	0.01116938516497612	0.08614759892225266	0.07243368774652481	0.08639522641897202	0.6819210052490234	-95.62226867675781	102.46969604492188	0.2923997640609741
QWER	S	5	0.6037637591362	70.7611125708	C	0.07485438883304596	0.12080828100442886	0.8043373823165894	C	0.033989742398262024	0.0425700768828392	0.0005134741659276187	0.012510357424616814	0.11504515260457993	0.09308051317930222	0.11484378576278687	0.5874468088150024	-92.68008422851562	111.08468627929688	0.1625187247991562
QWER	H	6	0.5084671378135681	92.4901723683	C	0.08964262902736664	0.24805696308612823	0.6623004078865051	C	0.03622419014573097	0.055766548961400986	0.0010365282651036978	0.0160524882376194	0.24986962974071503	0.11202003061771393	0.08367594331502914	0.4453546702861786	-99.07047271728516	120.51579284667969	0.09875191748142242
QWER	S	7	0.4014243185520172	47.0469301343	E	0.07121739536523819	0.4960923492908478	0.432690292596817	E	0.025216054171323776	0.04273391515016556	0.00044408871326595545	0.020329145714640617	0.4662933349609375	0.05992972105741501	0.03487793356180191	0.35017579793930054	-100.86854553222656	140.17982482910156	0.05338800325989723
QWER	I	8	0.29717910289764404	54.9781340361	E	0.09398093819618225	0.5876452922821045	0.31837376952171326	E	0.038481179624795914	0.050530459731817245	0.0006329672760330141	0.01774255372583866	0.5805147886276245	0.059592343866825104	0.04710577428340912	0.2054000049829483	-101.17433166503906	117.95608520507812	0.04414229094982147
QWER	A	9	0.2915913760662079	32.1333696425	E	0.10450735688209534	0.6133810877799988	0.28211158514022827	E	0.04682410508394241	0.05044715479016304	0.0007029676926322281	0.013526201248168945	0.6005635261535645	0.05354253575205803	0.0631081834435463	0.1712852269411087	-104.8541030883789	136.6669158935547	0.04565081745386124
QWER	S	10	0.4156075716018677	48.7092073917	E	0.06391990184783936	0.6255834698677063	0.31049656867980957	E	0.03829728439450264	0.031273823231458664	0.0003520548634696752	0.016119178384542465	0.6029196381568909	0.05170362815260887	0.057119179517030716	0.2022152543067932	-113.97613525390625	131.37757873535156	0.03693496063351631
QWER	C	11	0.13149960339069366	18.4625443161	E	0.034985143691301346	0.5859946012496948	0.37902018427848816	E	0.014246691949665546	0.019244153052568436	0.00022638440714217722	0.019022854045033455	0.5720980763435364	0.06957221031188965	0.027112115174531937	0.2784774601459503	-108.9056625366211	137.82374572753906	0.02310146391391754
QWER	R	12	0.5411208271980286	123.916669428	C	0.027747511863708496	0.4710580110549927	0.5011945366859436	E	0.014030937105417252	0.014046750962734222	0.00027006276650354266	0.024356409907341003	0.4402330815792084	0.1302633136510849	0.05425378680229187	0.3225456178188324	-104.04241943359375	121.2767333984375	0.039449721574783325
QWER	Y	13	0.36097660660743713	77.140700832	C	0.0020684036426246166	0.16639740765094757	0.8315341472625732	C	0.001849752152338624	0.000733149005100131	1.2128541129641235e-05	0.013357776217162609	0.14765243232250214	0.3056913912296295	0.03482116758823395	0.49588218331336975	-112.98063659667969	129.60060119628906	0.02389344573020935
QWER	P	14	0.5823143720626831	82.6304093957	C	0.019231069833040237	0.06495478004217148	0.9158141016960144	T	0.017865341156721115	0.0028825083281844854	1.0876506166823674e-05	0.0027830395847558975	0.04745405167341232	0.20201316475868225	0.5126053094863892	0.21438570320606232	-63.9393424987793	129.10069274902344	0.019520403817296028
QWER	G	15	0.6555575132369995	51.5923762918	C	0.030007636174559593	0.08036822825670242	0.8896240592002869	T	0.021595478057861328	0.005935624707490206	0.00014163419837132096	0.005254734307527542	0.06897208094596863	0.25893139839172363	0.4725228250026703	0.16664621233940125	75.60818481445312	-71.0230941772461	0.022498732432723045
QWER	S	16	0.5684752464294434	66.6252988815	C	0.035936012864112854	0.12230034172534943	0.8417637348175049	C	0.029806075617671013	0.008481855504214764	0.00014307742821983993	0.012882637791335583	0.1023445650935173	0.23127025365829468	0.18990832567214966	0.4251631796360016	-99.15443420410156	109.11795043945312	0.0234692245721817
QWER	L	17	0.40954431891441345	74.9875647932	C	0.057627975940704346	0.17494164407253265	0.7674303650856018	C	0.034671273082494736	0.02160307951271534	0.0003945481148548424	0.028984110802412033	0.14931946992874146	0.17840410768985748	0.09905041754245758	0.4875730872154236	-92.40464782714844	118.06204986572266	0.03833143785595894
QWER	S	18	0.5703981518745422	66.8506633997	C	0.05210205540060997	0.2361498475074768	0.7117480635643005	C	0.02942262589931488	0.01816844753921032	0.00018355526844970882	0.022585179656744003	0.22210082411766052	0.13423141837120056	0.09439068287611008	0.47891730070114136	-97.12273406982422	126.96344757080078	0.018171511590480804
QWER	W	19	0.32447704672813416	78.0367297381	C	0.1321021169424057	0.2414543181657791	0.6264435648918152	C	0.055941276252269745	0.06505201011896133	0.0005098165129311383	0.03138669952750206	0.2147800475358963	0.14711357653141022	0.09287401288747787	0.39234253764152527	-96.78194427490234	127.82106018066406	0.014528606086969376
QWER	S	20	0.44581612944602966	52.2496503711	C	0.09753575176000595	0.37775319814682007	0.5247111320495605	C	0.03583162650465965	0.05409356579184532	0.0006742780096828938	0.027129869908094406	0.35883498191833496	0.09731147438287735	0.06339967250823975	0.36272451281547546	-97.99197387695312	139.66259765625	0.00941415037959814
QWER	W	21	0.3739932179450989	89.9453689158	C	0.332964688539505	0.22489649057388306	0.44213882088661194	E	0.14746612310409546	0.1803540289402008	0.0015837923856452107	0.013318674638867378	0.21119730174541473	0.11200833320617676	0.15261134505271912	0.1814604252576828	-90.94294738769531	8.66294002532959	0.007454522419720888
QWER	S	22	0.44122347235679626	51.7113909602	E	0.19163626432418823	0.49274152517318726	0.3156222403049469	E	0.0978781208395958	0.09531057626008987	0.0017441409872844815	0.01488465629518032	0.47732919454574585	0.06731889396905899	0.08333104103803635	0.1622033268213272	-98.17414855957031	82.32738494873047	0.006545751355588436
QWER	V	23	0.16436102986335754	25.26229029	E	0.295224130153656	0.38319161534309387	0.32158422470092773	E	0.08249635994434357	0.2299855351448059	0.006178101524710655	0.015137695707380772	0.35536670684814453	0.05874834954738617	0.08830539882183075	0.16378185153007507	-98.03980255126953	32.035091400146484	0.00947828870266676
QWER	V	24	0.21242095530033112	32.6491008297	H	0.5231512784957886	0.23589274287223816	0.24095593392848969	H	0.020831512287259102	0.534007728099823	0.00216989079490304	0.005748237948864698	0.21373318135738373	0.04522465541958809	0.036632467061281204	0.14165228605270386	-83.72262573242188	-31.708749771118164	0.00874597579240799
QWER	P	25	0.26202255487442017	37.1810005367	H	0.4385208785533905	0.2855570614337921	0.275922030210495	H	0.05856315419077873	0.41547873616218567	0.0012334728380665183	0.0072030192241072655	0.280872642993927	0.030957946553826332	0.057431090623140335	0.1482599377632141	-65.03404235839844	-8.251696586608887	0.004127149935811758
QWER	L	26	0.19996018707752228	36.6127102539	H	0.7518273591995239	0.09340883791446686	0.15476378798484802	H	0.0909264013171196	0.6250001788139343	0.0029665923211723566	0.008598162792623043	0.09133204072713852	0.03568033128976822	0.07452070713043213	0.07097560167312622	-71.61902618408203	-35.2686767578125	0.014767303131520748
QWER	V	27	0.20268933475017548	31.1533507511	H	0.5904459357261658	0.21791581809520721	0.1916382759809494	H	0.05551443621516228	0.48453488945961	0.006898717489093542	0.014018605463206768	0.23439529538154602	0.04250907152891159	0.06881452351808548	0.09331449866294861	-79.97252655029297	-33.22418975830078	0.02220696024596691
QWER	A	28	0.14736410975456238	16.239524895	H	0.45987775921821594	0.34021681547164917	0.19990548491477966	H	0.049608275294303894	0.39733824133872986	0.005969618447124958	0.006509361322969198	0.3538011908531189	0.037407759577035904	0.055343396961688995	0.09402215480804443	-85.48712921142578	-39.11730194091797	0.023562533780932426
QWER	T	29	0.2755262851715088	38.2154957533	E	0.3485352694988251	0.46082526445388794	0.19063949584960938	E	0.04337286204099655	0.3120060861110687	0.00578558212146163	0.008410490117967129	0.4473673403263092	0.03674207255244255	0.0524863563477993	0.09382924437522888	-93.04484558105469	11.653676986694336	0.018701773136854172
QWER	F	30	0.19990749657154083	40.1214345619	H	0.4475060701370239	0.3911510109901428	0.16134291887283325	E	0.04406185448169708	0.3776094913482666	0.004894426092505455	0.010028483346104622	0.4103491008281708	0.024200694635510445	0.05540343001484871	0.07345254719257355	-89.61125946044922	-31.064640045166016	0.016169333830475807
QWER	C	31	0.11235163360834122	15.7741693586	E	0.3169962763786316	0.506986677646637	0.17601710557937622	E	0.026279063895344734	0.26850077509880066	0.00545420590788126	0.01593821682035923	0.5160270929336548	0.02447015978395939	0.042004410177469254	0.10132599622011185	-90.97682189941406	85.35504150390625	0.019943254068493843
QWER	L	32	0.30295267701148987	55.4706351608	C	0.35296401381492615	0.28647851943969727	0.3605574369430542	H	0.04408087581396103	0.29755961894989014	0.00941950362175703	0.013570929877460003	0.26128387451171875	0.07509347796440125	0.18349969387054443	0.11549197882413864	-83.65180206298828	-13.179328918457031	0.02095911279320717
QWER	A	33	0.4096021056175232	45.1381520391	C	0.2653179168701172	0.23789791762828827	0.49678418040275574	E	0.042975250631570816	0.21444721519947052	0.004544363357126713	0.008377433754503727	0.24821239709854126	0.09780312329530716	0.23736397922039032	0.14627626538276672	-83.57328033447266	4.420127868652344	0.018336759880185127
QWER	T	34	0.3014468550682068	41.810678798	C	0.0884082168340683	0.1776575893163681	0.7339341640472412	C	0.02013206295669079	0.05755516514182091	0.0011714170686900616	0.020374653860926628	0.1733531802892685	0.26716408133506775	0.08859913796186447	0.37165021896362305	-98.46163940429688	131.1958465576172	0.040556710213422775
QWER	R	35	0.616662859916687	141.215794921	C	0.05272114276885986	0.35252466797828674	0.5947542190551758	C	0.0184299536049366	0.03161879628896713	0.0005228542140685022	0.04367507994174957	0.31486791372299194	0.06637970358133316	0.07898387312889099	0.4455218017101288	-80.22053527832031	112.96903991699219	0.06266658008098602
QWER	V	36	0.2870066165924072	44.1129169703	C	0.06123976409435272	0.3641585409641266	0.5746017098426819	C	0.026509245857596397	0.028455205261707306	0.00030380001408047974	0.03280773013830185	0.3337211310863495	0.08035911619663239	0.05664924532175064	0.44119447469711304	-98.82679748535156	135.3231201171875	0.06569474935531616
QWER	S	37	0.5111813545227051	59.9104547501	C	0.05153854563832283	0.35814812779426575	0.5903133749961853	C	0.02279071882367134	0.024923257529735565	0.0002801240480039269	0.020825164392590523	0.3476066589355469	0.07640591263771057	0.060236524790525436	0.4469316601753235	-95.59093475341797	135.35377502441406	0.08422016352415085
QWER	A	38	0.47114306688308716	51.9199659705	C	0.06059987470507622	0.27764686942100525	0.661753237247467	C	0.03351655974984169	0.0300054382532835	0.000406847131671384	0.015864891931414604	0.27751269936561584	0.16146086156368256	0.12374113500118256	0.35749155282974243	-98.52861785888672	122.91392517089844	0.09338292479515076
QWER	T	39	0.6339070796966553	87.9229119539	C	0.04602792114019394	0.24733172357082367	0.706640362739563	C	0.026531005278229713	0.021748622879385948	0.0004189948958810419	0.026460757479071617	0.2329062968492508	0.1485830396413803	0.12291116267442703	0.420440137386322	-101.33880615234375	120.93621826171875	0.08089163899421692
QWER	V	40	0.48825979232788086	75.0455300808	C	0.0648145079612732	0.3117450475692749	0.6234405040740967	C	0.038716040551662445	0.03522153198719025	0.00042685188236646354	0.016181999817490578	0.30831366777420044	0.13328978419303894	0.13599233329296112	0.33185771107673645	-101.3128433227539	119.4524154663086	0.09113914519548416
QWER	G	41	0.5014312863349915	39.4626422346	C	0.03720119595527649	0.4642985463142395	0.49850019812583923	E	0.02240251749753952	0.0144987553358078	0.0005244699423201382	0.017050227150321007	0.47668135166168213	0.11439076066017151	0.08619635552167892	0.2682555019855499	-113.06785583496094	149.36212158203125	0.05982757359743118
QWER	V	42	0.4864344000816345	74.7649672925	E	0.030305419117212296	0.52078777551651	0.448906809091568	E	0.02006235159933567	0.012525326572358608	0.00019882939523085952	0.03324031084775925	0.5081154704093933	0.07739856839179993	0.041532035917043686	0.3069271147251129	-97.61304473876953	127.4382553100586	0.04637470468878746
QWER	V	43	0.3929496705532074	60.396364364	C	0.02202233485877514	0.4499192237854004	0.5280584096908569	E	0.007613840978592634	0.013706403784453869	0.00022316581453196704	0.032735422253608704	0.4282459318637848	0.1283164918422699	0.02188916876912117	0.36726951599121094	-99.92303466796875	122.12875366210938	0.04959598928689957
QWER	Q	44	0.6036038398742676	107.803645802	C	0.021898088976740837	0.2850590944290161	0.6930428147315979	C	0.008379108272492886	0.011679943650960922	0.00011333841393934563	0.009223656728863716	0.31535667181015015	0.185434952378273	0.020491518080234528	0.44932079315185547	-100.15196228027344	126.49667358398438	0.03037325292825699
QWER	P	45	0.5059536695480347	71.7948257089	C	0.18263670802116394	0.3305748403072357	0.48678842186927795	C	0.044172562658786774	0.11471596360206604	0.00016875207074917853	0.013341471552848816	0.3414143919944763	0.05376569926738739	0.07449926435947418	0.357921838760376	-66.81423950195312	128.93943786621094	0.03542780503630638
QWER	V	46	0.42742660641670227	65.6954694062	C	0.19801372289657593	0.3007906973361969	0.5011956095695496	C	0.037188343703746796	0.12784074246883392	0.0008465565624646842	0.028692884370684624	0.295845091342926	0.058537453413009644	0.04427722096443176	0.406771719455719	-90.15215301513672	107.65381622314453	0.04337713494896889
QWER	E	47	0.6773725748062134	118.336988819	C	0.31779903173446655	0.17966637015342712	0.5025345683097839	C	0.08626512438058853	0.22421494126319885	0.0007683339645154774	0.010572843253612518	0.19434495270252228	0.10602027922868729	0.09549771249294281	0.28231582045555115	-78.60509490966797	-15.707878112792969	0.020445464178919792
QWER	Y	48	0.3486993908882141	74.5170598328	H	0.5093880295753479	0.14911001920700073	0.341501921415329	H	0.07869686931371689	0.3677201569080353	0.0011023274855688214	0.017571767792105675	0.13990961015224457	0.1033141016960144	0.08432365953922272	0.20736148953437805	-84.3619155883789	-30.502084732055664	0.01735386624932289
QWER	A	49	0.23623575270175934	26.0331799477	H	0.6429163813591003	0.09521380811929703	0.26186978816986084	H	0.05505190044641495	0.5487838387489319	0.0017005506670102477	0.008089395239949226	0.09678088873624802	0.04373377561569214	0.05249056592583656	0.19336901605129242	-70.347412109375	-38.039710998535156	0.01088146585971117
QWER	A	50	0.4011368751525879	44.2052836418	H	0.6338773965835571	0.04862422123551369	0.31749841570854187	H	0.061062637716531754	0.5462462902069092	0.0021420656703412533	0.006137328688055277	0.04805014654994011	0.08878666907548904	0.0870397612452507	0.16053515672683716	-72.28852081298828	-34.322235107421875	0.011272188276052475
QWER	N	51	0.33551058173179626	49.1187491655	H	0.5804648995399475	0.03728669509291649	0.3822483718395233	H	0.04353979229927063	0.513795793056488	0.0014704569475725293	0.01131944265216589	0.030520780012011528	0.09629236906766891	0.05954838544130325	0.24351303279399872	-83.59430694580078	-28.70199203491211	0.005234760232269764
QWER	I	52	0.1321113407611847	24.4405980408	H	0.9650534987449646	0.0017799419583752751	0.03316652402281761	H	0.007015947252511978	0.9613201022148132	0.0005779654020443559	0.00023559429973829538	0.0012666439870372415	0.004588237963616848	0.009478903375566006	0.015516530722379684	-63.407222747802734	-39.04002380371094	0.002532143145799637
QWER	A	53	0.32281583547592163	35.5743050694	H	0.9826814532279968	0.0016008744714781642	0.015717653557658195	H	0.004231090657413006	0.97981858253479	0.00064237997867167	0.00013264379231259227	0.00111690245103091	0.0017182874726131558	0.005678853485733271	0.006661177147179842	-63.22932434082031	-39.77309799194336	0.0018430689815431833
QWER	R	54	0.49766066670417786	113.964292675	H	0.9853856563568115	0.0017237322172150016	0.012890615500509739	H	0.005803773645311594	0.9775742888450623	0.000788948149420321	0.00025127199478447437	0.0014087858144193888	0.0014408593997359276	0.006420364137738943	0.006311705801635981	-66.71342468261719	-39.771148681640625	0.002008013194426894
QWER	A	55	0.07241269946098328	7.9798794806	H	0.9925768971443176	0.0007695753592997789	0.0066535137593746185	H	0.0019045730587095022	0.991795003414154	0.0003967960656154901	4.631607225746848e-05	0.00048096265527419746	0.0006257030763663352	0.0016245282022282481	0.0031261786352843046	-65.50753021240234	-43.15392303466797	0.0008294114377349615
QWER	I	56	0.15392984449863434	28.4770212322	H	0.9895737767219543	0.0022552856244146824	0.008170997723937035	H	0.0019833066035062075	0.9887410998344421	0.0009668935090303421	0.0001834070571931079	0.0013638542732223868	0.0008410893497057259	0.0027076508849859238	0.0032127131707966328	-62.76424026489258	-42.527732849121094	0.001604096032679081
QWER	K	57	0.4774298071861267	98.2073113382	H	0.99326092004776	0.0010541495867073536	0.005684856325387955	H	0.0021616844460368156	0.9904452562332153	0.0010039156768471003	8.101621642708778e-05	0.000707291008438915	0.0003829861234407872	0.003148299176245928	0.0020695121493190527	-62.17596435546875	-42.691471099853516	0.0017440459923818707
QWER	M	58	0.3462790846824646	69.290444845	H	0.9831283092498779	0.0018215759191662073	0.015050112269818783	H	0.0022753244265913963	0.9821226596832275	0.0019063224317505956	0.00014799584459979087	0.0012061233865097165	0.0008585006580688059	0.006365098524838686	0.005117944907397032	-64.65409851074219	-42.03440856933594	0.0020752509590238333
QWER	A	59	0.05312569811940193	5.85445193276	H	0.9774852395057678	0.001092439517378807	0.021422332152724266	H	0.005737071391195059	0.9708074927330017	0.0026123570278286934	0.00012800536933355033	0.000696543778758496	0.0021409550681710243	0.009662671014666557	0.008214758709073067	-64.37251281738281	-39.76219177246094	0.0012286202982068062
QWER	S	60	0.2217944860458374	25.9943137646	H	0.9590208530426025	0.002645334927365184	0.038333870470523834	H	0.02048850804567337	0.9365171790122986	0.0030142690520733595	0.0004053185984957963	0.0015654114540666342	0.004105007741600275	0.023105278611183167	0.010799022391438484	-63.63893508911133	-39.91380310058594	0.0019297878025099635
QWER	D	61	0.7879554629325867	113.544382209	H	0.9534724950790405	0.002685955259948969	0.04384160041809082	H	0.014852487482130527	0.9225617051124573	0.010271865874528885	0.0001782875624485314	0.0016337113920599222	0.002998420037329197	0.04160840064287186	0.005895090755075216	-68.98334503173828	-36.21113967895508	0.0013733106898143888
QWER	I	62	0.4041297733783722	74.764008075	H	0.9187508821487427	0.0025946060195565224	0.0786544680595398	H	0.010255765169858932	0.8958200812339783	0.010542578063905239	0.00028635142371058464	0.0012846593745052814	0.005219987127929926	0.06700249761343002	0.009588070213794708	-74.56058502197266	-35.03150939941406	0.0016645391006022692
QWER	L	63	0.19494986534118652	35.695320344	H	0.5718265771865845	0.015363900922238827	0.41280949115753174	H	0.014747348614037037	0.5673071146011353	0.004672341048717499	0.0034876724239438772	0.0054242429323494434	0.08307293057441711	0.2741588056087494	0.0471295528113842	-91.81005859375	-8.377657890319824	0.0033043581061065197
QWER	G	64	0.538634717464447	42.3905522645	C	0.04614679515361786	0.031233135610818863	0.9226200580596924	C	0.018394362181425095	0.020460227504372597	0.0008384449174627662	0.004867988638579845	0.022574683651328087	0.11575749516487122	0.3779996335506439	0.4391072392463684	84.22834777832031	48.15586853027344	0.008502952754497528
QWER	G	65	0.37645095586776733	29.6266902268	C	0.04972957819700241	0.1124032661318779	0.8378672003746033	C	0.022209256887435913	0.014141208492219448	0.0005455153877846897	0.01511226687580347	0.09137040376663208	0.2009686380624771	0.11258704215288162	0.5430656671524048	-149.98873901367188	169.9990234375	0.012055289931595325
QWER	A	66	0.5262007713317871	57.9873250008	C	0.020413724705576897	0.32721924781799316	0.6523669958114624	C	0.011263575404882431	0.007952658459544182	6.454659887822345e-05	0.051226064562797546	0.28532496094703674	0.17802634835243225	0.06082379072904587	0.405318021774292	-99.61592102050781	127.73556518554688	0.01901833526790142
QWER	G	67	0.49384236335754395	38.8653939962	C	0.0345095731317997	0.18527410924434662	0.7802163362503052	C	0.0305608119815588	0.006829758174717426	0.00011980403360212222	0.023860272020101547	0.18763749301433563	0.198438361287117	0.12230850011110306	0.43024495244026184	-126.63578033447266	-169.57614135742188	0.01385271456092596
QWER	D	68	0.7834291458129883	112.892139912	C	0.11047948151826859	0.07197558879852295	0.8175449371337891	T	0.07728849351406097	0.017019744962453842	3.0468832846963778e-05	0.005425560753792524	0.050413064658641815	0.3796837329864502	0.38117915391921997	0.0889597088098526	-74.80644226074219	-6.459349632263184	0.010729284957051277
QWER	E	69	0.59111487865448	103.267769301	C	0.06548675149679184	0.1174621731042862	0.817051112651825	T	0.05444025993347168	0.01498397160321474	0.0001725751644698903	0.011186561547219753	0.10769594460725784	0.2862341105937958	0.3620423376560211	0.16324421763420105	-92.2566146850586	22.88908576965332	0.010282010771334171
QWER	G	70	0.12392742931842804	9.75308868736	E	0.026219293475151062	0.5996884703636169	0.3740922212600708	E	0.00717256311327219	0.011785299517214298	0.0002676512813195586	0.009394709952175617	0.5873687863349915	0.10231456160545349	0.033167652785778046	0.24852874875068665	-141.4839324951172	-179.31227111816406	0.003914252854883671
QWER	V	71	0.08283479511737823	12.7317080095	E	0.004535885062068701	0.9012206792831421	0.09424348175525665	E	0.0015120821772143245	0.0021136687137186527	1.782254366844427e-05	0.006784781813621521	0.9014270305633545	0.01378906425088644	0.0025191528256982565	0.07183638960123062	-118.36231994628906	137.55780029296875	0.001855625887401402
QWER	F	72	0.16946807503700256	34.0122426599	E	0.009051295928657055	0.9473861455917358	0.043562546372413635	E	0.0019391278037801385	0.004123809281736612	8.973591320682317e-05	0.005556367337703705	0.9490321278572083	0.0063056619837880135	0.0026036505587399006	0.030349504202604294	-108.49394989013672	134.7811279296875	0.0009823223808780313
QWER	I	73	0.10432618111371994	19.300343506	E	0.008472301065921783	0.9427144527435303	0.04881313815712929	E	0.0017766532255336642	0.003840685123577714	6.213983579073101e-05	0.003640640527009964	0.9460170865058899	0.006554430816322565	0.0019662335980683565	0.03614217787981033	-109.79513549804688	127.91696166992188	0.0013626081636175513
QWER	K	74	0.35076314210891724	72.1519783318	E	0.012765234336256981	0.9175174832344055	0.06971729546785355	E	0.002946410793811083	0.0057396967895329	0.00014514438225887716	0.0032613715156912804	0.9222421646118164	0.011308003216981888	0.005458207800984383	0.04889901354908943	-112.12873840332031	137.2485809326172	0.0012831282801926136
QWER	T	75	0.24086330831050873	33.4077408627	E	0.014363093301653862	0.7837318181991577	0.2019050419330597	E	0.004529142286628485	0.005049150437116623	4.720642391475849e-05	0.009103764779865742	0.7833706140518188	0.02403908409178257	0.009440232068300247	0.16442084312438965	-107.98418426513672	147.4668426513672	0.0012555542634800076
QWER	M	76	0.38126176595687866	76.290479368	C	0.03772226721048355	0.33841919898986816	0.6238585710525513	E	0.024163121357560158	0.013822904787957668	0.00012761534890159965	0.008444356732070446	0.3146175444126129	0.1845022737979889	0.3017319142818451	0.15259025990962982	-87.211181640625	14.687027931213379	0.0015302080428227782
QWER	H	77	0.6415950655937195	116.706142431	C	0.03177860751748085	0.16617734730243683	0.8020440340042114	T	0.02134835347533226	0.009826797991991043	0.00015964308113325387	0.007668698206543922	0.1313074827194214	0.19632236659526825	0.507605791091919	0.12576089799404144	-91.37212371826172	37.270328521728516	0.007662487681955099
QWER	G	78	0.4736427366733551	37.2756833762	C	0.05247321352362633	0.14625278115272522	0.8012740015983582	S	0.03648977726697922	0.008011803962290287	0.00010461999772815034	0.004608933813869953	0.11880074441432953	0.5226819515228271	0.16672728955745697	0.14257490634918213	99.00408935546875	-18.445236206054688	0.0064331297762691975
QWER	R	79	0.6601502895355225	151.174416304	C	0.030529046431183815	0.30172789096832275	0.6677430868148804	E	0.018611866980791092	0.012543835677206516	0.00016903356299735606	0.022557877004146576	0.28092846274375916	0.23700548708438873	0.18501794338226318	0.24316544830799103	-98.33259582519531	116.4931411743164	0.0080281812697649
QWER	G	80	0.3338804244995117	26.2763894081	C	0.07678871601819992	0.44743600487709045	0.4757753312587738	E	0.03626936674118042	0.03088456392288208	0.0006363022257573903	0.014585343189537525	0.4067124128341675	0.21593765914440155	0.10583250969648361	0.1891418844461441	175.46017456054688	-173.32501220703125	0.009799715131521225
QWER	C	81	0.24752119183540344	34.7519753337	E	0.045128025114536285	0.6896044611930847	0.2652675211429596	E	0.01868485100567341	0.02099486254155636	0.00029811583226546645	0.06053600087761879	0.628132164478302	0.053711891174316406	0.03174326568841934	0.18589887022972107	-97.5875244140625	132.63519287109375	0.00807136669754982
QWER	L	82	0.278055340051651	50.9119327635	E	0.11568209528923035	0.5784481167793274	0.30586984753608704	E	0.060192208737134933	0.050506528466939926	0.0006480501615442336	0.026630576699972153	0.5453160405158997	0.07746678590774536	0.08170914649963379	0.15753060579299927	-91.91638946533203	99.6453628540039	0.009291260503232479
QWER	D	83	0.556180477142334	80.1456067562	C	0.12677258253097534	0.42804381251335144	0.4451836049556732	E	0.06192050129175186	0.042209822684526443	0.000289290735963732	0.012162475846707821	0.4321698248386383	0.11791997402906418	0.11420641839504242	0.2191218137741089	-88.56895446777344	84.06603240966797	0.008142068982124329
QWER	S	84	0.5534200072288513	64.8608248472	C	0.1322474181652069	0.21993334591388702	0.6478192806243896	T	0.08277967572212219	0.03811014071106911	0.00041290439548902214	0.008239338174462318	0.17348825931549072	0.148154616355896	0.41164588928222656	0.13716918230056763	-90.7593002319336	27.852197647094727	0.006965127773582935
QWER	G	85	0.426037460565567	33.5291481465	C	0.06548505276441574	0.28016093373298645	0.6543540358543396	E	0.044117748737335205	0.01859327405691147	0.0003459658764768392	0.007657699286937714	0.2589362859725952	0.24106301367282867	0.24767117202281952	0.18161483108997345	107.86048126220703	4.3213982582092285	0.009767559356987476
QWER	C	86	0.33275115489959717	46.7182621479	E	0.05025089159607887	0.5144020318984985	0.4353470802307129	E	0.02557779848575592	0.0207213182002306	0.0004047409165650606	0.026954373344779015	0.498386412858963	0.10364124923944473	0.08079254627227783	0.2435215413570404	-102.15717315673828	129.0313720703125	0.008727779611945152
QWER	C	87	0.15522636473178864	21.7937816083	E	0.018979767337441444	0.6900042295455933	0.29101598262786865	E	0.010035465471446514	0.006435506045818329	0.00013620048412121832	0.018179481849074364	0.694383442401886	0.059425968676805496	0.03275859355926514	0.17864535748958588	-110.82856750488281	138.52508544921875	0.006680603139102459
QWER	S	88	0.4572276175022125	53.5870767713	E	0.014871752820909023	0.7447899580001831	0.24033837020397186	E	0.008500275202095509	0.005271896254271269	6.395923264790326e-05	0.01624131016433239	0.7386600375175476	0.043203406035900116	0.021385569125413895	0.16667354106903076	-113.23412322998047	135.68328857421875	0.003648360725492239
QWER	I	89	0.19255520403385162	35.6227127463	E	0.023211447522044182	0.6407474279403687	0.33604106307029724	E	0.008014548569917679	0.014649325981736183	0.00023727816005703062	0.023143485188484192	0.6297246217727661	0.08431527763605118	0.020336562767624855	0.2195788472890854	-113.85919189453125	130.5775146484375	0.0061078062281012535
QWER	D	90	0.5383650064468384	77.578397429	E	0.04103385657072067	0.48105889558792114	0.4779072403907776	E	0.012237034738063812	0.020713230594992638	0.0002664725761860609	0.01160935778170824	0.5099667906761169	0.052647583186626434	0.045315079391002655	0.3472444415092468	-90.52857208251953	105.53012084960938	0.0033807549625635147
QWER	W	91	0.2772512137889862	66.6789169163	C	0.2739877700805664	0.12261524051427841	0.6033970713615417	T	0.1566815823316574	0.10989094525575638	0.0011769530829042196	0.007787026930600405	0.10994994640350342	0.08278083801269531	0.28341802954673767	0.24831467866897583	-76.23248291015625	-3.079602003097534	0.006232730112969875
QWER	S	92	0.49323770403862	57.8074589133	C	0.33023712038993835	0.11817522346973419	0.5515876412391663	T	0.1970413476228714	0.12148094922304153	0.001314618275500834	0.006165234372019768	0.10029110312461853	0.10382698476314545	0.315617173910141	0.1542627066373825	-82.097900390625	-17.130992889404297	0.004234775435179472
QWER	Q	93	0.6227253675460815	111.218750644	C	0.3786880075931549	0.0953652635216713	0.5259467363357544	G	0.23630212247371674	0.12867243587970734	0.0034638165961951017	0.004798662383109331	0.08953714370727539	0.18166907131671906	0.21348917484283447	0.14206759631633759	-81.33284759521484	-3.3658461570739746	0.009475494734942913
QWER	R	94	0.5481977462768555	125.537283897	C	0.3467913568019867	0.1502676010131836	0.5029410719871521	G	0.23277650773525238	0.132107213139534	0.0016868988750502467	0.012836270034313202	0.13398517668247223	0.08445672690868378	0.2098914086818695	0.19225972890853882	-89.45533752441406	23.951345443725586	0.008015003055334091
QWER	L	95	0.186293825507164	34.1103994504	C	0.14777129888534546	0.23985552787780762	0.6123731136322021	C	0.07516373693943024	0.06775137037038803	0.001465488807298243	0.047790128737688065	0.19336873292922974	0.132286936044693	0.0694672241806984	0.4127064347267151	-89.81983184814453	121.2216796875	0.0057097068056464195
QWER	R	96	0.5860416889190674	134.203546762	C	0.03955449163913727	0.2745496928691864	0.6858957409858704	C	0.01976603828370571	0.017683332785964012	0.0003045848570764065	0.036032821983098984	0.2417403608560562	0.09947686642408371	0.05750400573015213	0.5274919867515564	-103.29872131347656	130.80450439453125	0.007337312679737806
QWER	V	97	0.41448792815208435	63.706794557	C	0.028626810759305954	0.41778045892715454	0.5535926818847656	C	0.00969630479812622	0.016277756541967392	0.00025515485322102904	0.10565537214279175	0.3161109983921051	0.06702768057584763	0.04211723059415817	0.44285959005355835	-80.7454833984375	137.279296875	0.01511965412646532
QWER	N	98	0.35548847913742065	52.0435133457	C	0.010755741037428379	0.03603842481970787	0.9532058238983154	C	0.006186031736433506	0.002551832003518939	7.93379240349168e-06	0.009062211029231548	0.023179126903414726	0.05700835958123207	0.023638194426894188	0.8783664107322693	-94.28884887695312	132.9280548095703	0.009466123767197132
QWER	S	99	0.8427590727806091	98.7713633299	C	0.015669461339712143	0.004152348265051842	0.98017817735672	T	0.008754380978643894	0.001379295252263546	1.0378305887570605e-05	0.0002178357244702056	0.0010239442344754934	0.06884059309959412	0.897179365158081	0.022594241425395012	-65.28042602539062	-23.947782516479492	0.014804597944021225
QWER	N	100	0.8419760465621948	123.265293217	C	0.009160656481981277	0.0023169044870883226	0.9885224103927612	T	0.008252558298408985	0.0010237069800496101	3.443577043071855e-06	0.0004224380827508867	0.0007355716079473495	0.06779424101114273	0.8921186923980713	0.029649384319782257	-87.40045166015625	-1.7194157838821411	0.009302350692451
QWER	C	101	0.1431507170200348	20.0983606696	C	0.0028104884549975395	0.018524227663874626	0.978665292263031	S	0.0028975626919418573	0.0006104857893660665	2.577018676674925e-06	0.004731753841042519	0.012033248320221901	0.5718045830726624	0.01688563823699951	0.3910341262817383	-96.00040435791016	119.39378356933594	0.005049130413681269
QWER	P	102	0.4658462107181549	66.1035773009	C	0.03881070390343666	0.013185441493988037	0.9480038285255432	C	0.036471035331487656	0.007370113395154476	9.322506230091676e-05	0.0025859882589429617	0.010962226428091526	0.19726024568080902	0.34792500734329224	0.39733225107192993	-66.08482360839844	6.55426549911499	0.004729659762233496
QWER	T	103	0.35154426097869873	48.7591889977	C	0.03676688298583031	0.14319835603237152	0.8200347423553467	T	0.03529534116387367	0.00897237565368414	9.408397454535589e-05	0.010088535957038403	0.10458504408597946	0.2656137943267822	0.3139132559299469	0.2614375650882721	-100.17497253417969	20.653953552246094	0.004428001586347818
QWER	W	104	0.26463645696640015	63.6450679004	E	0.06138134002685547	0.5647667646408081	0.3738519251346588	E	0.03604822978377342	0.023196281865239143	0.0001546762796351686	0.01875433512032032	0.5279949307441711	0.08211502432823181	0.07445564866065979	0.23728087544441223	-105.22938537597656	134.55030822753906	0.0036163260228931904
QWER	G	105	0.12394236773252487	9.75426434055	E	0.04964679852128029	0.782047688961029	0.16830550134181976	E	0.024397937580943108	0.019966131076216698	0.00031143950764089823	0.0042751627042889595	0.7848955988883972	0.039138227701187134	0.03113177791237831	0.09588368237018585	-121.9989242553711	170.62672424316406	0.0037795640528202057
QWER	W	106	0.2233642041683197	53.7190911025	E	0.02867002785205841	0.880563497543335	0.0907665565609932	E	0.012566710822284222	0.011535744182765484	9.730829333420843e-05	0.007381996605545282	0.8812780380249023	0.01866663433611393	0.012289254926145077	0.05618429556488991	-114.69049072265625	139.99969482421875	0.0015647723339498043
QWER	L	107	0.13311068713665009	24.3725668147	E	0.03964386507868767	0.855575680732727	0.1047804206609726	E	0.01267128437757492	0.020367758348584175	0.00036919419653713703	0.011610902845859528	0.8489600419998169	0.02067919448018074	0.008581497706472874	0.07676023989915848	-105.85704040527344	134.63478088378906	0.0026267271023243666
QWER	K	108	0.3665967285633087	75.4089470655	E	0.025321904569864273	0.8486408591270447	0.12603719532489777	E	0.009804576635360718	0.011642667464911938	0.00014574055967386812	0.009793199598789215	0.8432284593582153	0.01743345521390438	0.01088565494865179	0.09706615656614304	-111.60546875	136.788330078125	0.002886145608499646
QWER	W	109	0.2790496051311493	67.111430034	E	0.023643525317311287	0.711158275604248	0.2651981711387634	E	0.014190238900482655	0.010238378308713436	0.0001439721236238256	0.01988772675395012	0.6943140625953674	0.0396144799888134	0.055301468819379807	0.1663096398115158	-94.72686767578125	132.55348205566406	0.004786252975463867
QWER	N	110	0.5296576619148254	77.5418817043	C	0.023306110873818398	0.2434546947479248	0.7332392334938049	C	0.01451228279620409	0.00903350580483675	0.00010444801591802388	0.013815625570714474	0.24153460562229156	0.13827690482139587	0.15923888981342316	0.42348378896713257	-95.98125457763672	100.16558074951172	0.01042723935097456
QWER	S	111	0.6316211223602295	74.0259955406	C	0.010697983205318451	0.05954543501138687	0.9297565817832947	T	0.010902196168899536	0.002807843964546919	2.654622949194163e-05	0.005614988971501589	0.04872241988778114	0.32340866327285767	0.4370836019515991	0.17143379151821136	-87.39649963378906	-20.721731185913086	0.012034828774631023
QWER	D	112	0.8583218455314636	123.684177941	C	0.004980148281902075	0.009969323873519897	0.9850505590438843	T	0.004575383849442005	0.0007489058771170676	9.208088158629835e-06	0.0007430962286889553	0.006999826058745384	0.41441404819488525	0.44461196660995483	0.12789751589298248	-92.1252212524414	8.225491523742676	0.016551826149225235
QWER	G	113	0.34389033913612366	27.06416969	C	0.006737882271409035	0.11853562295436859	0.8747265338897705	S	0.0020477515645325184	0.0005886763683520257	2.1118505173944868e-05	0.005405406933277845	0.05681198835372925	0.7490532398223877	0.0160687118768692	0.17000314593315125	160.84832763671875	177.77662658691406	0.012042098678648472
QWER	P	114	0.4444916248321533	63.0733615637	C	0.0029043268878012896	0.12974344193935394	0.867352306842804	C	0.0013529503485187888	0.0011415111366659403	2.1812656996189617e-05	0.017690960317850113	0.12435391545295715	0.12048367410898209	0.03148077055811882	0.7034742832183838	-68.56468963623047	144.04342651367188	0.01248311996459961
QWER	L	115	0.2717706561088562	49.7612071335	E	0.004613200202584267	0.7128077149391174	0.28257906436920166	E	0.0030957390554249287	0.0014913985505700111	4.8916048399405554e-05	0.023938478901982307	0.7060685157775879	0.044773224741220474	0.015702873468399048	0.20488083362579346	-100.29834747314453	132.0557861328125	0.012198044918477535
QWER	I	116	0.2675263583660126	49.4923762977	E	0.005575009621679783	0.8520683646202087	0.14235661923885345	E	0.0028868934605270624	0.002328240079805255	5.569607310462743e-05	0.019275549799203873	0.8397138714790344	0.026835322380065918	0.009064581245183945	0.09983980655670166	-105.04816436767578	123.37210845947266	0.01054481603205204
QWER	V	117	0.2310372143983841	35.510419853	E	0.005104547366499901	0.8691644668579102	0.12573093175888062	E	0.003022684482857585	0.0018048661295324564	9.045703336596489e-05	0.01019422709941864	0.870448887348175	0.022774772718548775	0.010549883358180523	0.0811142697930336	-111.19268035888672	128.3121795654297	0.006896495819091797
QWER	S	118	0.31137722730636597	36.4934110403	E	0.009430401027202606	0.6602195501327515	0.3303500711917877	E	0.0049309562891721725	0.0035383228678256273	0.00015385544975288212	0.010747035965323448	0.6613809466362	0.061771344393491745	0.02560517191886902	0.2318723499774933	-108.7095947265625	137.50746154785156	0.011685848236083984
QWER	Q	119	0.5719321370124817	102.14707967	C	0.005514055490493774	0.3179018497467041	0.6765840649604797	S	0.0054974486120045185	0.0012403971049934626	3.27371308230795e-05	0.009580789133906364	0.32161933183670044	0.3696311116218567	0.07882718741893768	0.21357093751430511	-102.99723052978516	87.3339614868164	0.008783375844359398
QWER	R	120	0.5833026766777039	133.576312959	C	0.011251685209572315	0.24831581115722656	0.7404325008392334	S	0.007601513527333736	0.00408963905647397	0.00013484993542078882	0.010040994733572006	0.23591598868370056	0.4035741984844208	0.06089462339878082	0.277748167514801	-107.03116607666016	134.45094299316406	0.009664546698331833
QWER	P	121	0.39287275075912476	55.7486433327	C	0.03457741439342499	0.257058322429657	0.7083642482757568	C	0.020019423216581345	0.01258284505456686	7.492670556530356e-05	0.01754794269800186	0.2631528079509735	0.11950801312923431	0.10846677422523499	0.4586472511291504	-69.4849624633789	140.31605529785156	0.013952286913990974
QWER	L	122	0.4082476794719696	74.7501501113	C	0.030059365555644035	0.32432055473327637	0.6456200480461121	C	0.022161157801747322	0.00763392960652709	0.00012679460633080453	0.017100133001804352	0.2972978353500366	0.23570916056632996	0.0966525673866272	0.32331839203834534	-93.6437759399414	16.723072052001953	0.016771981492638588
QWER	F	123	0.36292582750320435	72.8392135799	E	0.035121530294418335	0.5049909353256226	0.4598875939846039	E	0.02359762415289879	0.0124283442273736	0.0003228845598641783	0.021946145221590996	0.4770212173461914	0.11121903359889984	0.06365300714969635	0.2898117005825043	-109.33849334716797	129.71636962890625	0.02363012358546257
QWER	K	124	0.6131468415260315	126.124305302	C	0.03595471382141113	0.4602625072002411	0.5037828087806702	E	0.018058128654956818	0.015424732118844986	0.00034202306414954364	0.011226880364120007	0.46056509017944336	0.13294509053230286	0.10607548803091049	0.25536254048347473	-110.02628326416016	132.93247985839844	0.02261456847190857
QWER	G	125	0.31640565395355225	24.9011249661	E	0.024219639599323273	0.6161415576934814	0.3596387803554535	E	0.010760683566331863	0.00928031001240015	0.00024685359676368535	0.004578467924147844	0.6197831630706787	0.14755675196647644	0.061936479061841965	0.14585718512535095	174.0773468017578	176.65394592285156	0.02769330143928528
QWER	C	126	0.3132467269897461	43.9798404694	E	0.012269137427210808	0.8342110514640808	0.15351983904838562	E	0.0051633999682962894	0.0052316561341285706	9.202210640069097e-05	0.013035483658313751	0.83260178565979	0.01961938478052616	0.010275980457663536	0.11398037523031235	-110.5663070678711	137.28851318359375	0.023268654942512512
QWER	L	127	0.215165376663208	39.396780467	E	0.016587598249316216	0.8536166548728943	0.12979571521282196	E	0.006360962986946106	0.00870782695710659	0.00010547505371505395	0.010310476645827293	0.8564184308052063	0.018262801691889763	0.007882636971771717	0.09195137023925781	-111.17311096191406	133.3760223388672	0.02596493996679783
QWER	E	128	0.5360119342803955	93.6412849188	E	0.019210968166589737	0.7449345588684082	0.23585453629493713	E	0.008201819844543934	0.007972583174705505	9.465351467952132e-05	0.007150702178478241	0.7579651474952698	0.014836922287940979	0.012833872810006142	0.19094419479370117	-101.2477798461914	131.27908325195312	0.026791365817189217
QWER	C	129	0.22240132093429565	31.2251454592	C	0.05271826684474945	0.4227437973022461	0.5245379209518433	C	0.032775428146123886	0.017623674124479294	0.0002173404791392386	0.013190194964408875	0.40886959433555603	0.04278945177793503	0.04724225401878357	0.4372921288013458	-101.01240539550781	120.20670318603516	0.04384729638695717
QWER	E	130	0.6577132940292358	114.902512467	C	0.05548117682337761	0.31157150864601135	0.6329472661018372	C	0.03461271896958351	0.020559431985020638	0.0002541439316701144	0.010830746032297611	0.3310445249080658	0.07014099508523941	0.10519977658987045	0.4273577034473419	-94.82229614257812	127.37517547607422	0.13160692155361176
QWER	N	131	0.8166621923446655	119.559344959	C	0.046196527779102325	0.05783575028181076	0.8959677219390869	C	0.03136906027793884	0.020481165498495102	0.000250226235948503	0.0032591489143669605	0.07197099924087524	0.11574497818946838	0.2006496787071228	0.5562747716903687	-18.82122039794922	47.879798889160156	0.30932843685150146
QWER	A	132	0.631485104560852	69.5896585226	C	0.01757008023560047	0.018947891891002655	0.9634820222854614	C	0.007464996539056301	0.006436333525925875	3.514485797495581e-05	0.006505158264189959	0.013630559667944908	0.026952937245368958	0.03102187067270279	0.9079530239105225	-83.57746124267578	129.6890411376953	0.43506914377212524
QWER	E	133	0.9241944551467896	161.456771314	C	0.00025792891392484307	0.0001554845366626978	0.9995866417884827	C	8.071762567851692e-05	4.564875416690484e-05	2.743814064842809e-08	2.2813552277511917e-05	0.0001039970520650968	0.00036312389420345426	0.0004269693454261869	0.998956561088562	-101.45365905761719	128.27365112304688	0.6466122269630432

## Sheet: Chou and Fasman
Position	Residue	Start	End	Peptide	Score
4	H	1	7	VRSHSHS	1.091
5	S	2	8	RSHSHSI	1.087
6	H	3	9	SHSHSIA	1.046
7	S	4	10	HSHSIAS	1.046
8	I	5	11	SHSIASC	1.08
9	A	6	12	HSIASCR	1.011
10	S	7	13	SIASCRY	1.039
11	C	8	14	IASCRYP	1.051
12	R	9	15	ASCRYPG	1.207
13	Y	10	16	SCRYPGS	1.317
14	P	11	17	CRYPGSL	1.197
15	G	12	18	RYPGSLS	1.231
16	S	13	19	YPGSLSW	1.233
17	L	14	20	PGSLSWS	1.274
18	S	15	21	GSLSWSW	1.194
19	W	16	22	SLSWSWS	1.176
20	S	17	23	LSWSWSV	1.043
21	W	18	24	SWSWSVV	1.03
22	S	19	25	WSWSVVP	1.043
23	V	20	26	SWSVVPL	0.99
24	V	21	27	WSVVPLV	0.857
25	P	22	28	SVVPLVA	0.814
26	L	23	29	VVPLVAT	0.747
27	V	24	30	VPLVATF	0.761
28	A	25	31	PLVATFC	0.86
29	T	26	32	LVATFCL	0.727
30	F	27	33	VATFCLA	0.737
31	C	28	34	ATFCLAT	0.803
32	L	29	35	TFCLATR	0.844
33	A	30	36	FCLATRV	0.779
34	T	31	37	CLATRVS	0.897
35	R	32	38	LATRVSA	0.821
36	V	33	39	ATRVSAT	0.874
37	S	34	40	TRVSATV	0.851
38	A	35	41	RVSATVG	0.937
39	T	36	42	VSATVGV	0.873
40	V	37	43	SATVGVV	0.873
41	G	38	44	ATVGVVQ	0.809
42	V	39	45	TVGVVQP	0.931
43	V	40	46	VGVVQPV	0.866
44	Q	41	47	GVVQPVE	0.9
45	P	42	48	VVQPVEY	0.84
46	V	43	49	VQPVEYA	0.863
47	E	44	50	QPVEYAA	0.886
48	Y	45	51	PVEYAAN	0.969
49	A	46	52	VEYAANI	0.819
50	A	47	53	EYAANIA	0.841
51	N	48	54	YAANIAR	0.871
52	I	49	55	AANIARA	0.803
53	A	50	56	ANIARAI	0.776
54	R	51	57	NIARAIK	0.826
55	A	52	58	IARAIKM	0.689
56	I	53	59	ARAIKMA	0.716
57	K	54	60	RAIKMAS	0.826
58	M	55	61	AIKMASD	0.899
59	A	56	62	IKMASDI	0.871
60	S	57	63	KMASDIL	0.889
61	D	58	64	MASDILG	0.967
62	I	59	65	ASDILGG	1.104
63	L	60	66	SDILGGA	1.104
64	G	61	67	DILGGAG	1.123
65	G	62	68	ILGGAGD	1.123
66	A	63	69	LGGAGDE	1.161
67	G	64	70	GGAGDEG	1.3
68	D	65	71	GAGDEGV	1.149
69	E	66	72	AGDEGVF	1.011
70	G	67	73	GDEGVFI	0.984
71	V	68	74	DEGVFIK	0.906
72	F	69	75	EGVFIKT	0.834
73	I	70	76	GVFIKTM	0.814
74	K	71	77	VFIKTMH	0.727
75	T	72	78	FIKTMHG	0.879
76	M	73	79	IKTMHGR	0.929
77	H	74	80	KTMHGRG	1.084
78	G	75	81	TMHGRGC	1.11
79	R	76	82	MHGRGCL	1.057
80	G	77	83	HGRGCLD	1.18
81	C	78	84	GRGCLDS	1.249
82	L	79	85	RGCLDSG	1.249
83	D	80	86	GCLDSGC	1.283
84	S	81	87	CLDSGCC	1.23
85	G	82	88	LDSGCCS	1.264
86	C	83	89	DSGCCSI	1.247
87	C	84	90	SGCCSID	1.247
88	S	85	91	GCCSIDW	1.18
89	I	86	92	CCSIDWS	1.161
90	D	87	93	CSIDWSQ	1.131
91	W	88	94	SIDWSQR	1.097
92	S	89	95	IDWSQRL	0.977
93	Q	90	96	DWSQRLR	1.046
94	R	91	97	WSQRLRV	0.909
95	L	92	98	SQRLRVN	0.994
96	R	93	99	QRLRVNS	0.994
97	V	94	100	RLRVNSN	1.077
98	N	95	101	LRVNSNC	1.111
99	S	96	102	RVNSNCP	1.244
100	N	97	103	VNSNCPT	1.246
101	C	98	104	NSNCPTW	1.311
102	P	99	105	SNCPTWG	1.311
103	T	100	106	NCPTWGW	1.244
104	W	101	107	CPTWGWL	1.106
105	G	102	108	PTWGWLK	1.08
106	W	103	109	TWGWLKW	1.0
107	L	104	110	WGWLKWN	1.086
108	K	105	111	GWLKWNS	1.153
109	W	106	112	WLKWNSD	1.139
110	N	107	113	LKWNSDG	1.224
111	S	108	114	KWNSDGP	1.357
112	D	109	115	WNSDGPL	1.297
113	G	110	116	NSDGPLI	1.227
114	P	111	117	SDGPLIV	1.076
115	L	112	118	DGPLIVS	1.076
116	I	113	119	GPLIVSQ	1.007
117	V	114	120	PLIVSQR	0.92
118	S	115	121	LIVSQRP	0.92
119	Q	116	122	IVSQRPL	0.92
120	R	117	123	VSQRPLF	0.939
121	P	118	124	SQRPLFK	1.011
122	L	119	125	QRPLFKG	1.03
123	F	120	126	RPLFKGC	1.06
124	K	121	127	PLFKGCL	1.009
125	G	122	128	LFKGCLE	0.897
126	C	123	129	FKGCLEC	0.983
127	L	124	130	KGCLECE	1.003
128	E	125	131	GCLECEN	1.081
129	C	126	132	CLECENA	0.953
130	E	127	133	LECENAE	0.889

## Sheet: Karplus
Position	Residue	Start	End	Peptide	Score
4	H	1	7	VRSHSHS	0.985
5	S	2	8	RSHSHSI	0.965
6	H	3	9	SHSHSIA	0.951
7	S	4	10	HSHSIAS	0.935
8	I	5	11	SHSIASC	0.929
9	A	6	12	HSIASCR	0.93
10	S	7	13	SIASCRY	0.93
11	C	8	14	IASCRYP	0.944
12	R	9	15	ASCRYPG	0.967
13	Y	10	16	SCRYPGS	0.999
14	P	11	17	CRYPGSL	1.03
15	G	12	18	RYPGSLS	1.04
16	S	13	19	YPGSLSW	1.026
17	L	14	20	PGSLSWS	0.995
18	S	15	21	GSLSWSW	0.961
19	W	16	22	SLSWSWS	0.937
20	S	17	23	LSWSWSV	0.927
21	W	18	24	SWSWSVV	0.925
22	S	19	25	WSWSVVP	0.925
23	V	20	26	SWSVVPL	0.929
24	V	21	27	WSVVPLV	0.931
25	P	22	28	SVVPLVA	0.934
26	L	23	29	VVPLVAT	0.937
27	V	24	30	VPLVATF	0.934
28	A	25	31	PLVATFC	0.933
29	T	26	32	LVATFCL	0.929
30	F	27	33	VATFCLA	0.926
31	C	28	34	ATFCLAT	0.935
32	L	29	35	TFCLATR	0.949
33	A	30	36	FCLATRV	0.969
34	T	31	37	CLATRVS	0.986
35	R	32	38	LATRVSA	0.994
36	V	33	39	ATRVSAT	0.99
37	S	34	40	TRVSATV	0.982
38	A	35	41	RVSATVG	0.976
39	T	36	42	VSATVGV	0.963
40	V	37	43	SATVGVV	0.955
41	G	38	44	ATVGVVQ	0.951
42	V	39	45	TVGVVQP	0.956
43	V	40	46	VGVVQPV	0.972
44	Q	41	47	GVVQPVE	0.989
45	P	42	48	VVQPVEY	0.997
46	V	43	49	VQPVEYA	0.982
47	E	44	50	QPVEYAA	0.962
48	Y	45	51	PVEYAAN	0.942
49	A	46	52	VEYAANI	0.925
50	A	47	53	EYAANIA	0.923
51	N	48	54	YAANIAR	0.921
52	I	49	55	AANIARA	0.92
53	A	50	56	ANIARAI	0.922
54	R	51	57	NIARAIK	0.927
55	A	52	58	IARAIKM	0.933
56	I	53	59	ARAIKMA	0.937
57	K	54	60	RAIKMAS	0.951
58	M	55	61	AIKMASD	0.961
59	A	56	62	IKMASDI	0.974
60	S	57	63	KMASDIL	0.989
61	D	58	64	MASDILG	0.993
62	I	59	65	ASDILGG	0.993
63	L	60	66	SDILGGA	1.0
64	G	61	67	DILGGAG	1.011
65	G	62	68	ILGGAGD	1.022
66	A	63	69	LGGAGDE	1.039
67	G	64	70	GGAGDEG	1.047
68	D	65	71	GAGDEGV	1.042
69	E	66	72	AGDEGVF	1.031
70	G	67	73	GDEGVFI	1.004
71	V	68	74	DEGVFIK	0.979
72	F	69	75	EGVFIKT	0.969
73	I	70	76	GVFIKTM	0.964
74	K	71	77	VFIKTMH	0.974
75	T	72	78	FIKTMHG	0.98
76	M	73	79	IKTMHGR	0.977
77	H	74	80	KTMHGRG	0.989
78	G	75	81	TMHGRGC	0.992
79	R	76	82	MHGRGCL	0.993
80	G	77	83	HGRGCLD	0.998
81	C	78	84	GRGCLDS	0.999
82	L	79	85	RGCLDSG	1.015
83	D	80	86	GCLDSGC	1.032
84	S	81	87	CLDSGCC	1.031
85	G	82	88	LDSGCCS	1.008
86	C	83	89	DSGCCSI	0.972
87	C	84	90	SGCCSID	0.944
88	S	85	91	GCCSIDW	0.932
89	I	86	92	CCSIDWS	0.944
90	D	87	93	CSIDWSQ	0.968
91	W	88	94	SIDWSQR	0.995
92	S	89	95	IDWSQRL	1.022
93	Q	90	96	DWSQRLR	1.032
94	R	91	97	WSQRLRV	1.02
95	L	92	98	SQRLRVN	1.0
96	R	93	99	QRLRVNS	0.991
97	V	94	100	RLRVNSN	0.997
98	N	95	101	LRVNSNC	1.014
99	S	96	102	RVNSNCP	1.036
100	N	97	103	VNSNCPT	1.039
101	C	98	104	NSNCPTW	1.03
102	P	99	105	SNCPTWG	1.02
103	T	100	106	NCPTWGW	0.995
104	W	101	107	CPTWGWL	0.972
105	G	102	108	PTWGWLK	0.962
106	W	103	109	TWGWLKW	0.954
107	L	104	110	WGWLKWN	0.962
108	K	105	111	GWLKWNS	0.989
109	W	106	112	WLKWNSD	1.006
110	N	107	113	LKWNSDG	1.037
111	S	108	114	KWNSDGP	1.067
112	D	109	115	WNSDGPL	1.071
113	G	110	116	NSDGPLI	1.066
114	P	111	117	SDGPLIV	1.035
115	L	112	118	DGPLIVS	0.996
116	I	113	119	GPLIVSQ	0.983
117	V	114	120	PLIVSQR	0.99
118	S	115	121	LIVSQRP	1.021
119	Q	116	122	IVSQRPL	1.048
120	R	117	123	VSQRPLF	1.047
121	P	118	124	SQRPLFK	1.039
122	L	119	125	QRPLFKG	1.018
123	F	120	126	RPLFKGC	0.997
124	K	121	127	PLFKGCL	0.995
125	G	122	128	LFKGCLE	0.981
126	C	123	129	FKGCLEC	0.964
127	L	124	130	KGCLECE	0.962
128	E	125	131	GCLECEN	0.961
129	C	126	132	CLECENA	0.975

## Sheet: Parker
Position	Residue	Start	End	Peptide	Score
4	H	1	7	VRSHSHS	3.457
5	S	2	8	RSHSHSI	2.843
6	H	3	9	SHSHSIA	2.543
7	S	4	10	HSHSIAS	2.543
8	I	5	11	SHSIASC	2.443
9	A	6	12	HSIASCR	2.114
10	S	7	13	SIASCRY	1.543
11	C	8	14	IASCRYP	0.914
12	R	9	15	ASCRYPG	2.871
13	Y	10	16	SCRYPGS	3.5
14	P	11	17	CRYPGSL	1.257
15	G	12	18	RYPGSLS	1.986
16	S	13	19	YPGSLSW	-0.043
17	L	14	20	PGSLSWS	1.157
18	S	15	21	GSLSWSW	-0.571
19	W	16	22	SLSWSWS	-0.457
20	S	17	23	LSWSWSV	-1.914
21	W	18	24	SWSWSVV	-1.129
22	S	19	25	WSWSVVP	-1.757
23	V	20	26	SWSVVPL	-1.643
24	V	21	27	WSVVPLV	-3.1
25	P	22	28	SVVPLVA	-1.371
26	L	23	29	VVPLVAT	-1.557
27	V	24	30	VPLVATF	-2.343
28	A	25	31	PLVATFC	-1.614
29	T	26	32	LVATFCL	-3.229
30	F	27	33	VATFCLA	-1.614
31	C	28	34	ATFCLAT	-0.343
32	L	29	35	TFCLATR	-0.043
33	A	30	36	FCLATRV	-1.314
34	T	31	37	CLATRVS	0.929
35	R	32	38	LATRVSA	1.029
36	V	33	39	ATRVSAT	3.086
37	S	34	40	TRVSATV	2.257
38	A	35	41	RVSATVG	2.329
39	T	36	42	VSATVGV	1.2
40	V	37	43	SATVGVV	1.2
41	G	38	44	ATVGVVQ	1.129
42	V	39	45	TVGVVQP	1.129
43	V	40	46	VGVVQPV	-0.143
44	Q	41	47	GVVQPVE	1.5
45	P	42	48	VVQPVEY	0.414
46	V	43	49	VQPVEYA	1.243
47	E	44	50	QPVEYAA	2.071
48	Y	45	51	PVEYAAN	2.214
49	A	46	52	VEYAANI	0.771
50	A	47	53	EYAANIA	1.6
51	N	48	54	YAANIAR	1.086
52	I	49	55	AANIARA	1.657
53	A	50	56	ANIARAI	0.214
54	R	51	57	NIARAIK	0.729
55	A	52	58	IARAIKM	-0.871
56	I	53	59	ARAIKMA	0.571
57	K	54	60	RAIKMAS	1.2
58	M	55	61	AIKMASD	2.029
59	A	56	62	IKMASDI	0.586
60	S	57	63	KMASDIL	0.414
61	D	58	64	MASDILG	0.414
62	I	59	65	ASDILGG	1.829
63	L	60	66	SDILGGA	1.829
64	G	61	67	DILGGAG	1.714
65	G	62	68	ILGGAGD	1.714
66	A	63	69	LGGAGDE	3.971
67	G	64	70	GGAGDEG	6.1
68	D	65	71	GAGDEGV	4.757
69	E	66	72	AGDEGVF	2.629
70	G	67	73	GDEGVFI	1.186
71	V	68	74	DEGVFIK	1.186
72	F	69	75	EGVFIKT	0.5
73	I	70	76	GVFIKTM	-1.214
74	K	71	77	VFIKTMH	-1.729
75	T	72	78	FIKTMHG	-0.386
76	M	73	79	IKTMHGR	1.529
77	H	74	80	KTMHGRG	3.486
78	G	75	81	TMHGRGC	2.871
79	R	76	82	MHGRGCL	0.814
80	G	77	83	HGRGCLD	2.843
81	C	78	84	GRGCLDS	3.471
82	L	79	85	RGCLDSG	3.471
83	D	80	86	GCLDSGC	3.071
84	S	81	87	CLDSGCC	2.457
85	G	82	88	LDSGCCS	3.186
86	C	83	89	DSGCCSI	3.357
87	C	84	90	SGCCSID	3.357
88	S	85	91	GCCSIDW	1.0
89	I	86	92	CCSIDWS	1.114
90	D	87	93	CSIDWSQ	1.771
91	W	88	94	SIDWSQR	2.171
92	S	89	95	IDWSQRL	-0.071
93	Q	90	96	DWSQRLR	1.671
94	R	91	97	WSQRLRV	-0.286
95	L	92	98	SQRLRVN	2.143
96	R	93	99	QRLRVNS	2.143
97	V	94	100	RLRVNSN	2.286
98	N	95	101	LRVNSNC	1.886
99	S	96	102	RVNSNCP	3.5
100	N	97	103	VNSNCPT	3.643
101	C	98	104	NSNCPTW	2.743
102	P	99	105	SNCPTWG	2.557
103	T	100	106	NCPTWGW	0.2
104	W	101	107	CPTWGWL	-2.114
105	G	102	108	PTWGWLK	-1.5
106	W	103	109	TWGWLKW	-3.229
107	L	104	110	WGWLKWN	-2.971
108	K	105	111	GWLKWNS	-0.614
109	W	106	112	WLKWNSD	0.0
110	N	107	113	LKWNSDG	2.243
111	S	108	114	KWNSDGP	3.857
112	D	109	115	WNSDGPL	1.729
113	G	110	116	NSDGPLI	2.014
114	P	111	117	SDGPLIV	0.486
115	L	112	118	DGPLIVS	0.486
116	I	113	119	GPLIVSQ	-0.086
117	V	114	120	PLIVSQR	-0.3
118	S	115	121	LIVSQRP	-0.3
119	Q	116	122	IVSQRPL	-0.3
120	R	117	123	VSQRPLF	-0.471
121	P	118	124	SQRPLFK	0.871
122	L	119	125	QRPLFKG	0.757
123	F	120	126	RPLFKGC	0.1
124	K	121	127	PLFKGCL	-1.814
125	G	122	128	LFKGCLE	-1.0
126	C	123	129	FKGCLEC	0.514
127	L	124	130	KGCLECE	2.943
128	E	125	131	GCLECEN	3.129
129	C	126	132	CLECENA	2.614
130	E	127	133	LECENAE	3.529

## Sheet: MHC II HUMAN
allele	seq_num	start	end	length	method	peptide	percentile_rank	adjusted_rank	comblib_core	comblib_score	comblib_rank	comblib_adjusted_rank	smm_align_core	smm_align_ic50	smm_align_rank	smm_align_adjusted_rank	nn_align_core	nn_align_ic50	nn_align_rank	nn_align_adjusted_rank	netmhciipan_core	netmhciipan_ic50	netmhciipan_rank	netmhciipan_adjusted_rank	sturniolo_core	sturniolo_score	sturniolo_rank	sturniolo_adjusted_rank
HLA-DRB3*02:02	1	44	59	16	NetMHCIIpan	QPVEYAANIARAIKMA	0.03	0.03	-	-	-	-	-	-	-	-	-	-	-	-	YAANIARAI	14.90	0.03	0.03	-	-	-	-
HLA-DRB3*02:02	1	46	59	14	NetMHCIIpan	VEYAANIARAIKMA	0.03	0.03	-	-	-	-	-	-	-	-	-	-	-	-	YAANIARAI	17.98	0.03	0.03	-	-	-	-
HLA-DRB3*02:02	1	45	59	15	NetMHCIIpan	PVEYAANIARAIKMA	0.04	0.04	-	-	-	-	-	-	-	-	-	-	-	-	YAANIARAI	14.15	0.04	0.04	-	-	-	-
HLA-DRB3*02:02	1	45	58	14	NetMHCIIpan	PVEYAANIARAIKM	0.05	0.05	-	-	-	-	-	-	-	-	-	-	-	-	YAANIARAI	20.05	0.05	0.05	-	-	-	-
HLA-DRB3*02:02	1	45	60	16	NetMHCIIpan	PVEYAANIARAIKMAS	0.04	0.05	-	-	-	-	-	-	-	-	-	-	-	-	YAANIARAI	15.52	0.04	0.05	-	-	-	-
HLA-DRB3*02:02	1	44	58	15	NetMHCIIpan	QPVEYAANIARAIKM	0.05	0.05	-	-	-	-	-	-	-	-	-	-	-	-	YAANIARAI	15.42	0.05	0.05	-	-	-	-
HLA-DRB3*02:02	1	44	60	17	NetMHCIIpan	QPVEYAANIARAIKMAS	0.03	0.05	-	-	-	-	-	-	-	-	-	-	-	-	YAANIARAI	17.95	0.03	0.05	-	-	-	-
HLA-DRB3*02:02	1	46	60	15	NetMHCIIpan	VEYAANIARAIKMAS	0.05	0.05	-	-	-	-	-	-	-	-	-	-	-	-	YAANIARAI	14.97	0.05	0.05	-	-	-	-
HLA-DRB3*02:02	1	46	61	16	NetMHCIIpan	VEYAANIARAIKMASD	0.04	0.05	-	-	-	-	-	-	-	-	-	-	-	-	YAANIARAI	17.12	0.04	0.05	-	-	-	-
HLA-DRB3*02:02	1	43	58	16	NetMHCIIpan	VQPVEYAANIARAIKM	0.04	0.05	-	-	-	-	-	-	-	-	-	-	-	-	YAANIARAI	16.45	0.04	0.05	-	-	-	-
HLA-DRB3*02:02	1	43	59	17	NetMHCIIpan	VQPVEYAANIARAIKMA	0.03	0.05	-	-	-	-	-	-	-	-	-	-	-	-	YAANIARAI	17.75	0.03	0.05	-	-	-	-
HLA-DRB3*02:02	1	46	58	13	NetMHCIIpan	VEYAANIARAIKM	0.04	0.06	-	-	-	-	-	-	-	-	-	-	-	-	YAANIARAI	27.83	0.04	0.06	-	-	-	-
HLA-DRB3*02:02	1	45	61	17	NetMHCIIpan	PVEYAANIARAIKMASD	0.06	0.10	-	-	-	-	-	-	-	-	-	-	-	-	YAANIARAI	19.15	0.06	0.10	-	-	-	-
HLA-DRB3*02:02	1	42	58	17	NetMHCIIpan	VVQPVEYAANIARAIKM	0.06	0.10	-	-	-	-	-	-	-	-	-	-	-	-	YAANIARAI	20.07	0.06	0.10	-	-	-	-
HLA-DRB3*02:02	1	44	57	14	NetMHCIIpan	QPVEYAANIARAIK	0.11	0.12	-	-	-	-	-	-	-	-	-	-	-	-	YAANIARAI	27.27	0.11	0.12	-	-	-	-
HLA-DRB3*02:02	1	43	60	18	NetMHCIIpan	VQPVEYAANIARAIKMAS	0.04	0.12	-	-	-	-	-	-	-	-	-	-	-	-	YAANIARAI	19.62	0.04	0.12	-	-	-	-
HLA-DRB3*02:02	1	42	59	18	NetMHCIIpan	VVQPVEYAANIARAIKMA	0.04	0.12	-	-	-	-	-	-	-	-	-	-	-	-	YAANIARAI	19.82	0.04	0.12	-	-	-	-
HLA-DRB3*02:02	1	46	62	17	NetMHCIIpan	VEYAANIARAIKMASDI	0.08	0.14	-	-	-	-	-	-	-	-	-	-	-	-	YAANIARAI	21.72	0.08	0.14	-	-	-	-
HLA-DRB3*02:02	1	43	57	15	NetMHCIIpan	VQPVEYAANIARAIK	0.14	0.14	-	-	-	-	-	-	-	-	-	-	-	-	YAANIARAI	20.97	0.14	0.14	-	-	-	-
HLA-DRB3*02:02	1	44	61	18	NetMHCIIpan	QPVEYAANIARAIKMASD	0.05	0.15	-	-	-	-	-	-	-	-	-	-	-	-	YAANIARAI	20.15	0.05	0.15	-	-	-	-
HLA-DRB3*02:02	1	46	57	12	NetMHCIIpan	VEYAANIARAIK	0.05	0.15	-	-	-	-	-	-	-	-	-	-	-	-	YAANIARAI	52.60	0.05	0.15	-	-	-	-
HLA-DRB3*02:02	1	47	59	13	NetMHCIIpan	EYAANIARAIKMA	0.1	0.16	-	-	-	-	-	-	-	-	-	-	-	-	YAANIARAI	39.78	0.10	0.16	-	-	-	-
HLA-DRB3*02:02	1	47	60	14	NetMHCIIpan	EYAANIARAIKMAS	0.15	0.16	-	-	-	-	-	-	-	-	-	-	-	-	YAANIARAI	29.48	0.15	0.16	-	-	-	-
HLA-DRB3*02:02	1	45	57	13	NetMHCIIpan	PVEYAANIARAIK	0.1	0.16	-	-	-	-	-	-	-	-	-	-	-	-	YAANIARAI	40.45	0.10	0.16	-	-	-	-
HLA-DRB3*02:02	1	47	58	12	NetMHCIIpan	EYAANIARAIKM	0.06	0.18	-	-	-	-	-	-	-	-	-	-	-	-	YAANIARAI	60.05	0.06	0.18	-	-	-	-
HLA-DRB3*02:02	1	47	61	15	NetMHCIIpan	EYAANIARAIKMASD	0.18	0.18	-	-	-	-	-	-	-	-	-	-	-	-	YAANIARAI	24.84	0.18	0.18	-	-	-	-
HLA-DRB3*02:02	1	42	57	16	NetMHCIIpan	VVQPVEYAANIARAIK	0.17	0.20	-	-	-	-	-	-	-	-	-	-	-	-	YAANIARAI	22.57	0.17	0.20	-	-	-	-
HLA-DRB3*02:02	1	41	58	18	NetMHCIIpan	GVVQPVEYAANIARAIKM	0.07	0.21	-	-	-	-	-	-	-	-	-	-	-	-	YAANIARAI	22.70	0.07	0.21	-	-	-	-
HLA-DRB3*02:02	1	45	62	18	NetMHCIIpan	PVEYAANIARAIKMASDI	0.07	0.21	-	-	-	-	-	-	-	-	-	-	-	-	YAANIARAI	21.73	0.07	0.21	-	-	-	-
HLA-DRB5*01:01	1	113	125	13	Consensus (smm/nn/sturniolo)	GPLIVSQRPLFKG	0.14	0.22	-	-	-	-	IVSQRPLFK	10.00	0.09	0.14	IVSQRPLFK	5.50	0.14	0.22	-	-	-	-	IVSQRPLFK	4.10	2.40	3.74
HLA-DRB5*01:01	1	113	126	14	Consensus (smm/nn/sturniolo)	GPLIVSQRPLFKGC	0.22	0.24	-	-	-	-	IVSQRPLFK	10.00	0.12	0.13	IVSQRPLFK	5.30	0.22	0.24	-	-	-	-	IVSQRPLFK	4.10	2.80	3.02
HLA-DRB5*01:01	1	112	125	14	Consensus (smm/nn/sturniolo)	DGPLIVSQRPLFKG	0.25	0.27	-	-	-	-	IVSQRPLFK	10.00	0.12	0.13	IVSQRPLFK	5.70	0.25	0.27	-	-	-	-	IVSQRPLFK	4.10	2.80	3.02
HLA-DRB5*01:01	1	114	127	14	Consensus (smm/nn/sturniolo)	PLIVSQRPLFKGCL	0.25	0.27	-	-	-	-	IVSQRPLFK	10.00	0.12	0.13	IVSQRPLFK	5.70	0.25	0.27	-	-	-	-	IVSQRPLFK	4.10	2.80	3.02
HLA-DRB3*02:02	1	47	62	16	NetMHCIIpan	EYAANIARAIKMASDI	0.26	0.30	-	-	-	-	-	-	-	-	-	-	-	-	YAANIARAI	28.56	0.26	0.30	-	-	-	-
HLA-DRB5*01:01	1	113	127	15	Consensus (smm/nn/sturniolo)	GPLIVSQRPLFKGCL	0.32	0.32	-	-	-	-	IVSQRPLFK	10.00	0.17	0.17	IVSQRPLFK	5.30	0.32	0.32	-	-	-	-	IVSQRPLFK	4.10	3.30	3.30
HLA-DRB3*02:02	1	41	57	17	NetMHCIIpan	GVVQPVEYAANIARAIK	0.21	0.36	-	-	-	-	-	-	-	-	-	-	-	-	YAANIARAI	27.86	0.21	0.36	-	-	-	-
HLA-DRB3*02:02	1	46	63	18	NetMHCIIpan	VEYAANIARAIKMASDIL	0.12	0.36	-	-	-	-	-	-	-	-	-	-	-	-	YAANIARAI	24.98	0.12	0.36	-	-	-	-
HLA-DRB5*01:01	1	112	126	15	Consensus (smm/nn/sturniolo)	DGPLIVSQRPLFKGC	0.39	0.39	-	-	-	-	IVSQRPLFK	10.00	0.17	0.17	IVSQRPLFK	6.10	0.39	0.39	-	-	-	-	IVSQRPLFK	4.10	3.30	3.30
HLA-DRB5*01:01	1	114	126	13	Consensus (smm/nn/sturniolo)	PLIVSQRPLFKGC	0.25	0.39	-	-	-	-	IVSQRPLFK	11.00	0.10	0.16	IVSQRPLFK	6.40	0.25	0.39	-	-	-	-	IVSQRPLFK	4.10	2.40	3.74
HLA-DRB5*01:01	1	114	125	12	Consensus (smm/nn/sturniolo)	PLIVSQRPLFKG	0.14	0.42	-	-	-	-	IVSQRPLFK	11.00	0.10	0.30	IVSQRPLFK	7.00	0.14	0.42	-	-	-	-	IVSQRPLFK	4.10	1.90	5.63
HLA-DRB5*01:01	1	111	125	15	Consensus (smm/nn/sturniolo)	SDGPLIVSQRPLFKG	0.45	0.45	-	-	-	-	IVSQRPLFK	10.00	0.17	0.17	IVSQRPLFK	6.50	0.45	0.45	-	-	-	-	IVSQRPLFK	4.10	3.30	3.30
HLA-DRB5*01:01	1	114	128	15	Consensus (smm/nn/sturniolo)	PLIVSQRPLFKGCLE	0.46	0.46	-	-	-	-	IVSQRPLFK	10.00	0.17	0.17	IVSQRPLFK	6.60	0.46	0.46	-	-	-	-	IVSQRPLFK	4.10	3.30	3.30
HLA-DRB5*01:01	1	112	127	16	Consensus (smm/nn/sturniolo)	DGPLIVSQRPLFKGCL	0.41	0.47	-	-	-	-	IVSQRPLFK	28.00	0.26	0.30	IVSQRPLFK	6.30	0.41	0.47	-	-	-	-	IVSQRPLFK	4.10	3.80	4.39
HLA-DRB5*01:01	1	113	128	16	Consensus (smm/nn/sturniolo)	GPLIVSQRPLFKGCLE	0.41	0.47	-	-	-	-	IVSQRPLFK	28.00	0.26	0.30	IVSQRPLFK	6.30	0.41	0.47	-	-	-	-	IVSQRPLFK	4.10	3.80	4.39
HLA-DRB1*03:01	1	113	125	13	Consensus (smm/nn/sturniolo)	GPLIVSQRPLFKG	0.31	0.48	-	-	-	-	LIVSQRPLF	59.00	0.30	0.47	IVSQRPLFK	16.70	0.31	0.48	-	-	-	-	LIVSQRPLF	4.90	1.60	2.49
HLA-DRB3*02:02	1	47	63	17	NetMHCIIpan	EYAANIARAIKMASDIL	0.32	0.55	-	-	-	-	-	-	-	-	-	-	-	-	YAANIARAI	36.48	0.32	0.55	-	-	-	-
HLA-DRB1*09:01	1	14	27	14	Consensus (comb.lib./smm/nn)	PGSLSWSWSVVPLV	0.52	0.56	SWSWSVVPL	2930.34	42.00	45.23	LSWSWSVVP	59.00	0.52	0.56	WSWSVVPLV	14.90	0.49	0.53	-	-	-	-	-	-	-	-
HLA-DRB1*03:01	1	112	124	13	Consensus (smm/nn/sturniolo)	DGPLIVSQRPLFK	0.37	0.58	-	-	-	-	LIVSQRPLF	56.00	0.27	0.42	LIVSQRPLF	18.00	0.37	0.58	-	-	-	-	LIVSQRPLF	4.90	1.60	2.49
HLA-DRB1*03:01	1	113	126	14	Consensus (smm/nn/sturniolo)	GPLIVSQRPLFKGC	0.57	0.61	-	-	-	-	LIVSQRPLF	59.00	0.39	0.42	IVSQRPLFK	18.70	0.57	0.61	-	-	-	-	LIVSQRPLF	4.90	2.00	2.15
HLA-DRB1*03:01	1	112	125	14	Consensus (smm/nn/sturniolo)	DGPLIVSQRPLFKG	0.58	0.62	-	-	-	-	LIVSQRPLF	59.00	0.39	0.42	LIVSQRPLF	18.90	0.58	0.62	-	-	-	-	LIVSQRPLF	4.90	2.00	2.15
HLA-DRB1*03:01	1	113	124	12	Consensus (smm/nn/sturniolo)	GPLIVSQRPLFK	0.21	0.62	-	-	-	-	LIVSQRPLF	56.00	0.21	0.62	LIVSQRPLF	19.00	0.16	0.47	-	-	-	-	LIVSQRPLF	4.90	1.40	4.15
HLA-DRB3*02:02	1	43	56	14	NetMHCIIpan	VQPVEYAANIARAI	0.62	0.67	-	-	-	-	-	-	-	-	-	-	-	-	YAANIARAI	56.05	0.62	0.67	-	-	-	-
HLA-DRB3*02:02	1	42	56	15	NetMHCIIpan	VVQPVEYAANIARAI	0.67	0.67	-	-	-	-	-	-	-	-	-	-	-	-	YAANIARAI	41.08	0.67	0.67	-	-	-	-
HLA-DRB3*02:02	1	41	56	16	NetMHCIIpan	GVVQPVEYAANIARAI	0.59	0.68	-	-	-	-	-	-	-	-	-	-	-	-	YAANIARAI	42.51	0.59	0.68	-	-	-	-
HLA-DRB1*09:01	1	15	29	15	Consensus (comb.lib./smm/nn)	GSLSWSWSVVPLVAT	0.7	0.70	WSVVPLVAT	0.01	0.01	0.01	WSWSVVPLV	58.00	0.70	0.70	WSWSVVPLV	20.00	1.10	1.10	-	-	-	-	-	-	-	-
HLA-DRB1*09:01	1	14	28	15	Consensus (comb.lib./smm/nn)	PGSLSWSWSVVPLVA	0.7	0.70	SWSWSVVPL	2930.34	47.00	47.00	WSWSVVPLV	58.00	0.70	0.70	WSWSVVPLV	15.50	0.67	0.67	-	-	-	-	-	-	-	-
HLA-DRB1*09:01	1	13	27	15	Consensus (comb.lib./smm/nn)	YPGSLSWSWSVVPLV	0.7	0.70	SWSWSVVPL	2930.34	47.00	47.00	LSWSWSVVP	59.00	0.70	0.70	WSWSVVPLV	15.40	0.66	0.66	-	-	-	-	-	-	-	-
HLA-DRB1*09:01	1	17	30	14	Consensus (comb.lib./smm/nn)	LSWSWSVVPLVATF	0.66	0.71	WSVVPLVAT	0.01	0.01	0.01	WSWSVVPLV	66.00	0.66	0.71	WSWSVVPLV	36.60	2.40	2.58	-	-	-	-	-	-	-	-
HLA-DRB3*02:02	1	44	56	13	NetMHCIIpan	QPVEYAANIARAI	0.47	0.73	-	-	-	-	-	-	-	-	-	-	-	-	YAANIARAI	81.48	0.47	0.73	-	-	-	-
HLA-DRB5*01:01	1	111	126	16	Consensus (smm/nn/sturniolo)	SDGPLIVSQRPLFKGC	0.63	0.73	-	-	-	-	IVSQRPLFK	31.00	0.33	0.38	IVSQRPLFK	7.40	0.63	0.73	-	-	-	-	IVSQRPLFK	4.10	3.80	4.39
HLA-DRB3*02:02	1	40	57	18	NetMHCIIpan	VGVVQPVEYAANIARAIK	0.25	0.74	-	-	-	-	-	-	-	-	-	-	-	-	YAANIARAI	31.90	0.25	0.74	-	-	-	-
HLA-DRB5*01:01	1	113	124	12	Consensus (smm/nn/sturniolo)	GPLIVSQRPLFK	0.25	0.74	-	-	-	-	GPLIVSQRP	10.00	0.08	0.24	IVSQRPLFK	8.90	0.25	0.74	-	-	-	-	IVSQRPLFK	4.10	1.90	5.63
HLA-DRB1*09:01	1	16	29	14	Consensus (comb.lib./smm/nn)	SLSWSWSVVPLVAT	0.7	0.75	WSVVPLVAT	0.01	0.01	0.01	WSWSVVPLV	67.00	0.70	0.75	WSWSVVPLV	25.60	1.40	1.51	-	-	-	-	-	-	-	-
HLA-DRB5*01:01	1	112	124	13	Consensus (smm/nn/sturniolo)	DGPLIVSQRPLFK	0.49	0.76	-	-	-	-	DGPLIVSQR	10.00	0.09	0.14	IVSQRPLFK	8.70	0.49	0.76	-	-	-	-	IVSQRPLFK	4.10	2.40	3.74
HLA-DRB3*02:02	1	45	56	12	NetMHCIIpan	PVEYAANIARAI	0.26	0.77	-	-	-	-	-	-	-	-	-	-	-	-	YAANIARAI	111.02	0.26	0.77	-	-	-	-
HLA-DPA1*02:01/DPB1*14:01	1	45	60	16	NetMHCIIpan	PVEYAANIARAIKMAS	0.68	0.78	-	-	-	-	-	-	-	-	-	-	-	-	ANIARAIKM	291.99	0.68	0.78	-	-	-	-
HLA-DRB1*09:01	1	15	27	13	Consensus (comb.lib./smm/nn)	GSLSWSWSVVPLV	0.51	0.80	SWSWSVVPL	2930.34	36.00	56.14	LSWSWSVVP	59.00	0.37	0.58	WSWSVVPLV	18.50	0.51	0.80	-	-	-	-	-	-	-	-
HLA-DRB1*09:01	1	17	29	13	Consensus (comb.lib./smm/nn)	LSWSWSVVPLVAT	0.54	0.84	WSVVPLVAT	0.01	0.01	0.02	WSWSVVPLV	69.00	0.54	0.84	WSWSVVPLV	34.80	1.60	2.49	-	-	-	-	-	-	-	-
HLA-DRB1*09:01	1	16	30	15	Consensus (comb.lib./smm/nn)	SLSWSWSVVPLVATF	0.84	0.84	WSVVPLVAT	0.01	0.01	0.01	WSWSVVPLV	65.00	0.84	0.84	WSWSVVPLV	28.40	2.00	2.00	-	-	-	-	-	-	-	-
HLA-DRB1*09:01	1	15	28	14	Consensus (comb.lib./smm/nn)	GSLSWSWSVVPLVA	0.79	0.85	SWSWSVVPL	2930.34	42.00	45.23	WSWSVVPLV	58.00	0.50	0.54	WSWSVVPLV	18.60	0.79	0.85	-	-	-	-	-	-	-	-
HLA-DRB5*01:01	1	110	125	16	Consensus (smm/nn/sturniolo)	NSDGPLIVSQRPLFKG	0.74	0.85	-	-	-	-	IVSQRPLFK	30.00	0.29	0.33	IVSQRPLFK	7.90	0.74	0.85	-	-	-	-	IVSQRPLFK	4.10	3.80	4.39
HLA-DRB5*01:01	1	111	124	14	Consensus (smm/nn/sturniolo)	SDGPLIVSQRPLFK	0.8	0.86	-	-	-	-	SDGPLIVSQ	10.00	0.12	0.13	IVSQRPLFK	8.90	0.80	0.86	-	-	-	-	IVSQRPLFK	4.10	2.80	3.02
HLA-DRB5*01:01	1	114	129	16	Consensus (smm/nn/sturniolo)	PLIVSQRPLFKGCLEC	0.76	0.88	-	-	-	-	IVSQRPLFK	30.00	0.29	0.33	IVSQRPLFK	8.20	0.76	0.88	-	-	-	-	IVSQRPLFK	4.10	3.80	4.39
HLA-DRB1*09:01	1	17	31	15	Consensus (comb.lib./smm/nn)	LSWSWSVVPLVATFC	0.9	0.90	WSVVPLVAT	0.01	0.01	0.01	WSWSVVPLV	66.00	0.90	0.90	WSWSVVPLV	38.90	3.10	3.10	-	-	-	-	-	-	-	-
HLA-DRB1*03:01	1	112	126	15	Consensus (smm/nn/sturniolo)	DGPLIVSQRPLFKGC	0.91	0.91	-	-	-	-	LIVSQRPLF	59.00	0.50	0.50	LIVSQRPLF	26.70	0.91	0.91	-	-	-	-	LIVSQRPLF	4.90	2.30	2.30
HLA-DPA1*02:01/DPB1*14:01	1	46	60	15	NetMHCIIpan	VEYAANIARAIKMAS	0.92	0.92	-	-	-	-	-	-	-	-	-	-	-	-	ANIARAIKM	438.07	0.92	0.92	-	-	-	-
HLA-DRB1*03:01	1	111	124	14	Consensus (smm/nn/sturniolo)	SDGPLIVSQRPLFK	0.85	0.92	-	-	-	-	LIVSQRPLF	56.00	0.34	0.37	LIVSQRPLF	22.10	0.85	0.92	-	-	-	-	LIVSQRPLF	4.90	2.00	2.15
HLA-DRB1*03:01	1	113	127	15	Consensus (smm/nn/sturniolo)	GPLIVSQRPLFKGCL	0.94	0.94	-	-	-	-	LIVSQRPLF	59.00	0.50	0.50	IVSQRPLFK	27.50	0.94	0.94	-	-	-	-	LIVSQRPLF	4.90	2.30	2.30
HLA-DRB1*09:01	1	14	29	16	Consensus (comb.lib./smm/nn)	PGSLSWSWSVVPLVAT	0.84	0.97	WSVVPLVAT	0.01	0.01	0.01	WSWSVVPLV	169.00	1.20	1.39	WSWSVVPLV	16.70	0.84	0.97	-	-	-	-	-	-	-	-
HLA-DRB5*01:01	1	115	128	14	Consensus (smm/nn/sturniolo)	LIVSQRPLFKGCLE	0.94	1.01	-	-	-	-	IVSQRPLFK	29.00	0.94	1.01	IVSQRPLFK	6.60	0.43	0.46	-	-	-	-	IVSQRPLFK	4.10	2.80	3.02
HLA-DQA1*01:02/DQB1*06:02	1	45	58	14	Consensus (comb.lib./smm/nn)	PVEYAANIARAIKM	0.96	1.03	VEYAANIAR	0.48	8.30	8.94	EYAANIARA	90.00	0.96	1.03	YAANIARAI	45.60	0.30	0.32	-	-	-	-	-	-	-	-
HLA-DRB3*02:02	1	40	56	17	NetMHCIIpan	VGVVQPVEYAANIARAI	0.61	1.04	-	-	-	-	-	-	-	-	-	-	-	-	YAANIARAI	53.05	0.61	1.04	-	-	-	-
HLA-DPA1*02:01/DPB1*14:01	1	44	60	17	NetMHCIIpan	QPVEYAANIARAIKMAS	0.62	1.06	-	-	-	-	-	-	-	-	-	-	-	-	ANIARAIKM	253.49	0.62	1.06	-	-	-	-
HLA-DRB3*01:01	1	105	118	14	Consensus (comb.lib./smm/nn)	GWLKWNSDGPLIVS	0.99	1.07	KWNSDGPLI	0.02	3.80	4.09	WNSDGPLIV	108.00	0.80	0.86	WNSDGPLIV	21.10	0.99	1.07	-	-	-	-	-	-	-	-
HLA-DQA1*01:02/DQB1*06:02	1	44	57	14	Consensus (comb.lib./smm/nn)	QPVEYAANIARAIK	1	1.08	VEYAANIAR	0.48	8.30	8.94	EYAANIARA	91.00	1.00	1.08	EYAANIARA	62.40	0.60	0.65	-	-	-	-	-	-	-	-
HLA-DPA1*02:01/DPB1*14:01	1	44	59	16	NetMHCIIpan	QPVEYAANIARAIKMA	0.94	1.09	-	-	-	-	-	-	-	-	-	-	-	-	YAANIARAI	336.60	0.94	1.09	-	-	-	-
HLA-DRB1*03:01	1	111	125	15	Consensus (smm/nn/sturniolo)	SDGPLIVSQRPLFKG	1.1	1.10	-	-	-	-	LIVSQRPLF	59.00	0.50	0.50	LIVSQRPLF	30.00	1.10	1.10	-	-	-	-	LIVSQRPLF	4.90	2.30	2.30
HLA-DRB3*01:01	1	106	118	13	Consensus (comb.lib./smm/nn)	WLKWNSDGPLIVS	0.71	1.11	KWNSDGPLI	0.02	3.00	4.68	WNSDGPLIV	110.00	0.60	0.94	WNSDGPLIV	19.60	0.71	1.11	-	-	-	-	-	-	-	-
HLA-DRB5*01:01	1	115	127	13	Consensus (smm/nn/sturniolo)	LIVSQRPLFKGCL	0.71	1.11	-	-	-	-	IVSQRPLFK	29.00	0.71	1.11	IVSQRPLFK	6.40	0.25	0.39	-	-	-	-	IVSQRPLFK	4.10	2.40	3.74
HLA-DPA1*02:01/DPB1*14:01	1	46	61	16	NetMHCIIpan	VEYAANIARAIKMASD	0.97	1.12	-	-	-	-	-	-	-	-	-	-	-	-	ANIARAIKM	339.32	0.97	1.12	-	-	-	-
HLA-DRB3*02:02	1	47	64	18	NetMHCIIpan	EYAANIARAIKMASDILG	0.38	1.12	-	-	-	-	-	-	-	-	-	-	-	-	YAANIARAI	42.41	0.38	1.12	-	-	-	-
HLA-DRB5*01:01	1	112	128	17	Consensus (smm/nn/sturniolo)	DGPLIVSQRPLFKGCLE	0.68	1.16	-	-	-	-	IVSQRPLFK	28.00	0.28	0.48	IVSQRPLFK	7.30	0.68	1.16	-	-	-	-	IVSQRPLFK	4.10	4.30	7.32
HLA-DRB5*01:01	1	111	127	17	Consensus (smm/nn/sturniolo)	SDGPLIVSQRPLFKGCL	0.68	1.16	-	-	-	-	IVSQRPLFK	28.00	0.28	0.48	IVSQRPLFK	7.30	0.68	1.16	-	-	-	-	IVSQRPLFK	4.10	4.30	7.32
HLA-DQA1*01:02/DQB1*06:02	1	45	57	13	Consensus (comb.lib./smm/nn)	PVEYAANIARAIK	0.75	1.17	VEYAANIAR	0.48	7.00	10.92	EYAANIARA	92.00	0.75	1.17	YAANIARAI	95.60	0.37	0.58	-	-	-	-	-	-	-	-
HLA-DPA1*02:01/DPB1*14:01	1	45	59	15	NetMHCIIpan	PVEYAANIARAIKMA	1.2	1.20	-	-	-	-	-	-	-	-	-	-	-	-	ANIARAIKM	485.39	1.20	1.20	-	-	-	-
HLA-DQA1*01:02/DQB1*06:02	1	45	59	15	Consensus (comb.lib./smm/nn)	PVEYAANIARAIKMA	1.2	1.20	VEYAANIAR	0.48	9.40	9.40	EYAANIARA	87.00	1.20	1.20	YAANIARAI	29.90	0.39	0.39	-	-	-	-	-	-	-	-
HLA-DRB5*01:01	1	115	129	15	Consensus (smm/nn/sturniolo)	LIVSQRPLFKGCLEC	1.2	1.20	-	-	-	-	IVSQRPLFK	29.00	1.20	1.20	IVSQRPLFK	7.80	0.67	0.67	-	-	-	-	IVSQRPLFK	4.10	3.30	3.30
HLA-DRB5*01:01	1	110	124	15	Consensus (smm/nn/sturniolo)	NSDGPLIVSQRPLFK	1.2	1.20	-	-	-	-	NSDGPLIVS	10.00	0.17	0.17	IVSQRPLFK	10.20	1.20	1.20	-	-	-	-	IVSQRPLFK	4.10	3.30	3.30
HLA-DRB5*01:01	1	113	129	17	Consensus (smm/nn/sturniolo)	GPLIVSQRPLFKGCLEC	0.71	1.21	-	-	-	-	IVSQRPLFK	28.00	0.28	0.48	IVSQRPLFK	7.40	0.71	1.21	-	-	-	-	IVSQRPLFK	4.10	4.30	7.32
HLA-DRB1*09:01	1	15	30	16	Consensus (comb.lib./smm/nn)	GSLSWSWSVVPLVATF	1.1	1.27	WSVVPLVAT	0.01	0.01	0.01	WSWSVVPLV	164.00	1.10	1.27	WSWSVVPLV	22.00	1.40	1.62	-	-	-	-	-	-	-	-
HLA-DQA1*01:02/DQB1*06:02	1	44	58	15	Consensus (comb.lib./smm/nn)	QPVEYAANIARAIKM	1.3	1.30	VEYAANIAR	0.48	9.40	9.40	EYAANIARA	89.00	1.30	1.30	YAANIARAI	29.10	0.39	0.39	-	-	-	-	-	-	-	-
HLA-DQA1*01:02/DQB1*06:02	1	43	57	15	Consensus (comb.lib./smm/nn)	VQPVEYAANIARAIK	1.3	1.30	VEYAANIAR	0.48	9.40	9.40	EYAANIARA	91.00	1.30	1.30	EYAANIARA	42.80	0.72	0.72	-	-	-	-	-	-	-	-
HLA-DRB1*03:01	1	110	124	15	Consensus (smm/nn/sturniolo)	NSDGPLIVSQRPLFK	1.3	1.30	-	-	-	-	LIVSQRPLF	56.00	0.42	0.42	LIVSQRPLF	36.40	1.30	1.30	-	-	-	-	LIVSQRPLF	4.90	2.30	2.30
HLA-DRB3*02:02	1	92	106	15	NetMHCIIpan	SQRLRVNSNCPTWGW	1.3	1.30	-	-	-	-	-	-	-	-	-	-	-	-	LRVNSNCPT	73.44	1.30	1.30	-	-	-	-
HLA-DPA1*02:01/DPB1*14:01	1	45	61	17	NetMHCIIpan	PVEYAANIARAIKMASD	0.79	1.35	-	-	-	-	-	-	-	-	-	-	-	-	YAANIARAI	270.51	0.79	1.35	-	-	-	-
HLA-DRB1*09:01	1	16	31	16	Consensus (comb.lib./smm/nn)	SLSWSWSVVPLVATFC	1.2	1.39	WSVVPLVAT	0.01	0.01	0.01	WSWSVVPLV	169.00	1.20	1.39	WSWSVVPLV	30.40	2.50	2.89	-	-	-	-	-	-	-	-
HLA-DRB3*02:02	1	92	107	16	NetMHCIIpan	SQRLRVNSNCPTWGWL	1.2	1.39	-	-	-	-	-	-	-	-	-	-	-	-	LRVNSNCPT	75.04	1.20	1.39	-	-	-	-
HLA-DRB5*01:01	1	115	130	16	Consensus (smm/nn/sturniolo)	LIVSQRPLFKGCLECE	1.2	1.39	-	-	-	-	IVSQRPLFK	29.00	0.27	0.31	IVSQRPLFK	9.90	1.20	1.39	-	-	-	-	IVSQRPLFK	4.10	3.80	4.39
HLA-DPA1*02:01/DPB1*14:01	1	46	59	14	NetMHCIIpan	VEYAANIARAIKMA	1.3	1.40	-	-	-	-	-	-	-	-	-	-	-	-	YAANIARAI	868.72	1.30	1.40	-	-	-	-
HLA-DRB1*03:01	1	114	127	14	Consensus (smm/nn/sturniolo)	PLIVSQRPLFKGCL	1.3	1.40	-	-	-	-	LIVSQRPLF	143.00	1.30	1.40	IVSQRPLFK	29.20	1.20	1.29	-	-	-	-	LIVSQRPLF	4.90	2.00	2.15
HLA-DRB1*09:01	1	16	28	13	Consensus (comb.lib./smm/nn)	SLSWSWSVVPLVA	0.9	1.40	SWSWSVVPL	2930.34	36.00	56.14	WSWSVVPLV	68.00	0.53	0.83	WSWSVVPLV	24.90	0.90	1.40	-	-	-	-	-	-	-	-
HLA-DRB3*01:01	1	104	118	15	Consensus (comb.lib./smm/nn)	WGWLKWNSDGPLIVS	1.4	1.40	KWNSDGPLI	0.02	4.50	4.50	WNSDGPLIV	108.00	0.98	0.98	WNSDGPLIV	31.40	1.40	1.40	-	-	-	-	-	-	-	-
HLA-DRB3*01:01	1	106	119	14	Consensus (comb.lib./smm/nn)	WLKWNSDGPLIVSQ	1.3	1.40	KWNSDGPLI	0.02	3.80	4.09	WNSDGPLIV	111.00	0.82	0.88	WNSDGPLIV	25.40	1.30	1.40	-	-	-	-	-	-	-	-
HLA-DRB3*02:02	1	93	107	15	NetMHCIIpan	QRLRVNSNCPTWGWL	1.4	1.40	-	-	-	-	-	-	-	-	-	-	-	-	LRVNSNCPT	78.58	1.40	1.40	-	-	-	-
HLA-DRB3*01:01	1	105	117	13	Consensus (comb.lib./smm/nn)	GWLKWNSDGPLIV	0.91	1.42	KWNSDGPLI	0.02	3.00	4.68	LKWNSDGPL	107.00	0.58	0.90	WNSDGPLIV	22.90	0.91	1.42	-	-	-	-	-	-	-	-
HLA-DPA1*02:01/DPB1*14:01	1	46	62	17	NetMHCIIpan	VEYAANIARAIKMASDI	0.85	1.45	-	-	-	-	-	-	-	-	-	-	-	-	ANIARAIKM	275.69	0.85	1.45	-	-	-	-
HLA-DRB1*03:01	1	114	126	13	Consensus (smm/nn/sturniolo)	PLIVSQRPLFKGC	0.94	1.47	-	-	-	-	LIVSQRPLF	145.00	0.94	1.47	IVSQRPLFK	24.70	0.67	1.04	-	-	-	-	LIVSQRPLF	4.90	1.60	2.49
HLA-DRB1*09:01	1	16	27	12	Consensus (comb.lib./smm/nn)	SLSWSWSVVPLV	0.5	1.48	SWSWSVVPL	2930.34	30.00	88.96	LSWSWSVVP	70.00	0.37	1.10	WSWSVVPLV	26.30	0.50	1.48	-	-	-	-	-	-	-	-
HLA-DPA1*02:01/DPB1*14:01	1	47	62	16	NetMHCIIpan	EYAANIARAIKMASDI	1.3	1.50	-	-	-	-	-	-	-	-	-	-	-	-	ANIARAIKM	380.04	1.30	1.50	-	-	-	-
HLA-DPA1*02:01/DPB1*14:01	1	48	63	16	NetMHCIIpan	YAANIARAIKMASDIL	1.3	1.50	-	-	-	-	-	-	-	-	-	-	-	-	IARAIKMAS	385.44	1.30	1.50	-	-	-	-
HLA-DQA1*01:02/DQB1*06:02	1	47	62	16	Consensus (comb.lib./smm/nn)	EYAANIARAIKMASDI	1.3	1.50	IARAIKMAS	0.05	4.60	5.31	EYAANIARA	205.00	1.30	1.50	ARAIKMASD	18.00	0.26	0.30	-	-	-	-	-	-	-	-
HLA-DQA1*01:02/DQB1*06:02	1	46	61	16	Consensus (comb.lib./smm/nn)	VEYAANIARAIKMASD	1.3	1.50	IARAIKMAS	0.05	4.60	5.31	EYAANIARA	202.00	1.30	1.50	YAANIARAI	15.60	0.17	0.20	-	-	-	-	-	-	-	-
HLA-DRB1*09:01	1	17	32	16	Consensus (comb.lib./smm/nn)	LSWSWSVVPLVATFCL	1.3	1.50	WSVVPLVAT	0.01	0.01	0.01	WSWSVVPLV	172.00	1.30	1.50	WSWSVVPLV	44.50	4.10	4.73	-	-	-	-	-	-	-	-
HLA-DRB1*09:01	1	12	27	16	Consensus (comb.lib./smm/nn)	RYPGSLSWSWSVVPLV	1.3	1.50	SWSWSVVPL	2930.34	52.00	60.02	LSWSWSVVP	173.00	1.30	1.50	WSWSVVPLV	15.20	0.72	0.83	-	-	-	-	-	-	-	-
HLA-DRB1*09:01	1	13	28	16	Consensus (comb.lib./smm/nn)	YPGSLSWSWSVVPLVA	1.3	1.50	SWSWSVVPL	2930.34	52.00	60.02	WSWSVVPLV	171.00	1.30	1.50	WSWSVVPLV	16.00	0.79	0.91	-	-	-	-	-	-	-	-
HLA-DRB3*02:02	1	91	105	15	NetMHCIIpan	WSQRLRVNSNCPTWG	1.5	1.50	-	-	-	-	-	-	-	-	-	-	-	-	LRVNSNCPT	85.80	1.50	1.50	-	-	-	-
HLA-DRB3*02:02	1	91	106	16	NetMHCIIpan	WSQRLRVNSNCPTWGW	1.3	1.50	-	-	-	-	-	-	-	-	-	-	-	-	LRVNSNCPT	77.51	1.30	1.50	-	-	-	-
HLA-DPA1*02:01/DPB1*14:01	1	47	60	14	NetMHCIIpan	EYAANIARAIKMAS	1.4	1.51	-	-	-	-	-	-	-	-	-	-	-	-	ANIARAIKM	875.30	1.40	1.51	-	-	-	-
HLA-DRB1*09:01	1	45	58	14	Consensus (comb.lib./smm/nn)	PVEYAANIARAIKM	1.4	1.51	EYAANIARA	0.01	0.01	0.01	YAANIARAI	103.00	1.80	1.94	ANIARAIKM	25.10	1.40	1.51	-	-	-	-	-	-	-	-
HLA-DRB3*01:01	1	104	117	14	Consensus (comb.lib./smm/nn)	WGWLKWNSDGPLIV	1.4	1.51	KWNSDGPLI	0.02	3.80	4.09	LKWNSDGPL	107.00	0.80	0.86	WNSDGPLIV	27.80	1.40	1.51	-	-	-	-	-	-	-	-
HLA-DRB1*09:01	1	13	29	17	Consensus (comb.lib./smm/nn)	YPGSLSWSWSVVPLVAT	0.92	1.57	WSVVPLVAT	0.01	0.01	0.02	WSWSVVPLV	169.00	1.40	2.38	WSWSVVPLV	16.80	0.92	1.57	-	-	-	-	-	-	-	-
HLA-DRB5*01:01	1	115	126	12	Consensus (smm/nn/sturniolo)	LIVSQRPLFKGC	0.53	1.57	-	-	-	-	IVSQRPLFK	31.00	0.53	1.57	IVSQRPLFK	7.70	0.16	0.47	-	-	-	-	IVSQRPLFK	4.10	1.90	5.63
HLA-DPA1*02:01/DPB1*14:01	1	47	61	15	NetMHCIIpan	EYAANIARAIKMASD	1.6	1.60	-	-	-	-	-	-	-	-	-	-	-	-	ANIARAIKM	583.65	1.60	1.60	-	-	-	-
HLA-DPA1*02:01/DPB1*14:01	1	48	62	15	NetMHCIIpan	YAANIARAIKMASDI	1.6	1.60	-	-	-	-	-	-	-	-	-	-	-	-	ANIARAIKM	585.53	1.60	1.60	-	-	-	-
HLA-DRB3*01:01	1	105	119	15	Consensus (comb.lib./smm/nn)	GWLKWNSDGPLIVSQ	1.6	1.60	KWNSDGPLI	0.02	4.50	4.50	WNSDGPLIV	109.00	0.99	0.99	WNSDGPLIV	33.90	1.60	1.60	-	-	-	-	-	-	-	-
HLA-DRB5*01:01	1	116	127	12	Consensus (smm/nn/sturniolo)	IVSQRPLFKGCL	0.54	1.60	-	-	-	-	IVSQRPLFK	30.00	0.53	1.57	IVSQRPLFK	14.70	0.54	1.60	-	-	-	-	IVSQRPLFK	4.10	1.90	5.63
HLA-DPA1*02:01/DPB1*14:01	1	43	59	17	NetMHCIIpan	VQPVEYAANIARAIKMA	0.95	1.62	-	-	-	-	-	-	-	-	-	-	-	-	YAANIARAI	291.98	0.95	1.62	-	-	-	-
HLA-DRB1*03:01	1	112	127	16	Consensus (smm/nn/sturniolo)	DGPLIVSQRPLFKGCL	1.4	1.62	-	-	-	-	LIVSQRPLF	174.00	0.71	0.82	LIVSQRPLF	45.30	1.40	1.62	-	-	-	-	LIVSQRPLF	4.90	2.60	3.00
HLA-DRB3*02:02	1	93	106	14	NetMHCIIpan	QRLRVNSNCPTWGW	1.5	1.62	-	-	-	-	-	-	-	-	-	-	-	-	LRVNSNCPT	112.70	1.50	1.62	-	-	-	-
HLA-DRB3*02:02	1	93	108	16	NetMHCIIpan	QRLRVNSNCPTWGWLK	1.4	1.62	-	-	-	-	-	-	-	-	-	-	-	-	LRVNSNCPT	86.59	1.40	1.62	-	-	-	-
HLA-DRB5*01:01	1	110	126	17	Consensus (smm/nn/sturniolo)	NSDGPLIVSQRPLFKGC	0.98	1.67	-	-	-	-	IVSQRPLFK	31.00	0.39	0.66	IVSQRPLFK	8.70	0.98	1.67	-	-	-	-	IVSQRPLFK	4.10	4.30	7.32
HLA-DRB3*02:02	1	90	104	15	NetMHCIIpan	DWSQRLRVNSNCPTW	1.7	1.70	-	-	-	-	-	-	-	-	-	-	-	-	LRVNSNCPT	92.53	1.70	1.70	-	-	-	-
HLA-DRB3*01:01	1	107	119	13	Consensus (comb.lib./smm/nn)	LKWNSDGPLIVSQ	1.1	1.72	KWNSDGPLI	0.02	3.00	4.68	WNSDGPLIV	107.00	0.58	0.90	WNSDGPLIV	26.60	1.10	1.72	-	-	-	-	-	-	-	-
HLA-DRB3*02:02	1	92	105	14	NetMHCIIpan	SQRLRVNSNCPTWG	1.6	1.72	-	-	-	-	-	-	-	-	-	-	-	-	LRVNSNCPT	118.85	1.60	1.72	-	-	-	-
HLA-DRB3*02:02	1	91	104	14	NetMHCIIpan	WSQRLRVNSNCPTW	1.6	1.72	-	-	-	-	-	-	-	-	-	-	-	-	LRVNSNCPT	120.40	1.60	1.72	-	-	-	-
HLA-DRB5*01:01	1	116	128	13	Consensus (smm/nn/sturniolo)	IVSQRPLFKGCLE	1.1	1.72	-	-	-	-	IVSQRPLFK	30.00	0.76	1.19	IVSQRPLFK	14.20	1.10	1.72	-	-	-	-	IVSQRPLFK	4.10	2.40	3.74
HLA-DQA1*01:02/DQB1*06:02	1	45	60	16	Consensus (comb.lib./smm/nn)	PVEYAANIARAIKMAS	1.5	1.73	IARAIKMAS	0.05	4.60	5.31	EYAANIARA	228.00	1.50	1.73	YAANIARAI	19.50	0.30	0.35	-	-	-	-	-	-	-	-
HLA-DRB1*09:01	1	45	59	15	Consensus (comb.lib./smm/nn)	PVEYAANIARAIKMA	1.8	1.80	EYAANIARA	0.01	0.01	0.01	YAANIARAI	101.00	2.20	2.20	ANIARAIKM	25.80	1.80	1.80	-	-	-	-	-	-	-	-
HLA-DRB1*09:01	1	44	58	15	Consensus (comb.lib./smm/nn)	QPVEYAANIARAIKM	1.8	1.80	EYAANIARA	0.01	0.01	0.01	YAANIARAI	103.00	2.30	2.30	ANIARAIKM	25.90	1.80	1.80	-	-	-	-	-	-	-	-
HLA-DRB3*01:01	1	107	118	12	Consensus (comb.lib./smm/nn)	LKWNSDGPLIVS	0.61	1.81	KWNSDGPLI	0.02	2.50	7.41	WNSDGPLIV	106.00	0.43	1.28	WNSDGPLIV	24.20	0.61	1.81	-	-	-	-	-	-	-	-
HLA-DRB1*09:01	1	46	59	14	Consensus (comb.lib./smm/nn)	VEYAANIARAIKMA	1.7	1.83	EYAANIARA	0.01	0.01	0.01	YAANIARAI	102.00	1.80	1.94	ANIARAIKM	29.00	1.70	1.83	-	-	-	-	-	-	-	-
HLA-DPA1*02:01/DPB1*14:01	1	43	58	16	NetMHCIIpan	VQPVEYAANIARAIKM	1.6	1.85	-	-	-	-	-	-	-	-	-	-	-	-	YAANIARAI	421.98	1.60	1.85	-	-	-	-
HLA-DRB1*03:01	1	111	126	16	Consensus (smm/nn/sturniolo)	SDGPLIVSQRPLFKGC	1.6	1.85	-	-	-	-	LIVSQRPLF	175.00	0.73	0.84	LIVSQRPLF	48.80	1.60	1.85	-	-	-	-	LIVSQRPLF	4.90	2.60	3.00
HLA-DRB3*02:02	1	90	105	16	NetMHCIIpan	DWSQRLRVNSNCPTWG	1.6	1.85	-	-	-	-	-	-	-	-	-	-	-	-	LRVNSNCPT	95.47	1.60	1.85	-	-	-	-
HLA-DRB3*02:02	1	89	104	16	NetMHCIIpan	IDWSQRLRVNSNCPTW	1.6	1.85	-	-	-	-	-	-	-	-	-	-	-	-	LRVNSNCPT	101.59	1.60	1.85	-	-	-	-
HLA-DPA1*02:01/DPB1*14:01	1	48	60	13	NetMHCIIpan	YAANIARAIKMAS	1.2	1.87	-	-	-	-	-	-	-	-	-	-	-	-	ANIARAIKM	1471.38	1.20	1.87	-	-	-	-
HLA-DPA1*02:01/DPB1*14:01	1	47	63	17	NetMHCIIpan	EYAANIARAIKMASDIL	1.1	1.87	-	-	-	-	-	-	-	-	-	-	-	-	ANIARAIKM	303.60	1.10	1.87	-	-	-	-
HLA-DQA1*01:02/DQB1*06:02	1	44	56	13	Consensus (comb.lib./smm/nn)	QPVEYAANIARAI	1.2	1.87	VEYAANIAR	0.48	7.00	10.92	EYAANIARA	92.00	0.75	1.17	EYAANIARA	188.00	1.20	1.87	-	-	-	-	-	-	-	-
HLA-DRB1*09:01	1	46	58	13	Consensus (comb.lib./smm/nn)	VEYAANIARAIKM	1.2	1.87	EYAANIARA	0.01	0.01	0.02	YAANIARAI	104.00	1.40	2.18	ANIARAIKM	29.30	1.20	1.87	-	-	-	-	-	-	-	-
HLA-DRB1*09:01	1	14	30	17	Consensus (comb.lib./smm/nn)	PGSLSWSWSVVPLVATF	1.1	1.87	WSVVPLVAT	0.01	0.01	0.02	WSWSVVPLV	164.00	1.30	2.21	WSWSVVPLV	17.80	1.10	1.87	-	-	-	-	-	-	-	-
HLA-DRB3*02:02	1	92	104	13	NetMHCIIpan	SQRLRVNSNCPTW	1.2	1.87	-	-	-	-	-	-	-	-	-	-	-	-	LRVNSNCPT	180.57	1.20	1.87	-	-	-	-
HLA-DPA1*02:01/DPB1*14:01	1	44	58	15	NetMHCIIpan	QPVEYAANIARAIKM	1.9	1.90	-	-	-	-	-	-	-	-	-	-	-	-	YAANIARAI	628.52	1.90	1.90	-	-	-	-
HLA-DPA1*03:01/DPB1*04:02	1	24	38	15	Consensus (comb.lib./smm/nn)	VPLVATFCLATRVSA	1.9	1.90	FCLATRVSA	0.05	1.90	1.90	LVATFCLAT	351.00	8.80	8.80	LVATFCLAT	50.60	1.80	1.80	-	-	-	-	-	-	-	-
HLA-DRB3*01:01	1	103	117	15	Consensus (comb.lib./smm/nn)	TWGWLKWNSDGPLIV	1.9	1.90	KWNSDGPLI	0.02	4.50	4.50	LKWNSDGPL	107.00	0.96	0.96	WNSDGPLIV	42.70	1.90	1.90	-	-	-	-	-	-	-	-
HLA-DRB3*01:01	1	106	120	15	Consensus (comb.lib./smm/nn)	WLKWNSDGPLIVSQR	1.9	1.90	KWNSDGPLI	0.02	4.50	4.50	WNSDGPLIV	112.00	1.10	1.10	WNSDGPLIV	40.70	1.90	1.90	-	-	-	-	-	-	-	-
HLA-DRB5*01:01	1	116	129	14	Consensus (smm/nn/sturniolo)	IVSQRPLFKGCLEC	1.8	1.94	-	-	-	-	IVSQRPLFK	30.00	1.10	1.18	IVSQRPLFK	15.30	1.80	1.94	-	-	-	-	IVSQRPLFK	4.10	2.80	3.02
HLA-DRB1*03:01	1	113	128	16	Consensus (smm/nn/sturniolo)	GPLIVSQRPLFKGCLE	1.7	1.96	-	-	-	-	LIVSQRPLF	173.00	0.71	0.82	IVSQRPLFK	50.60	1.70	1.96	-	-	-	-	LIVSQRPLF	4.90	2.60	3.00
HLA-DRB5*01:01	1	109	124	16	Consensus (smm/nn/sturniolo)	WNSDGPLIVSQRPLFK	1.7	1.96	-	-	-	-	WNSDGPLIV	29.00	0.27	0.31	IVSQRPLFK	12.60	1.70	1.96	-	-	-	-	IVSQRPLFK	4.10	3.80	4.39
HLA-DRB3*02:02	1	39	56	18	NetMHCIIpan	TVGVVQPVEYAANIARAI	0.67	1.98	-	-	-	-	-	-	-	-	-	-	-	-	YAANIARAI	61.13	0.67	1.98	-	-	-	-
HLA-DQA1*01:02/DQB1*06:02	1	45	56	12	Consensus (comb.lib./smm/nn)	PVEYAANIARAI	0.67	1.99	VEYAANIAR	0.48	5.80	17.20	EYAANIARA	93.00	0.46	1.36	EYAANIARA	272.90	0.67	1.99	-	-	-	-	-	-	-	-
HLA-DRB1*03:01	1	114	128	15	Consensus (smm/nn/sturniolo)	PLIVSQRPLFKGCLE	2	2.00	-	-	-	-	LIVSQRPLF	143.00	1.70	1.70	IVSQRPLFK	48.70	2.00	2.00	-	-	-	-	LIVSQRPLF	4.90	2.30	2.30
HLA-DRB1*03:01	1	114	125	12	Consensus (smm/nn/sturniolo)	PLIVSQRPLFKG	0.68	2.02	-	-	-	-	LIVSQRPLF	144.00	0.68	2.02	IVSQRPLFK	25.90	0.31	0.92	-	-	-	-	LIVSQRPLF	4.90	1.40	4.15
HLA-DRB3*01:01	1	106	117	12	Consensus (comb.lib./smm/nn)	WLKWNSDGPLIV	0.68	2.02	KWNSDGPLI	0.02	2.50	7.41	WLKWNSDGP	109.00	0.45	1.33	WNSDGPLIV	25.20	0.68	2.02	-	-	-	-	-	-	-	-
HLA-DRB3*02:02	1	93	105	13	NetMHCIIpan	QRLRVNSNCPTWG	1.3	2.03	-	-	-	-	-	-	-	-	-	-	-	-	LRVNSNCPT	194.38	1.30	2.03	-	-	-	-
HLA-DRB5*01:01	1	109	125	17	Consensus (smm/nn/sturniolo)	WNSDGPLIVSQRPLFKG	1.2	2.04	-	-	-	-	IVSQRPLFK	30.00	0.33	0.56	IVSQRPLFK	9.40	1.20	2.04	-	-	-	-	IVSQRPLFK	4.10	4.30	7.32
HLA-DQA1*01:02/DQB1*06:02	1	43	56	14	Consensus (comb.lib./smm/nn)	VQPVEYAANIARAI	1.9	2.05	VEYAANIAR	0.48	8.30	8.94	EYAANIARA	93.00	1.10	1.18	EYAANIARA	135.40	1.90	2.05	-	-	-	-	-	-	-	-
HLA-DRB1*09:01	1	44	57	14	Consensus (comb.lib./smm/nn)	QPVEYAANIARAIK	1.9	2.05	EYAANIARA	0.01	0.01	0.01	YAANIARAI	105.00	1.90	2.05	YAANIARAI	133.00	11.00	11.84	-	-	-	-	-	-	-	-
HLA-DRB1*09:01	1	43	56	14	Consensus (comb.lib./smm/nn)	VQPVEYAANIARAI	1.9	2.05	EYAANIARA	0.01	0.01	0.01	EYAANIARA	105.00	1.90	2.05	YAANIARAI	197.00	16.00	17.23	-	-	-	-	-	-	-	-
HLA-DRB3*01:01	1	107	120	14	Consensus (comb.lib./smm/nn)	LKWNSDGPLIVSQR	1.9	2.05	KWNSDGPLI	0.02	3.80	4.09	WNSDGPLIV	108.00	0.80	0.86	WNSDGPLIV	34.10	1.90	2.05	-	-	-	-	-	-	-	-
HLA-DRB1*09:01	1	18	33	16	Consensus (comb.lib./smm/nn)	SWSWSVVPLVATFCLA	1.8	2.08	WSVVPLVAT	0.01	0.01	0.01	WSWSVVPLV	206.00	1.80	2.08	WSWSVVPLV	55.80	5.70	6.58	-	-	-	-	-	-	-	-
HLA-DRB3*01:01	1	103	118	16	Consensus (comb.lib./smm/nn)	TWGWLKWNSDGPLIVS	1.8	2.08	KWNSDGPLI	0.02	5.10	5.89	WNSDGPLIV	318.00	1.40	1.62	WNSDGPLIV	51.10	1.80	2.08	-	-	-	-	-	-	-	-
HLA-DQA1*01:02/DQB1*06:02	1	47	61	15	Consensus (comb.lib./smm/nn)	EYAANIARAIKMASD	2.1	2.10	IARAIKMAS	0.05	3.90	3.90	EYAANIARA	121.00	2.10	2.10	IARAIKMAS	28.20	0.34	0.34	-	-	-	-	-	-	-	-
HLA-DRB1*09:01	1	46	60	15	Consensus (comb.lib./smm/nn)	VEYAANIARAIKMAS	2.1	2.10	EYAANIARA	0.01	0.01	0.01	YAANIARAI	102.00	2.20	2.20	ANIARAIKM	29.70	2.10	2.10	-	-	-	-	-	-	-	-
HLA-DRB3*02:02	1	94	108	15	NetMHCIIpan	RLRVNSNCPTWGWLK	2.1	2.10	-	-	-	-	-	-	-	-	-	-	-	-	LRVNSNCPT	117.30	2.10	2.10	-	-	-	-
HLA-DPA1*02:01/DPB1*14:01	1	48	61	14	NetMHCIIpan	YAANIARAIKMASD	2	2.15	-	-	-	-	-	-	-	-	-	-	-	-	ANIARAIKM	1095.91	2.00	2.15	-	-	-	-
HLA-DRB1*03:01	1	115	128	14	Consensus (smm/nn/sturniolo)	LIVSQRPLFKGCLE	2	2.15	-	-	-	-	LIVSQRPLF	171.00	1.80	1.94	IVSQRPLFK	124.10	5.20	5.60	-	-	-	-	LIVSQRPLF	4.90	2.00	2.15
HLA-DRB1*03:01	1	110	123	14	Consensus (smm/nn/sturniolo)	NSDGPLIVSQRPLF	2	2.15	-	-	-	-	NSDGPLIVS	62.00	0.41	0.44	LIVSQRPLF	112.80	4.80	5.17	-	-	-	-	LIVSQRPLF	4.90	2.00	2.15
HLA-DRB3*02:02	1	94	107	14	NetMHCIIpan	RLRVNSNCPTWGWL	2	2.15	-	-	-	-	-	-	-	-	-	-	-	-	LRVNSNCPT	156.55	2.00	2.15	-	-	-	-
HLA-DPA1*02:01/DPB1*14:01	1	46	63	18	NetMHCIIpan	VEYAANIARAIKMASDIL	0.73	2.16	-	-	-	-	-	-	-	-	-	-	-	-	ANIARAIKM	235.09	0.73	2.16	-	-	-	-
HLA-DPA1*02:01/DPB1*14:01	1	43	60	18	NetMHCIIpan	VQPVEYAANIARAIKMAS	0.73	2.16	-	-	-	-	-	-	-	-	-	-	-	-	YAANIARAI	235.02	0.73	2.16	-	-	-	-
HLA-DRB1*09:01	1	45	57	13	Consensus (comb.lib./smm/nn)	PVEYAANIARAIK	1.4	2.18	EYAANIARA	0.01	0.01	0.02	YAANIARAI	105.00	1.40	2.18	YAANIARAI	152.10	9.10	14.19	-	-	-	-	-	-	-	-
HLA-DRB1*09:01	1	44	56	13	Consensus (comb.lib./smm/nn)	QPVEYAANIARAI	1.4	2.18	EYAANIARA	0.01	0.01	0.02	EYAANIARA	105.00	1.40	2.18	YAANIARAI	213.40	13.00	20.27	-	-	-	-	-	-	-	-
HLA-DPA1*02:01/DPB1*14:01	1	45	62	18	NetMHCIIpan	PVEYAANIARAIKMASDI	0.74	2.19	-	-	-	-	-	-	-	-	-	-	-	-	YAANIARAI	236.27	0.74	2.19	-	-	-	-
HLA-DQA1*01:02/DQB1*06:02	1	44	59	16	Consensus (comb.lib./smm/nn)	QPVEYAANIARAIKMA	1.9	2.19	VEYAANIAR	0.48	11.00	12.70	EYAANIARA	255.00	1.90	2.19	YAANIARAI	20.10	0.32	0.37	-	-	-	-	-	-	-	-
HLA-DRB1*03:01	1	110	125	16	Consensus (smm/nn/sturniolo)	NSDGPLIVSQRPLFKG	1.9	2.19	-	-	-	-	LIVSQRPLF	175.00	0.73	0.84	LIVSQRPLF	56.60	1.90	2.19	-	-	-	-	LIVSQRPLF	4.90	2.60	3.00
HLA-DRB1*09:01	1	19	34	16	Consensus (comb.lib./smm/nn)	WSWSVVPLVATFCLAT	1.9	2.19	WSVVPLVAT	0.01	0.01	0.01	WSWSVVPLV	209.00	1.90	2.19	WSWSVVPLV	99.10	11.00	12.70	-	-	-	-	-	-	-	-
HLA-DRB3*01:01	1	104	119	16	Consensus (comb.lib./smm/nn)	WGWLKWNSDGPLIVSQ	1.9	2.19	KWNSDGPLI	0.02	5.10	5.89	WNSDGPLIV	321.00	1.40	1.62	WNSDGPLIV	53.80	1.90	2.19	-	-	-	-	-	-	-	-
HLA-DPA1*02:01/DPB1*14:01	1	49	63	15	NetMHCIIpan	AANIARAIKMASDIL	2.2	2.20	-	-	-	-	-	-	-	-	-	-	-	-	IARAIKMAS	671.93	2.20	2.20	-	-	-	-
HLA-DRB1*09:01	1	15	31	17	Consensus (comb.lib./smm/nn)	GSLSWSWSVVPLVATFC	1.3	2.21	WSVVPLVAT	0.01	0.01	0.02	WSWSVVPLV	164.00	1.30	2.21	WSWSVVPLV	23.00	1.70	2.90	-	-	-	-	-	-	-	-
HLA-DRB3*02:02	1	91	107	17	NetMHCIIpan	WSQRLRVNSNCPTWGWL	1.3	2.21	-	-	-	-	-	-	-	-	-	-	-	-	LRVNSNCPT	92.92	1.30	2.21	-	-	-	-
HLA-DRB5*01:01	1	114	130	17	Consensus (smm/nn/sturniolo)	PLIVSQRPLFKGCLECE	1.3	2.21	-	-	-	-	IVSQRPLFK	30.00	0.33	0.56	IVSQRPLFK	9.80	1.30	2.21	-	-	-	-	IVSQRPLFK	4.10	4.30	7.32
HLA-DPA1*02:01/DPB1*14:01	1	45	58	14	NetMHCIIpan	PVEYAANIARAIKM	2.1	2.26	-	-	-	-	-	-	-	-	-	-	-	-	YAANIARAI	1109.54	2.10	2.26	-	-	-	-
HLA-DRB1*09:01	1	47	60	14	Consensus (comb.lib./smm/nn)	EYAANIARAIKMAS	2.1	2.26	EYAANIARA	0.01	0.01	0.01	YAANIARAI	271.00	7.50	8.08	ANIARAIKM	33.30	2.10	2.26	-	-	-	-	-	-	-	-
HLA-DRB1*03:01	1	115	129	15	Consensus (smm/nn/sturniolo)	LIVSQRPLFKGCLEC	2.3	2.30	-	-	-	-	LIVSQRPLF	171.00	2.30	2.30	IVSQRPLFK	216.20	7.90	7.90	-	-	-	-	LIVSQRPLF	4.90	2.30	2.30
HLA-DRB1*03:01	1	109	123	15	Consensus (smm/nn/sturniolo)	WNSDGPLIVSQRPLF	2.3	2.30	-	-	-	-	WNSDGPLIV	61.00	0.53	0.53	LIVSQRPLF	138.10	5.60	5.60	-	-	-	-	LIVSQRPLF	4.90	2.30	2.30
HLA-DRB1*08:02	1	50	64	15	Consensus (smm/nn/sturniolo)	ANIARAIKMASDILG	2.3	2.30	-	-	-	-	IARAIKMAS	380.00	2.30	2.30	IKMASDILG	73.00	1.30	1.30	-	-	-	-	IARAIKMAS	1.40	15.00	15.00
HLA-DPA1*02:01/DPB1*14:01	1	49	64	16	NetMHCIIpan	AANIARAIKMASDILG	2	2.31	-	-	-	-	-	-	-	-	-	-	-	-	IARAIKMAS	469.32	2.00	2.31	-	-	-	-
HLA-DQA1*01:02/DQB1*06:02	1	43	58	16	Consensus (comb.lib./smm/nn)	VQPVEYAANIARAIKM	2	2.31	VEYAANIAR	0.48	11.00	12.70	EYAANIARA	264.00	2.00	2.31	YAANIARAI	21.10	0.37	0.43	-	-	-	-	-	-	-	-
HLA-DRB1*03:01	1	109	124	16	Consensus (smm/nn/sturniolo)	WNSDGPLIVSQRPLFK	2	2.31	-	-	-	-	LIVSQRPLF	162.00	0.63	0.73	LIVSQRPLF	61.80	2.00	2.31	-	-	-	-	LIVSQRPLF	4.90	2.60	3.00
HLA-DRB1*09:01	1	44	59	16	Consensus (comb.lib./smm/nn)	QPVEYAANIARAIKMA	2	2.31	EYAANIARA	0.01	0.01	0.01	YAANIARAI	298.00	3.50	4.04	ANIARAIKM	26.70	2.00	2.31	-	-	-	-	-	-	-	-
HLA-DRB3*01:01	1	105	120	16	Consensus (comb.lib./smm/nn)	GWLKWNSDGPLIVSQR	2	2.31	KWNSDGPLI	0.02	5.10	5.89	WNSDGPLIV	323.00	1.40	1.62	WNSDGPLIV	58.00	2.00	2.31	-	-	-	-	-	-	-	-
HLA-DRB3*01:01	1	45	58	14	Consensus (comb.lib./smm/nn)	PVEYAANIARAIKM	2.2	2.37	YAANIARAI	0.85	9.30	10.01	YAANIARAI	238.00	2.20	2.37	YAANIARAI	19.20	0.84	0.90	-	-	-	-	-	-	-	-
HLA-DRB3*01:01	1	44	57	14	Consensus (comb.lib./smm/nn)	QPVEYAANIARAIK	2.2	2.37	YAANIARAI	0.85	9.30	10.01	YAANIARAI	241.00	2.20	2.37	YAANIARAI	20.70	0.97	1.04	-	-	-	-	-	-	-	-
HLA-DRB3*01:01	1	46	59	14	Consensus (comb.lib./smm/nn)	VEYAANIARAIKMA	2.2	2.37	YAANIARAI	0.85	9.30	10.01	YAANIARAI	240.00	2.20	2.37	YAANIARAI	31.30	1.70	1.83	-	-	-	-	-	-	-	-
HLA-DRB3*01:01	1	43	56	14	Consensus (comb.lib./smm/nn)	VQPVEYAANIARAI	2.2	2.37	YAANIARAI	0.85	9.30	10.01	VQPVEYAAN	238.00	2.20	2.37	YAANIARAI	20.00	0.90	0.97	-	-	-	-	-	-	-	-
HLA-DRB3*02:02	1	48	61	14	NetMHCIIpan	YAANIARAIKMASD	2.2	2.37	-	-	-	-	-	-	-	-	-	-	-	-	YAANIARAI	176.12	2.20	2.37	-	-	-	-
HLA-DRB4*01:01	1	50	63	14	Consensus (comb.lib./smm/nn)	ANIARAIKMASDIL	2.2	2.37	AIKMASDIL	0.01	2.10	2.26	ANIARAIKM	592.00	16.00	17.23	IARAIKMAS	57.10	2.20	2.37	-	-	-	-	-	-	-	-
HLA-DQA1*01:02/DQB1*06:02	1	45	61	17	Consensus (comb.lib./smm/nn)	PVEYAANIARAIKMASD	1.4	2.38	IARAIKMAS	0.05	5.10	8.69	EYAANIARA	202.00	1.40	2.38	YAANIARAI	12.10	0.18	0.31	-	-	-	-	-	-	-	-
HLA-DQA1*01:02/DQB1*06:02	1	46	62	17	Consensus (comb.lib./smm/nn)	VEYAANIARAIKMASDI	1.4	2.38	IARAIKMAS	0.05	5.10	8.69	EYAANIARA	201.00	1.40	2.38	ARAIKMASD	12.00	0.18	0.31	-	-	-	-	-	-	-	-
HLA-DRB1*09:01	1	16	32	17	Consensus (comb.lib./smm/nn)	SLSWSWSVVPLVATFCL	1.4	2.38	WSVVPLVAT	0.01	0.01	0.02	WSWSVVPLV	169.00	1.40	2.38	WSWSVVPLV	33.00	3.00	5.11	-	-	-	-	-	-	-	-
HLA-DRB3*02:02	1	92	108	17	NetMHCIIpan	SQRLRVNSNCPTWGWLK	1.4	2.38	-	-	-	-	-	-	-	-	-	-	-	-	LRVNSNCPT	95.96	1.40	2.38	-	-	-	-
HLA-DRB1*09:01	1	43	57	15	Consensus (comb.lib./smm/nn)	VQPVEYAANIARAIK	2.4	2.40	EYAANIARA	0.01	0.01	0.01	YAANIARAI	105.00	2.40	2.40	YAANIARAI	128.50	13.00	13.00	-	-	-	-	-	-	-	-
HLA-DRB1*09:01	1	42	56	15	Consensus (comb.lib./smm/nn)	VVQPVEYAANIARAI	2.4	2.40	EYAANIARA	0.01	0.01	0.01	EYAANIARA	105.00	2.40	2.40	YAANIARAI	194.60	18.00	18.00	-	-	-	-	-	-	-	-
HLA-DRB3*01:01	1	107	121	15	Consensus (comb.lib./smm/nn)	LKWNSDGPLIVSQRP	2.4	2.40	KWNSDGPLI	0.02	4.50	4.50	WNSDGPLIV	108.00	0.98	0.98	WNSDGPLIV	55.60	2.40	2.40	-	-	-	-	-	-	-	-
HLA-DPA1*03:01/DPB1*04:02	1	24	39	16	Consensus (comb.lib./smm/nn)	VPLVATFCLATRVSAT	2.1	2.42	FCLATRVSA	0.05	2.10	2.42	LVATFCLAT	946.00	12.00	13.85	LVATFCLAT	36.30	1.80	2.08	-	-	-	-	-	-	-	-
HLA-DPA1*03:01/DPB1*04:02	1	23	38	16	Consensus (comb.lib./smm/nn)	VVPLVATFCLATRVSA	2.1	2.42	FCLATRVSA	0.05	2.10	2.42	LVATFCLAT	933.00	12.00	13.85	LVATFCLAT	38.90	2.00	2.31	-	-	-	-	-	-	-	-
HLA-DQA1*01:02/DQB1*06:02	1	42	57	16	Consensus (comb.lib./smm/nn)	VVQPVEYAANIARAIK	2.1	2.42	VEYAANIAR	0.48	11.00	12.70	EYAANIARA	269.00	2.10	2.42	EYAANIARA	31.10	0.93	1.07	-	-	-	-	-	-	-	-
HLA-DRB1*09:01	1	45	60	16	Consensus (comb.lib./smm/nn)	PVEYAANIARAIKMAS	2.1	2.42	EYAANIARA	0.01	0.01	0.01	YAANIARAI	298.00	3.50	4.04	ANIARAIKM	26.90	2.10	2.42	-	-	-	-	-	-	-	-
HLA-DPA1*02:01/DPB1*14:01	1	44	61	18	NetMHCIIpan	QPVEYAANIARAIKMASD	0.82	2.43	-	-	-	-	-	-	-	-	-	-	-	-	YAANIARAI	248.17	0.82	2.43	-	-	-	-
HLA-DRB1*03:01	1	115	127	13	Consensus (smm/nn/sturniolo)	LIVSQRPLFKGCL	1.6	2.49	-	-	-	-	LIVSQRPLF	171.00	1.30	2.03	IVSQRPLFK	95.70	3.20	4.99	-	-	-	-	LIVSQRPLF	4.90	1.60	2.49
HLA-DRB1*03:01	1	111	123	13	Consensus (smm/nn/sturniolo)	SDGPLIVSQRPLF	1.6	2.49	-	-	-	-	SDGPLIVSQ	62.00	0.31	0.48	LIVSQRPLF	86.20	2.90	4.52	-	-	-	-	LIVSQRPLF	4.90	1.60	2.49
HLA-DRB1*09:01	1	47	59	13	Consensus (comb.lib./smm/nn)	EYAANIARAIKMA	1.6	2.49	EYAANIARA	0.01	0.01	0.02	YAANIARAI	300.00	6.60	10.29	ANIARAIKM	34.70	1.60	2.49	-	-	-	-	-	-	-	-
HLA-DRB3*01:01	1	45	57	13	Consensus (comb.lib./smm/nn)	PVEYAANIARAIK	1.6	2.49	YAANIARAI	0.85	7.70	12.01	YAANIARAI	241.00	1.60	2.49	YAANIARAI	18.30	0.65	1.01	-	-	-	-	-	-	-	-
HLA-DRB3*01:01	1	44	56	13	Consensus (comb.lib./smm/nn)	QPVEYAANIARAI	1.6	2.49	YAANIARAI	0.85	7.70	12.01	QPVEYAANI	238.00	1.60	2.49	YAANIARAI	16.90	0.57	0.89	-	-	-	-	-	-	-	-
HLA-DRB3*01:01	1	46	58	13	Consensus (comb.lib./smm/nn)	VEYAANIARAIKM	1.6	2.49	YAANIARAI	0.85	7.70	12.01	YAANIARAI	240.00	1.60	2.49	YAANIARAI	23.80	0.96	1.50	-	-	-	-	-	-	-	-
HLA-DRB3*02:02	1	48	60	13	NetMHCIIpan	YAANIARAIKMAS	1.6	2.49	-	-	-	-	-	-	-	-	-	-	-	-	YAANIARAI	224.39	1.60	2.49	-	-	-	-
HLA-DRB3*02:02	1	48	62	15	NetMHCIIpan	YAANIARAIKMASDI	2.5	2.50	-	-	-	-	-	-	-	-	-	-	-	-	YAANIARAI	144.60	2.50	2.50	-	-	-	-
HLA-DRB4*01:01	1	50	64	15	Consensus (comb.lib./smm/nn)	ANIARAIKMASDILG	2.5	2.50	AIKMASDIL	0.01	2.50	2.50	AIKMASDIL	419.00	13.00	13.00	AIKMASDIL	48.10	2.50	2.50	-	-	-	-	-	-	-	-
HLA-DRB1*09:01	1	43	58	16	Consensus (comb.lib./smm/nn)	VQPVEYAANIARAIKM	2.2	2.54	EYAANIARA	0.01	0.01	0.01	YAANIARAI	303.00	3.60	4.16	ANIARAIKM	28.10	2.20	2.54	-	-	-	-	-	-	-	-
HLA-DPA1*02:01/DPB1*14:01	1	48	64	17	NetMHCIIpan	YAANIARAIKMASDILG	1.5	2.55	-	-	-	-	-	-	-	-	-	-	-	-	IARAIKMAS	345.52	1.50	2.55	-	-	-	-
HLA-DQA1*01:02/DQB1*06:02	1	47	63	17	Consensus (comb.lib./smm/nn)	EYAANIARAIKMASDIL	1.5	2.55	IARAIKMAS	0.05	5.10	8.69	EYAANIARA	205.00	1.50	2.55	ARAIKMASD	15.10	0.32	0.55	-	-	-	-	-	-	-	-
HLA-DRB1*09:01	1	11	27	17	Consensus (comb.lib./smm/nn)	CRYPGSLSWSWSVVPLV	1.5	2.55	SWSWSVVPL	2930.34	56.00	95.38	LSWSWSVVP	173.00	1.50	2.55	WSWSVVPLV	15.40	0.81	1.38	-	-	-	-	-	-	-	-
HLA-DRB1*09:01	1	17	33	17	Consensus (comb.lib./smm/nn)	LSWSWSVVPLVATFCLA	1.5	2.55	WSVVPLVAT	0.01	0.01	0.02	WSWSVVPLV	172.00	1.50	2.55	WSWSVVPLV	47.40	5.10	8.69	-	-	-	-	-	-	-	-
HLA-DRB1*09:01	1	12	28	17	Consensus (comb.lib./smm/nn)	RYPGSLSWSWSVVPLVA	1.5	2.55	SWSWSVVPL	2930.34	56.00	95.38	WSWSVVPLV	170.00	1.50	2.55	WSWSVVPLV	15.40	0.81	1.38	-	-	-	-	-	-	-	-
HLA-DRB1*09:01	1	10	27	18	Consensus (comb.lib./smm/nn)	SCRYPGSLSWSWSVVPLV	0.86	2.55	SCRYPGSLS	0.01	0.01	0.03	LSWSWSVVP	173.00	1.70	5.03	WSWSVVPLV	15.00	0.86	2.55	-	-	-	-	-	-	-	-
HLA-DRB3*02:02	1	90	106	17	NetMHCIIpan	DWSQRLRVNSNCPTWGW	1.5	2.55	-	-	-	-	-	-	-	-	-	-	-	-	LRVNSNCPT	101.57	1.50	2.55	-	-	-	-
HLA-DQA1*01:02/DQB1*06:02	1	42	56	15	Consensus (comb.lib./smm/nn)	VVQPVEYAANIARAI	2.6	2.60	VEYAANIAR	0.48	9.40	9.40	EYAANIARA	93.00	1.40	1.40	EYAANIARA	91.60	2.60	2.60	-	-	-	-	-	-	-	-
HLA-DRB1*09:01	1	12	29	18	Consensus (comb.lib./smm/nn)	RYPGSLSWSWSVVPLVAT	0.88	2.60	WSVVPLVAT	0.01	0.01	0.03	WSWSVVPLV	169.00	1.60	4.74	WSWSVVPLV	15.60	0.88	2.60	-	-	-	-	-	-	-	-
HLA-DRB1*09:01	1	45	56	12	Consensus (comb.lib./smm/nn)	PVEYAANIARAI	0.89	2.64	EYAANIARA	0.01	0.01	0.03	EYAANIARA	105.00	0.89	2.64	YAANIARAI	252.30	9.10	26.98	-	-	-	-	-	-	-	-
HLA-DRB1*09:01	1	46	57	12	Consensus (comb.lib./smm/nn)	VEYAANIARAIK	0.89	2.64	EYAANIARA	0.01	0.01	0.03	YAANIARAI	105.00	0.89	2.64	YAANIARAI	239.90	8.80	26.09	-	-	-	-	-	-	-	-
HLA-DRB3*02:02	1	93	104	12	NetMHCIIpan	QRLRVNSNCPTW	0.89	2.64	-	-	-	-	-	-	-	-	-	-	-	-	LRVNSNCPT	273.82	0.89	2.64	-	-	-	-
HLA-DPA1*02:01/DPB1*14:01	1	47	59	13	NetMHCIIpan	EYAANIARAIKMA	1.7	2.65	-	-	-	-	-	-	-	-	-	-	-	-	ANIARAIKM	1675.00	1.70	2.65	-	-	-	-
HLA-DRB3*01:01	1	102	117	16	Consensus (comb.lib./smm/nn)	PTWGWLKWNSDGPLIV	2.3	2.65	KWNSDGPLI	0.02	5.10	5.89	LKWNSDGPL	316.00	1.40	1.62	WNSDGPLIV	70.70	2.30	2.65	-	-	-	-	-	-	-	-
HLA-DRB3*02:02	1	94	106	13	NetMHCIIpan	RLRVNSNCPTWGW	1.7	2.65	-	-	-	-	-	-	-	-	-	-	-	-	LRVNSNCPT	240.37	1.70	2.65	-	-	-	-
HLA-DRB3*02:02	1	94	109	16	NetMHCIIpan	RLRVNSNCPTWGWLKW	2.3	2.65	-	-	-	-	-	-	-	-	-	-	-	-	LRVNSNCPT	133.87	2.30	2.65	-	-	-	-
HLA-DRB5*01:01	1	111	128	18	Consensus (smm/nn/sturniolo)	SDGPLIVSQRPLFKGCLE	0.9	2.66	-	-	-	-	IVSQRPLFK	28.00	0.29	0.86	IVSQRPLFK	7.70	0.90	2.66	-	-	-	-	IVSQRPLFK	4.10	4.80	14.21
HLA-DQA1*01:02/DQB1*06:02	1	47	60	14	Consensus (comb.lib./smm/nn)	EYAANIARAIKMAS	2.5	2.69	IARAIKMAS	0.05	3.40	3.66	EYAANIARA	163.00	2.50	2.69	YAANIARAI	66.90	0.67	0.72	-	-	-	-	-	-	-	-
HLA-DRB1*11:01	1	50	63	14	Consensus (smm/nn/sturniolo)	ANIARAIKMASDIL	2.5	2.69	-	-	-	-	IARAIKMAS	63.00	2.50	2.69	IARAIKMAS	16.70	1.70	1.83	-	-	-	-	IARAIKMAS	3.00	3.50	3.77
HLA-DRB4*01:01	1	51	64	14	Consensus (comb.lib./smm/nn)	NIARAIKMASDILG	2.5	2.69	AIKMASDIL	0.01	2.10	2.26	AIKMASDIL	440.00	11.00	11.84	AIKMASDIL	60.90	2.50	2.69	-	-	-	-	-	-	-	-
HLA-DRB3*01:01	1	45	59	15	Consensus (comb.lib./smm/nn)	PVEYAANIARAIKMA	2.7	2.70	YAANIARAI	0.85	11.00	11.00	YAANIARAI	238.00	2.70	2.70	YAANIARAI	31.40	1.40	1.40	-	-	-	-	-	-	-	-
HLA-DRB3*01:01	1	44	58	15	Consensus (comb.lib./smm/nn)	QPVEYAANIARAIKM	2.7	2.70	YAANIARAI	0.85	11.00	11.00	YAANIARAI	238.00	2.70	2.70	YAANIARAI	27.10	1.10	1.10	-	-	-	-	-	-	-	-
HLA-DRB3*01:01	1	46	60	15	Consensus (comb.lib./smm/nn)	VEYAANIARAIKMAS	2.7	2.70	YAANIARAI	0.85	11.00	11.00	YAANIARAI	240.00	2.70	2.70	YAANIARAI	54.60	2.40	2.40	-	-	-	-	-	-	-	-
HLA-DRB3*01:01	1	43	57	15	Consensus (comb.lib./smm/nn)	VQPVEYAANIARAIK	2.7	2.70	YAANIARAI	0.85	11.00	11.00	YAANIARAI	241.00	2.70	2.70	YAANIARAI	30.90	1.40	1.40	-	-	-	-	-	-	-	-
HLA-DRB3*01:01	1	42	56	15	Consensus (comb.lib./smm/nn)	VVQPVEYAANIARAI	2.7	2.70	YAANIARAI	0.85	11.00	11.00	VVQPVEYAA	238.00	2.70	2.70	YAANIARAI	30.70	1.40	1.40	-	-	-	-	-	-	-	-
HLA-DRB5*01:01	1	112	129	18	Consensus (smm/nn/sturniolo)	DGPLIVSQRPLFKGCLEC	0.92	2.72	-	-	-	-	IVSQRPLFK	28.00	0.29	0.86	IVSQRPLFK	7.80	0.92	2.72	-	-	-	-	IVSQRPLFK	4.10	4.80	14.21
HLA-DRB5*01:01	1	110	127	18	Consensus (smm/nn/sturniolo)	NSDGPLIVSQRPLFKGCL	0.92	2.72	-	-	-	-	IVSQRPLFK	28.00	0.29	0.86	IVSQRPLFK	7.80	0.92	2.72	-	-	-	-	IVSQRPLFK	4.10	4.80	14.21
HLA-DRB3*01:01	1	106	121	16	Consensus (comb.lib./smm/nn)	WLKWNSDGPLIVSQRP	2.4	2.77	KWNSDGPLI	0.02	5.10	5.89	WNSDGPLIV	324.00	1.40	1.62	WNSDGPLIV	71.10	2.40	2.77	-	-	-	-	-	-	-	-
HLA-DPA1*02:01/DPB1*14:01	1	50	64	15	NetMHCIIpan	ANIARAIKMASDILG	2.8	2.80	-	-	-	-	-	-	-	-	-	-	-	-	IARAIKMAS	738.09	2.80	2.80	-	-	-	-
HLA-DQA1*01:02/DQB1*06:02	1	49	62	14	Consensus (comb.lib./smm/nn)	AANIARAIKMASDI	2.6	2.80	IARAIKMAS	0.05	3.40	3.66	ARAIKMASD	168.00	2.60	2.80	ARAIKMASD	64.20	0.63	0.68	-	-	-	-	-	-	-	-
HLA-DQA1*01:02/DQB1*06:02	1	48	61	14	Consensus (comb.lib./smm/nn)	YAANIARAIKMASD	2.6	2.80	IARAIKMAS	0.05	3.40	3.66	IARAIKMAS	167.00	2.60	2.80	IARAIKMAS	64.70	0.64	0.69	-	-	-	-	-	-	-	-
HLA-DRB1*11:01	1	49	62	14	Consensus (smm/nn/sturniolo)	AANIARAIKMASDI	2.6	2.80	-	-	-	-	IARAIKMAS	66.00	2.60	2.80	IARAIKMAS	17.00	1.80	1.94	-	-	-	-	IARAIKMAS	3.00	3.50	3.77
HLA-DRB1*11:01	1	48	61	14	Consensus (smm/nn/sturniolo)	YAANIARAIKMASD	2.6	2.80	-	-	-	-	IARAIKMAS	68.00	2.60	2.80	IARAIKMAS	18.10	1.80	1.94	-	-	-	-	IARAIKMAS	3.00	3.50	3.77
HLA-DRB4*01:01	1	49	63	15	Consensus (comb.lib./smm/nn)	AANIARAIKMASDIL	2.8	2.80	AIKMASDIL	0.01	2.50	2.50	ANIARAIKM	591.00	19.00	19.00	IARAIKMAS	54.20	2.80	2.80	-	-	-	-	-	-	-	-
HLA-DRB4*01:01	1	51	65	15	Consensus (comb.lib./smm/nn)	NIARAIKMASDILGG	2.8	2.80	AIKMASDIL	0.01	2.50	2.50	AIKMASDIL	441.00	14.00	14.00	AIKMASDIL	53.40	2.80	2.80	-	-	-	-	-	-	-	-
HLA-DPA1*02:01/DPB1*14:01	1	42	58	17	NetMHCIIpan	VVQPVEYAANIARAIKM	1.7	2.90	-	-	-	-	-	-	-	-	-	-	-	-	YAANIARAI	373.47	1.70	2.90	-	-	-	-
HLA-DQA1*01:02/DQB1*06:02	1	44	60	17	Consensus (comb.lib./smm/nn)	QPVEYAANIARAIKMAS	1.7	2.90	IARAIKMAS	0.05	5.10	8.69	EYAANIARA	226.00	1.70	2.90	YAANIARAI	15.00	0.32	0.55	-	-	-	-	-	-	-	-
HLA-DRB3*02:02	1	93	109	17	NetMHCIIpan	QRLRVNSNCPTWGWLKW	1.7	2.90	-	-	-	-	-	-	-	-	-	-	-	-	LRVNSNCPT	114.77	1.70	2.90	-	-	-	-
HLA-DRB5*01:01	1	116	130	15	Consensus (smm/nn/sturniolo)	IVSQRPLFKGCLECE	2.9	2.90	-	-	-	-	IVSQRPLFK	30.00	1.30	1.30	IVSQRPLFK	18.50	2.90	2.90	-	-	-	-	IVSQRPLFK	4.10	3.30	3.30
HLA-DRB5*01:01	1	113	130	18	Consensus (smm/nn/sturniolo)	GPLIVSQRPLFKGCLECE	0.99	2.93	-	-	-	-	IVSQRPLFK	28.00	0.29	0.86	IVSQRPLFK	8.00	0.99	2.93	-	-	-	-	IVSQRPLFK	4.10	4.80	14.21
HLA-DQA1*01:02/DQB1*06:02	1	49	61	13	Consensus (comb.lib./smm/nn)	AANIARAIKMASD	1.9	2.96	IARAIKMAS	0.05	2.90	4.52	IARAIKMAS	170.00	1.90	2.96	IARAIKMAS	137.20	0.74	1.15	-	-	-	-	-	-	-	-
HLA-DRB1*09:01	1	17	28	12	Consensus (comb.lib./smm/nn)	LSWSWSVVPLVA	1	2.97	SWSWSVVPL	2930.34	30.00	88.96	WSWSVVPLV	70.00	0.37	1.10	WSWSVVPLV	36.10	1.00	2.97	-	-	-	-	-	-	-	-
HLA-DRB3*02:02	1	48	59	12	NetMHCIIpan	YAANIARAIKMA	1	2.97	-	-	-	-	-	-	-	-	-	-	-	-	YAANIARAI	304.86	1.00	2.97	-	-	-	-
HLA-DRB1*03:01	1	108	123	16	Consensus (smm/nn/sturniolo)	KWNSDGPLIVSQRPLF	2.6	3.00	-	-	-	-	WNSDGPLIV	170.00	0.70	0.81	LIVSQRPLF	156.00	5.10	5.89	-	-	-	-	LIVSQRPLF	4.90	2.60	3.00
HLA-DRB1*03:01	1	115	130	16	Consensus (smm/nn/sturniolo)	LIVSQRPLFKGCLECE	2.6	3.00	-	-	-	-	LIVSQRPLF	171.00	0.71	0.82	IVSQRPLFK	430.10	12.00	13.85	-	-	-	-	LIVSQRPLF	4.90	2.60	3.00
HLA-DRB1*03:01	1	114	129	16	Consensus (smm/nn/sturniolo)	PLIVSQRPLFKGCLEC	2.6	3.00	-	-	-	-	LIVSQRPLF	174.00	0.71	0.82	IVSQRPLFK	95.50	3.30	3.81	-	-	-	-	LIVSQRPLF	4.90	2.60	3.00
HLA-DRB1*09:01	1	47	61	15	Consensus (comb.lib./smm/nn)	EYAANIARAIKMASD	3	3.00	EYAANIARA	0.01	0.01	0.01	YAANIARAI	271.00	9.40	9.40	ANIARAIKM	38.00	3.00	3.00	-	-	-	-	-	-	-	-
HLA-DRB1*11:01	1	49	63	15	Consensus (smm/nn/sturniolo)	AANIARAIKMASDIL	3	3.00	-	-	-	-	IARAIKMAS	62.00	3.00	3.00	IARAIKMAS	19.50	2.00	2.00	-	-	-	-	IARAIKMAS	3.00	4.00	4.00
HLA-DRB1*11:01	1	50	64	15	Consensus (smm/nn/sturniolo)	ANIARAIKMASDILG	3	3.00	-	-	-	-	IARAIKMAS	63.00	3.00	3.00	IARAIKMAS	19.90	2.00	2.00	-	-	-	-	IARAIKMAS	3.00	4.00	4.00
HLA-DRB1*11:01	1	46	60	15	Consensus (smm/nn/sturniolo)	VEYAANIARAIKMAS	3	3.00	-	-	-	-	YAANIARAI	61.00	2.90	2.90	IARAIKMAS	28.60	3.00	3.00	-	-	-	-	IARAIKMAS	3.00	4.00	4.00
HLA-DRB3*02:02	1	105	118	14	NetMHCIIpan	GWLKWNSDGPLIVS	2.8	3.02	-	-	-	-	-	-	-	-	-	-	-	-	LKWNSDGPL	212.80	2.80	3.02	-	-	-	-
HLA-DRB5*01:01	1	115	131	17	Consensus (smm/nn/sturniolo)	LIVSQRPLFKGCLECEN	1.8	3.07	-	-	-	-	IVSQRPLFK	29.00	0.29	0.49	IVSQRPLFK	11.90	1.80	3.07	-	-	-	-	IVSQRPLFK	4.10	4.30	7.32
HLA-DQA1*01:02/DQB1*06:02	1	46	60	15	Consensus (comb.lib./smm/nn)	VEYAANIARAIKMAS	3.1	3.10	IARAIKMAS	0.05	3.90	3.90	EYAANIARA	160.00	3.10	3.10	YAANIARAI	29.40	0.39	0.39	-	-	-	-	-	-	-	-
HLA-DRB1*11:01	1	48	62	15	Consensus (smm/nn/sturniolo)	YAANIARAIKMASDI	3.1	3.10	-	-	-	-	IARAIKMAS	65.00	3.10	3.10	IARAIKMAS	18.20	1.80	1.80	-	-	-	-	IARAIKMAS	3.00	4.00	4.00
HLA-DRB3*02:02	1	105	119	15	NetMHCIIpan	GWLKWNSDGPLIVSQ	3.1	3.10	-	-	-	-	-	-	-	-	-	-	-	-	LKWNSDGPL	177.63	3.10	3.10	-	-	-	-
HLA-DRB3*02:02	1	104	118	15	NetMHCIIpan	WGWLKWNSDGPLIVS	3.1	3.10	-	-	-	-	-	-	-	-	-	-	-	-	LKWNSDGPL	178.82	3.10	3.10	-	-	-	-
HLA-DPA1*02:01/DPB1*14:01	1	46	58	13	NetMHCIIpan	VEYAANIARAIKM	2	3.12	-	-	-	-	-	-	-	-	-	-	-	-	YAANIARAI	1782.92	2.00	3.12	-	-	-	-
HLA-DRB1*11:01	1	50	62	13	Consensus (smm/nn/sturniolo)	ANIARAIKMASDI	2	3.12	-	-	-	-	IARAIKMAS	67.00	2.00	3.12	IARAIKMAS	17.10	1.30	2.03	-	-	-	-	IARAIKMAS	3.00	3.00	4.68
HLA-DRB1*11:01	1	47	60	14	Consensus (smm/nn/sturniolo)	EYAANIARAIKMAS	2.9	3.12	-	-	-	-	YAANIARAI	67.00	2.60	2.80	IARAIKMAS	27.90	2.90	3.12	-	-	-	-	IARAIKMAS	3.00	3.50	3.77
HLA-DQA1*01:02/DQB1*06:02	1	49	63	15	Consensus (comb.lib./smm/nn)	AANIARAIKMASDIL	3.2	3.20	IARAIKMAS	0.05	3.90	3.90	ARAIKMASD	166.00	3.20	3.20	ARAIKMASD	46.10	0.83	0.83	-	-	-	-	-	-	-	-
HLA-DQA1*01:02/DQB1*06:02	1	48	62	15	Consensus (comb.lib./smm/nn)	YAANIARAIKMASDI	3.2	3.20	IARAIKMAS	0.05	3.90	3.90	ARAIKMASD	164.00	3.20	3.20	ARAIKMASD	34.40	0.50	0.50	-	-	-	-	-	-	-	-
HLA-DPA1*02:01/DPB1*14:01	1	50	65	16	NetMHCIIpan	ANIARAIKMASDILGG	2.8	3.23	-	-	-	-	-	-	-	-	-	-	-	-	IARAIKMAS	550.32	2.80	3.23	-	-	-	-
HLA-DQA1*01:01/DQB1*05:01	1	14	27	14	Consensus (comb.lib./smm/nn)	PGSLSWSWSVVPLV	3	3.23	SWSWSVVPL	1.08	4.70	5.06	SWSWSVVPL	1155.00	3.00	3.23	LSWSWSVVP	238.40	2.70	2.91	-	-	-	-	-	-	-	-
HLA-DRB1*09:01	1	46	61	16	Consensus (comb.lib./smm/nn)	VEYAANIARAIKMASD	2.8	3.23	EYAANIARA	0.01	0.01	0.01	YAANIARAI	298.00	3.50	4.04	ANIARAIKM	33.50	2.80	3.23	-	-	-	-	-	-	-	-
HLA-DRB1*13:02	1	105	118	14	Consensus (smm/nn/sturniolo)	GWLKWNSDGPLIVS	3	3.23	-	-	-	-	LKWNSDGPL	155.00	3.00	3.23	LKWNSDGPL	21.80	2.70	2.91	-	-	-	-	WNSDGPLIV	0.80	37.00	39.84
HLA-DRB3*02:02	1	105	120	16	NetMHCIIpan	GWLKWNSDGPLIVSQR	2.8	3.23	-	-	-	-	-	-	-	-	-	-	-	-	WNSDGPLIV	163.77	2.80	3.23	-	-	-	-
HLA-DRB3*02:02	1	48	63	16	NetMHCIIpan	YAANIARAIKMASDIL	2.8	3.23	-	-	-	-	-	-	-	-	-	-	-	-	YAANIARAI	165.54	2.80	3.23	-	-	-	-
HLA-DRB4*01:01	1	50	65	16	Consensus (comb.lib./smm/nn)	ANIARAIKMASDILGG	2.8	3.23	AIKMASDIL	0.01	2.80	3.23	AIKMASDIL	1006.00	15.00	17.31	AIKMASDIL	48.20	2.80	3.23	-	-	-	-	-	-	-	-
HLA-DRB3*02:02	1	89	105	17	NetMHCIIpan	IDWSQRLRVNSNCPTWG	1.9	3.24	-	-	-	-	-	-	-	-	-	-	-	-	LRVNSNCPT	125.37	1.90	3.24	-	-	-	-
HLA-DPA1*02:01/DPB1*14:01	1	42	59	18	NetMHCIIpan	VVQPVEYAANIARAIKMA	1.1	3.26	-	-	-	-	-	-	-	-	-	-	-	-	YAANIARAI	275.57	1.10	3.26	-	-	-	-
HLA-DRB1*09:01	1	47	58	12	Consensus (comb.lib./smm/nn)	EYAANIARAIKM	1.1	3.26	EYAANIARA	0.01	0.01	0.03	YAANIARAI	305.00	4.70	13.94	ANIARAIKM	37.10	1.10	3.26	-	-	-	-	-	-	-	-
HLA-DRB1*11:01	1	49	61	13	Consensus (smm/nn/sturniolo)	AANIARAIKMASD	2.1	3.27	-	-	-	-	IARAIKMAS	69.00	2.10	3.27	IARAIKMAS	20.60	1.70	2.65	-	-	-	-	IARAIKMAS	3.00	3.00	4.68
HLA-DPA1*02:01/DPB1*14:01	1	52	66	15	NetMHCIIpan	IARAIKMASDILGGA	3.3	3.30	-	-	-	-	-	-	-	-	-	-	-	-	IKMASDILG	802.24	3.30	3.30	-	-	-	-
HLA-DPA1*02:01/DPB1*14:01	1	51	65	15	NetMHCIIpan	NIARAIKMASDILGG	3.3	3.30	-	-	-	-	-	-	-	-	-	-	-	-	IKMASDILG	801.61	3.30	3.30	-	-	-	-
HLA-DRB1*03:01	1	85	99	15	Consensus (smm/nn/sturniolo)	GCCSIDWSQRLRVNS	3.3	3.30	-	-	-	-	IDWSQRLRV	118.00	1.40	1.40	IDWSQRLRV	73.40	3.30	3.30	-	-	-	-	IDWSQRLRV	0.90	61.00	61.00
HLA-DRB1*03:01	1	84	98	15	Consensus (smm/nn/sturniolo)	SGCCSIDWSQRLRVN	3.3	3.30	-	-	-	-	IDWSQRLRV	118.00	1.40	1.40	IDWSQRLRV	74.60	3.30	3.30	-	-	-	-	IDWSQRLRV	0.90	61.00	61.00
HLA-DRB1*11:01	1	47	61	15	Consensus (smm/nn/sturniolo)	EYAANIARAIKMASD	3.3	3.30	-	-	-	-	IARAIKMAS	68.00	3.30	3.30	IARAIKMAS	21.80	2.20	2.20	-	-	-	-	IARAIKMAS	3.00	4.00	4.00
HLA-DRB3*02:02	1	106	120	15	NetMHCIIpan	WLKWNSDGPLIVSQR	3.3	3.30	-	-	-	-	-	-	-	-	-	-	-	-	WNSDGPLIV	190.67	3.30	3.30	-	-	-	-
HLA-DPA1*02:01/DPB1*14:01	1	49	62	14	NetMHCIIpan	AANIARAIKMASDI	3.1	3.34	-	-	-	-	-	-	-	-	-	-	-	-	IARAIKMAS	1331.80	3.10	3.34	-	-	-	-
HLA-DRB1*13:02	1	104	117	14	Consensus (smm/nn/sturniolo)	WGWLKWNSDGPLIV	3.1	3.34	-	-	-	-	LKWNSDGPL	159.00	3.10	3.34	LKWNSDGPL	18.60	2.30	2.48	-	-	-	-	WNSDGPLIV	0.80	37.00	39.84
HLA-DRB4*01:01	1	52	65	14	Consensus (comb.lib./smm/nn)	IARAIKMASDILGG	3.1	3.34	AIKMASDIL	0.01	2.10	2.26	AIKMASDIL	466.00	12.00	12.92	AIKMASDIL	74.30	3.10	3.34	-	-	-	-	-	-	-	-
HLA-DPA1*02:01/DPB1*14:01	1	51	66	16	NetMHCIIpan	NIARAIKMASDILGGA	2.9	3.35	-	-	-	-	-	-	-	-	-	-	-	-	IKMASDILG	559.40	2.90	3.35	-	-	-	-
HLA-DQA1*01:01/DQB1*05:01	1	13	27	15	Consensus (comb.lib./smm/nn)	YPGSLSWSWSVVPLV	3.4	3.40	SWSWSVVPL	1.08	5.50	5.50	SWSWSVVPL	1035.00	3.10	3.10	LSWSWSVVP	178.60	3.40	3.40	-	-	-	-	-	-	-	-
HLA-DRB4*01:01	1	52	66	15	Consensus (comb.lib./smm/nn)	IARAIKMASDILGGA	3.4	3.40	AIKMASDIL	0.01	2.50	2.50	AIKMASDIL	462.00	15.00	15.00	AIKMASDIL	63.10	3.40	3.40	-	-	-	-	-	-	-	-
HLA-DRB1*09:01	1	18	34	17	Consensus (comb.lib./smm/nn)	SWSWSVVPLVATFCLAT	2	3.41	WSVVPLVAT	0.01	0.01	0.02	WSWSVVPLV	205.00	2.00	3.41	WSWSVVPLV	48.50	5.30	9.03	-	-	-	-	-	-	-	-
HLA-DRB3*02:02	1	88	104	17	NetMHCIIpan	SIDWSQRLRVNSNCPTW	2	3.41	-	-	-	-	-	-	-	-	-	-	-	-	LRVNSNCPT	132.42	2.00	3.41	-	-	-	-
HLA-DRB1*09:01	1	18	30	13	Consensus (comb.lib./smm/nn)	SWSWSVVPLVATF	2.2	3.43	WSVVPLVAT	0.01	0.01	0.02	WSWSVVPLV	197.00	3.80	5.93	WSWSVVPLV	45.40	2.20	3.43	-	-	-	-	-	-	-	-
HLA-DPA1*02:01/DPB1*14:01	1	51	64	14	NetMHCIIpan	NIARAIKMASDILG	3.2	3.45	-	-	-	-	-	-	-	-	-	-	-	-	IARAIKMAS	1365.52	3.20	3.45	-	-	-	-
HLA-DPA1*03:01/DPB1*04:02	1	25	38	14	Consensus (comb.lib./smm/nn)	PLVATFCLATRVSA	3.2	3.45	FCLATRVSA	0.05	1.60	1.72	VATFCLATR	663.00	14.00	15.08	LVATFCLAT	120.60	3.20	3.45	-	-	-	-	-	-	-	-
HLA-DQA1*04:01/DQB1*04:02	1	43	56	14	Consensus (comb.lib./smm/nn)	VQPVEYAANIARAI	3.2	3.45	VQPVEYAAN	193.34	23.00	24.77	EYAANIARA	556.00	1.60	1.72	EYAANIARA	358.00	3.20	3.45	-	-	-	-	-	-	-	-
HLA-DRB1*03:01	1	85	98	14	Consensus (smm/nn/sturniolo)	GCCSIDWSQRLRVN	3.2	3.45	-	-	-	-	IDWSQRLRV	118.00	1.10	1.18	IDWSQRLRV	70.00	3.20	3.45	-	-	-	-	IDWSQRLRV	0.90	56.00	60.30
HLA-DRB1*07:01	1	30	43	14	Consensus (comb.lib./smm/nn)	FCLATRVSATVGVV	3.2	3.45	FCLATRVSA	0.03	1.50	1.62	LATRVSATV	233.00	13.00	14.00	TRVSATVGV	24.80	3.20	3.45	-	-	-	-	-	-	-	-
HLA-DRB1*09:01	1	18	31	14	Consensus (comb.lib./smm/nn)	SWSWSVVPLVATFC	3.2	3.45	WSVVPLVAT	0.01	0.01	0.01	WSWSVVPLV	197.00	4.90	5.28	WSWSVVPLV	45.00	3.20	3.45	-	-	-	-	-	-	-	-
HLA-DRB3*01:01	1	108	121	14	Consensus (comb.lib./smm/nn)	KWNSDGPLIVSQRP	3.2	3.45	KWNSDGPLI	0.02	3.80	4.09	WNSDGPLIV	330.00	3.00	3.23	WNSDGPLIV	72.40	3.20	3.45	-	-	-	-	-	-	-	-
HLA-DRB3*02:02	1	106	119	14	NetMHCIIpan	WLKWNSDGPLIVSQ	3.2	3.45	-	-	-	-	-	-	-	-	-	-	-	-	LKWNSDGPL	248.12	3.20	3.45	-	-	-	-
HLA-DRB4*01:01	1	49	62	14	Consensus (comb.lib./smm/nn)	AANIARAIKMASDI	3.2	3.45	IARAIKMAS	0.04	3.20	3.45	ANIARAIKM	1329.00	33.00	35.53	IARAIKMAS	69.60	2.70	2.91	-	-	-	-	-	-	-	-
HLA-DRB1*03:01	1	84	99	16	Consensus (smm/nn/sturniolo)	SGCCSIDWSQRLRVNS	3	3.46	-	-	-	-	IDWSQRLRV	349.00	2.10	2.42	IDWSQRLRV	83.60	3.00	3.46	-	-	-	-	IDWSQRLRV	0.90	65.00	75.03
HLA-DPA1*03:01/DPB1*04:02	1	25	39	15	Consensus (comb.lib./smm/nn)	PLVATFCLATRVSAT	3.5	3.50	FCLATRVSA	0.05	1.90	1.90	VATFCLATR	660.00	16.00	16.00	LVATFCLAT	82.20	3.50	3.50	-	-	-	-	-	-	-	-
HLA-DPA1*02:01/DPB1*14:01	1	47	64	18	NetMHCIIpan	EYAANIARAIKMASDILG	1.2	3.55	-	-	-	-	-	-	-	-	-	-	-	-	ANIARAIKM	281.70	1.20	3.55	-	-	-	-
HLA-DRB1*09:01	1	13	30	18	Consensus (comb.lib./smm/nn)	YPGSLSWSWSVVPLVATF	1.2	3.55	WSVVPLVAT	0.01	0.01	0.03	WSWSVVPLV	164.00	1.50	4.44	WSWSVVPLV	17.30	1.20	3.55	-	-	-	-	-	-	-	-
HLA-DRB3*01:01	1	45	56	12	Consensus (comb.lib./smm/nn)	PVEYAANIARAI	1.2	3.56	YAANIARAI	0.85	6.20	18.38	PVEYAANIA	238.00	1.20	3.56	YAANIARAI	17.70	0.41	1.22	-	-	-	-	-	-	-	-
HLA-DRB3*01:01	1	46	57	12	Consensus (comb.lib./smm/nn)	VEYAANIARAIK	1.2	3.56	YAANIARAI	0.85	6.20	18.38	YAANIARAI	243.00	1.20	3.56	YAANIARAI	27.30	0.75	2.22	-	-	-	-	-	-	-	-
HLA-DQA1*01:02/DQB1*06:02	1	41	56	16	Consensus (comb.lib./smm/nn)	GVVQPVEYAANIARAI	3.1	3.58	VEYAANIAR	0.48	11.00	12.70	EYAANIARA	273.00	2.20	2.54	EYAANIARA	64.60	3.10	3.58	-	-	-	-	-	-	-	-
HLA-DQA1*01:02/DQB1*06:02	1	43	59	17	Consensus (comb.lib./smm/nn)	VQPVEYAANIARAIKMA	2.1	3.58	VEYAANIAR	0.48	12.00	20.44	EYAANIARA	255.00	2.10	3.58	YAANIARAI	16.20	0.35	0.60	-	-	-	-	-	-	-	-
HLA-DRB1*01:01	1	44	59	16	Consensus (comb.lib./smm/nn)	QPVEYAANIARAIKMA	3.1	3.58	YAANIARAI	0.01	0.01	0.01	YAANIARAI	95.00	8.70	10.04	YAANIARAI	16.40	3.10	3.58	-	-	-	-	-	-	-	-
HLA-DRB1*09:01	1	19	35	17	Consensus (comb.lib./smm/nn)	WSWSVVPLVATFCLATR	2.1	3.58	WSVVPLVAT	0.01	0.01	0.02	WSWSVVPLV	209.00	2.10	3.58	WSWSVVPLV	108.40	14.00	23.85	-	-	-	-	-	-	-	-
HLA-DRB3*02:02	1	104	119	16	NetMHCIIpan	WGWLKWNSDGPLIVSQ	3.1	3.58	-	-	-	-	-	-	-	-	-	-	-	-	LKWNSDGPL	178.17	3.10	3.58	-	-	-	-
HLA-DRB4*01:01	1	49	64	16	Consensus (comb.lib./smm/nn)	AANIARAIKMASDILG	3.1	3.58	AIKMASDIL	0.01	2.80	3.23	AIKMASDIL	1005.00	15.00	17.31	AIKMASDIL	51.40	3.10	3.58	-	-	-	-	-	-	-	-
HLA-DRB1*11:01	1	48	60	13	Consensus (smm/nn/sturniolo)	YAANIARAIKMAS	2.3	3.59	-	-	-	-	YAANIARAI	67.00	2.00	3.12	IARAIKMAS	28.30	2.30	3.59	-	-	-	-	IARAIKMAS	3.00	3.00	4.68
HLA-DRB3*01:01	1	108	120	13	Consensus (comb.lib./smm/nn)	KWNSDGPLIVSQR	2.3	3.59	KWNSDGPLI	0.02	3.00	4.68	WNSDGPLIV	330.00	2.30	3.59	WNSDGPLIV	54.30	2.20	3.43	-	-	-	-	-	-	-	-
HLA-DQA1*01:02/DQB1*06:02	1	51	65	15	Consensus (comb.lib./smm/nn)	NIARAIKMASDILGG	3.6	3.60	IARAIKMAS	0.05	3.90	3.90	ARAIKMASD	178.00	3.60	3.60	ARAIKMASD	63.80	1.40	1.40	-	-	-	-	-	-	-	-
HLA-DRB1*07:01	1	30	44	15	Consensus (comb.lib./smm/nn)	FCLATRVSATVGVVQ	3.6	3.60	FCLATRVSA	0.03	1.60	1.60	LATRVSATV	229.00	16.00	16.00	TRVSATVGV	30.30	3.60	3.60	-	-	-	-	-	-	-	-
HLA-DPA1*02:01/DPB1*14:01	1	50	63	14	NetMHCIIpan	ANIARAIKMASDIL	3.4	3.66	-	-	-	-	-	-	-	-	-	-	-	-	IARAIKMAS	1396.28	3.40	3.66	-	-	-	-
HLA-DQA1*01:02/DQB1*06:02	1	50	63	14	Consensus (comb.lib./smm/nn)	ANIARAIKMASDIL	3.4	3.66	IARAIKMAS	0.05	3.40	3.66	ARAIKMASD	207.00	3.50	3.77	ARAIKMASD	69.10	0.70	0.75	-	-	-	-	-	-	-	-
HLA-DQA1*01:02/DQB1*06:02	1	52	65	14	Consensus (comb.lib./smm/nn)	IARAIKMASDILGG	3.4	3.66	IARAIKMAS	0.05	3.40	3.66	ARAIKMASD	270.00	5.20	5.60	ARAIKMASD	181.40	2.90	3.12	-	-	-	-	-	-	-	-
HLA-DQA1*01:02/DQB1*06:02	1	51	64	14	Consensus (comb.lib./smm/nn)	NIARAIKMASDILG	3.4	3.66	IARAIKMAS	0.05	3.40	3.66	ARAIKMASD	269.00	5.20	5.60	ARAIKMASD	96.80	1.10	1.18	-	-	-	-	-	-	-	-
HLA-DRB3*02:02	1	104	117	14	NetMHCIIpan	WGWLKWNSDGPLIV	3.4	3.66	-	-	-	-	-	-	-	-	-	-	-	-	LKWNSDGPL	270.95	3.40	3.66	-	-	-	-
HLA-DRB1*03:01	1	85	100	16	Consensus (smm/nn/sturniolo)	GCCSIDWSQRLRVNSN	3.2	3.69	-	-	-	-	IDWSQRLRV	348.00	2.10	2.42	IDWSQRLRV	92.00	3.20	3.69	-	-	-	-	IDWSQRLRV	0.90	65.00	75.03
HLA-DRB1*01:01	1	45	60	16	Consensus (comb.lib./smm/nn)	PVEYAANIARAIKMAS	3.2	3.69	YAANIARAI	0.01	0.01	0.01	YAANIARAI	94.00	8.50	9.81	YAANIARAI	16.80	3.20	3.69	-	-	-	-	-	-	-	-
HLA-DRB3*01:01	1	107	122	16	Consensus (comb.lib./smm/nn)	LKWNSDGPLIVSQRPL	3.2	3.69	KWNSDGPLI	0.02	5.10	5.89	WNSDGPLIV	312.00	1.40	1.62	WNSDGPLIV	96.30	3.20	3.69	-	-	-	-	-	-	-	-
HLA-DRB4*01:01	1	51	66	16	Consensus (comb.lib./smm/nn)	NIARAIKMASDILGGA	3.2	3.69	AIKMASDIL	0.01	2.80	3.23	AIKMASDIL	1285.00	20.00	23.09	AIKMASDIL	51.80	3.20	3.69	-	-	-	-	-	-	-	-
HLA-DPA1*02:01/DPB1*14:01	1	43	57	15	NetMHCIIpan	VQPVEYAANIARAIK	3.7	3.70	-	-	-	-	-	-	-	-	-	-	-	-	VEYAANIAR	865.37	3.70	3.70	-	-	-	-
HLA-DQA1*01:01/DQB1*05:01	1	14	28	15	Consensus (comb.lib./smm/nn)	PGSLSWSWSVVPLVA	3.7	3.70	SWSWSVVPL	1.08	5.50	5.50	SWSWSVVPL	1135.00	3.70	3.70	SWSWSVVPL	190.40	3.60	3.60	-	-	-	-	-	-	-	-
HLA-DQA1*01:01/DQB1*05:01	1	15	27	13	Consensus (comb.lib./smm/nn)	GSLSWSWSVVPLV	2.4	3.74	SWSWSVVPL	1.08	3.90	6.08	SWSWSVVPL	1316.00	2.40	3.74	LSWSWSVVP	292.00	1.70	2.65	-	-	-	-	-	-	-	-
HLA-DQA1*04:01/DQB1*04:02	1	44	56	13	Consensus (comb.lib./smm/nn)	QPVEYAANIARAI	2.4	3.74	PVEYAANIA	2643.28	33.00	51.46	EYAANIARA	559.00	1.20	1.87	EYAANIARA	361.70	2.40	3.74	-	-	-	-	-	-	-	-
HLA-DRB1*13:02	1	105	117	13	Consensus (smm/nn/sturniolo)	GWLKWNSDGPLIV	2.4	3.74	-	-	-	-	LKWNSDGPL	156.00	2.40	3.74	LKWNSDGPL	21.40	1.90	2.96	-	-	-	-	WNSDGPLIV	0.80	32.00	49.90
HLA-DRB3*02:02	1	106	118	13	NetMHCIIpan	WLKWNSDGPLIVS	2.4	3.74	-	-	-	-	-	-	-	-	-	-	-	-	LKWNSDGPL	332.96	2.40	3.74	-	-	-	-
HLA-DRB4*01:01	1	51	63	13	Consensus (comb.lib./smm/nn)	NIARAIKMASDIL	2.4	3.74	AIKMASDIL	0.01	1.70	2.65	ARAIKMASD	667.00	14.00	21.83	IARAIKMAS	88.90	2.40	3.74	-	-	-	-	-	-	-	-
HLA-DRB1*03:01	1	112	128	17	Consensus (smm/nn/sturniolo)	DGPLIVSQRPLFKGCLE	2.2	3.75	-	-	-	-	LIVSQRPLF	174.00	0.79	1.35	LIVSQRPLF	71.30	2.20	3.75	-	-	-	-	LIVSQRPLF	4.90	3.00	5.11
HLA-DRB1*03:01	1	111	127	17	Consensus (smm/nn/sturniolo)	SDGPLIVSQRPLFKGCL	2.2	3.75	-	-	-	-	LIVSQRPLF	174.00	0.79	1.35	LIVSQRPLF	70.80	2.20	3.75	-	-	-	-	LIVSQRPLF	4.90	3.00	5.11
HLA-DRB1*09:01	1	44	60	17	Consensus (comb.lib./smm/nn)	QPVEYAANIARAIKMAS	2.2	3.75	EYAANIARA	0.01	0.01	0.02	YAANIARAI	298.00	3.90	6.64	ANIARAIKM	26.80	2.20	3.75	-	-	-	-	-	-	-	-
HLA-DQA1*01:01/DQB1*05:01	1	15	28	14	Consensus (comb.lib./smm/nn)	GSLSWSWSVVPLVA	3.5	3.77	SWSWSVVPL	1.08	4.70	5.06	SWSWSVVPL	1291.00	3.50	3.77	SWSWSVVPL	249.00	2.70	2.91	-	-	-	-	-	-	-	-
HLA-DQA1*05:01/DQB1*03:01	1	45	59	15	Consensus (comb.lib./smm/nn)	PVEYAANIARAIKMA	3.8	3.80	PVEYAANIA	1.30	12.00	12.00	YAANIARAI	42.00	3.80	3.80	EYAANIARA	63.10	3.80	3.80	-	-	-	-	-	-	-	-
HLA-DRB1*13:02	1	105	119	15	Consensus (smm/nn/sturniolo)	GWLKWNSDGPLIVSQ	3.8	3.80	-	-	-	-	LKWNSDGPL	155.00	3.80	3.80	LKWNSDGPL	25.20	3.50	3.50	-	-	-	-	WNSDGPLIV	0.80	42.00	42.00
HLA-DRB1*13:02	1	104	118	15	Consensus (smm/nn/sturniolo)	WGWLKWNSDGPLIVS	3.8	3.80	-	-	-	-	LKWNSDGPL	158.00	3.80	3.80	LKWNSDGPL	20.40	2.90	2.90	-	-	-	-	WNSDGPLIV	0.80	42.00	42.00
HLA-DRB1*09:01	1	14	31	18	Consensus (comb.lib./smm/nn)	PGSLSWSWSVVPLVATFC	1.3	3.85	WSVVPLVAT	0.01	0.01	0.03	WSWSVVPLV	164.00	1.50	4.44	WSWSVVPLV	18.00	1.30	3.85	-	-	-	-	-	-	-	-
HLA-DRB3*02:02	1	94	105	12	NetMHCIIpan	RLRVNSNCPTWG	1.3	3.85	-	-	-	-	-	-	-	-	-	-	-	-	LRVNSNCPT	387.79	1.30	3.85	-	-	-	-
HLA-DRB5*01:01	1	109	126	18	Consensus (smm/nn/sturniolo)	WNSDGPLIVSQRPLFKGC	1.3	3.85	-	-	-	-	IVSQRPLFK	31.00	0.39	1.15	IVSQRPLFK	9.40	1.30	3.85	-	-	-	-	IVSQRPLFK	4.10	4.80	14.21
HLA-DQA1*01:02/DQB1*06:02	1	46	59	14	Consensus (comb.lib./smm/nn)	VEYAANIARAIKMA	3.6	3.88	VEYAANIAR	0.48	8.30	8.94	EYAANIARA	208.00	3.60	3.88	YAANIARAI	48.40	0.31	0.33	-	-	-	-	-	-	-	-
HLA-DRB1*11:01	1	51	64	14	Consensus (smm/nn/sturniolo)	NIARAIKMASDILG	3.6	3.88	-	-	-	-	IARAIKMAS	191.00	7.90	8.51	IARAIKMAS	33.90	3.60	3.88	-	-	-	-	IARAIKMAS	3.00	3.50	3.77
HLA-DQA1*01:02/DQB1*06:02	1	50	64	15	Consensus (comb.lib./smm/nn)	ANIARAIKMASDILG	3.9	3.90	IARAIKMAS	0.05	3.90	3.90	ARAIKMASD	201.00	4.30	4.30	ARAIKMASD	52.30	1.10	1.10	-	-	-	-	-	-	-	-
HLA-DQA1*01:02/DQB1*06:02	1	52	66	15	Consensus (comb.lib./smm/nn)	IARAIKMASDILGGA	3.9	3.90	IARAIKMAS	0.05	3.90	3.90	KMASDILGG	259.00	6.50	6.50	ARAIKMASD	80.70	2.00	2.00	-	-	-	-	-	-	-	-
HLA-DRB1*07:01	1	29	43	15	Consensus (comb.lib./smm/nn)	TFCLATRVSATVGVV	3.9	3.90	FCLATRVSA	0.03	1.60	1.60	LATRVSATV	231.00	16.00	16.00	TRVSATVGV	32.50	3.90	3.90	-	-	-	-	-	-	-	-
HLA-DRB1*13:02	1	103	117	15	Consensus (smm/nn/sturniolo)	TWGWLKWNSDGPLIV	3.9	3.90	-	-	-	-	LKWNSDGPL	159.00	3.90	3.90	LKWNSDGPL	20.30	2.80	2.80	-	-	-	-	WNSDGPLIV	0.80	42.00	42.00
HLA-DPA1*03:01/DPB1*04:02	1	24	40	17	Consensus (comb.lib./smm/nn)	VPLVATFCLATRVSATV	2.3	3.92	FCLATRVSA	0.05	2.30	3.92	LVATFCLAT	914.00	13.00	22.14	LVATFCLAT	27.20	1.60	2.73	-	-	-	-	-	-	-	-
HLA-DPA1*03:01/DPB1*04:02	1	23	39	17	Consensus (comb.lib./smm/nn)	VVPLVATFCLATRVSAT	2.3	3.92	FCLATRVSA	0.05	2.30	3.92	LVATFCLAT	933.00	13.00	22.14	LVATFCLAT	29.80	2.00	3.41	-	-	-	-	-	-	-	-
HLA-DQA1*01:02/DQB1*06:02	1	41	57	17	Consensus (comb.lib./smm/nn)	GVVQPVEYAANIARAIK	2.3	3.92	VEYAANIAR	0.48	12.00	20.44	EYAANIARA	269.00	2.30	3.92	EYAANIARA	25.40	1.20	2.04	-	-	-	-	-	-	-	-
HLA-DQA1*01:02/DQB1*06:02	1	42	58	17	Consensus (comb.lib./smm/nn)	VVQPVEYAANIARAIKM	2.3	3.92	VEYAANIAR	0.48	12.00	20.44	EYAANIARA	264.00	2.30	3.92	EYAANIARA	17.50	0.43	0.73	-	-	-	-	-	-	-	-
HLA-DRB1*03:01	1	108	124	17	Consensus (smm/nn/sturniolo)	KWNSDGPLIVSQRPLFK	2.3	3.92	-	-	-	-	LIVSQRPLF	162.00	0.71	1.21	LIVSQRPLF	77.60	2.30	3.92	-	-	-	-	LIVSQRPLF	4.90	3.00	5.11
HLA-DRB1*08:02	1	49	64	16	Consensus (smm/nn/sturniolo)	AANIARAIKMASDILG	3.4	3.92	-	-	-	-	IARAIKMAS	1026.00	3.40	3.92	IKMASDILG	52.90	1.60	1.85	-	-	-	-	IARAIKMAS	1.40	17.00	19.62
HLA-DRB1*09:01	1	43	59	17	Consensus (comb.lib./smm/nn)	VQPVEYAANIARAIKMA	2.3	3.92	EYAANIARA	0.01	0.01	0.02	YAANIARAI	298.00	3.90	6.64	ANIARAIKM	27.60	2.30	3.92	-	-	-	-	-	-	-	-
HLA-DRB3*01:01	1	102	118	17	Consensus (comb.lib./smm/nn)	PTWGWLKWNSDGPLIVS	2.3	3.92	KWNSDGPLI	0.02	5.70	9.71	WNSDGPLIV	318.00	1.60	2.73	WNSDGPLIV	71.80	2.30	3.92	-	-	-	-	-	-	-	-
HLA-DRB3*01:01	1	103	119	17	Consensus (comb.lib./smm/nn)	TWGWLKWNSDGPLIVSQ	2.3	3.92	KWNSDGPLI	0.02	5.70	9.71	WNSDGPLIV	321.00	1.60	2.73	WNSDGPLIV	74.30	2.30	3.92	-	-	-	-	-	-	-	-
HLA-DRB1*03:01	1	86	99	14	Consensus (smm/nn/sturniolo)	CCSIDWSQRLRVNS	3.7	3.98	-	-	-	-	IDWSQRLRV	120.00	1.10	1.18	IDWSQRLRV	81.90	3.70	3.98	-	-	-	-	IDWSQRLRV	0.90	56.00	60.30
HLA-DRB1*08:02	1	50	63	14	Consensus (smm/nn/sturniolo)	ANIARAIKMASDIL	3.7	3.98	-	-	-	-	IARAIKMAS	469.00	2.70	2.91	IARAIKMAS	249.20	3.70	3.98	-	-	-	-	IARAIKMAS	1.40	13.00	14.00
HLA-DRB1*08:02	1	49	63	15	Consensus (smm/nn/sturniolo)	AANIARAIKMASDIL	4	4.00	-	-	-	-	IARAIKMAS	456.00	3.40	3.40	IARAIKMAS	155.60	4.00	4.00	-	-	-	-	IARAIKMAS	1.40	15.00	15.00
HLA-DRB3*02:02	1	89	103	15	NetMHCIIpan	IDWSQRLRVNSNCPT	4	4.00	-	-	-	-	-	-	-	-	-	-	-	-	LRVNSNCPT	232.45	4.00	4.00	-	-	-	-
HLA-DPA1*02:01/DPB1*14:01	1	42	57	16	NetMHCIIpan	VVQPVEYAANIARAIK	3.5	4.04	-	-	-	-	-	-	-	-	-	-	-	-	VEYAANIAR	612.53	3.50	4.04	-	-	-	-
HLA-DQA1*01:02/DQB1*06:02	1	50	65	16	Consensus (comb.lib./smm/nn)	ANIARAIKMASDILGG	3.5	4.04	IARAIKMAS	0.05	4.60	5.31	ARAIKMASD	384.00	3.50	4.04	ARAIKMASD	37.40	1.30	1.50	-	-	-	-	-	-	-	-
HLA-DQA1*01:02/DQB1*06:02	1	51	66	16	Consensus (comb.lib./smm/nn)	NIARAIKMASDILGGA	3.5	4.04	IARAIKMAS	0.05	4.60	5.31	ARAIKMASD	384.00	3.50	4.04	ARAIKMASD	36.20	1.20	1.39	-	-	-	-	-	-	-	-
HLA-DRB1*03:01	1	83	98	16	Consensus (smm/nn/sturniolo)	DSGCCSIDWSQRLRVN	3.5	4.04	-	-	-	-	IDWSQRLRV	349.00	2.10	2.42	IDWSQRLRV	97.80	3.50	4.04	-	-	-	-	IDWSQRLRV	0.90	65.00	75.03
HLA-DRB3*02:02	1	103	118	16	NetMHCIIpan	TWGWLKWNSDGPLIVS	3.5	4.04	-	-	-	-	-	-	-	-	-	-	-	-	LKWNSDGPL	201.39	3.50	4.04	-	-	-	-
HLA-DRB3*02:02	1	106	121	16	NetMHCIIpan	WLKWNSDGPLIVSQRP	3.5	4.04	-	-	-	-	-	-	-	-	-	-	-	-	WNSDGPLIV	204.47	3.50	4.04	-	-	-	-
HLA-DQA1*01:02/DQB1*06:02	1	50	62	13	Consensus (comb.lib./smm/nn)	ANIARAIKMASDI	2.6	4.05	IARAIKMAS	0.05	2.90	4.52	ARAIKMASD	209.00	2.60	4.05	ARAIKMASD	92.90	0.37	0.58	-	-	-	-	-	-	-	-
HLA-DRB3*02:02	1	105	117	13	NetMHCIIpan	GWLKWNSDGPLIV	2.6	4.05	-	-	-	-	-	-	-	-	-	-	-	-	LKWNSDGPL	360.57	2.60	4.05	-	-	-	-
HLA-DRB4*01:01	1	50	62	13	Consensus (comb.lib./smm/nn)	ANIARAIKMASDI	2.6	4.05	IARAIKMAS	0.04	2.60	4.05	ANIARAIKM	1348.00	27.00	42.10	IARAIKMAS	89.20	2.40	3.74	-	-	-	-	-	-	-	-
HLA-DQA1*05:01/DQB1*03:01	1	45	58	14	Consensus (comb.lib./smm/nn)	PVEYAANIARAIKM	3.8	4.09	PVEYAANIA	1.30	11.00	11.84	YAANIARAI	43.00	2.90	3.12	EYAANIARA	96.80	3.80	4.09	-	-	-	-	-	-	-	-
HLA-DRB1*03:01	1	84	97	14	Consensus (smm/nn/sturniolo)	SGCCSIDWSQRLRV	3.8	4.09	-	-	-	-	CSIDWSQRL	119.00	1.10	1.18	IDWSQRLRV	83.80	3.80	4.09	-	-	-	-	IDWSQRLRV	0.90	56.00	60.30
HLA-DRB1*03:01	1	113	129	17	Consensus (smm/nn/sturniolo)	GPLIVSQRPLFKGCLEC	2.4	4.09	-	-	-	-	LIVSQRPLF	173.00	0.77	1.31	LIVSQRPLF	81.40	2.40	4.09	-	-	-	-	LIVSQRPLF	4.90	3.00	5.11
HLA-DRB1*03:01	1	110	126	17	Consensus (smm/nn/sturniolo)	NSDGPLIVSQRPLFKGC	2.4	4.09	-	-	-	-	LIVSQRPLF	175.00	0.82	1.40	LIVSQRPLF	78.50	2.40	4.09	-	-	-	-	LIVSQRPLF	4.90	3.00	5.11
HLA-DRB1*07:01	1	29	42	14	Consensus (comb.lib./smm/nn)	TFCLATRVSATVGV	3.8	4.09	FCLATRVSA	0.03	1.50	1.62	LATRVSATV	246.00	14.00	15.08	TRVSATVGV	28.90	3.80	4.09	-	-	-	-	-	-	-	-
HLA-DRB1*09:01	1	47	63	17	Consensus (comb.lib./smm/nn)	EYAANIARAIKMASDIL	2.4	4.09	EYAANIARA	0.01	0.01	0.02	YAANIARAI	298.00	3.90	6.64	ANIARAIKM	27.80	2.40	4.09	-	-	-	-	-	-	-	-
HLA-DRB1*13:02	1	103	116	14	Consensus (smm/nn/sturniolo)	TWGWLKWNSDGPLI	3.8	4.09	-	-	-	-	LKWNSDGPL	176.00	3.50	3.77	LKWNSDGPL	31.80	3.80	4.09	-	-	-	-	WLKWNSDGP	-0.20	56.00	60.30
HLA-DRB3*01:01	1	104	120	17	Consensus (comb.lib./smm/nn)	WGWLKWNSDGPLIVSQR	2.4	4.09	KWNSDGPLI	0.02	5.70	9.71	WNSDGPLIV	323.00	1.60	2.73	WNSDGPLIV	76.90	2.40	4.09	-	-	-	-	-	-	-	-
HLA-DRB4*01:01	1	53	66	14	Consensus (comb.lib./smm/nn)	ARAIKMASDILGGA	3.8	4.09	AIKMASDIL	0.01	2.10	2.26	AIKMASDIL	471.00	12.00	12.92	AIKMASDIL	88.00	3.80	4.09	-	-	-	-	-	-	-	-
HLA-DQA1*04:01/DQB1*04:02	1	42	56	15	Consensus (comb.lib./smm/nn)	VVQPVEYAANIARAI	4.1	4.10	VQPVEYAAN	193.34	26.00	26.00	EYAANIARA	556.00	2.10	2.10	EYAANIARA	380.70	4.10	4.10	-	-	-	-	-	-	-	-
HLA-DRB1*03:01	1	86	100	15	Consensus (smm/nn/sturniolo)	CCSIDWSQRLRVNSN	4.1	4.10	-	-	-	-	IDWSQRLRV	119.00	1.40	1.40	IDWSQRLRV	98.10	4.10	4.10	-	-	-	-	IDWSQRLRV	0.90	61.00	61.00
HLA-DRB4*01:01	1	48	62	15	Consensus (comb.lib./smm/nn)	YAANIARAIKMASDI	4.1	4.10	IARAIKMAS	0.04	3.70	3.70	ANIARAIKM	721.00	24.00	24.00	IARAIKMAS	72.60	4.10	4.10	-	-	-	-	-	-	-	-
HLA-DPA1*02:01/DPB1*14:01	1	48	59	12	NetMHCIIpan	YAANIARAIKMA	1.4	4.15	-	-	-	-	-	-	-	-	-	-	-	-	ANIARAIKM	2695.78	1.40	4.15	-	-	-	-
HLA-DRB1*03:01	1	112	123	12	Consensus (smm/nn/sturniolo)	DGPLIVSQRPLF	1.4	4.15	-	-	-	-	DGPLIVSQR	62.00	0.24	0.71	LIVSQRPLF	82.80	1.70	5.04	-	-	-	-	LIVSQRPLF	4.90	1.40	4.15
HLA-DRB1*03:01	1	115	126	12	Consensus (smm/nn/sturniolo)	LIVSQRPLFKGC	1.4	4.15	-	-	-	-	LIVSQRPLF	171.00	0.92	2.73	IVSQRPLFK	98.90	2.00	5.93	-	-	-	-	LIVSQRPLF	4.90	1.40	4.15
HLA-DRB1*09:01	1	18	29	12	Consensus (comb.lib./smm/nn)	SWSWSVVPLVAT	1.4	4.15	WSVVPLVAT	0.01	0.01	0.03	WSWSVVPLV	204.00	2.80	8.30	WSWSVVPLV	45.90	1.40	4.15	-	-	-	-	-	-	-	-
HLA-DPA1*03:01/DPB1*04:02	1	25	40	16	Consensus (comb.lib./smm/nn)	PLVATFCLATRVSATV	3.6	4.16	FCLATRVSA	0.05	2.10	2.42	LVATFCLAT	937.00	12.00	13.85	FCLATRVSA	55.10	3.60	4.16	-	-	-	-	-	-	-	-
HLA-DRB1*09:01	1	47	62	16	Consensus (comb.lib./smm/nn)	EYAANIARAIKMASDI	3.6	4.16	EYAANIARA	0.01	0.01	0.01	YAANIARAI	301.00	3.60	4.16	ANIARAIKM	42.10	3.90	4.50	-	-	-	-	-	-	-	-
HLA-DRB1*09:01	1	10	25	16	Consensus (comb.lib./smm/nn)	SCRYPGSLSWSWSVVP	3.6	4.16	SCRYPGSLS	0.01	0.01	0.01	GSLSWSWSV	1043.00	19.00	21.93	GSLSWSWSV	40.30	3.60	4.16	-	-	-	-	-	-	-	-
HLA-DRB1*09:01	1	48	63	16	Consensus (comb.lib./smm/nn)	YAANIARAIKMASDIL	3.6	4.16	ARAIKMASD	0.13	28.00	32.32	YAANIARAI	303.00	3.60	4.16	ANIARAIKM	33.60	2.80	3.23	-	-	-	-	-	-	-	-
HLA-DPA1*02:01/DPB1*14:01	1	17	30	14	NetMHCIIpan	LSWSWSVVPLVATF	3.9	4.20	-	-	-	-	-	-	-	-	-	-	-	-	WSWSVVPLV	1485.07	3.90	4.20	-	-	-	-
HLA-DQA1*01:01/DQB1*05:01	1	15	29	15	Consensus (comb.lib./smm/nn)	GSLSWSWSVVPLVAT	4.2	4.20	SWSWSVVPL	1.08	5.50	5.50	SWSWSVVPL	1217.00	4.20	4.20	SWSWSVVPL	205.20	3.90	3.90	-	-	-	-	-	-	-	-
HLA-DRB1*01:01	1	45	59	15	Consensus (comb.lib./smm/nn)	PVEYAANIARAIKMA	4.2	4.20	YAANIARAI	0.01	0.01	0.01	YAANIARAI	32.00	5.80	5.80	YAANIARAI	13.40	4.20	4.20	-	-	-	-	-	-	-	-
HLA-DRB1*11:01	1	51	65	15	Consensus (smm/nn/sturniolo)	NIARAIKMASDILGG	4.2	4.20	-	-	-	-	IARAIKMAS	191.00	9.60	9.60	IARAIKMAS	40.00	4.20	4.20	-	-	-	-	IARAIKMAS	3.00	4.00	4.00
HLA-DRB3*02:02	1	90	103	14	NetMHCIIpan	DWSQRLRVNSNCPT	3.9	4.20	-	-	-	-	-	-	-	-	-	-	-	-	LRVNSNCPT	313.01	3.90	4.20	-	-	-	-
HLA-DQA1*01:02/DQB1*06:02	1	47	59	13	Consensus (comb.lib./smm/nn)	EYAANIARAIKMA	2.7	4.21	YAANIARAI	24.34	21.00	32.75	EYAANIARA	218.00	2.70	4.21	YAANIARAI	117.80	0.59	0.92	-	-	-	-	-	-	-	-
HLA-DRB4*01:01	1	52	64	13	Consensus (comb.lib./smm/nn)	IARAIKMASDILG	2.7	4.21	AIKMASDIL	0.01	1.70	2.65	AIKMASDIL	464.00	8.70	13.57	AIKMASDIL	100.50	2.70	4.21	-	-	-	-	-	-	-	-
HLA-DPA1*02:01/DPB1*14:01	1	49	65	17	NetMHCIIpan	AANIARAIKMASDILGG	2.5	4.26	-	-	-	-	-	-	-	-	-	-	-	-	IARAIKMAS	439.08	2.50	4.26	-	-	-	-
HLA-DPA1*03:01/DPB1*04:02	1	22	38	17	Consensus (comb.lib./smm/nn)	SVVPLVATFCLATRVSA	2.5	4.26	FCLATRVSA	0.05	2.30	3.92	LVATFCLAT	931.00	13.00	22.14	LVATFCLAT	33.50	2.50	4.26	-	-	-	-	-	-	-	-
HLA-DRB1*03:01	1	109	125	17	Consensus (smm/nn/sturniolo)	WNSDGPLIVSQRPLFKG	2.5	4.26	-	-	-	-	LIVSQRPLF	170.00	0.75	1.28	LIVSQRPLF	84.70	2.50	4.26	-	-	-	-	LIVSQRPLF	4.90	3.00	5.11
HLA-DRB5*01:01	1	108	124	17	Consensus (smm/nn/sturniolo)	KWNSDGPLIVSQRPLFK	2.5	4.26	-	-	-	-	KWNSDGPLI	29.00	0.29	0.49	IVSQRPLFK	14.80	2.50	4.26	-	-	-	-	IVSQRPLFK	4.10	4.30	7.32
HLA-DRB1*09:01	1	41	56	16	Consensus (comb.lib./smm/nn)	GVVQPVEYAANIARAI	3.7	4.27	EYAANIARA	0.01	0.01	0.01	EYAANIARA	311.00	3.70	4.27	YAANIARAI	198.00	20.00	23.09	-	-	-	-	-	-	-	-
HLA-DRB1*09:01	1	42	57	16	Consensus (comb.lib./smm/nn)	VVQPVEYAANIARAIK	3.7	4.27	EYAANIARA	0.01	0.01	0.01	YAANIARAI	309.00	3.70	4.27	YAANIARAI	128.80	14.00	16.16	-	-	-	-	-	-	-	-
HLA-DRB3*01:01	1	41	56	16	Consensus (comb.lib./smm/nn)	GVVQPVEYAANIARAI	3.7	4.27	YAANIARAI	0.85	12.00	13.85	GVVQPVEYA	701.00	3.70	4.27	YAANIARAI	53.20	1.90	2.19	-	-	-	-	-	-	-	-
HLA-DRB3*01:01	1	45	60	16	Consensus (comb.lib./smm/nn)	PVEYAANIARAIKMAS	3.7	4.27	YAANIARAI	0.85	12.00	13.85	YAANIARAI	702.00	3.70	4.27	YAANIARAI	58.40	2.00	2.31	-	-	-	-	-	-	-	-
HLA-DRB3*01:01	1	44	59	16	Consensus (comb.lib./smm/nn)	QPVEYAANIARAIKMA	3.7	4.27	YAANIARAI	0.85	12.00	13.85	YAANIARAI	702.00	3.70	4.27	YAANIARAI	49.10	1.80	2.08	-	-	-	-	-	-	-	-
HLA-DRB3*01:01	1	46	61	16	Consensus (comb.lib./smm/nn)	VEYAANIARAIKMASD	3.7	4.27	YAANIARAI	0.85	12.00	13.85	YAANIARAI	708.00	3.70	4.27	YAANIARAI	106.60	3.40	3.92	-	-	-	-	-	-	-	-
HLA-DRB3*01:01	1	43	58	16	Consensus (comb.lib./smm/nn)	VQPVEYAANIARAIKM	3.7	4.27	YAANIARAI	0.85	12.00	13.85	YAANIARAI	701.00	3.70	4.27	YAANIARAI	44.70	1.50	1.73	-	-	-	-	-	-	-	-
HLA-DRB3*01:01	1	42	57	16	Consensus (comb.lib./smm/nn)	VVQPVEYAANIARAIK	3.7	4.27	YAANIARAI	0.85	12.00	13.85	YAANIARAI	710.00	3.70	4.27	YAANIARAI	53.00	1.90	2.19	-	-	-	-	-	-	-	-
HLA-DPA1*02:01/DPB1*14:01	1	52	65	14	NetMHCIIpan	IARAIKMASDILGG	4	4.31	-	-	-	-	-	-	-	-	-	-	-	-	IKMASDILG	1535.91	4.00	4.31	-	-	-	-
HLA-DPA1*02:01/DPB1*14:01	1	44	57	14	NetMHCIIpan	QPVEYAANIARAIK	4	4.31	-	-	-	-	-	-	-	-	-	-	-	-	YAANIARAI	1506.23	4.00	4.31	-	-	-	-
HLA-DQA1*05:01/DQB1*03:01	1	46	59	14	Consensus (comb.lib./smm/nn)	VEYAANIARAIKMA	4	4.31	EYAANIARA	1.52	11.00	11.84	YAANIARAI	57.00	4.00	4.31	YAANIARAI	86.30	3.20	3.45	-	-	-	-	-	-	-	-
HLA-DRB1*13:02	1	104	116	13	Consensus (smm/nn/sturniolo)	WGWLKWNSDGPLI	2.8	4.37	-	-	-	-	LKWNSDGPL	176.00	2.80	4.37	LKWNSDGPL	32.20	2.80	4.37	-	-	-	-	WLKWNSDGP	-0.20	51.00	79.53
HLA-DRB5*01:01	1	116	131	16	Consensus (smm/nn/sturniolo)	IVSQRPLFKGCLECEN	3.8	4.39	-	-	-	-	IVSQRPLFK	30.00	0.29	0.33	IVSQRPLFK	24.30	4.10	4.73	-	-	-	-	IVSQRPLFK	4.10	3.80	4.39
HLA-DPA1*02:01/DPB1*14:01	1	53	66	14	NetMHCIIpan	ARAIKMASDILGGA	4.1	4.41	-	-	-	-	-	-	-	-	-	-	-	-	IKMASDILG	1559.73	4.10	4.41	-	-	-	-
HLA-DQA1*01:01/DQB1*05:01	1	16	29	14	Consensus (comb.lib./smm/nn)	SLSWSWSVVPLVAT	4.1	4.41	SWSWSVVPL	1.08	4.70	5.06	SWSWSVVPL	1417.00	4.10	4.41	SWSWSVVPL	304.60	3.50	3.77	-	-	-	-	-	-	-	-
HLA-DRB1*07:01	1	47	60	14	Consensus (comb.lib./smm/nn)	EYAANIARAIKMAS	4.1	4.41	AANIARAIK	0.27	4.10	4.41	ANIARAIKM	309.00	17.00	18.31	ANIARAIKM	24.00	3.10	3.34	-	-	-	-	-	-	-	-
HLA-DRB1*07:01	1	45	58	14	Consensus (comb.lib./smm/nn)	PVEYAANIARAIKM	4.1	4.41	AANIARAIK	0.27	4.10	4.41	YAANIARAI	152.00	8.60	9.26	ANIARAIKM	17.70	2.20	2.37	-	-	-	-	-	-	-	-
HLA-DRB1*07:01	1	46	59	14	Consensus (comb.lib./smm/nn)	VEYAANIARAIKMA	4.1	4.41	AANIARAIK	0.27	4.10	4.41	YAANIARAI	150.00	8.50	9.15	ANIARAIKM	19.60	2.50	2.69	-	-	-	-	-	-	-	-
HLA-DRB1*01:01	1	44	60	17	Consensus (comb.lib./smm/nn)	QPVEYAANIARAIKMAS	2.6	4.43	YAANIARAI	0.01	0.01	0.02	YAANIARAI	94.00	9.70	16.52	YAANIARAI	20.90	2.60	4.43	-	-	-	-	-	-	-	-
HLA-DRB1*09:01	1	45	61	17	Consensus (comb.lib./smm/nn)	PVEYAANIARAIKMASD	2.6	4.43	EYAANIARA	0.01	0.01	0.02	YAANIARAI	298.00	3.90	6.64	ANIARAIKM	29.30	2.60	4.43	-	-	-	-	-	-	-	-
HLA-DRB1*09:01	1	42	58	17	Consensus (comb.lib./smm/nn)	VVQPVEYAANIARAIKM	2.6	4.43	EYAANIARA	0.01	0.01	0.02	YAANIARAI	303.00	4.10	6.98	ANIARAIKM	29.50	2.60	4.43	-	-	-	-	-	-	-	-
HLA-DRB3*01:01	1	105	121	17	Consensus (comb.lib./smm/nn)	GWLKWNSDGPLIVSQRP	2.6	4.43	KWNSDGPLI	0.02	5.70	9.71	WNSDGPLIV	323.00	1.60	2.73	WNSDGPLIV	84.40	2.60	4.43	-	-	-	-	-	-	-	-
HLA-DRB1*09:01	1	15	32	18	Consensus (comb.lib./smm/nn)	GSLSWSWSVVPLVATFCL	1.5	4.44	WSVVPLVAT	0.01	0.01	0.03	WSWSVVPLV	164.00	1.50	4.44	WSWSVVPLV	23.60	2.00	5.92	-	-	-	-	-	-	-	-
HLA-DRB3*02:02	1	90	107	18	NetMHCIIpan	DWSQRLRVNSNCPTWGWL	1.5	4.44	-	-	-	-	-	-	-	-	-	-	-	-	LRVNSNCPT	107.99	1.50	4.44	-	-	-	-
HLA-DRB3*02:02	1	91	108	18	NetMHCIIpan	WSQRLRVNSNCPTWGWLK	1.5	4.44	-	-	-	-	-	-	-	-	-	-	-	-	LRVNSNCPT	105.35	1.50	4.44	-	-	-	-
HLA-DRB5*01:01	1	108	125	18	Consensus (smm/nn/sturniolo)	KWNSDGPLIVSQRPLFKG	1.5	4.44	-	-	-	-	IVSQRPLFK	30.00	0.35	1.04	IVSQRPLFK	10.10	1.50	4.44	-	-	-	-	IVSQRPLFK	4.10	4.80	14.21
HLA-DRB1*11:01	1	50	61	12	Consensus (smm/nn/sturniolo)	ANIARAIKMASD	1.5	4.45	-	-	-	-	IARAIKMAS	70.00	1.50	4.45	IARAIKMAS	23.00	1.10	3.26	-	-	-	-	IARAIKMAS	3.00	2.50	7.41
HLA-DRB1*03:01	1	83	97	15	Consensus (smm/nn/sturniolo)	DSGCCSIDWSQRLRV	4.5	4.50	-	-	-	-	CSIDWSQRL	119.00	1.40	1.40	IDWSQRLRV	105.60	4.50	4.50	-	-	-	-	IDWSQRLRV	0.90	61.00	61.00
HLA-DRB1*07:01	1	28	42	15	Consensus (comb.lib./smm/nn)	ATFCLATRVSATVGV	4.5	4.50	FCLATRVSA	0.03	1.60	1.60	LATRVSATV	234.00	16.00	16.00	TRVSATVGV	37.60	4.50	4.50	-	-	-	-	-	-	-	-
HLA-DRB1*11:01	1	48	63	16	Consensus (smm/nn/sturniolo)	YAANIARAIKMASDIL	3.9	4.50	-	-	-	-	IARAIKMAS	170.00	3.90	4.50	IARAIKMAS	23.90	1.90	2.19	-	-	-	-	IARAIKMAS	3.00	4.40	5.08
HLA-DRB3*01:01	1	108	122	15	Consensus (comb.lib./smm/nn)	KWNSDGPLIVSQRPL	4.5	4.50	KWNSDGPLI	0.02	4.50	4.50	WNSDGPLIV	330.00	3.70	3.70	WNSDGPLIV	121.30	4.50	4.50	-	-	-	-	-	-	-	-
HLA-DRB3*02:02	1	88	103	16	NetMHCIIpan	SIDWSQRLRVNSNCPT	3.9	4.50	-	-	-	-	-	-	-	-	-	-	-	-	LRVNSNCPT	230.32	3.90	4.50	-	-	-	-
HLA-DRB3*02:02	1	103	117	15	NetMHCIIpan	TWGWLKWNSDGPLIV	4.5	4.50	-	-	-	-	-	-	-	-	-	-	-	-	LKWNSDGPL	258.90	4.50	4.50	-	-	-	-
HLA-DRB4*01:01	1	52	67	16	Consensus (comb.lib./smm/nn)	IARAIKMASDILGGAG	3.9	4.50	AIKMASDIL	0.01	2.80	3.23	AIKMASDIL	1285.00	20.00	23.09	AIKMASDIL	63.50	3.90	4.50	-	-	-	-	-	-	-	-
HLA-DRB4*01:01	1	48	63	16	Consensus (comb.lib./smm/nn)	YAANIARAIKMASDIL	3.9	4.50	AIKMASDIL	0.01	2.80	3.23	ANIARAIKM	1306.00	20.00	23.09	IARAIKMAS	63.20	3.90	4.50	-	-	-	-	-	-	-	-
HLA-DQA1*01:02/DQB1*06:02	1	52	64	13	Consensus (comb.lib./smm/nn)	IARAIKMASDILG	2.9	4.52	IARAIKMAS	0.05	2.90	4.52	ARAIKMASD	667.00	12.00	18.71	ARAIKMASD	313.00	2.50	3.90	-	-	-	-	-	-	-	-
HLA-DQA1*01:02/DQB1*06:02	1	51	63	13	Consensus (comb.lib./smm/nn)	NIARAIKMASDIL	2.9	4.52	IARAIKMAS	0.05	2.90	4.52	ARAIKMASD	289.00	4.10	6.39	ARAIKMASD	125.30	0.66	1.03	-	-	-	-	-	-	-	-
HLA-DQA1*01:02/DQB1*06:02	1	48	60	13	Consensus (comb.lib./smm/nn)	YAANIARAIKMAS	2.9	4.52	IARAIKMAS	0.05	2.90	4.52	NIARAIKMA	277.00	3.90	6.08	ANIARAIKM	213.70	1.50	2.34	-	-	-	-	-	-	-	-
HLA-DQA1*04:01/DQB1*04:02	1	45	58	14	Consensus (comb.lib./smm/nn)	PVEYAANIARAIKM	4.2	4.52	AANIARAIK	218.62	24.00	25.84	EYAANIARA	676.00	2.30	2.48	EYAANIARA	431.80	4.20	4.52	-	-	-	-	-	-	-	-
HLA-DRB1*03:01	1	106	119	14	Consensus (smm/nn/sturniolo)	WLKWNSDGPLIVSQ	4.2	4.52	-	-	-	-	WNSDGPLIV	281.00	3.30	3.55	WNSDGPLIV	96.50	4.20	4.52	-	-	-	-	WNSDGPLIV	3.30	13.00	14.00
HLA-DPA1*02:01/DPB1*14:01	1	50	66	17	NetMHCIIpan	ANIARAIKMASDILGGA	2.7	4.60	-	-	-	-	-	-	-	-	-	-	-	-	IARAIKMAS	469.37	2.70	4.60	-	-	-	-
HLA-DQA1*05:01/DQB1*03:01	1	46	60	15	Consensus (comb.lib./smm/nn)	VEYAANIARAIKMAS	4.6	4.60	EYAANIARA	1.52	13.00	13.00	YAANIARAI	51.00	4.60	4.60	ANIARAIKM	64.00	3.90	3.90	-	-	-	-	-	-	-	-
HLA-DRB1*07:01	1	45	59	15	Consensus (comb.lib./smm/nn)	PVEYAANIARAIKMA	4.6	4.60	AANIARAIK	0.27	4.60	4.60	YAANIARAI	152.00	11.00	11.00	ANIARAIKM	28.70	3.40	3.40	-	-	-	-	-	-	-	-
HLA-DRB1*07:01	1	44	58	15	Consensus (comb.lib./smm/nn)	QPVEYAANIARAIKM	4.6	4.60	AANIARAIK	0.27	4.60	4.60	YAANIARAI	151.00	11.00	11.00	ANIARAIKM	26.10	3.00	3.00	-	-	-	-	-	-	-	-
HLA-DRB1*07:01	1	46	60	15	Consensus (comb.lib./smm/nn)	VEYAANIARAIKMAS	4.6	4.60	AANIARAIK	0.27	4.60	4.60	YAANIARAI	151.00	11.00	11.00	ANIARAIKM	32.00	3.80	3.80	-	-	-	-	-	-	-	-
HLA-DRB1*09:01	1	18	32	15	Consensus (comb.lib./smm/nn)	SWSWSVVPLVATFCL	4.6	4.60	WSVVPLVAT	0.01	0.01	0.01	WSWSVVPLV	197.00	6.20	6.20	WSWSVVPLV	50.80	4.60	4.60	-	-	-	-	-	-	-	-
HLA-DRB3*02:02	1	94	110	17	NetMHCIIpan	RLRVNSNCPTWGWLKWN	2.7	4.60	-	-	-	-	-	-	-	-	-	-	-	-	LRVNSNCPT	180.28	2.70	4.60	-	-	-	-
HLA-DRB4*01:01	1	53	67	15	Consensus (comb.lib./smm/nn)	ARAIKMASDILGGAG	4.6	4.60	AIKMASDIL	0.01	2.50	2.50	AIKMASDIL	470.00	15.00	15.00	AIKMASDIL	80.40	4.60	4.60	-	-	-	-	-	-	-	-
HLA-DRB1*08:02	1	50	65	16	Consensus (smm/nn/sturniolo)	ANIARAIKMASDILGG	4	4.62	-	-	-	-	IARAIKMAS	1109.00	4.00	4.62	IKMASDILG	37.30	0.75	0.87	-	-	-	-	IARAIKMAS	1.40	17.00	19.62
HLA-DQA1*05:01/DQB1*03:01	1	44	57	14	Consensus (comb.lib./smm/nn)	QPVEYAANIARAIK	4.3	4.63	PVEYAANIA	1.30	11.00	11.84	YAANIARAI	45.00	3.10	3.34	EYAANIARA	109.40	4.30	4.63	-	-	-	-	-	-	-	-
HLA-DRB1*11:01	1	51	63	13	Consensus (smm/nn/sturniolo)	NIARAIKMASDIL	3	4.68	-	-	-	-	IARAIKMAS	191.00	6.20	9.67	IARAIKMAS	35.10	2.80	4.37	-	-	-	-	IARAIKMAS	3.00	3.00	4.68
HLA-DRB1*01:01	1	46	60	15	Consensus (comb.lib./smm/nn)	VEYAANIARAIKMAS	4.7	4.70	YAANIARAI	0.01	0.01	0.01	YAANIARAI	32.00	5.80	5.80	YAANIARAI	14.70	4.70	4.70	-	-	-	-	-	-	-	-
HLA-DRB1*13:02	1	102	116	15	Consensus (smm/nn/sturniolo)	PTWGWLKWNSDGPLI	4.7	4.70	-	-	-	-	LKWNSDGPL	176.00	4.30	4.30	LKWNSDGPL	35.30	4.70	4.70	-	-	-	-	WLKWNSDGP	-0.20	61.00	61.00
HLA-DRB1*08:02	1	51	66	16	Consensus (smm/nn/sturniolo)	NIARAIKMASDILGGA	4.1	4.73	-	-	-	-	IARAIKMAS	1120.00	4.10	4.73	IKMASDILG	29.30	0.36	0.42	-	-	-	-	IARAIKMAS	1.40	17.00	19.62
HLA-DPA1*02:01/DPB1*14:01	1	48	65	18	NetMHCIIpan	YAANIARAIKMASDILGG	1.6	4.74	-	-	-	-	-	-	-	-	-	-	-	-	IARAIKMAS	327.10	1.60	4.74	-	-	-	-
HLA-DQA1*01:02/DQB1*06:02	1	44	61	18	Consensus (comb.lib./smm/nn)	QPVEYAANIARAIKMASD	1.6	4.74	IARAIKMAS	0.05	5.70	16.87	EYAANIARA	201.00	1.60	4.74	YAANIARAI	10.30	0.17	0.50	-	-	-	-	-	-	-	-
HLA-DQA1*01:02/DQB1*06:02	1	46	63	18	Consensus (comb.lib./smm/nn)	VEYAANIARAIKMASDIL	1.6	4.74	IARAIKMAS	0.05	5.70	16.87	EYAANIARA	201.00	1.60	4.74	ARAIKMASD	10.80	0.18	0.53	-	-	-	-	-	-	-	-
HLA-DRB1*03:01	1	105	118	14	Consensus (smm/nn/sturniolo)	GWLKWNSDGPLIVS	4.4	4.74	-	-	-	-	WNSDGPLIV	276.00	3.30	3.55	WNSDGPLIV	102.90	4.40	4.74	-	-	-	-	WNSDGPLIV	3.30	13.00	14.00
HLA-DRB1*09:01	1	11	28	18	Consensus (comb.lib./smm/nn)	CRYPGSLSWSWSVVPLVA	1.6	4.74	SWSWSVVPL	2930.34	59.00	174.62	WSWSVVPLV	170.00	1.60	4.74	WSWSVVPLV	15.00	0.86	2.55	-	-	-	-	-	-	-	-
HLA-DRB1*09:01	1	16	33	18	Consensus (comb.lib./smm/nn)	SLSWSWSVVPLVATFCLA	1.6	4.74	WSVVPLVAT	0.01	0.01	0.03	WSWSVVPLV	169.00	1.60	4.74	WSWSVVPLV	34.20	3.80	11.25	-	-	-	-	-	-	-	-
HLA-DRB3*02:02	1	89	106	18	NetMHCIIpan	IDWSQRLRVNSNCPTWGW	1.6	4.74	-	-	-	-	-	-	-	-	-	-	-	-	LRVNSNCPT	119.65	1.60	4.74	-	-	-	-
HLA-DRB3*02:02	1	92	109	18	NetMHCIIpan	SQRLRVNSNCPTWGWLKW	1.6	4.74	-	-	-	-	-	-	-	-	-	-	-	-	LRVNSNCPT	111.92	1.60	4.74	-	-	-	-
HLA-DRB5*01:01	1	114	131	18	Consensus (smm/nn/sturniolo)	PLIVSQRPLFKGCLECEN	1.6	4.74	-	-	-	-	IVSQRPLFK	30.00	0.35	1.04	IVSQRPLFK	10.70	1.60	4.74	-	-	-	-	IVSQRPLFK	4.10	4.80	14.21
HLA-DRB1*01:01	1	43	59	17	Consensus (comb.lib./smm/nn)	VQPVEYAANIARAIKMA	2.8	4.77	YAANIARAI	0.01	0.01	0.02	YAANIARAI	93.00	9.60	16.35	YAANIARAI	21.40	2.80	4.77	-	-	-	-	-	-	-	-
HLA-DRB3*02:02	1	104	120	17	NetMHCIIpan	WGWLKWNSDGPLIVSQR	2.8	4.77	-	-	-	-	-	-	-	-	-	-	-	-	WNSDGPLIV	180.50	2.80	4.77	-	-	-	-
HLA-DQA1*05:01/DQB1*03:01	1	44	58	15	Consensus (comb.lib./smm/nn)	QPVEYAANIARAIKM	4.8	4.80	PVEYAANIA	1.30	12.00	12.00	YAANIARAI	42.00	3.80	3.80	EYAANIARA	77.50	4.80	4.80	-	-	-	-	-	-	-	-
HLA-DQA1*01:01/DQB1*05:01	1	16	28	13	Consensus (comb.lib./smm/nn)	SLSWSWSVVPLVA	3.1	4.83	SWSWSVVPL	1.08	3.90	6.08	SWSWSVVPL	1526.00	3.10	4.83	SWSWSVVPL	349.10	2.20	3.43	-	-	-	-	-	-	-	-
HLA-DRB1*03:01	1	86	98	13	Consensus (smm/nn/sturniolo)	CCSIDWSQRLRVN	3.1	4.83	-	-	-	-	IDWSQRLRV	120.00	0.78	1.22	IDWSQRLRV	91.60	3.10	4.83	-	-	-	-	IDWSQRLRV	0.90	50.00	77.97
HLA-DRB1*03:01	1	85	97	13	Consensus (smm/nn/sturniolo)	GCCSIDWSQRLRV	3.1	4.83	-	-	-	-	CSIDWSQRL	119.00	0.77	1.20	IDWSQRLRV	92.10	3.10	4.83	-	-	-	-	IDWSQRLRV	0.90	50.00	77.97
HLA-DRB1*07:01	1	30	42	13	Consensus (comb.lib./smm/nn)	FCLATRVSATVGV	3.1	4.83	FCLATRVSA	0.03	1.20	1.87	LATRVSATV	248.00	11.00	17.15	TRVSATVGV	26.90	3.10	4.83	-	-	-	-	-	-	-	-
HLA-DRB1*01:01	1	46	61	16	Consensus (comb.lib./smm/nn)	VEYAANIARAIKMASD	4.2	4.85	YAANIARAI	0.01	0.01	0.01	YAANIARAI	93.00	8.50	9.81	YAANIARAI	20.70	4.20	4.85	-	-	-	-	-	-	-	-
HLA-DRB1*08:02	1	52	67	16	Consensus (smm/nn/sturniolo)	IARAIKMASDILGGAG	4.2	4.85	-	-	-	-	IARAIKMAS	1133.00	4.20	4.85	IKMASDILG	29.90	0.38	0.44	-	-	-	-	IARAIKMAS	1.40	17.00	19.62
HLA-DRB1*07:01	1	47	61	15	Consensus (comb.lib./smm/nn)	EYAANIARAIKMASD	4.9	4.90	ARAIKMASD	0.11	3.00	3.00	ANIARAIKM	313.00	20.00	20.00	ANIARAIKM	40.90	4.90	4.90	-	-	-	-	-	-	-	-
HLA-DRB1*09:01	1	10	26	17	Consensus (comb.lib./smm/nn)	SCRYPGSLSWSWSVVPL	2.9	4.94	SCRYPGSLS	0.01	0.01	0.02	LSWSWSVVP	1002.00	21.00	35.77	GSLSWSWSV	32.20	2.90	4.94	-	-	-	-	-	-	-	-
HLA-DQA1*04:01/DQB1*04:02	1	44	57	14	Consensus (comb.lib./smm/nn)	QPVEYAANIARAIK	4.6	4.95	AANIARAIK	218.62	24.00	25.84	EYAANIARA	561.00	1.70	1.83	EYAANIARA	462.50	4.60	4.95	-	-	-	-	-	-	-	-
HLA-DRB1*01:01	1	46	59	14	Consensus (comb.lib./smm/nn)	VEYAANIARAIKMA	4.6	4.95	YAANIARAI	0.01	0.01	0.01	YAANIARAI	32.00	4.60	4.95	YAANIARAI	14.70	5.80	6.25	-	-	-	-	-	-	-	-
HLA-DRB1*03:01	1	49	62	14	Consensus (smm/nn/sturniolo)	AANIARAIKMASDI	4.6	4.95	-	-	-	-	IARAIKMAS	1730.00	22.00	23.69	IARAIKMAS	57.40	2.60	2.80	-	-	-	-	IARAIKMAS	4.20	4.60	4.95
HLA-DRB1*03:01	1	50	63	14	Consensus (smm/nn/sturniolo)	ANIARAIKMASDIL	4.6	4.95	-	-	-	-	IARAIKMAS	1633.00	21.00	22.61	IARAIKMAS	88.00	3.90	4.20	-	-	-	-	IARAIKMAS	4.20	4.60	4.95
HLA-DRB1*03:01	1	47	60	14	Consensus (smm/nn/sturniolo)	EYAANIARAIKMAS	4.6	4.95	-	-	-	-	ANIARAIKM	1564.00	20.00	21.54	IARAIKMAS	91.00	4.00	4.31	-	-	-	-	IARAIKMAS	4.20	4.60	4.95
HLA-DRB1*03:01	1	48	61	14	Consensus (smm/nn/sturniolo)	YAANIARAIKMASD	4.6	4.95	-	-	-	-	IARAIKMAS	1564.00	20.00	21.54	IARAIKMAS	62.00	2.90	3.12	-	-	-	-	IARAIKMAS	4.20	4.60	4.95
HLA-DRB1*11:01	1	49	64	16	Consensus (smm/nn/sturniolo)	AANIARAIKMASDILG	4.3	4.96	-	-	-	-	IARAIKMAS	183.00	4.30	4.96	IARAIKMAS	25.50	2.10	2.42	-	-	-	-	IARAIKMAS	3.00	4.40	5.08
HLA-DRB1*11:01	1	47	62	16	Consensus (smm/nn/sturniolo)	EYAANIARAIKMASDI	4.3	4.96	-	-	-	-	IARAIKMAS	179.00	4.30	4.96	IARAIKMAS	24.80	2.00	2.31	-	-	-	-	IARAIKMAS	3.00	4.40	5.08
HLA-DRB1*11:01	1	45	60	16	Consensus (smm/nn/sturniolo)	PVEYAANIARAIKMAS	4.3	4.96	-	-	-	-	YAANIARAI	180.00	4.30	4.96	IARAIKMAS	39.90	3.40	3.92	-	-	-	-	IARAIKMAS	3.00	4.40	5.08
HLA-DRB1*11:01	1	46	61	16	Consensus (smm/nn/sturniolo)	VEYAANIARAIKMASD	4.3	4.96	-	-	-	-	IARAIKMAS	184.00	4.30	4.96	IARAIKMAS	25.20	2.10	2.42	-	-	-	-	IARAIKMAS	3.00	4.40	5.08
HLA-DQA1*01:02/DQB1*06:02	1	46	58	13	Consensus (comb.lib./smm/nn)	VEYAANIARAIKM	3.2	4.99	VEYAANIAR	0.48	7.00	10.92	EYAANIARA	243.00	3.20	4.99	YAANIARAI	71.70	0.23	0.36	-	-	-	-	-	-	-	-
HLA-DQA1*05:01/DQB1*03:01	1	45	57	13	Consensus (comb.lib./smm/nn)	PVEYAANIARAIK	3.2	4.99	PVEYAANIA	1.30	8.60	13.41	YAANIARAI	46.00	2.30	3.59	EYAANIARA	130.30	3.20	4.99	-	-	-	-	-	-	-	-
HLA-DQA1*05:01/DQB1*03:01	1	46	58	13	Consensus (comb.lib./smm/nn)	VEYAANIARAIKM	3.2	4.99	EYAANIARA	1.52	9.10	14.19	YAANIARAI	59.00	3.00	4.68	YAANIARAI	130.40	3.20	4.99	-	-	-	-	-	-	-	-
HLA-DRB1*03:01	1	106	118	13	Consensus (smm/nn/sturniolo)	WLKWNSDGPLIVS	3.2	4.99	-	-	-	-	WNSDGPLIV	283.00	2.50	3.90	WNSDGPLIV	95.80	3.20	4.99	-	-	-	-	WNSDGPLIV	3.30	11.00	17.15
HLA-DRB3*02:02	1	91	103	13	NetMHCIIpan	WSQRLRVNSNCPT	3.2	4.99	-	-	-	-	-	-	-	-	-	-	-	-	LRVNSNCPT	427.28	3.20	4.99	-	-	-	-
HLA-DQA1*04:01/DQB1*04:02	1	44	58	15	Consensus (comb.lib./smm/nn)	QPVEYAANIARAIKM	5	5.00	AANIARAIK	218.62	26.00	26.00	EYAANIARA	557.00	2.10	2.10	EYAANIARA	439.90	5.00	5.00	-	-	-	-	-	-	-	-
HLA-DQA1*01:02/DQB1*06:02	1	47	64	18	Consensus (comb.lib./smm/nn)	EYAANIARAIKMASDILG	1.7	5.03	IARAIKMAS	0.05	5.70	16.87	EYAANIARA	204.00	1.70	5.03	ARAIKMASD	13.80	0.39	1.15	-	-	-	-	-	-	-	-
HLA-DQA1*01:02/DQB1*06:02	1	45	62	18	Consensus (comb.lib./smm/nn)	PVEYAANIARAIKMASDI	1.7	5.03	IARAIKMAS	0.05	5.70	16.87	EYAANIARA	202.00	1.70	5.03	ARAIKMASD	10.20	0.16	0.47	-	-	-	-	-	-	-	-
HLA-DRB1*09:01	1	17	34	18	Consensus (comb.lib./smm/nn)	LSWSWSVVPLVATFCLAT	1.7	5.03	WSVVPLVAT	0.01	0.01	0.03	WSWSVVPLV	172.00	1.70	5.03	WSWSVVPLV	40.70	4.90	14.50	-	-	-	-	-	-	-	-
HLA-DPA1*02:01/DPB1*14:01	1	49	60	12	NetMHCIIpan	AANIARAIKMAS	1.7	5.04	-	-	-	-	-	-	-	-	-	-	-	-	ANIARAIKM	2845.36	1.70	5.04	-	-	-	-
HLA-DQA1*01:02/DQB1*06:02	1	50	61	12	Consensus (comb.lib./smm/nn)	ANIARAIKMASD	1.7	5.04	IARAIKMAS	0.05	2.30	6.82	IARAIKMAS	212.00	1.70	5.04	IARAIKMAS	196.70	0.31	0.92	-	-	-	-	-	-	-	-
HLA-DRB3*01:01	1	108	119	12	Consensus (comb.lib./smm/nn)	KWNSDGPLIVSQ	1.7	5.04	KWNSDGPLI	0.02	2.50	7.41	WNSDGPLIV	327.00	1.70	5.04	WNSDGPLIV	49.40	1.50	4.45	-	-	-	-	-	-	-	-
HLA-DQA1*01:01/DQB1*05:01	1	13	26	14	Consensus (comb.lib./smm/nn)	YPGSLSWSWSVVPL	4.7	5.06	SWSWSVVPL	1.08	4.70	5.06	SLSWSWSVV	1291.00	3.50	3.77	LSWSWSVVP	1016.50	10.00	10.77	-	-	-	-	-	-	-	-
HLA-DRB1*07:01	1	29	44	16	Consensus (comb.lib./smm/nn)	TFCLATRVSATVGVVQ	4.4	5.08	FCLATRVSA	0.03	1.90	2.19	LATRVSATV	645.00	20.00	23.09	TRVSATVGV	43.90	4.40	5.08	-	-	-	-	-	-	-	-
HLA-DRB1*11:01	1	50	65	16	Consensus (smm/nn/sturniolo)	ANIARAIKMASDILGG	4.4	5.08	-	-	-	-	IARAIKMAS	187.00	4.50	5.19	IARAIKMAS	27.80	2.30	2.65	-	-	-	-	IARAIKMAS	3.00	4.40	5.08
HLA-DRB1*01:01	1	45	61	17	Consensus (comb.lib./smm/nn)	PVEYAANIARAIKMASD	3	5.11	YAANIARAI	0.01	0.01	0.02	YAANIARAI	94.00	9.70	16.52	YAANIARAI	23.10	3.00	5.11	-	-	-	-	-	-	-	-
HLA-DRB1*03:01	1	115	131	17	Consensus (smm/nn/sturniolo)	LIVSQRPLFKGCLECEN	3	5.11	-	-	-	-	LIVSQRPLF	171.00	0.77	1.31	IVSQRPLFK	710.70	16.00	27.25	-	-	-	-	LIVSQRPLF	4.90	3.00	5.11
HLA-DRB1*03:01	1	107	123	17	Consensus (smm/nn/sturniolo)	LKWNSDGPLIVSQRPLF	3	5.11	-	-	-	-	WNSDGPLIV	169.00	0.75	1.28	WNSDGPLIV	158.80	4.90	8.35	-	-	-	-	LIVSQRPLF	4.90	3.00	5.11
HLA-DRB1*03:01	1	114	130	17	Consensus (smm/nn/sturniolo)	PLIVSQRPLFKGCLECE	3	5.11	-	-	-	-	LIVSQRPLF	174.00	0.79	1.35	IVSQRPLFK	157.20	4.80	8.18	-	-	-	-	LIVSQRPLF	4.90	3.00	5.11
HLA-DRB1*03:01	1	84	100	17	Consensus (smm/nn/sturniolo)	SGCCSIDWSQRLRVNSN	3	5.11	-	-	-	-	IDWSQRLRV	348.00	2.50	4.26	IDWSQRLRV	96.50	3.00	5.11	-	-	-	-	IDWSQRLRV	0.90	69.00	117.52
HLA-DRB3*01:01	1	101	117	17	Consensus (comb.lib./smm/nn)	CPTWGWLKWNSDGPLIV	3	5.11	KWNSDGPLI	0.02	5.70	9.71	LKWNSDGPL	316.00	1.60	2.73	WNSDGPLIV	100.40	3.00	5.11	-	-	-	-	-	-	-	-
HLA-DRB3*02:02	1	105	121	17	NetMHCIIpan	GWLKWNSDGPLIVSQRP	3	5.11	-	-	-	-	-	-	-	-	-	-	-	-	WNSDGPLIV	195.89	3.00	5.11	-	-	-	-
HLA-DPA1*02:01/DPB1*14:01	1	49	61	13	NetMHCIIpan	AANIARAIKMASD	3.3	5.15	-	-	-	-	-	-	-	-	-	-	-	-	IARAIKMAS	2363.32	3.30	5.15	-	-	-	-
HLA-DPA1*02:01/DPB1*14:01	1	45	57	13	NetMHCIIpan	PVEYAANIARAIK	3.3	5.15	-	-	-	-	-	-	-	-	-	-	-	-	YAANIARAI	2370.46	3.30	5.15	-	-	-	-
HLA-DPA1*02:01/DPB1*14:01	1	54	66	13	NetMHCIIpan	RAIKMASDILGGA	3.3	5.15	-	-	-	-	-	-	-	-	-	-	-	-	IKMASDILG	2353.21	3.30	5.15	-	-	-	-
HLA-DPA1*02:01/DPB1*14:01	1	16	29	14	NetMHCIIpan	SLSWSWSVVPLVAT	4.8	5.17	-	-	-	-	-	-	-	-	-	-	-	-	WSWSVVPLV	1663.96	4.80	5.17	-	-	-	-
HLA-DRB1*03:01	1	86	101	16	Consensus (smm/nn/sturniolo)	CCSIDWSQRLRVNSNC	4.5	5.19	-	-	-	-	IDWSQRLRV	348.00	2.10	2.42	IDWSQRLRV	131.20	4.50	5.19	-	-	-	-	IDWSQRLRV	0.90	65.00	75.03
HLA-DRB1*07:01	1	28	43	16	Consensus (comb.lib./smm/nn)	ATFCLATRVSATVGVV	4.5	5.19	FCLATRVSA	0.03	1.90	2.19	LATRVSATV	640.00	20.00	23.09	TRVSATVGV	44.40	4.50	5.19	-	-	-	-	-	-	-	-
HLA-DRB1*11:01	1	51	66	16	Consensus (smm/nn/sturniolo)	NIARAIKMASDILGGA	4.5	5.19	-	-	-	-	IARAIKMAS	191.00	4.50	5.19	IARAIKMAS	58.40	4.90	5.66	-	-	-	-	IARAIKMAS	3.00	4.40	5.08
HLA-DPA1*01:03/DPB1*04:01	1	16	30	15	NetMHCIIpan	SLSWSWSVVPLVATF	5.2	5.20	-	-	-	-	-	-	-	-	-	-	-	-	WSWSVVPLV	252.53	5.20	5.20	-	-	-	-
HLA-DPA1*02:01/DPB1*14:01	1	16	30	15	NetMHCIIpan	SLSWSWSVVPLVATF	5.2	5.20	-	-	-	-	-	-	-	-	-	-	-	-	WSWSVVPLV	1033.86	5.20	5.20	-	-	-	-
HLA-DQA1*01:01/DQB1*05:01	1	16	30	15	Consensus (comb.lib./smm/nn)	SLSWSWSVVPLVATF	5.2	5.20	SWSWSVVPL	1.08	5.50	5.50	SWSWSVVPL	1415.00	5.20	5.20	SWSWSVVPL	246.10	4.70	4.70	-	-	-	-	-	-	-	-
HLA-DRB1*03:01	1	83	99	17	Consensus (smm/nn/sturniolo)	DSGCCSIDWSQRLRVNS	3.1	5.28	-	-	-	-	IDWSQRLRV	349.00	2.50	4.26	IDWSQRLRV	99.30	3.10	5.28	-	-	-	-	IDWSQRLRV	0.90	69.00	117.52
HLA-DRB1*07:01	1	48	61	14	Consensus (comb.lib./smm/nn)	YAANIARAIKMASD	4.9	5.28	ARAIKMASD	0.11	2.70	2.91	ANIARAIKM	314.00	17.00	18.31	ANIARAIKM	36.50	4.90	5.28	-	-	-	-	-	-	-	-
HLA-DRB3*01:01	1	106	122	17	Consensus (comb.lib./smm/nn)	WLKWNSDGPLIVSQRPL	3.1	5.28	KWNSDGPLI	0.02	5.70	9.71	WNSDGPLIV	324.00	1.70	2.90	WNSDGPLIV	104.50	3.10	5.28	-	-	-	-	-	-	-	-
HLA-DRB4*01:01	1	49	61	13	Consensus (comb.lib./smm/nn)	AANIARAIKMASD	3.4	5.30	IARAIKMAS	0.04	2.60	4.05	ANIARAIKM	1407.00	28.00	43.66	IARAIKMAS	119.10	3.40	5.30	-	-	-	-	-	-	-	-
HLA-DRB4*01:01	1	53	65	13	Consensus (comb.lib./smm/nn)	ARAIKMASDILGG	3.4	5.30	AIKMASDIL	0.01	1.70	2.65	AIKMASDIL	475.00	8.90	13.88	AIKMASDIL	120.20	3.40	5.30	-	-	-	-	-	-	-	-
HLA-DQA1*01:02/DQB1*06:02	1	49	64	16	Consensus (comb.lib./smm/nn)	AANIARAIKMASDILG	4.6	5.31	IARAIKMAS	0.05	4.60	5.31	ARAIKMASD	469.00	4.90	5.66	ARAIKMASD	36.20	1.20	1.39	-	-	-	-	-	-	-	-
HLA-DQA1*01:02/DQB1*06:02	1	52	67	16	Consensus (comb.lib./smm/nn)	IARAIKMASDILGGAG	4.6	5.31	IARAIKMAS	0.05	4.60	5.31	KMASDILGG	450.00	4.60	5.31	KMASDILGG	49.80	2.00	2.31	-	-	-	-	-	-	-	-
HLA-DQA1*01:02/DQB1*06:02	1	48	63	16	Consensus (comb.lib./smm/nn)	YAANIARAIKMASDIL	4.6	5.31	IARAIKMAS	0.05	4.60	5.31	ARAIKMASD	477.00	5.10	5.89	ARAIKMASD	25.90	0.62	0.72	-	-	-	-	-	-	-	-
HLA-DRB1*01:01	1	43	58	16	Consensus (comb.lib./smm/nn)	VQPVEYAANIARAIKM	4.6	5.31	YAANIARAI	0.01	0.01	0.01	YAANIARAI	98.00	9.00	10.39	YAANIARAI	22.30	4.60	5.31	-	-	-	-	-	-	-	-
HLA-DRB1*11:01	1	52	67	16	Consensus (smm/nn/sturniolo)	IARAIKMASDILGGAG	4.6	5.31	-	-	-	-	IARAIKMAS	194.00	4.60	5.31	IKMASDILG	143.50	11.00	12.70	-	-	-	-	IARAIKMAS	3.00	4.40	5.08
HLA-DRB1*11:01	1	49	60	12	Consensus (smm/nn/sturniolo)	AANIARAIKMAS	1.8	5.34	-	-	-	-	AANIARAIK	68.00	1.40	4.15	IARAIKMAS	37.90	1.80	5.34	-	-	-	-	IARAIKMAS	3.00	2.50	7.41
HLA-DPA1*02:01/DPB1*14:01	1	54	67	14	NetMHCIIpan	RAIKMASDILGGAG	5	5.38	-	-	-	-	-	-	-	-	-	-	-	-	IKMASDILG	1683.29	5.00	5.38	-	-	-	-
HLA-DQA1*04:01/DQB1*04:02	1	42	55	14	Consensus (comb.lib./smm/nn)	VVQPVEYAANIARA	5	5.38	VQPVEYAAN	193.34	23.00	24.77	VEYAANIAR	585.00	1.70	1.83	EYAANIARA	489.20	5.00	5.38	-	-	-	-	-	-	-	-
HLA-DRB1*01:01	1	45	58	14	Consensus (comb.lib./smm/nn)	PVEYAANIARAIKM	5	5.38	YAANIARAI	0.01	0.01	0.01	YAANIARAI	34.00	5.00	5.38	YAANIARAI	16.60	6.70	7.21	-	-	-	-	-	-	-	-
HLA-DRB1*08:02	1	51	64	14	Consensus (smm/nn/sturniolo)	NIARAIKMASDILG	5	5.38	-	-	-	-	IARAIKMAS	650.00	5.00	5.38	IKMASDILG	103.60	0.99	1.07	-	-	-	-	IARAIKMAS	1.40	13.00	14.00
HLA-DRB1*09:01	1	19	32	14	Consensus (comb.lib./smm/nn)	WSWSVVPLVATFCL	5	5.38	WSVVPLVAT	0.01	0.01	0.01	WSWSVVPLV	201.00	5.00	5.38	WSWSVVPLV	113.40	9.20	9.91	-	-	-	-	-	-	-	-
HLA-DRB4*01:01	1	48	61	14	Consensus (comb.lib./smm/nn)	YAANIARAIKMASD	5	5.38	IARAIKMAS	0.04	3.20	3.45	ANIARAIKM	740.00	20.00	21.54	IARAIKMAS	109.90	5.00	5.38	-	-	-	-	-	-	-	-
HLA-DQA1*05:01/DQB1*03:01	1	43	57	15	Consensus (comb.lib./smm/nn)	VQPVEYAANIARAIK	5.4	5.40	PVEYAANIA	1.30	12.00	12.00	YAANIARAI	43.00	3.90	3.90	EYAANIARA	86.50	5.40	5.40	-	-	-	-	-	-	-	-
HLA-DRB1*03:01	1	49	63	15	Consensus (smm/nn/sturniolo)	AANIARAIKMASDIL	5.4	5.40	-	-	-	-	IARAIKMAS	1631.00	25.00	25.00	IARAIKMAS	65.80	2.90	2.90	-	-	-	-	IARAIKMAS	4.20	5.40	5.40
HLA-DRB1*03:01	1	50	64	15	Consensus (smm/nn/sturniolo)	ANIARAIKMASDILG	5.4	5.40	-	-	-	-	IARAIKMAS	1220.00	20.00	20.00	IARAIKMAS	102.20	4.30	4.30	-	-	-	-	IARAIKMAS	4.20	5.40	5.40
HLA-DRB1*03:01	1	47	61	15	Consensus (smm/nn/sturniolo)	EYAANIARAIKMASD	5.4	5.40	-	-	-	-	IARAIKMAS	1561.00	24.00	24.00	IARAIKMAS	77.80	3.40	3.40	-	-	-	-	IARAIKMAS	4.20	5.40	5.40
HLA-DRB1*03:01	1	46	60	15	Consensus (smm/nn/sturniolo)	VEYAANIARAIKMAS	5.4	5.40	-	-	-	-	ANIARAIKM	1505.00	24.00	24.00	IARAIKMAS	119.00	5.00	5.00	-	-	-	-	IARAIKMAS	4.20	5.40	5.40
HLA-DRB1*03:01	1	106	120	15	Consensus (smm/nn/sturniolo)	WLKWNSDGPLIVSQR	5.4	5.40	-	-	-	-	WNSDGPLIV	276.00	4.10	4.10	WNSDGPLIV	130.10	5.40	5.40	-	-	-	-	WNSDGPLIV	3.30	15.00	15.00
HLA-DRB1*03:01	1	48	62	15	Consensus (smm/nn/sturniolo)	YAANIARAIKMASDI	5.4	5.40	-	-	-	-	IARAIKMAS	1507.00	24.00	24.00	IARAIKMAS	62.80	2.90	2.90	-	-	-	-	IARAIKMAS	4.20	5.40	5.40
HLA-DRB1*09:01	1	10	24	15	Consensus (comb.lib./smm/nn)	SCRYPGSLSWSWSVV	5.4	5.40	SCRYPGSLS	0.01	0.01	0.01	GSLSWSWSV	1512.00	47.00	47.00	GSLSWSWSV	58.30	5.40	5.40	-	-	-	-	-	-	-	-
HLA-DRB3*02:02	1	48	64	17	NetMHCIIpan	YAANIARAIKMASDILG	3.2	5.45	-	-	-	-	-	-	-	-	-	-	-	-	YAANIARAI	205.72	3.20	5.45	-	-	-	-
HLA-DRB4*01:01	1	50	66	17	Consensus (comb.lib./smm/nn)	ANIARAIKMASDILGGA	3.2	5.45	AIKMASDIL	0.01	3.10	5.28	AIKMASDIL	999.00	17.00	28.96	AIKMASDIL	47.90	3.20	5.45	-	-	-	-	-	-	-	-
HLA-DRB1*07:01	1	47	59	13	Consensus (comb.lib./smm/nn)	EYAANIARAIKMA	3.5	5.46	AANIARAIK	0.27	3.50	5.46	ANIARAIKM	307.00	13.00	20.27	ANIARAIKM	18.00	2.00	3.12	-	-	-	-	-	-	-	-
HLA-DRB1*07:01	1	46	58	13	Consensus (comb.lib./smm/nn)	VEYAANIARAIKM	3.5	5.46	AANIARAIK	0.27	3.50	5.46	YAANIARAI	151.00	6.60	10.29	ANIARAIKM	14.80	1.60	2.49	-	-	-	-	-	-	-	-
HLA-DRB1*07:01	1	48	60	13	Consensus (comb.lib./smm/nn)	YAANIARAIKMAS	3.5	5.46	AANIARAIK	0.27	3.50	5.46	ANIARAIKM	310.00	13.00	20.27	ANIARAIKM	25.30	2.90	4.52	-	-	-	-	-	-	-	-
HLA-DRB3*02:02	1	15	28	14	NetMHCIIpan	GSLSWSWSVVPLVA	5.1	5.49	-	-	-	-	-	-	-	-	-	-	-	-	WSWSVVPLV	409.29	5.10	5.49	-	-	-	-
HLA-DRB3*02:02	1	16	29	14	NetMHCIIpan	SLSWSWSVVPLVAT	5.1	5.49	-	-	-	-	-	-	-	-	-	-	-	-	WSWSVVPLV	406.56	5.10	5.49	-	-	-	-
HLA-DQA1*01:01/DQB1*05:01	1	12	26	15	Consensus (comb.lib./smm/nn)	RYPGSLSWSWSVVPL	5.5	5.50	SWSWSVVPL	1.08	5.50	5.50	SLSWSWSVV	1277.00	4.60	4.60	LSWSWSVVP	804.40	13.00	13.00	-	-	-	-	-	-	-	-
HLA-DRB1*01:01	1	44	58	15	Consensus (comb.lib./smm/nn)	QPVEYAANIARAIKM	5.5	5.50	YAANIARAI	0.01	0.01	0.01	YAANIARAI	34.00	6.30	6.30	YAANIARAI	16.90	5.50	5.50	-	-	-	-	-	-	-	-
HLA-DQA1*05:01/DQB1*03:01	1	45	60	16	Consensus (comb.lib./smm/nn)	PVEYAANIARAIKMAS	4.8	5.54	PVEYAANIA	1.30	13.00	15.01	YAANIARAI	114.00	4.80	5.54	EYAANIARA	46.60	4.10	4.73	-	-	-	-	-	-	-	-
HLA-DQA1*05:01/DQB1*03:01	1	46	61	16	Consensus (comb.lib./smm/nn)	VEYAANIARAIKMASD	4.8	5.54	EYAANIARA	1.52	14.00	16.16	YAANIARAI	114.00	4.80	5.54	IARAIKMAS	50.40	4.50	5.19	-	-	-	-	-	-	-	-
HLA-DRB3*01:01	1	108	123	16	Consensus (comb.lib./smm/nn)	KWNSDGPLIVSQRPLF	4.8	5.54	KWNSDGPLI	0.02	5.10	5.89	WNSDGPLIV	322.00	1.40	1.62	WNSDGPLIV	170.60	4.80	5.54	-	-	-	-	-	-	-	-
HLA-DRB1*03:01	1	107	120	14	Consensus (smm/nn/sturniolo)	LKWNSDGPLIVSQR	5.2	5.60	-	-	-	-	WNSDGPLIV	272.00	3.20	3.45	WNSDGPLIV	122.80	5.20	5.60	-	-	-	-	WNSDGPLIV	3.30	13.00	14.00
HLA-DPA1*02:01/DPB1*14:01	1	17	29	13	NetMHCIIpan	LSWSWSVVPLVAT	3.6	5.61	-	-	-	-	-	-	-	-	-	-	-	-	WSWSVVPLV	2441.98	3.60	5.61	-	-	-	-
HLA-DPA1*02:01/DPB1*14:01	1	18	30	13	NetMHCIIpan	SWSWSVVPLVATF	3.6	5.61	-	-	-	-	-	-	-	-	-	-	-	-	WSWSVVPLV	2451.53	3.60	5.61	-	-	-	-
HLA-DPA1*02:01/DPB1*14:01	1	41	58	18	NetMHCIIpan	GVVQPVEYAANIARAIKM	1.9	5.62	-	-	-	-	-	-	-	-	-	-	-	-	YAANIARAI	353.14	1.90	5.62	-	-	-	-
HLA-DQA1*01:02/DQB1*06:02	1	43	60	18	Consensus (comb.lib./smm/nn)	VQPVEYAANIARAIKMAS	1.9	5.62	IARAIKMAS	0.05	5.70	16.87	EYAANIARA	226.00	1.90	5.62	YAANIARAI	13.30	0.36	1.07	-	-	-	-	-	-	-	-
HLA-DRB3*02:02	1	103	119	17	NetMHCIIpan	TWGWLKWNSDGPLIVSQ	3.3	5.62	-	-	-	-	-	-	-	-	-	-	-	-	LKWNSDGPL	213.06	3.30	5.62	-	-	-	-
HLA-DQA1*04:01/DQB1*04:02	1	45	56	12	Consensus (comb.lib./smm/nn)	PVEYAANIARAI	1.9	5.63	PVEYAANIA	2643.28	28.00	83.03	EYAANIARA	683.00	1.10	3.26	EYAANIARA	402.90	1.90	5.63	-	-	-	-	-	-	-	-
HLA-DQA1*04:01/DQB1*04:02	1	41	56	16	Consensus (comb.lib./smm/nn)	GVVQPVEYAANIARAI	4.9	5.66	VQPVEYAAN	193.34	29.00	33.47	EYAANIARA	1632.00	3.30	3.81	EYAANIARA	411.90	4.90	5.66	-	-	-	-	-	-	-	-
HLA-DRB1*03:01	1	82	97	16	Consensus (smm/nn/sturniolo)	LDSGCCSIDWSQRLRV	4.9	5.66	-	-	-	-	CSIDWSQRL	350.00	2.10	2.42	IDWSQRLRV	148.30	4.90	5.66	-	-	-	-	IDWSQRLRV	0.90	65.00	75.03
HLA-DRB1*03:01	1	105	119	15	Consensus (smm/nn/sturniolo)	GWLKWNSDGPLIVSQ	5.7	5.70	-	-	-	-	WNSDGPLIV	274.00	4.10	4.10	WNSDGPLIV	141.00	5.70	5.70	-	-	-	-	WNSDGPLIV	3.30	15.00	15.00
HLA-DPA1*01:03/DPB1*04:01	1	15	28	14	NetMHCIIpan	GSLSWSWSVVPLVA	5.3	5.71	-	-	-	-	-	-	-	-	-	-	-	-	WSWSVVPLV	402.62	5.30	5.71	-	-	-	-
HLA-DPA1*01:03/DPB1*04:01	1	16	29	14	NetMHCIIpan	SLSWSWSVVPLVAT	5.3	5.71	-	-	-	-	-	-	-	-	-	-	-	-	WSWSVVPLV	407.76	5.30	5.71	-	-	-	-
HLA-DRB1*11:01	1	27	40	14	Consensus (smm/nn/sturniolo)	VATFCLATRVSATV	5.3	5.71	-	-	-	-	FCLATRVSA	124.00	5.30	5.71	FCLATRVSA	16.80	1.70	1.83	-	-	-	-	FCLATRVSA	1.40	15.00	16.15
HLA-DPA1*02:01/DPB1*14:01	1	51	63	13	NetMHCIIpan	NIARAIKMASDIL	3.7	5.77	-	-	-	-	-	-	-	-	-	-	-	-	IARAIKMAS	2498.85	3.70	5.77	-	-	-	-
HLA-DPA1*02:01/DPB1*14:01	1	52	67	16	NetMHCIIpan	IARAIKMASDILGGAG	5	5.77	-	-	-	-	-	-	-	-	-	-	-	-	IKMASDILG	727.63	5.00	5.77	-	-	-	-
HLA-DQA1*01:01/DQB1*05:01	1	14	29	16	Consensus (comb.lib./smm/nn)	PGSLSWSWSVVPLVAT	5	5.77	SWSWSVVPL	1.08	6.20	7.16	SWSWSVVPL	2858.00	4.90	5.66	SWSWSVVPL	159.00	5.00	5.77	-	-	-	-	-	-	-	-
HLA-DQA1*04:01/DQB1*04:02	1	43	55	13	Consensus (comb.lib./smm/nn)	VQPVEYAANIARA	3.7	5.77	VQPVEYAAN	193.34	20.00	31.19	VEYAANIAR	585.00	1.30	2.03	EYAANIARA	485.70	3.70	5.77	-	-	-	-	-	-	-	-
HLA-DRB1*09:01	1	46	62	17	Consensus (comb.lib./smm/nn)	VEYAANIARAIKMASDI	3.4	5.79	EYAANIARA	0.01	0.01	0.02	YAANIARAI	298.00	3.90	6.64	ANIARAIKM	35.60	3.40	5.79	-	-	-	-	-	-	-	-
HLA-DPA1*02:01/DPB1*14:01	1	53	67	15	NetMHCIIpan	ARAIKMASDILGGAG	5.8	5.80	-	-	-	-	-	-	-	-	-	-	-	-	IKMASDILG	1095.53	5.80	5.80	-	-	-	-
HLA-DQA1*04:01/DQB1*04:02	1	43	57	15	Consensus (comb.lib./smm/nn)	VQPVEYAANIARAIK	5.8	5.80	VQPVEYAAN	193.34	26.00	26.00	EYAANIARA	557.00	2.10	2.10	EYAANIARA	479.20	5.80	5.80	-	-	-	-	-	-	-	-
HLA-DQA1*05:01/DQB1*03:01	1	33	47	15	Consensus (comb.lib./smm/nn)	ATRVSATVGVVQPVE	5.8	5.80	TRVSATVGV	0.43	7.80	7.80	RVSATVGVV	65.00	5.80	5.80	ATVGVVQPV	70.80	4.40	4.40	-	-	-	-	-	-	-	-
HLA-DRB1*01:01	1	44	57	14	Consensus (comb.lib./smm/nn)	QPVEYAANIARAIK	5.4	5.81	YAANIARAI	0.01	0.01	0.01	YAANIARAI	36.00	5.40	5.81	YAANIARAI	21.70	8.90	9.58	-	-	-	-	-	-	-	-
HLA-DRB1*08:02	1	49	62	14	Consensus (smm/nn/sturniolo)	AANIARAIKMASDI	5.4	5.81	-	-	-	-	IARAIKMAS	464.00	2.70	2.91	IARAIKMAS	332.20	5.40	5.81	-	-	-	-	IARAIKMAS	1.40	13.00	14.00
HLA-DQA1*01:01/DQB1*05:01	1	13	28	16	Consensus (comb.lib./smm/nn)	YPGSLSWSWSVVPLVA	5.1	5.89	SWSWSVVPL	1.08	6.20	7.16	SWSWSVVPL	2983.00	5.10	5.89	SWSWSVVPL	144.60	4.50	5.19	-	-	-	-	-	-	-	-
HLA-DQA1*05:01/DQB1*03:01	1	47	62	16	Consensus (comb.lib./smm/nn)	EYAANIARAIKMASDI	5.1	5.89	EYAANIARA	1.52	14.00	16.16	YAANIARAI	119.00	5.00	5.77	IARAIKMAS	56.60	5.10	5.89	-	-	-	-	-	-	-	-
HLA-DQA1*05:01/DQB1*03:01	1	44	59	16	Consensus (comb.lib./smm/nn)	QPVEYAANIARAIKMA	5.1	5.89	PVEYAANIA	1.30	13.00	15.01	YAANIARAI	120.00	5.10	5.89	EYAANIARA	51.60	4.70	5.43	-	-	-	-	-	-	-	-
HLA-DRB1*07:01	1	45	60	16	Consensus (comb.lib./smm/nn)	PVEYAANIARAIKMAS	5.1	5.89	AANIARAIK	0.27	5.10	5.89	YAANIARAI	446.00	15.00	17.31	ANIARAIKM	49.90	5.00	5.77	-	-	-	-	-	-	-	-
HLA-DRB1*07:01	1	44	59	16	Consensus (comb.lib./smm/nn)	QPVEYAANIARAIKMA	5.1	5.89	AANIARAIK	0.27	5.10	5.89	YAANIARAI	445.00	15.00	17.31	ANIARAIKM	45.20	4.60	5.31	-	-	-	-	-	-	-	-
HLA-DRB1*07:01	1	43	58	16	Consensus (comb.lib./smm/nn)	VQPVEYAANIARAIKM	5.1	5.89	AANIARAIK	0.27	5.10	5.89	YAANIARAI	445.00	15.00	17.31	ANIARAIKM	41.70	4.20	4.85	-	-	-	-	-	-	-	-
HLA-DRB1*08:02	1	48	63	16	Consensus (smm/nn/sturniolo)	YAANIARAIKMASDIL	5.1	5.89	-	-	-	-	IARAIKMAS	1233.00	4.90	5.66	IARAIKMAS	111.40	5.10	5.89	-	-	-	-	IARAIKMAS	1.40	17.00	19.62
HLA-DPA1*01:03/DPB1*04:01	1	15	29	15	NetMHCIIpan	GSLSWSWSVVPLVAT	5.9	5.90	-	-	-	-	-	-	-	-	-	-	-	-	WSWSVVPLV	285.61	5.90	5.90	-	-	-	-
HLA-DRB1*09:01	1	47	64	18	Consensus (comb.lib./smm/nn)	EYAANIARAIKMASDILG	2	5.92	EYAANIARA	0.01	0.01	0.03	YAANIARAI	280.00	4.00	11.84	ANIARAIKM	23.10	2.00	5.92	-	-	-	-	-	-	-	-
HLA-DRB1*11:01	1	26	39	14	Consensus (smm/nn/sturniolo)	LVATFCLATRVSAT	5.5	5.92	-	-	-	-	FCLATRVSA	127.00	5.50	5.92	FCLATRVSA	21.20	2.20	2.37	-	-	-	-	FCLATRVSA	1.40	15.00	16.15
HLA-DRB1*11:01	1	25	38	14	Consensus (smm/nn/sturniolo)	PLVATFCLATRVSA	5.5	5.92	-	-	-	-	TFCLATRVS	129.00	5.50	5.92	FCLATRVSA	44.10	4.50	4.85	-	-	-	-	FCLATRVSA	1.40	15.00	16.15
HLA-DRB3*02:02	1	93	110	18	NetMHCIIpan	QRLRVNSNCPTWGWLKWN	2	5.92	-	-	-	-	-	-	-	-	-	-	-	-	LRVNSNCPT	136.00	2.00	5.92	-	-	-	-
HLA-DQA1*01:01/DQB1*05:01	1	16	27	12	Consensus (comb.lib./smm/nn)	SLSWSWSVVPLV	2	5.93	SWSWSVVPL	1.08	3.20	9.49	SWSWSVVPL	1596.00	2.00	5.93	LSWSWSVVP	382.50	1.10	3.26	-	-	-	-	-	-	-	-
HLA-DQA1*04:01/DQB1*04:02	1	45	57	13	Consensus (comb.lib./smm/nn)	PVEYAANIARAIK	3.8	5.93	AANIARAIK	218.62	20.00	31.19	EYAANIARA	684.00	1.70	2.65	EYAANIARA	491.10	3.80	5.93	-	-	-	-	-	-	-	-
HLA-DRB1*01:01	1	46	58	13	Consensus (comb.lib./smm/nn)	VEYAANIARAIKM	3.8	5.93	YAANIARAI	0.01	0.01	0.02	YAANIARAI	34.00	3.80	5.93	YAANIARAI	24.40	7.60	11.85	-	-	-	-	-	-	-	-
HLA-DRB1*03:01	1	49	61	13	Consensus (smm/nn/sturniolo)	AANIARAIKMASD	3.8	5.93	-	-	-	-	IARAIKMAS	1811.00	18.00	28.07	IARAIKMAS	70.60	2.50	3.90	-	-	-	-	IARAIKMAS	4.20	3.80	5.93
HLA-DRB1*03:01	1	50	62	13	Consensus (smm/nn/sturniolo)	ANIARAIKMASDI	3.8	5.93	-	-	-	-	IARAIKMAS	1732.00	17.00	26.51	IARAIKMAS	103.00	3.40	5.30	-	-	-	-	IARAIKMAS	4.20	3.80	5.93
HLA-DRB1*03:01	1	48	60	13	Consensus (smm/nn/sturniolo)	YAANIARAIKMAS	3.8	5.93	-	-	-	-	ANIARAIKM	1568.00	16.00	24.95	IARAIKMAS	90.00	3.00	4.68	-	-	-	-	IARAIKMAS	4.20	3.80	5.93
HLA-DRB1*09:01	1	19	31	13	Consensus (comb.lib./smm/nn)	WSWSVVPLVATFC	3.8	5.93	WSVVPLVAT	0.01	0.01	0.02	WSWSVVPLV	201.00	3.80	5.93	WSWSVVPLV	113.00	6.70	10.45	-	-	-	-	-	-	-	-
HLA-DRB3*02:02	1	92	103	12	NetMHCIIpan	SQRLRVNSNCPT	2	5.93	-	-	-	-	-	-	-	-	-	-	-	-	LRVNSNCPT	577.12	2.00	5.93	-	-	-	-
HLA-DRB3*02:02	1	106	117	12	NetMHCIIpan	WLKWNSDGPLIV	2	5.93	-	-	-	-	-	-	-	-	-	-	-	-	LKWNSDGPL	588.32	2.00	5.93	-	-	-	-
HLA-DRB1*03:01	1	85	101	17	Consensus (smm/nn/sturniolo)	GCCSIDWSQRLRVNSNC	3.5	5.96	-	-	-	-	IDWSQRLRV	348.00	2.50	4.26	IDWSQRLRV	111.80	3.50	5.96	-	-	-	-	IDWSQRLRV	0.90	69.00	117.52
HLA-DRB4*01:01	1	49	65	17	Consensus (comb.lib./smm/nn)	AANIARAIKMASDILGG	3.5	5.96	AIKMASDIL	0.01	3.10	5.28	AIKMASDIL	1003.00	17.00	28.96	AIKMASDIL	50.80	3.50	5.96	-	-	-	-	-	-	-	-
HLA-DQA1*01:01/DQB1*05:01	1	15	30	16	Consensus (comb.lib./smm/nn)	GSLSWSWSVVPLVATF	5.2	6.00	SWSWSVVPL	1.08	6.20	7.16	SWSWSVVPL	2849.00	4.80	5.54	SWSWSVVPL	166.50	5.20	6.00	-	-	-	-	-	-	-	-
HLA-DQA1*01:01/DQB1*05:01	1	12	27	16	Consensus (comb.lib./smm/nn)	RYPGSLSWSWSVVPLV	5.2	6.00	SWSWSVVPL	1.08	6.20	7.16	SWSWSVVPL	3014.00	5.20	6.00	LSWSWSVVP	142.80	4.50	5.19	-	-	-	-	-	-	-	-
HLA-DQA1*04:01/DQB1*04:02	1	45	59	15	Consensus (comb.lib./smm/nn)	PVEYAANIARAIKMA	6	6.00	AANIARAIK	218.62	26.00	26.00	EYAANIARA	677.00	3.10	3.10	EYAANIARA	496.60	6.00	6.00	-	-	-	-	-	-	-	-
HLA-DRB1*07:01	1	30	45	16	Consensus (comb.lib./smm/nn)	FCLATRVSATVGVVQP	5.2	6.00	FCLATRVSA	0.03	1.90	2.19	LATRVSATV	660.00	21.00	24.24	TRVSATVGV	52.90	5.20	6.00	-	-	-	-	-	-	-	-
HLA-DQA1*01:01/DQB1*05:01	1	17	29	13	Consensus (comb.lib./smm/nn)	LSWSWSVVPLVAT	3.9	6.08	SWSWSVVPL	1.08	3.90	6.08	SWSWSVVPL	3033.00	8.70	13.57	SWSWSVVPL	637.50	3.80	5.93	-	-	-	-	-	-	-	-
HLA-DQA1*01:01/DQB1*05:01	1	14	26	13	Consensus (comb.lib./smm/nn)	PGSLSWSWSVVPL	3.9	6.08	SWSWSVVPL	1.08	3.90	6.08	SLSWSWSVV	1468.00	2.90	4.52	LSWSWSVVP	1301.60	8.00	12.47	-	-	-	-	-	-	-	-
HLA-DPA1*01:03/DPB1*04:01	1	14	28	15	NetMHCIIpan	PGSLSWSWSVVPLVA	6.1	6.10	-	-	-	-	-	-	-	-	-	-	-	-	WSWSVVPLV	291.11	6.10	6.10	-	-	-	-
HLA-DPA1*01:03/DPB1*04:01	1	15	30	16	NetMHCIIpan	GSLSWSWSVVPLVATF	5.3	6.12	-	-	-	-	-	-	-	-	-	-	-	-	WSWSVVPLV	217.32	5.30	6.12	-	-	-	-
HLA-DRB3*02:02	1	102	117	16	NetMHCIIpan	PTWGWLKWNSDGPLIV	5.3	6.12	-	-	-	-	-	-	-	-	-	-	-	-	LKWNSDGPL	305.62	5.30	6.12	-	-	-	-
HLA-DQA1*01:02/DQB1*06:02	1	40	56	17	Consensus (comb.lib./smm/nn)	VGVVQPVEYAANIARAI	3.6	6.13	VEYAANIAR	0.48	12.00	20.44	EYAANIARA	273.00	2.40	4.09	EYAANIARA	50.40	3.60	6.13	-	-	-	-	-	-	-	-
HLA-DRB1*09:01	1	48	64	17	Consensus (comb.lib./smm/nn)	YAANIARAIKMASDILG	3.6	6.13	ARAIKMASD	0.13	31.00	52.80	YAANIARAI	284.00	3.60	6.13	ANIARAIKM	28.10	2.40	4.09	-	-	-	-	-	-	-	-
HLA-DRB3*01:01	1	107	123	17	Consensus (comb.lib./smm/nn)	LKWNSDGPLIVSQRPLF	3.6	6.13	KWNSDGPLI	0.02	5.70	9.71	WNSDGPLIV	305.00	1.50	2.55	WNSDGPLIV	122.50	3.60	6.13	-	-	-	-	-	-	-	-
HLA-DPA1*01:03/DPB1*04:01	1	17	30	14	NetMHCIIpan	LSWSWSVVPLVATF	5.7	6.14	-	-	-	-	-	-	-	-	-	-	-	-	WSWSVVPLV	428.18	5.70	6.14	-	-	-	-
HLA-DRB1*08:02	1	47	60	14	Consensus (smm/nn/sturniolo)	EYAANIARAIKMAS	5.7	6.14	-	-	-	-	AANIARAIK	454.00	2.50	2.69	IARAIKMAS	346.30	5.70	6.14	-	-	-	-	IARAIKMAS	1.40	13.00	14.00
HLA-DRB1*08:02	1	48	61	14	Consensus (smm/nn/sturniolo)	YAANIARAIKMASD	5.7	6.14	-	-	-	-	IARAIKMAS	473.00	2.70	2.91	IARAIKMAS	345.70	5.70	6.14	-	-	-	-	IARAIKMAS	1.40	13.00	14.00
HLA-DPA1*02:01/DPB1*14:01	1	30	44	15	NetMHCIIpan	FCLATRVSATVGVVQ	6.2	6.20	-	-	-	-	-	-	-	-	-	-	-	-	RVSATVGVV	1145.16	6.20	6.20	-	-	-	-
HLA-DPA1*02:01/DPB1*14:01	1	29	43	15	NetMHCIIpan	TFCLATRVSATVGVV	6.2	6.20	-	-	-	-	-	-	-	-	-	-	-	-	CLATRVSAT	1138.46	6.20	6.20	-	-	-	-
HLA-DRB1*08:02	1	48	62	15	Consensus (smm/nn/sturniolo)	YAANIARAIKMASDI	6.2	6.20	-	-	-	-	IARAIKMAS	466.00	3.60	3.60	IARAIKMAS	214.30	6.20	6.20	-	-	-	-	IARAIKMAS	1.40	15.00	15.00
HLA-DRB1*11:01	1	27	41	15	Consensus (smm/nn/sturniolo)	VATFCLATRVSATVG	6.2	6.20	-	-	-	-	FCLATRVSA	121.00	6.20	6.20	FCLATRVSA	21.30	2.10	2.10	-	-	-	-	FCLATRVSA	1.40	17.00	17.00
HLA-DRB1*09:01	1	46	63	18	Consensus (comb.lib./smm/nn)	VEYAANIARAIKMASDIL	2.1	6.22	EYAANIARA	0.01	0.01	0.03	YAANIARAI	294.00	4.40	13.02	ANIARAIKM	24.00	2.10	6.22	-	-	-	-	-	-	-	-
HLA-DPA1*02:01/DPB1*14:01	1	29	44	16	NetMHCIIpan	TFCLATRVSATVGVVQ	5.4	6.23	-	-	-	-	-	-	-	-	-	-	-	-	TRVSATVGV	770.09	5.40	6.23	-	-	-	-
HLA-DRB4*01:01	1	53	68	16	Consensus (comb.lib./smm/nn)	ARAIKMASDILGGAGD	5.4	6.23	AIKMASDIL	0.01	2.80	3.23	AIKMASDIL	1316.00	20.00	23.09	AIKMASDIL	80.90	5.40	6.23	-	-	-	-	-	-	-	-
HLA-DRB1*01:01	1	45	57	13	Consensus (comb.lib./smm/nn)	PVEYAANIARAIK	4	6.24	YAANIARAI	0.01	0.01	0.02	YAANIARAI	36.00	4.00	6.24	YAANIARAI	28.30	8.70	13.57	-	-	-	-	-	-	-	-
HLA-DRB1*03:01	1	107	119	13	Consensus (smm/nn/sturniolo)	LKWNSDGPLIVSQ	4	6.24	-	-	-	-	WNSDGPLIV	277.00	2.50	3.90	WNSDGPLIV	126.30	4.00	6.24	-	-	-	-	WNSDGPLIV	3.30	11.00	17.15
HLA-DQA1*04:01/DQB1*04:02	1	41	55	15	Consensus (comb.lib./smm/nn)	GVVQPVEYAANIARA	6.3	6.30	VQPVEYAAN	193.34	26.00	26.00	VEYAANIAR	582.00	2.30	2.30	EYAANIARA	514.00	6.30	6.30	-	-	-	-	-	-	-	-
HLA-DRB1*09:01	1	19	33	15	Consensus (comb.lib./smm/nn)	WSWSVVPLVATFCLA	6.3	6.30	WSVVPLVAT	0.01	0.01	0.01	WSWSVVPLV	201.00	6.30	6.30	WSWSVVPLV	123.60	12.00	12.00	-	-	-	-	-	-	-	-
HLA-DRB3*02:02	1	15	29	15	NetMHCIIpan	GSLSWSWSVVPLVAT	6.3	6.30	-	-	-	-	-	-	-	-	-	-	-	-	WSWSVVPLV	375.80	6.30	6.30	-	-	-	-
HLA-DPA1*01:03/DPB1*04:01	1	23	36	14	NetMHCIIpan	VVPLVATFCLATRV	5.9	6.35	-	-	-	-	-	-	-	-	-	-	-	-	LVATFCLAT	441.05	5.90	6.35	-	-	-	-
HLA-DQA1*01:01/DQB1*05:01	1	17	30	14	Consensus (comb.lib./smm/nn)	LSWSWSVVPLVATF	5.9	6.35	SWSWSVVPL	1.08	4.70	5.06	SWSWSVVPL	3019.00	13.00	14.00	SWSWSVVPL	546.00	5.90	6.35	-	-	-	-	-	-	-	-
HLA-DRB1*11:01	1	28	41	14	Consensus (smm/nn/sturniolo)	ATFCLATRVSATVG	5.9	6.35	-	-	-	-	FCLATRVSA	141.00	5.90	6.35	FCLATRVSA	16.00	1.70	1.83	-	-	-	-	FCLATRVSA	1.40	15.00	16.15
HLA-DRB1*13:02	1	105	120	16	Consensus (smm/nn/sturniolo)	GWLKWNSDGPLIVSQR	5.5	6.35	-	-	-	-	LKWNSDGPL	458.00	5.50	6.35	LKWNSDGPL	29.70	4.30	4.96	-	-	-	-	WNSDGPLIV	0.80	45.00	51.94
HLA-DRB3*02:02	1	17	30	14	NetMHCIIpan	LSWSWSVVPLVATF	5.9	6.35	-	-	-	-	-	-	-	-	-	-	-	-	WSWSVVPLV	482.77	5.90	6.35	-	-	-	-
HLA-DRB1*08:02	1	48	60	13	Consensus (smm/nn/sturniolo)	YAANIARAIKMAS	4.1	6.39	-	-	-	-	AANIARAIK	522.00	2.30	3.59	IARAIKMAS	477.20	4.10	6.39	-	-	-	-	IARAIKMAS	1.40	11.00	17.15
HLA-DRB3*02:02	1	16	28	13	NetMHCIIpan	SLSWSWSVVPLVA	4.1	6.39	-	-	-	-	-	-	-	-	-	-	-	-	WSWSVVPLV	545.37	4.10	6.39	-	-	-	-
HLA-DRB1*08:02	1	51	65	15	Consensus (smm/nn/sturniolo)	NIARAIKMASDILGG	6.4	6.40	-	-	-	-	IARAIKMAS	639.00	6.40	6.40	IKMASDILG	47.90	0.53	0.53	-	-	-	-	IARAIKMAS	1.40	15.00	15.00
HLA-DRB1*08:02	1	46	60	15	Consensus (smm/nn/sturniolo)	VEYAANIARAIKMAS	6.4	6.40	-	-	-	-	AANIARAIK	451.00	3.30	3.30	IARAIKMAS	223.50	6.40	6.40	-	-	-	-	IARAIKMAS	1.40	15.00	15.00
HLA-DRB1*11:01	1	26	40	15	Consensus (smm/nn/sturniolo)	LVATFCLATRVSATV	6.4	6.40	-	-	-	-	FCLATRVSA	123.00	6.40	6.40	FCLATRVSA	23.80	2.30	2.30	-	-	-	-	FCLATRVSA	1.40	17.00	17.00
HLA-DQA1*05:01/DQB1*03:01	1	47	60	14	Consensus (comb.lib./smm/nn)	EYAANIARAIKMAS	6	6.46	EYAANIARA	1.52	11.00	11.84	YAANIARAI	84.00	6.00	6.46	ANIARAIKM	92.10	3.50	3.77	-	-	-	-	-	-	-	-
HLA-DQA1*05:01/DQB1*03:01	1	34	47	14	Consensus (comb.lib./smm/nn)	TRVSATVGVVQPVE	6	6.46	TRVSATVGV	0.43	6.80	7.32	ATVGVVQPV	84.00	6.00	6.46	ATVGVVQPV	84.50	3.20	3.45	-	-	-	-	-	-	-	-
HLA-DRB1*01:01	1	43	56	14	Consensus (comb.lib./smm/nn)	VQPVEYAANIARAI	6	6.46	YAANIARAI	0.01	0.01	0.01	VQPVEYAAN	40.00	6.00	6.46	YAANIARAI	53.40	20.00	21.54	-	-	-	-	-	-	-	-
HLA-DQA1*05:01/DQB1*03:01	1	43	58	16	Consensus (comb.lib./smm/nn)	VQPVEYAANIARAIKM	5.6	6.46	PVEYAANIA	1.30	13.00	15.01	YAANIARAI	121.00	5.10	5.89	EYAANIARA	62.30	5.60	6.46	-	-	-	-	-	-	-	-
HLA-DRB1*08:02	1	45	60	16	Consensus (smm/nn/sturniolo)	PVEYAANIARAIKMAS	5.6	6.46	-	-	-	-	AANIARAIK	1265.00	5.10	5.89	IARAIKMAS	119.00	5.60	6.46	-	-	-	-	IARAIKMAS	1.40	17.00	19.62
HLA-DRB1*11:01	1	112	125	14	Consensus (smm/nn/sturniolo)	DGPLIVSQRPLFKG	6	6.46	-	-	-	-	LIVSQRPLF	144.00	6.00	6.46	LIVSQRPLF	173.50	13.00	14.00	-	-	-	-	IVSQRPLFK	2.60	5.00	5.38
HLA-DRB3*02:02	1	107	120	14	NetMHCIIpan	LKWNSDGPLIVSQR	6	6.46	-	-	-	-	-	-	-	-	-	-	-	-	WNSDGPLIV	491.23	6.00	6.46	-	-	-	-
HLA-DPA1*02:01/DPB1*14:01	1	41	57	17	NetMHCIIpan	GVVQPVEYAANIARAIK	3.8	6.47	-	-	-	-	-	-	-	-	-	-	-	-	VEYAANIAR	542.99	3.80	6.47	-	-	-	-
HLA-DRB1*03:01	1	82	98	17	Consensus (smm/nn/sturniolo)	LDSGCCSIDWSQRLRVN	3.8	6.47	-	-	-	-	IDWSQRLRV	349.00	2.50	4.26	IDWSQRLRV	120.60	3.80	6.47	-	-	-	-	IDWSQRLRV	0.90	69.00	117.52
HLA-DRB1*09:01	1	9	25	17	Consensus (comb.lib./smm/nn)	ASCRYPGSLSWSWSVVP	3.8	6.47	SCRYPGSLS	0.01	0.01	0.02	GSLSWSWSV	1041.00	22.00	37.47	GSLSWSWSV	38.20	3.80	6.47	-	-	-	-	-	-	-	-
HLA-DRB4*01:01	1	51	67	17	Consensus (comb.lib./smm/nn)	NIARAIKMASDILGGAG	3.8	6.47	AIKMASDIL	0.01	3.10	5.28	AIKMASDIL	1284.00	22.00	37.47	AIKMASDIL	55.30	3.80	6.47	-	-	-	-	-	-	-	-
HLA-DRB3*02:02	1	16	30	15	NetMHCIIpan	SLSWSWSVVPLVATF	6.5	6.50	-	-	-	-	-	-	-	-	-	-	-	-	WSWSVVPLV	390.69	6.50	6.50	-	-	-	-
HLA-DRB3*02:02	1	88	105	18	NetMHCIIpan	SIDWSQRLRVNSNCPTWG	2.2	6.51	-	-	-	-	-	-	-	-	-	-	-	-	LRVNSNCPT	146.53	2.20	6.51	-	-	-	-
HLA-DQA1*01:02/DQB1*06:02	1	46	57	12	Consensus (comb.lib./smm/nn)	VEYAANIARAIK	2.2	6.52	VEYAANIAR	0.48	5.80	17.20	EYAANIARA	254.00	2.20	6.52	YAANIARAI	142.50	0.18	0.53	-	-	-	-	-	-	-	-
HLA-DPA1*02:01/DPB1*14:01	1	16	28	13	NetMHCIIpan	SLSWSWSVVPLVA	4.2	6.55	-	-	-	-	-	-	-	-	-	-	-	-	WSWSVVPLV	2646.05	4.20	6.55	-	-	-	-
HLA-DQA1*05:01/DQB1*03:01	1	43	56	14	Consensus (comb.lib./smm/nn)	VQPVEYAANIARAI	6.1	6.57	PVEYAANIA	1.30	11.00	11.84	EYAANIARA	46.00	3.20	3.45	EYAANIARA	151.70	6.10	6.57	-	-	-	-	-	-	-	-
HLA-DRB1*07:01	1	27	42	16	Consensus (comb.lib./smm/nn)	VATFCLATRVSATVGV	5.7	6.58	FCLATRVSA	0.03	1.90	2.19	LATRVSATV	671.00	21.00	24.24	TRVSATVGV	55.50	5.70	6.58	-	-	-	-	-	-	-	-
HLA-DRB1*07:01	1	46	61	16	Consensus (comb.lib./smm/nn)	VEYAANIARAIKMASD	5.7	6.58	ARAIKMASD	0.11	3.40	3.92	YAANIARAI	445.00	15.00	17.31	YAANIARAI	56.10	5.70	6.58	-	-	-	-	-	-	-	-
HLA-DRB1*09:01	1	9	24	16	Consensus (comb.lib./smm/nn)	ASCRYPGSLSWSWSVV	5.7	6.58	SCRYPGSLS	0.01	0.01	0.01	GSLSWSWSV	4252.00	59.00	68.10	GSLSWSWSV	56.10	5.70	6.58	-	-	-	-	-	-	-	-
HLA-DRB1*13:02	1	102	117	16	Consensus (smm/nn/sturniolo)	PTWGWLKWNSDGPLIV	5.7	6.58	-	-	-	-	LKWNSDGPL	469.00	5.70	6.58	LKWNSDGPL	23.20	3.40	3.92	-	-	-	-	WNSDGPLIV	0.80	45.00	51.94
HLA-DRB1*13:02	1	103	118	16	Consensus (smm/nn/sturniolo)	TWGWLKWNSDGPLIVS	5.7	6.58	-	-	-	-	LKWNSDGPL	467.00	5.70	6.58	LKWNSDGPL	22.40	3.20	3.69	-	-	-	-	WNSDGPLIV	0.80	45.00	51.94
HLA-DRB1*13:02	1	104	119	16	Consensus (smm/nn/sturniolo)	WGWLKWNSDGPLIVSQ	5.7	6.58	-	-	-	-	LKWNSDGPL	467.00	5.70	6.58	LKWNSDGPL	23.90	3.50	4.04	-	-	-	-	WNSDGPLIV	0.80	45.00	51.94
HLA-DPA1*02:01/DPB1*14:01	1	42	56	15	NetMHCIIpan	VVQPVEYAANIARAI	6.6	6.60	-	-	-	-	-	-	-	-	-	-	-	-	VEYAANIAR	1176.21	6.60	6.60	-	-	-	-
HLA-DRB1*11:01	1	25	39	15	Consensus (smm/nn/sturniolo)	PLVATFCLATRVSAT	6.6	6.60	-	-	-	-	FCLATRVSA	127.00	6.60	6.60	FCLATRVSA	30.20	3.10	3.10	-	-	-	-	FCLATRVSA	1.40	17.00	17.00
HLA-DRB1*11:01	1	24	38	15	Consensus (smm/nn/sturniolo)	VPLVATFCLATRVSA	6.6	6.60	-	-	-	-	TFCLATRVS	128.00	6.60	6.60	FCLATRVSA	59.40	5.60	5.60	-	-	-	-	FCLATRVSA	1.40	17.00	17.00
HLA-DRB3*02:02	1	107	121	15	NetMHCIIpan	LKWNSDGPLIVSQRP	6.6	6.60	-	-	-	-	-	-	-	-	-	-	-	-	WNSDGPLIV	398.89	6.60	6.60	-	-	-	-
HLA-DQA1*01:02/DQB1*06:02	1	50	66	17	Consensus (comb.lib./smm/nn)	ANIARAIKMASDILGGA	3.9	6.64	IARAIKMAS	0.05	5.10	8.69	ARAIKMASD	380.00	3.90	6.64	ARAIKMASD	24.20	1.10	1.87	-	-	-	-	-	-	-	-
HLA-DRB1*08:02	1	49	65	17	Consensus (smm/nn/sturniolo)	AANIARAIKMASDILGG	3.9	6.64	-	-	-	-	IARAIKMAS	1019.00	3.90	6.64	IKMASDILG	30.50	0.87	1.48	-	-	-	-	IARAIKMAS	1.40	19.00	32.36
HLA-DRB3*02:02	1	102	118	17	NetMHCIIpan	PTWGWLKWNSDGPLIVS	3.9	6.64	-	-	-	-	-	-	-	-	-	-	-	-	LKWNSDGPL	244.26	3.90	6.64	-	-	-	-
HLA-DRB3*02:02	1	106	122	17	NetMHCIIpan	WLKWNSDGPLIVSQRPL	3.9	6.64	-	-	-	-	-	-	-	-	-	-	-	-	WNSDGPLIV	243.18	3.90	6.64	-	-	-	-
HLA-DQA1*01:02/DQB1*06:02	1	53	66	14	Consensus (comb.lib./smm/nn)	ARAIKMASDILGGA	6.2	6.68	AIKMASDIL	543.21	43.00	46.30	KMASDILGG	306.00	6.20	6.68	KMASDILGG	225.70	3.80	4.09	-	-	-	-	-	-	-	-
HLA-DRB1*03:01	1	87	100	14	Consensus (smm/nn/sturniolo)	CSIDWSQRLRVNSN	6.2	6.68	-	-	-	-	IDWSQRLRV	117.00	1.10	1.18	IDWSQRLRV	153.30	6.20	6.68	-	-	-	-	IDWSQRLRV	0.90	56.00	60.30
HLA-DRB1*11:01	1	111	124	14	Consensus (smm/nn/sturniolo)	SDGPLIVSQRPLFK	6.2	6.68	-	-	-	-	LIVSQRPLF	148.00	6.20	6.68	LIVSQRPLF	288.00	18.00	19.38	-	-	-	-	IVSQRPLFK	2.60	5.00	5.38
HLA-DRB1*13:02	1	106	119	14	Consensus (smm/nn/sturniolo)	WLKWNSDGPLIVSQ	6.2	6.68	-	-	-	-	LKWNSDGPL	291.00	6.20	6.68	LKWNSDGPL	35.70	4.10	4.41	-	-	-	-	WNSDGPLIV	0.80	37.00	39.84
HLA-DRB1*01:01	1	43	57	15	Consensus (comb.lib./smm/nn)	VQPVEYAANIARAIK	6.7	6.70	YAANIARAI	0.01	0.01	0.01	YAANIARAI	36.00	6.70	6.70	YAANIARAI	24.80	8.50	8.50	-	-	-	-	-	-	-	-
HLA-DRB1*07:01	1	48	62	15	Consensus (comb.lib./smm/nn)	YAANIARAIKMASDI	6.7	6.70	ARAIKMASD	0.11	3.00	3.00	ANIARAIKM	314.00	20.00	20.00	ANIARAIKM	56.60	6.70	6.70	-	-	-	-	-	-	-	-
HLA-DRB1*11:01	1	26	38	13	Consensus (smm/nn/sturniolo)	LVATFCLATRVSA	4.3	6.71	-	-	-	-	TFCLATRVS	129.00	4.30	6.71	FCLATRVSA	38.50	3.00	4.68	-	-	-	-	FCLATRVSA	1.40	13.00	20.27
HLA-DRB1*11:01	1	27	39	13	Consensus (smm/nn/sturniolo)	VATFCLATRVSAT	4.3	6.71	-	-	-	-	FCLATRVSA	129.00	4.30	6.71	FCLATRVSA	18.50	1.50	2.34	-	-	-	-	FCLATRVSA	1.40	13.00	20.27
HLA-DRB1*03:01	1	104	118	15	Consensus (smm/nn/sturniolo)	WGWLKWNSDGPLIVS	6.8	6.80	-	-	-	-	WNSDGPLIV	276.00	4.10	4.10	WNSDGPLIV	174.60	6.80	6.80	-	-	-	-	WNSDGPLIV	3.30	15.00	15.00
HLA-DQA1*01:02/DQB1*06:02	1	49	65	17	Consensus (comb.lib./smm/nn)	AANIARAIKMASDILGG	4	6.81	IARAIKMAS	0.05	5.10	8.69	ARAIKMASD	382.00	4.00	6.81	ARAIKMASD	28.30	1.30	2.21	-	-	-	-	-	-	-	-
HLA-DQA1*01:02/DQB1*06:02	1	51	67	17	Consensus (comb.lib./smm/nn)	NIARAIKMASDILGGAG	4	6.81	IARAIKMAS	0.05	5.10	8.69	ARAIKMASD	381.00	4.00	6.81	ARAIKMASD	27.50	1.30	2.21	-	-	-	-	-	-	-	-
HLA-DRB1*03:01	1	107	124	18	Consensus (smm/nn/sturniolo)	LKWNSDGPLIVSQRPLFK	2.3	6.81	-	-	-	-	LIVSQRPLF	161.00	0.79	2.34	LIVSQRPLF	73.80	2.30	6.81	-	-	-	-	LIVSQRPLF	4.90	3.30	9.77
HLA-DRB1*08:02	1	48	64	17	Consensus (smm/nn/sturniolo)	YAANIARAIKMASDILG	4	6.81	-	-	-	-	IARAIKMAS	1029.00	4.00	6.81	IKMASDILG	44.00	2.00	3.41	-	-	-	-	IARAIKMAS	1.40	19.00	32.36
HLA-DRB1*09:01	1	18	35	18	Consensus (comb.lib./smm/nn)	SWSWSVVPLVATFCLATR	2.3	6.81	WSVVPLVAT	0.01	0.01	0.03	WSWSVVPLV	205.00	2.30	6.81	WSWSVVPLV	50.50	6.60	19.53	-	-	-	-	-	-	-	-
HLA-DRB1*09:01	1	19	36	18	Consensus (comb.lib./smm/nn)	WSWSVVPLVATFCLATRV	2.3	6.81	WSVVPLVAT	0.01	0.01	0.03	WSWSVVPLV	206.00	2.30	6.81	WSWSVVPLV	103.70	15.00	44.40	-	-	-	-	-	-	-	-
HLA-DRB3*02:02	1	87	104	18	NetMHCIIpan	CSIDWSQRLRVNSNCPTW	2.3	6.81	-	-	-	-	-	-	-	-	-	-	-	-	LRVNSNCPT	158.47	2.30	6.81	-	-	-	-
HLA-DRB4*01:01	1	48	64	17	Consensus (comb.lib./smm/nn)	YAANIARAIKMASDILG	4	6.81	AIKMASDIL	0.01	3.10	5.28	AIKMASDIL	1005.00	17.00	28.96	AIKMASDIL	57.10	4.00	6.81	-	-	-	-	-	-	-	-
HLA-DRB5*01:01	1	115	132	18	Consensus (smm/nn/sturniolo)	LIVSQRPLFKGCLECENA	2.3	6.81	-	-	-	-	IVSQRPLFK	29.00	0.33	0.98	IVSQRPLFK	13.20	2.30	6.81	-	-	-	-	IVSQRPLFK	4.10	4.80	14.21
HLA-DQA1*01:02/DQB1*06:02	1	47	58	12	Consensus (comb.lib./smm/nn)	EYAANIARAIKM	2.3	6.82	YAANIARAI	24.34	18.00	53.38	EYAANIARA	262.00	2.30	6.82	YAANIARAI	169.00	0.27	0.80	-	-	-	-	-	-	-	-
HLA-DQA1*01:02/DQB1*06:02	1	52	63	12	Consensus (comb.lib./smm/nn)	IARAIKMASDIL	2.3	6.82	IARAIKMAS	0.05	2.30	6.82	ARAIKMASD	752.00	9.00	26.69	ARAIKMASD	406.00	1.50	4.45	-	-	-	-	-	-	-	-
HLA-DQA1*01:02/DQB1*06:02	1	51	62	12	Consensus (comb.lib./smm/nn)	NIARAIKMASDI	2.3	6.82	IARAIKMAS	0.05	2.30	6.82	ARAIKMASD	292.00	2.70	8.01	ARAIKMASD	161.80	0.25	0.74	-	-	-	-	-	-	-	-
HLA-DRB1*13:02	1	105	116	12	Consensus (smm/nn/sturniolo)	GWLKWNSDGPLI	2.3	6.82	-	-	-	-	LKWNSDGPL	173.00	2.00	5.93	LKWNSDGPL	41.60	2.30	6.82	-	-	-	-	WLKWNSDGP	-0.20	43.00	127.51
HLA-DPA1*02:01/DPB1*14:01	1	52	64	13	NetMHCIIpan	IARAIKMASDILG	4.4	6.86	-	-	-	-	-	-	-	-	-	-	-	-	IKMASDILG	2722.34	4.40	6.86	-	-	-	-
HLA-DPA1*01:03/DPB1*02:01	1	22	35	14	Consensus (comb.lib./smm/nn)	SVVPLVATFCLATR	6.4	6.89	VPLVATFCL	0.09	3.20	3.45	PLVATFCLA	315.00	6.40	6.89	LVATFCLAT	808.90	21.00	22.61	-	-	-	-	-	-	-	-
HLA-DPA1*01:03/DPB1*02:01	1	23	36	14	Consensus (comb.lib./smm/nn)	VVPLVATFCLATRV	6.4	6.89	VPLVATFCL	0.09	3.20	3.45	PLVATFCLA	311.00	6.40	6.89	LVATFCLAT	691.40	19.00	20.46	-	-	-	-	-	-	-	-
HLA-DRB1*11:01	1	113	126	14	Consensus (smm/nn/sturniolo)	GPLIVSQRPLFKGC	6.4	6.89	-	-	-	-	LIVSQRPLF	153.00	6.40	6.89	LIVSQRPLF	135.30	12.00	12.92	-	-	-	-	IVSQRPLFK	2.60	5.00	5.38
HLA-DRB4*01:01	1	54	67	14	Consensus (comb.lib./smm/nn)	RAIKMASDILGGAG	6.4	6.89	AIKMASDIL	0.01	2.10	2.26	IKMASDILG	753.00	20.00	21.54	AIKMASDIL	138.40	6.40	6.89	-	-	-	-	-	-	-	-
HLA-DRB4*01:01	1	111	124	14	Consensus (comb.lib./smm/nn)	SDGPLIVSQRPLFK	6.4	6.89	IVSQRPLFK	5.73	14.00	15.08	PLIVSQRPL	285.00	6.40	6.89	LIVSQRPLF	12.20	0.14	0.15	-	-	-	-	-	-	-	-
HLA-DPA1*02:01/DPB1*14:01	1	17	31	15	NetMHCIIpan	LSWSWSVVPLVATFC	6.9	6.90	-	-	-	-	-	-	-	-	-	-	-	-	WSWSVVPLV	1222.14	6.90	6.90	-	-	-	-
HLA-DRB1*03:01	1	87	101	15	Consensus (smm/nn/sturniolo)	CSIDWSQRLRVNSNC	6.9	6.90	-	-	-	-	IDWSQRLRV	117.00	1.30	1.30	IDWSQRLRV	178.20	6.90	6.90	-	-	-	-	IDWSQRLRV	0.90	61.00	61.00
HLA-DPA1*01:03/DPB1*04:01	1	16	31	16	NetMHCIIpan	SLSWSWSVVPLVATFC	6	6.93	-	-	-	-	-	-	-	-	-	-	-	-	WSWSVVPLV	240.45	6.00	6.93	-	-	-	-
HLA-DQA1*04:01/DQB1*04:02	1	43	58	16	Consensus (comb.lib./smm/nn)	VQPVEYAANIARAIKM	6	6.93	VQPVEYAAN	193.34	29.00	33.47	EYAANIARA	1623.00	3.30	3.81	EYAANIARA	473.70	6.00	6.93	-	-	-	-	-	-	-	-
HLA-DRB1*03:01	1	49	64	16	Consensus (smm/nn/sturniolo)	AANIARAIKMASDILG	6	6.93	-	-	-	-	IARAIKMAS	3478.00	26.00	30.01	IARAIKMAS	93.40	3.20	3.69	-	-	-	-	IARAIKMAS	4.20	6.00	6.93
HLA-DRB1*03:01	1	50	65	16	Consensus (smm/nn/sturniolo)	ANIARAIKMASDILGG	6	6.93	-	-	-	-	IARAIKMAS	3544.00	26.00	30.01	IARAIKMAS	142.60	4.80	5.54	-	-	-	-	IARAIKMAS	4.20	6.00	6.93
HLA-DRB1*03:01	1	47	62	16	Consensus (smm/nn/sturniolo)	EYAANIARAIKMASDI	6	6.93	-	-	-	-	IARAIKMAS	4366.00	31.00	35.78	IARAIKMAS	89.50	3.10	3.58	-	-	-	-	IARAIKMAS	4.20	6.00	6.93
HLA-DRB1*03:01	1	45	60	16	Consensus (smm/nn/sturniolo)	PVEYAANIARAIKMAS	6	6.93	-	-	-	-	VEYAANIAR	3824.00	28.00	32.32	IARAIKMAS	167.80	5.50	6.35	-	-	-	-	IARAIKMAS	4.20	6.00	6.93
HLA-DRB1*03:01	1	46	61	16	Consensus (smm/nn/sturniolo)	VEYAANIARAIKMASD	6	6.93	-	-	-	-	IARAIKMAS	3795.00	28.00	32.32	IARAIKMAS	115.60	4.10	4.73	-	-	-	-	IARAIKMAS	4.20	6.00	6.93
HLA-DRB1*03:01	1	48	63	16	Consensus (smm/nn/sturniolo)	YAANIARAIKMASDIL	6	6.93	-	-	-	-	IARAIKMAS	4202.00	30.00	34.63	IARAIKMAS	84.30	3.00	3.46	-	-	-	-	IARAIKMAS	4.20	6.00	6.93
HLA-DRB1*01:01	1	46	62	17	Consensus (comb.lib./smm/nn)	VEYAANIARAIKMASDI	4.1	6.98	YAANIARAI	0.01	0.01	0.02	YAANIARAI	93.00	9.60	16.35	YAANIARAI	29.30	4.10	6.98	-	-	-	-	-	-	-	-
HLA-DPA1*01:03/DPB1*02:01	1	21	34	14	Consensus (comb.lib./smm/nn)	WSVVPLVATFCLAT	6.5	7.00	VPLVATFCL	0.09	3.20	3.45	PLVATFCLA	320.00	6.50	7.00	LVATFCLAT	772.80	20.00	21.54	-	-	-	-	-	-	-	-
HLA-DPA1*01:03/DPB1*04:01	1	17	31	15	NetMHCIIpan	LSWSWSVVPLVATFC	7	7.00	-	-	-	-	-	-	-	-	-	-	-	-	WSWSVVPLV	332.97	7.00	7.00	-	-	-	-
HLA-DPA1*02:01/DPB1*14:01	1	54	68	15	NetMHCIIpan	RAIKMASDILGGAGD	7	7.00	-	-	-	-	-	-	-	-	-	-	-	-	IKMASDILG	1234.90	7.00	7.00	-	-	-	-
HLA-DQA1*03:01/DQB1*03:02	1	35	48	14	Consensus (comb.lib./smm/nn)	RVSATVGVVQPVEY	6.5	7.00	TVGVVQPVE	3.82	19.00	20.46	ATVGVVQPV	1219.00	6.50	7.00	TVGVVQPVE	304.10	2.50	2.69	-	-	-	-	-	-	-	-
HLA-DRB1*08:02	1	112	125	14	Consensus (smm/nn/sturniolo)	DGPLIVSQRPLFKG	6.5	7.00	-	-	-	-	IVSQRPLFK	747.00	6.50	7.00	IVSQRPLFK	176.80	2.30	2.48	-	-	-	-	IVSQRPLFK	0.20	28.00	30.15
HLA-DRB1*08:02	1	113	125	13	Consensus (smm/nn/sturniolo)	GPLIVSQRPLFKG	4.5	7.02	-	-	-	-	IVSQRPLFK	750.00	4.50	7.02	IVSQRPLFK	191.40	1.20	1.87	-	-	-	-	IVSQRPLFK	0.20	25.00	38.98
HLA-DRB3*02:02	1	17	29	13	NetMHCIIpan	LSWSWSVVPLVAT	4.5	7.02	-	-	-	-	-	-	-	-	-	-	-	-	WSWSVVPLV	610.69	4.50	7.02	-	-	-	-
HLA-DRB4*01:01	1	47	62	16	Consensus (comb.lib./smm/nn)	EYAANIARAIKMASDI	6.1	7.04	IARAIKMAS	0.04	4.20	4.85	ANIARAIKM	2032.00	31.00	35.78	IARAIKMAS	89.30	6.10	7.04	-	-	-	-	-	-	-	-
HLA-DRB1*08:02	1	47	61	15	Consensus (smm/nn/sturniolo)	EYAANIARAIKMASD	7.1	7.10	-	-	-	-	IARAIKMAS	427.00	2.90	2.90	IARAIKMAS	241.60	7.10	7.10	-	-	-	-	IARAIKMAS	1.40	15.00	15.00
HLA-DPA1*03:01/DPB1*04:02	1	23	36	14	Consensus (comb.lib./smm/nn)	VVPLVATFCLATRV	6.6	7.11	PLVATFCLA	4.34	9.50	10.23	LVATFCLAT	324.00	6.60	7.11	LVATFCLAT	62.60	1.30	1.40	-	-	-	-	-	-	-	-
HLA-DPA1*02:01/DPB1*14:01	1	47	58	12	NetMHCIIpan	EYAANIARAIKM	2.4	7.12	-	-	-	-	-	-	-	-	-	-	-	-	YAANIARAI	3315.67	2.40	7.12	-	-	-	-
HLA-DQA1*05:01/DQB1*03:01	1	46	57	12	Consensus (comb.lib./smm/nn)	VEYAANIARAIK	2.4	7.12	EYAANIARA	1.52	7.60	22.54	YAANIARAI	67.00	2.30	6.82	YAANIARAI	172.60	2.40	7.12	-	-	-	-	-	-	-	-
HLA-DRB4*01:01	1	50	61	12	Consensus (comb.lib./smm/nn)	ANIARAIKMASD	2.4	7.12	IARAIKMAS	0.04	2.20	6.52	ANIARAIKM	1427.00	21.00	62.27	IARAIKMAS	167.20	2.40	7.12	-	-	-	-	-	-	-	-
HLA-DRB1*09:01	1	41	57	17	Consensus (comb.lib./smm/nn)	GVVQPVEYAANIARAIK	4.2	7.15	EYAANIARA	0.01	0.01	0.02	YAANIARAI	309.00	4.20	7.15	YAANIARAI	128.00	16.00	27.25	-	-	-	-	-	-	-	-
HLA-DRB1*09:01	1	40	56	17	Consensus (comb.lib./smm/nn)	VGVVQPVEYAANIARAI	4.2	7.15	EYAANIARA	0.01	0.01	0.02	VGVVQPVEY	310.00	4.20	7.15	YAANIARAI	166.80	19.00	32.36	-	-	-	-	-	-	-	-
HLA-DQA1*01:01/DQB1*05:01	1	16	31	16	Consensus (comb.lib./smm/nn)	SLSWSWSVVPLVATFC	6.2	7.16	SWSWSVVPL	1.08	6.20	7.16	SWSWSVVPL	3195.00	5.80	6.69	SWSWSVVPL	203.90	6.20	7.16	-	-	-	-	-	-	-	-
HLA-DRB1*01:01	1	44	56	13	Consensus (comb.lib./smm/nn)	QPVEYAANIARAI	4.6	7.17	YAANIARAI	0.01	0.01	0.02	EYAANIARA	41.00	4.60	7.17	YAANIARAI	59.70	17.00	26.51	-	-	-	-	-	-	-	-
HLA-DRB4*01:01	1	54	66	13	Consensus (comb.lib./smm/nn)	RAIKMASDILGGA	4.6	7.17	AIKMASDIL	0.01	1.70	2.65	IKMASDILG	762.00	16.00	24.95	AIKMASDIL	159.80	4.60	7.17	-	-	-	-	-	-	-	-
HLA-DRB1*11:01	1	28	42	15	Consensus (smm/nn/sturniolo)	ATFCLATRVSATVGV	7.2	7.20	-	-	-	-	FCLATRVSA	141.00	7.20	7.20	FCLATRVSA	21.10	2.10	2.10	-	-	-	-	FCLATRVSA	1.40	17.00	17.00
HLA-DPA1*01:03/DPB1*04:01	1	24	37	14	NetMHCIIpan	VPLVATFCLATRVS	6.7	7.21	-	-	-	-	-	-	-	-	-	-	-	-	LVATFCLAT	506.38	6.70	7.21	-	-	-	-
HLA-DPA1*02:01/DPB1*14:01	1	43	56	14	NetMHCIIpan	VQPVEYAANIARAI	6.7	7.21	-	-	-	-	-	-	-	-	-	-	-	-	VEYAANIAR	1980.97	6.70	7.21	-	-	-	-
HLA-DQA1*05:01/DQB1*03:01	1	33	46	14	Consensus (comb.lib./smm/nn)	ATRVSATVGVVQPV	6.7	7.21	TRVSATVGV	0.43	6.80	7.32	RVSATVGVV	67.00	4.60	4.95	ATVGVVQPV	164.30	6.70	7.21	-	-	-	-	-	-	-	-
HLA-DPA1*01:03/DPB1*04:01	1	13	28	16	NetMHCIIpan	YPGSLSWSWSVVPLVA	6.3	7.27	-	-	-	-	-	-	-	-	-	-	-	-	WSWSVVPLV	248.28	6.30	7.27	-	-	-	-
HLA-DPA1*02:01/DPB1*14:01	1	15	29	15	NetMHCIIpan	GSLSWSWSVVPLVAT	7.3	7.30	-	-	-	-	-	-	-	-	-	-	-	-	WSWSVVPLV	1260.06	7.30	7.30	-	-	-	-
HLA-DRB1*01:01	1	42	56	15	Consensus (comb.lib./smm/nn)	VVQPVEYAANIARAI	7.3	7.30	YAANIARAI	0.01	0.01	0.01	VQPVEYAAN	39.00	7.30	7.30	YAANIARAI	71.90	21.00	21.00	-	-	-	-	-	-	-	-
HLA-DRB3*02:02	1	14	28	15	NetMHCIIpan	PGSLSWSWSVVPLVA	7.3	7.30	-	-	-	-	-	-	-	-	-	-	-	-	WSWSVVPLV	440.89	7.30	7.30	-	-	-	-
HLA-DPA1*02:01/DPB1*14:01	1	15	28	14	NetMHCIIpan	GSLSWSWSVVPLVA	6.8	7.32	-	-	-	-	-	-	-	-	-	-	-	-	WSWSVVPLV	1991.84	6.80	7.32	-	-	-	-
HLA-DPA1*03:01/DPB1*04:02	1	22	35	14	Consensus (comb.lib./smm/nn)	SVVPLVATFCLATR	6.8	7.32	PLVATFCLA	4.34	9.50	10.23	LVATFCLAT	336.00	6.80	7.32	LVATFCLAT	81.00	1.90	2.05	-	-	-	-	-	-	-	-
HLA-DQA1*05:01/DQB1*03:01	1	31	44	14	Consensus (comb.lib./smm/nn)	CLATRVSATVGVVQ	6.8	7.32	TRVSATVGV	0.43	6.80	7.32	RVSATVGVV	87.00	6.30	6.78	RVSATVGVV	396.10	15.00	16.15	-	-	-	-	-	-	-	-
HLA-DQA1*05:01/DQB1*03:01	1	32	45	14	Consensus (comb.lib./smm/nn)	LATRVSATVGVVQP	6.8	7.32	TRVSATVGV	0.43	6.80	7.32	RVSATVGVV	88.00	6.40	6.89	RVSATVGVV	450.70	16.00	17.23	-	-	-	-	-	-	-	-
HLA-DQA1*05:01/DQB1*03:01	1	48	61	14	Consensus (comb.lib./smm/nn)	YAANIARAIKMASD	6.8	7.32	AANIARAIK	15.91	23.00	24.77	YAANIARAI	94.00	6.80	7.32	IARAIKMAS	97.50	3.80	4.09	-	-	-	-	-	-	-	-
HLA-DRB1*01:01	1	42	58	17	Consensus (comb.lib./smm/nn)	VVQPVEYAANIARAIKM	4.3	7.32	YAANIARAI	0.01	0.01	0.02	YAANIARAI	97.00	11.00	18.74	YAANIARAI	30.40	4.30	7.32	-	-	-	-	-	-	-	-
HLA-DRB1*08:02	1	52	65	14	Consensus (smm/nn/sturniolo)	IARAIKMASDILGG	6.8	7.32	-	-	-	-	IKMASDILG	763.00	6.80	7.32	IKMASDILG	67.00	0.41	0.44	-	-	-	-	IARAIKMAS	1.40	13.00	14.00
HLA-DRB3*01:01	1	45	61	17	Consensus (comb.lib./smm/nn)	PVEYAANIARAIKMASD	4.3	7.32	YAANIARAI	0.85	14.00	23.85	YAANIARAI	702.00	4.30	7.32	YAANIARAI	91.00	2.70	4.60	-	-	-	-	-	-	-	-
HLA-DRB3*01:01	1	44	60	17	Consensus (comb.lib./smm/nn)	QPVEYAANIARAIKMAS	4.3	7.32	YAANIARAI	0.85	14.00	23.85	YAANIARAI	702.00	4.30	7.32	YAANIARAI	76.80	2.40	4.09	-	-	-	-	-	-	-	-
HLA-DRB3*01:01	1	40	56	17	Consensus (comb.lib./smm/nn)	VGVVQPVEYAANIARAI	4.3	7.32	YAANIARAI	0.85	14.00	23.85	VGVVQPVEY	701.00	4.30	7.32	YAANIARAI	79.40	2.50	4.26	-	-	-	-	-	-	-	-
HLA-DRB3*01:01	1	43	59	17	Consensus (comb.lib./smm/nn)	VQPVEYAANIARAIKMA	4.3	7.32	YAANIARAI	0.85	14.00	23.85	YAANIARAI	702.00	4.30	7.32	YAANIARAI	68.80	2.20	3.75	-	-	-	-	-	-	-	-
HLA-DRB3*01:01	1	42	58	17	Consensus (comb.lib./smm/nn)	VVQPVEYAANIARAIKM	4.3	7.32	YAANIARAI	0.85	14.00	23.85	YAANIARAI	701.00	4.30	7.32	YAANIARAI	64.80	2.00	3.41	-	-	-	-	-	-	-	-
HLA-DRB5*01:01	1	116	132	17	Consensus (smm/nn/sturniolo)	IVSQRPLFKGCLECENA	4.3	7.32	-	-	-	-	IVSQRPLFK	30.00	0.33	0.56	IVSQRPLFK	29.90	5.40	9.20	-	-	-	-	IVSQRPLFK	4.10	4.30	7.32
HLA-DPA1*01:03/DPB1*04:01	1	16	28	13	NetMHCIIpan	SLSWSWSVVPLVA	4.7	7.33	-	-	-	-	-	-	-	-	-	-	-	-	WSWSVVPLV	607.46	4.70	7.33	-	-	-	-
HLA-DPA1*02:01/DPB1*14:01	1	50	62	13	NetMHCIIpan	ANIARAIKMASDI	4.7	7.33	-	-	-	-	-	-	-	-	-	-	-	-	IARAIKMAS	2776.27	4.70	7.33	-	-	-	-
HLA-DQA1*05:01/DQB1*03:01	1	44	56	13	Consensus (comb.lib./smm/nn)	QPVEYAANIARAI	4.7	7.33	PVEYAANIA	1.30	8.60	13.41	EYAANIARA	48.00	2.40	3.74	EYAANIARA	185.90	4.70	7.33	-	-	-	-	-	-	-	-
HLA-DQA1*05:01/DQB1*03:01	1	42	57	16	Consensus (comb.lib./smm/nn)	VVQPVEYAANIARAIK	6.4	7.39	PVEYAANIA	1.30	13.00	15.01	YAANIARAI	127.00	5.40	6.23	EYAANIARA	69.10	6.40	7.39	-	-	-	-	-	-	-	-
HLA-DPA1*02:01/DPB1*14:01	1	49	66	18	NetMHCIIpan	AANIARAIKMASDILGGA	2.5	7.40	-	-	-	-	-	-	-	-	-	-	-	-	IARAIKMAS	395.40	2.50	7.40	-	-	-	-
HLA-DQA1*01:02/DQB1*06:02	1	42	59	18	Consensus (comb.lib./smm/nn)	VVQPVEYAANIARAIKMA	2.5	7.40	VEYAANIAR	0.48	14.00	41.44	EYAANIARA	255.00	2.50	7.40	YAANIARAI	14.50	0.49	1.45	-	-	-	-	-	-	-	-
HLA-DQA1*05:01/DQB1*03:01	1	47	61	15	Consensus (comb.lib./smm/nn)	EYAANIARAIKMASD	7.4	7.40	EYAANIARA	1.52	13.00	13.00	YAANIARAI	81.00	7.40	7.40	IARAIKMAS	69.10	4.20	4.20	-	-	-	-	-	-	-	-
HLA-DRB1*09:01	1	43	60	18	Consensus (comb.lib./smm/nn)	VQPVEYAANIARAIKMAS	2.5	7.40	EYAANIARA	0.01	0.01	0.03	YAANIARAI	298.00	4.40	13.02	ANIARAIKM	26.40	2.50	7.40	-	-	-	-	-	-	-	-
HLA-DRB1*11:01	1	111	125	15	Consensus (smm/nn/sturniolo)	SDGPLIVSQRPLFKG	7.4	7.40	-	-	-	-	LIVSQRPLF	144.00	7.40	7.40	LIVSQRPLF	284.30	18.00	18.00	-	-	-	-	IVSQRPLFK	2.60	5.90	5.90
HLA-DRB4*01:01	1	47	61	15	Consensus (comb.lib./smm/nn)	EYAANIARAIKMASD	7.4	7.40	IARAIKMAS	0.04	3.70	3.70	ANIARAIKM	713.00	23.00	23.00	IARAIKMAS	121.50	7.40	7.40	-	-	-	-	-	-	-	-
HLA-DQA1*04:01/DQB1*04:02	1	44	55	12	Consensus (comb.lib./smm/nn)	QPVEYAANIARA	2.5	7.41	PVEYAANIA	2643.28	28.00	83.03	VEYAANIAR	589.00	0.75	2.22	EYAANIARA	516.40	2.50	7.41	-	-	-	-	-	-	-	-
HLA-DRB1*11:01	1	51	62	12	Consensus (smm/nn/sturniolo)	NIARAIKMASDI	2.5	7.41	-	-	-	-	IARAIKMAS	203.00	4.80	14.23	IARAIKMAS	42.00	2.00	5.93	-	-	-	-	IARAIKMAS	3.00	2.50	7.41
HLA-DPA1*02:01/DPB1*14:01	1	18	31	14	NetMHCIIpan	SWSWSVVPLVATFC	6.9	7.43	-	-	-	-	-	-	-	-	-	-	-	-	WSWSVVPLV	2007.62	6.90	7.43	-	-	-	-
HLA-DQA1*03:01/DQB1*03:02	1	17	30	14	Consensus (comb.lib./smm/nn)	LSWSWSVVPLVATF	6.9	7.43	SVVPLVATF	0.01	0.01	0.01	SWSVVPLVA	1278.00	6.90	7.43	SWSVVPLVA	731.80	8.40	9.05	-	-	-	-	-	-	-	-
HLA-DRB1*08:02	1	113	126	14	Consensus (smm/nn/sturniolo)	GPLIVSQRPLFKGC	6.9	7.43	-	-	-	-	IVSQRPLFK	771.00	6.90	7.43	IVSQRPLFK	162.10	2.00	2.15	-	-	-	-	IVSQRPLFK	0.20	28.00	30.15
HLA-DRB1*08:02	1	49	61	13	Consensus (smm/nn/sturniolo)	AANIARAIKMASD	4.8	7.48	-	-	-	-	IARAIKMAS	472.00	1.90	2.96	IARAIKMAS	536.80	4.80	7.48	-	-	-	-	IARAIKMAS	1.40	11.00	17.15
HLA-DRB1*08:02	1	52	64	13	Consensus (smm/nn/sturniolo)	IARAIKMASDILG	4.8	7.48	-	-	-	-	IARAIKMAS	778.00	4.80	7.48	IKMASDILG	161.00	0.81	1.26	-	-	-	-	IARAIKMAS	1.40	11.00	17.15
HLA-DRB1*11:01	1	28	40	13	Consensus (smm/nn/sturniolo)	ATFCLATRVSATV	4.8	7.48	-	-	-	-	FCLATRVSA	146.00	4.80	7.48	FCLATRVSA	15.60	1.30	2.03	-	-	-	-	FCLATRVSA	1.40	13.00	20.27
HLA-DRB1*13:02	1	106	118	13	Consensus (smm/nn/sturniolo)	WLKWNSDGPLIVS	4.8	7.48	-	-	-	-	LKWNSDGPL	292.00	4.80	7.48	LKWNSDGPL	33.50	2.90	4.52	-	-	-	-	WNSDGPLIV	0.80	32.00	49.90
HLA-DRB3*01:01	1	41	57	17	Consensus (comb.lib./smm/nn)	GVVQPVEYAANIARAIK	4.4	7.49	YAANIARAI	0.85	14.00	23.85	YAANIARAI	710.00	4.40	7.49	YAANIARAI	78.80	2.50	4.26	-	-	-	-	-	-	-	-
HLA-DPA1*01:03/DPB1*04:01	1	13	27	15	NetMHCIIpan	YPGSLSWSWSVVPLV	7.5	7.50	-	-	-	-	-	-	-	-	-	-	-	-	WSWSVVPLV	354.58	7.50	7.50	-	-	-	-
HLA-DPA1*02:01/DPB1*14:01	1	41	56	16	NetMHCIIpan	GVVQPVEYAANIARAI	6.5	7.50	-	-	-	-	-	-	-	-	-	-	-	-	VEYAANIAR	846.16	6.50	7.50	-	-	-	-
HLA-DRB1*01:01	1	47	61	15	Consensus (comb.lib./smm/nn)	EYAANIARAIKMASD	7.5	7.50	YAANIARAI	0.01	0.01	0.01	YAANIARAI	82.00	16.00	16.00	YAANIARAI	22.10	7.50	7.50	-	-	-	-	-	-	-	-
HLA-DRB1*03:01	1	107	121	15	Consensus (smm/nn/sturniolo)	LKWNSDGPLIVSQRP	7.5	7.50	-	-	-	-	WNSDGPLIV	272.00	4.10	4.10	WNSDGPLIV	199.70	7.50	7.50	-	-	-	-	WNSDGPLIV	3.30	15.00	15.00
HLA-DRB1*01:01	1	48	63	16	Consensus (comb.lib./smm/nn)	YAANIARAIKMASDIL	6.5	7.50	YAANIARAI	0.01	0.01	0.01	YAANIARAI	74.00	6.50	7.50	YAANIARAI	82.30	16.00	18.47	-	-	-	-	-	-	-	-
HLA-DRB1*11:01	1	112	126	15	Consensus (smm/nn/sturniolo)	DGPLIVSQRPLFKGC	7.5	7.50	-	-	-	-	LIVSQRPLF	148.00	7.50	7.50	LIVSQRPLF	251.10	17.00	17.00	-	-	-	-	IVSQRPLFK	2.60	5.90	5.90
HLA-DRB1*11:01	1	110	124	15	Consensus (smm/nn/sturniolo)	NSDGPLIVSQRPLFK	7.5	7.50	-	-	-	-	LIVSQRPLF	148.00	7.50	7.50	LIVSQRPLF	443.90	23.00	23.00	-	-	-	-	IVSQRPLFK	2.60	5.90	5.90
HLA-DRB1*13:02	1	101	116	16	Consensus (smm/nn/sturniolo)	CPTWGWLKWNSDGPLI	6.5	7.50	-	-	-	-	LKWNSDGPL	520.00	6.50	7.50	LKWNSDGPL	41.40	5.80	6.69	-	-	-	-	WLKWNSDGP	-0.20	66.00	76.18
HLA-DRB1*13:02	1	106	120	15	Consensus (smm/nn/sturniolo)	WLKWNSDGPLIVSQR	7.5	7.50	-	-	-	-	LKWNSDGPL	290.00	7.50	7.50	LKWNSDGPL	41.40	5.40	5.40	-	-	-	-	WNSDGPLIV	0.80	42.00	42.00
HLA-DRB3*02:02	1	107	122	16	NetMHCIIpan	LKWNSDGPLIVSQRPL	6.5	7.50	-	-	-	-	-	-	-	-	-	-	-	-	WNSDGPLIV	384.13	6.50	7.50	-	-	-	-
HLA-DPA1*01:03/DPB1*04:01	1	22	35	14	NetMHCIIpan	SVVPLVATFCLATR	7	7.54	-	-	-	-	-	-	-	-	-	-	-	-	PLVATFCLA	532.75	7.00	7.54	-	-	-	-
HLA-DPA1*02:01/DPB1*14:01	1	27	40	14	NetMHCIIpan	VATFCLATRVSATV	7	7.54	-	-	-	-	-	-	-	-	-	-	-	-	FCLATRVSA	2033.98	7.00	7.54	-	-	-	-
HLA-DRB1*13:02	1	102	115	14	Consensus (smm/nn/sturniolo)	PTWGWLKWNSDGPL	7	7.54	-	-	-	-	PTWGWLKWN	218.00	4.60	4.95	LKWNSDGPL	72.90	7.00	7.54	-	-	-	-	WLKWNSDGP	-0.20	56.00	60.30
HLA-DRB3*01:01	1	84	97	14	Consensus (comb.lib./smm/nn)	SGCCSIDWSQRLRV	7	7.54	CSIDWSQRL	1.81	11.00	11.84	CSIDWSQRL	345.00	3.20	3.45	CSIDWSQRL	198.30	7.00	7.54	-	-	-	-	-	-	-	-
HLA-DQA1*01:02/DQB1*06:02	1	53	67	15	Consensus (comb.lib./smm/nn)	ARAIKMASDILGGAG	7.6	7.60	AIKMASDIL	543.21	48.00	48.00	KMASDILGG	299.00	7.60	7.60	KMASDILGG	119.50	3.60	3.60	-	-	-	-	-	-	-	-
HLA-DQA1*05:01/DQB1*03:01	1	42	56	15	Consensus (comb.lib./smm/nn)	VVQPVEYAANIARAI	7.6	7.60	PVEYAANIA	1.30	12.00	12.00	EYAANIARA	46.00	4.10	4.10	EYAANIARA	118.50	7.60	7.60	-	-	-	-	-	-	-	-
HLA-DPA1*01:03/DPB1*04:01	1	14	29	16	NetMHCIIpan	PGSLSWSWSVVPLVAT	6.6	7.62	-	-	-	-	-	-	-	-	-	-	-	-	WSWSVVPLV	260.67	6.60	7.62	-	-	-	-
HLA-DPA1*02:01/DPB1*14:01	1	28	43	16	NetMHCIIpan	ATFCLATRVSATVGVV	6.6	7.62	-	-	-	-	-	-	-	-	-	-	-	-	CLATRVSAT	851.89	6.60	7.62	-	-	-	-
HLA-DRB1*07:01	1	47	62	16	Consensus (comb.lib./smm/nn)	EYAANIARAIKMASDI	6.6	7.62	ARAIKMASD	0.11	3.40	3.92	YAANIARAI	466.00	16.00	18.47	ANIARAIKM	64.70	6.60	7.62	-	-	-	-	-	-	-	-
HLA-DRB1*13:02	1	106	121	16	Consensus (smm/nn/sturniolo)	WLKWNSDGPLIVSQRP	6.6	7.62	-	-	-	-	LKWNSDGPL	463.00	5.60	6.46	LKWNSDGPL	49.70	6.60	7.62	-	-	-	-	WNSDGPLIV	0.80	45.00	51.94
HLA-DPA1*01:03/DPB1*04:01	1	24	36	13	NetMHCIIpan	VPLVATFCLATRV	4.9	7.64	-	-	-	-	-	-	-	-	-	-	-	-	LVATFCLAT	641.34	4.90	7.64	-	-	-	-
HLA-DRB1*03:01	1	87	99	13	Consensus (smm/nn/sturniolo)	CSIDWSQRLRVNS	4.9	7.64	-	-	-	-	IDWSQRLRV	117.00	0.77	1.20	IDWSQRLRV	157.10	4.90	7.64	-	-	-	-	IDWSQRLRV	0.90	50.00	77.97
HLA-DRB1*08:02	1	112	124	13	Consensus (smm/nn/sturniolo)	DGPLIVSQRPLFK	4.9	7.64	-	-	-	-	LIVSQRPLF	787.00	4.90	7.64	IVSQRPLFK	390.60	3.00	4.68	-	-	-	-	IVSQRPLFK	0.20	25.00	38.98
HLA-DRB1*11:01	1	112	124	13	Consensus (smm/nn/sturniolo)	DGPLIVSQRPLFK	4.9	7.64	-	-	-	-	LIVSQRPLF	148.00	4.90	7.64	LIVSQRPLF	219.50	13.00	20.27	-	-	-	-	IVSQRPLFK	2.60	4.30	6.71
HLA-DRB1*11:01	1	113	125	13	Consensus (smm/nn/sturniolo)	GPLIVSQRPLFKG	4.9	7.64	-	-	-	-	LIVSQRPLF	149.00	4.90	7.64	LIVSQRPLF	117.60	7.80	12.16	-	-	-	-	IVSQRPLFK	2.60	4.30	6.71
HLA-DQA1*01:02/DQB1*06:02	1	34	47	14	Consensus (comb.lib./smm/nn)	TRVSATVGVVQPVE	7.1	7.65	VSATVGVVQ	0.02	2.00	2.15	VSATVGVVQ	1101.00	24.00	25.84	VSATVGVVQ	372.50	7.10	7.65	-	-	-	-	-	-	-	-
HLA-DQA1*03:01/DQB1*03:02	1	34	47	14	Consensus (comb.lib./smm/nn)	TRVSATVGVVQPVE	7.1	7.65	TVGVVQPVE	3.82	19.00	20.46	ATVGVVQPV	1310.00	7.10	7.65	TVGVVQPVE	402.40	3.70	3.98	-	-	-	-	-	-	-	-
HLA-DQA1*05:01/DQB1*03:01	1	30	43	14	Consensus (comb.lib./smm/nn)	FCLATRVSATVGVV	7.1	7.65	TRVSATVGV	0.43	6.80	7.32	LATRVSATV	99.00	7.10	7.65	CLATRVSAT	360.20	14.00	15.08	-	-	-	-	-	-	-	-
HLA-DRB1*08:02	1	28	41	14	Consensus (smm/nn/sturniolo)	ATFCLATRVSATVG	7.1	7.65	-	-	-	-	LATRVSATV	786.00	7.10	7.65	FCLATRVSA	249.30	3.70	3.98	-	-	-	-	FCLATRVSA	0.90	19.00	20.46
HLA-DRB1*08:02	1	111	124	14	Consensus (smm/nn/sturniolo)	SDGPLIVSQRPLFK	7.1	7.65	-	-	-	-	LIVSQRPLF	786.00	7.10	7.65	IVSQRPLFK	342.80	5.60	6.03	-	-	-	-	IVSQRPLFK	0.20	28.00	30.15
HLA-DPA1*02:01/DPB1*14:01	1	51	67	17	NetMHCIIpan	NIARAIKMASDILGGAG	4.5	7.66	-	-	-	-	-	-	-	-	-	-	-	-	IKMASDILG	592.80	4.50	7.66	-	-	-	-
HLA-DRB1*11:01	1	47	63	17	Consensus (smm/nn/sturniolo)	EYAANIARAIKMASDIL	4.5	7.66	-	-	-	-	IARAIKMAS	170.00	4.50	7.66	IARAIKMAS	30.40	2.30	3.92	-	-	-	-	IARAIKMAS	3.00	4.90	8.35
HLA-DRB1*11:01	1	48	64	17	Consensus (smm/nn/sturniolo)	YAANIARAIKMASDILG	4.5	7.66	-	-	-	-	IARAIKMAS	170.00	4.50	7.66	IARAIKMAS	28.30	2.10	3.58	-	-	-	-	IARAIKMAS	3.00	4.90	8.35
HLA-DPA1*01:03/DPB1*04:01	1	22	36	15	NetMHCIIpan	SVVPLVATFCLATRV	7.7	7.70	-	-	-	-	-	-	-	-	-	-	-	-	LVATFCLAT	361.13	7.70	7.70	-	-	-	-
HLA-DPA1*02:01/DPB1*14:01	1	32	46	15	NetMHCIIpan	LATRVSATVGVVQPV	7.7	7.70	-	-	-	-	-	-	-	-	-	-	-	-	RVSATVGVV	1316.71	7.70	7.70	-	-	-	-
HLA-DPA1*03:01/DPB1*04:02	1	22	39	18	Consensus (comb.lib./smm/nn)	SVVPLVATFCLATRVSAT	2.6	7.70	FCLATRVSA	0.05	2.60	7.70	LVATFCLAT	931.00	15.00	44.40	LVATFCLAT	27.20	2.50	7.40	-	-	-	-	-	-	-	-
HLA-DPA1*03:01/DPB1*04:02	1	24	41	18	Consensus (comb.lib./smm/nn)	VPLVATFCLATRVSATVG	2.6	7.70	FCLATRVSA	0.05	2.60	7.70	LVATFCLAT	914.00	14.00	41.44	LVATFCLAT	26.50	2.40	7.10	-	-	-	-	-	-	-	-
HLA-DPA1*03:01/DPB1*04:02	1	23	40	18	Consensus (comb.lib./smm/nn)	VVPLVATFCLATRVSATV	2.6	7.70	FCLATRVSA	0.05	2.60	7.70	LVATFCLAT	903.00	14.00	41.44	LVATFCLAT	23.80	1.90	5.62	-	-	-	-	-	-	-	-
HLA-DQA1*01:02/DQB1*06:02	1	41	58	18	Consensus (comb.lib./smm/nn)	GVVQPVEYAANIARAIKM	2.6	7.70	VEYAANIAR	0.48	14.00	41.44	EYAANIARA	264.00	2.60	7.70	EYAANIARA	15.80	0.60	1.78	-	-	-	-	-	-	-	-
HLA-DQA1*05:01/DQB1*03:01	1	34	48	15	Consensus (comb.lib./smm/nn)	TRVSATVGVVQPVEY	7.7	7.70	TRVSATVGV	0.43	7.80	7.80	ATVGVVQPV	85.00	7.70	7.70	ATVGVVQPV	72.10	4.40	4.40	-	-	-	-	-	-	-	-
HLA-DRB1*11:01	1	113	127	15	Consensus (smm/nn/sturniolo)	GPLIVSQRPLFKGCL	7.7	7.70	-	-	-	-	LIVSQRPLF	152.00	7.70	7.70	LIVSQRPLF	177.80	14.00	14.00	-	-	-	-	IVSQRPLFK	2.60	5.90	5.90
HLA-DRB4*01:01	1	54	68	15	Consensus (comb.lib./smm/nn)	RAIKMASDILGGAGD	7.7	7.70	AIKMASDIL	0.01	2.50	2.50	IKMASDILG	746.00	24.00	24.00	AIKMASDIL	128.00	7.70	7.70	-	-	-	-	-	-	-	-
HLA-DPA1*02:01/DPB1*14:01	1	46	57	12	NetMHCIIpan	VEYAANIARAIK	2.6	7.71	-	-	-	-	-	-	-	-	-	-	-	-	YAANIARAI	3450.92	2.60	7.71	-	-	-	-
HLA-DRB4*01:01	1	52	63	12	Consensus (comb.lib./smm/nn)	IARAIKMASDIL	2.6	7.71	AIKMASDIL	0.01	1.40	4.15	ARAIKMASD	726.00	11.00	32.62	AIKMASDIL	178.50	2.60	7.71	-	-	-	-	-	-	-	-
HLA-DQA1*04:01/DQB1*04:02	1	44	59	16	Consensus (comb.lib./smm/nn)	QPVEYAANIARAIKMA	6.7	7.73	AANIARAIK	218.62	29.00	33.47	EYAANIARA	1643.00	3.40	3.92	EYAANIARA	512.40	6.70	7.73	-	-	-	-	-	-	-	-
HLA-DRB1*01:01	1	47	62	16	Consensus (comb.lib./smm/nn)	EYAANIARAIKMASDI	6.7	7.73	YAANIARAI	0.01	0.01	0.01	YAANIARAI	97.00	8.90	10.27	YAANIARAI	32.60	6.70	7.73	-	-	-	-	-	-	-	-
HLA-DPA1*01:03/DPB1*02:01	1	20	33	14	Consensus (comb.lib./smm/nn)	SWSVVPLVATFCLA	7.2	7.75	VPLVATFCL	0.09	3.20	3.45	SWSVVPLVA	357.00	7.20	7.75	VPLVATFCL	850.70	22.00	23.69	-	-	-	-	-	-	-	-
HLA-DPA1*03:01/DPB1*04:02	1	24	37	14	Consensus (comb.lib./smm/nn)	VPLVATFCLATRVS	7.2	7.75	PLVATFCLA	4.34	9.50	10.23	LVATFCLAT	356.00	7.20	7.75	LVATFCLAT	64.80	1.40	1.51	-	-	-	-	-	-	-	-
HLA-DQA1*03:01/DQB1*03:02	1	18	31	14	Consensus (comb.lib./smm/nn)	SWSWSVVPLVATFC	7.2	7.75	SVVPLVATF	0.01	0.01	0.01	SWSVVPLVA	1327.00	7.20	7.75	SWSVVPLVA	1298.60	16.00	17.23	-	-	-	-	-	-	-	-
HLA-DRB1*09:01	1	105	118	14	Consensus (comb.lib./smm/nn)	GWLKWNSDGPLIVS	7.2	7.75	WLKWNSDGP	0.01	0.01	0.01	WNSDGPLIV	263.00	7.20	7.75	WNSDGPLIV	116.70	9.40	10.12	-	-	-	-	-	-	-	-
HLA-DRB1*13:02	1	46	59	14	Consensus (smm/nn/sturniolo)	VEYAANIARAIKMA	7.2	7.75	-	-	-	-	YAANIARAI	334.00	7.20	7.75	YAANIARAI	7.80	0.90	0.97	-	-	-	-	YAANIARAI	1.90	19.00	20.46
HLA-DPA1*01:03/DPB1*02:01	1	22	34	13	Consensus (comb.lib./smm/nn)	SVVPLVATFCLAT	5	7.80	VPLVATFCL	0.09	2.70	4.21	PLVATFCLA	320.00	5.00	7.80	LVATFCLAT	846.40	17.00	26.51	-	-	-	-	-	-	-	-
HLA-DPA1*01:03/DPB1*02:01	1	22	36	15	Consensus (comb.lib./smm/nn)	SVVPLVATFCLATRV	7.8	7.80	VPLVATFCL	0.09	3.70	3.70	PLVATFCLA	305.00	7.80	7.80	LVATFCLAT	658.80	21.00	21.00	-	-	-	-	-	-	-	-
HLA-DPA1*01:03/DPB1*02:01	1	23	35	13	Consensus (comb.lib./smm/nn)	VVPLVATFCLATR	5	7.80	VPLVATFCL	0.09	2.70	4.21	PLVATFCLA	321.00	5.00	7.80	LVATFCLAT	900.90	18.00	28.07	-	-	-	-	-	-	-	-
HLA-DQA1*05:01/DQB1*03:01	1	34	46	13	Consensus (comb.lib./smm/nn)	TRVSATVGVVQPV	5	7.80	TRVSATVGV	0.43	5.80	9.04	VSATVGVVQ	88.00	4.60	7.17	ATVGVVQPV	194.70	5.00	7.80	-	-	-	-	-	-	-	-
HLA-DQA1*05:01/DQB1*03:01	1	31	45	15	Consensus (comb.lib./smm/nn)	CLATRVSATVGVVQP	7.8	7.80	TRVSATVGV	0.43	7.80	7.80	RVSATVGVV	85.00	7.70	7.70	RVSATVGVV	231.50	14.00	14.00	-	-	-	-	-	-	-	-
HLA-DQA1*05:01/DQB1*03:01	1	30	44	15	Consensus (comb.lib./smm/nn)	FCLATRVSATVGVVQ	7.8	7.80	TRVSATVGV	0.43	7.80	7.80	RVSATVGVV	79.00	7.10	7.10	RVSATVGVV	246.60	15.00	15.00	-	-	-	-	-	-	-	-
HLA-DQA1*05:01/DQB1*03:01	1	32	46	15	Consensus (comb.lib./smm/nn)	LATRVSATVGVVQPV	7.8	7.80	TRVSATVGV	0.43	7.80	7.80	RVSATVGVV	63.00	5.60	5.60	ATVGVVQPV	130.80	8.30	8.30	-	-	-	-	-	-	-	-
HLA-DQA1*05:01/DQB1*03:01	1	29	43	15	Consensus (comb.lib./smm/nn)	TFCLATRVSATVGVV	7.8	7.80	TRVSATVGV	0.43	7.80	7.80	CLATRVSAT	83.00	7.60	7.60	CLATRVSAT	259.60	15.00	15.00	-	-	-	-	-	-	-	-
HLA-DRB1*08:02	1	50	66	17	Consensus (smm/nn/sturniolo)	ANIARAIKMASDILGGA	4.6	7.83	-	-	-	-	IARAIKMAS	1102.00	4.60	7.83	IKMASDILG	25.00	0.52	0.89	-	-	-	-	IARAIKMAS	1.40	19.00	32.36
HLA-DRB3*01:01	1	46	62	17	Consensus (comb.lib./smm/nn)	VEYAANIARAIKMASDI	4.6	7.83	YAANIARAI	0.85	14.00	23.85	YAANIARAI	708.00	4.30	7.32	YAANIARAI	169.30	4.60	7.83	-	-	-	-	-	-	-	-
HLA-DQA1*01:02/DQB1*06:02	1	53	68	16	Consensus (comb.lib./smm/nn)	ARAIKMASDILGGAGD	6.8	7.85	AIKMASDIL	543.21	52.00	60.02	KMASDILGG	578.00	6.80	7.85	KMASDILGG	77.90	4.00	4.62	-	-	-	-	-	-	-	-
HLA-DQA1*04:01/DQB1*04:02	1	40	55	16	Consensus (comb.lib./smm/nn)	VGVVQPVEYAANIARA	6.8	7.85	VQPVEYAAN	193.34	29.00	33.47	VEYAANIAR	1668.00	3.40	3.92	EYAANIARA	519.80	6.80	7.85	-	-	-	-	-	-	-	-
HLA-DQA1*04:01/DQB1*04:02	1	42	57	16	Consensus (comb.lib./smm/nn)	VVQPVEYAANIARAIK	6.8	7.85	VQPVEYAAN	193.34	29.00	33.47	EYAANIARA	1636.00	3.30	3.81	EYAANIARA	517.60	6.80	7.85	-	-	-	-	-	-	-	-
HLA-DRB1*11:01	1	52	65	14	Consensus (smm/nn/sturniolo)	IARAIKMASDILGG	7.3	7.86	-	-	-	-	IARAIKMAS	194.00	8.00	8.61	IKMASDILG	78.00	7.30	7.86	-	-	-	-	IARAIKMAS	3.00	3.50	3.77
HLA-DRB1*13:02	1	45	58	14	Consensus (smm/nn/sturniolo)	PVEYAANIARAIKM	7.3	7.86	-	-	-	-	YAANIARAI	339.00	7.30	7.86	YAANIARAI	7.00	0.72	0.78	-	-	-	-	YAANIARAI	1.90	19.00	20.46
HLA-DPA1*01:03/DPB1*02:01	1	23	37	15	Consensus (comb.lib./smm/nn)	VVPLVATFCLATRVS	7.9	7.90	VPLVATFCL	0.09	3.70	3.70	PLVATFCLA	311.00	7.90	7.90	LVATFCLAT	728.40	23.00	23.00	-	-	-	-	-	-	-	-
HLA-DRB5*01:01	1	44	58	15	Consensus (smm/nn/sturniolo)	QPVEYAANIARAIKM	7.9	7.90	-	-	-	-	VEYAANIAR	140.00	7.90	7.90	ANIARAIKM	24.50	3.80	3.80	-	-	-	-	VEYAANIAR	2.30	19.00	19.00
HLA-DRB1*03:01	1	105	117	13	Consensus (smm/nn/sturniolo)	GWLKWNSDGPLIV	5.1	7.95	-	-	-	-	LKWNSDGPL	276.00	2.50	3.90	WNSDGPLIV	165.40	5.10	7.95	-	-	-	-	WNSDGPLIV	3.30	11.00	17.15
HLA-DQA1*05:01/DQB1*03:01	1	48	63	16	Consensus (comb.lib./smm/nn)	YAANIARAIKMASDIL	6.9	7.96	AANIARAIK	15.91	28.00	32.32	YAANIARAI	160.00	6.90	7.96	IARAIKMAS	67.00	6.20	7.16	-	-	-	-	-	-	-	-
HLA-DPA1*01:03/DPB1*04:01	1	14	27	14	NetMHCIIpan	PGSLSWSWSVVPLV	7.4	7.97	-	-	-	-	-	-	-	-	-	-	-	-	WSWSVVPLV	559.47	7.40	7.97	-	-	-	-
HLA-DQA1*05:01/DQB1*02:01	1	15	28	14	Consensus (comb.lib./smm/nn)	GSLSWSWSVVPLVA	7.4	7.97	GSLSWSWSV	6865.19	50.00	53.84	WSWSVVPLV	1069.00	7.40	7.97	WSWSVVPLV	161.40	3.10	3.34	-	-	-	-	-	-	-	-
HLA-DRB1*04:01	1	27	40	14	Consensus (smm/nn/sturniolo)	VATFCLATRVSATV	7.4	7.97	-	-	-	-	FCLATRVSA	310.00	7.40	7.97	FCLATRVSA	136.00	6.20	6.68	-	-	-	-	FCLATRVSA	-1.32	61.00	65.69
HLA-DRB1*08:02	1	29	42	14	Consensus (smm/nn/sturniolo)	TFCLATRVSATVGV	7.4	7.97	-	-	-	-	LATRVSATV	803.00	7.40	7.97	LATRVSATV	274.40	4.20	4.52	-	-	-	-	FCLATRVSA	0.90	19.00	20.46
HLA-DRB1*11:01	1	68	81	14	Consensus (smm/nn/sturniolo)	DEGVFIKTMHGRGC	7.4	7.97	-	-	-	-	FIKTMHGRG	178.00	7.40	7.97	FIKTMHGRG	28.10	2.90	3.12	-	-	-	-	IKTMHGRGC	0.00	35.00	37.69
HLA-DRB1*09:01	1	104	117	14	Consensus (comb.lib./smm/nn)	WGWLKWNSDGPLIV	7.4	7.97	WLKWNSDGP	0.01	0.01	0.01	LKWNSDGPL	268.00	7.40	7.97	WNSDGPLIV	136.80	11.00	11.84	-	-	-	-	-	-	-	-
HLA-DRB3*01:01	1	47	60	14	Consensus (comb.lib./smm/nn)	EYAANIARAIKMAS	7.4	7.97	YAANIARAI	0.85	9.30	10.01	YAANIARAI	729.00	7.40	7.97	YAANIARAI	88.10	3.80	4.09	-	-	-	-	-	-	-	-
HLA-DQA1*01:02/DQB1*06:02	1	40	57	18	Consensus (comb.lib./smm/nn)	VGVVQPVEYAANIARAIK	2.7	7.99	VEYAANIAR	0.48	14.00	41.44	EYAANIARA	269.00	2.70	7.99	EYAANIARA	22.30	1.40	4.14	-	-	-	-	-	-	-	-
HLA-DRB1*03:01	1	112	129	18	Consensus (smm/nn/sturniolo)	DGPLIVSQRPLFKGCLEC	2.7	7.99	-	-	-	-	LIVSQRPLF	174.00	0.93	2.75	LIVSQRPLF	88.80	2.70	7.99	-	-	-	-	LIVSQRPLF	4.90	3.30	9.77
HLA-DRB1*03:01	1	108	125	18	Consensus (smm/nn/sturniolo)	KWNSDGPLIVSQRPLFKG	2.7	7.99	-	-	-	-	LIVSQRPLF	170.00	0.87	2.57	LIVSQRPLF	87.30	2.70	7.99	-	-	-	-	LIVSQRPLF	4.90	3.30	9.77
HLA-DRB1*03:01	1	110	127	18	Consensus (smm/nn/sturniolo)	NSDGPLIVSQRPLFKGCL	2.7	7.99	-	-	-	-	LIVSQRPLF	174.00	0.93	2.75	LIVSQRPLF	88.10	2.70	7.99	-	-	-	-	LIVSQRPLF	4.90	3.30	9.77
HLA-DRB1*03:01	1	111	128	18	Consensus (smm/nn/sturniolo)	SDGPLIVSQRPLFKGCLE	2.7	7.99	-	-	-	-	LIVSQRPLF	174.00	0.93	2.75	LIVSQRPLF	86.40	2.70	7.99	-	-	-	-	LIVSQRPLF	4.90	3.30	9.77
HLA-DRB1*09:01	1	42	59	18	Consensus (comb.lib./smm/nn)	VVQPVEYAANIARAIKMA	2.7	7.99	EYAANIARA	0.01	0.01	0.03	YAANIARAI	298.00	4.40	13.02	ANIARAIKM	27.50	2.70	7.99	-	-	-	-	-	-	-	-
HLA-DPA1*01:03/DPB1*02:01	1	21	35	15	Consensus (comb.lib./smm/nn)	WSVVPLVATFCLATR	8	8.00	VPLVATFCL	0.09	3.70	3.70	PLVATFCLA	315.00	8.00	8.00	LVATFCLAT	776.90	24.00	24.00	-	-	-	-	-	-	-	-
HLA-DQA1*01:01/DQB1*05:01	1	17	31	15	Consensus (comb.lib./smm/nn)	LSWSWSVVPLVATFC	8	8.00	SWSWSVVPL	1.08	5.50	5.50	SWSWSVVPL	2970.00	16.00	16.00	SWSWSVVPL	456.50	8.00	8.00	-	-	-	-	-	-	-	-
HLA-DRB3*01:01	1	84	98	15	Consensus (comb.lib./smm/nn)	SGCCSIDWSQRLRVN	8	8.00	CSIDWSQRL	1.81	13.00	13.00	CSIDWSQRL	347.00	3.90	3.90	CSIDWSQRL	272.20	8.00	8.00	-	-	-	-	-	-	-	-
HLA-DRB4*01:01	1	110	124	15	Consensus (comb.lib./smm/nn)	NSDGPLIVSQRPLFK	8	8.00	IVSQRPLFK	5.73	17.00	17.00	PLIVSQRPL	284.00	8.00	8.00	LIVSQRPLF	13.40	0.23	0.23	-	-	-	-	-	-	-	-
HLA-DPA1*03:01/DPB1*04:02	1	25	41	17	Consensus (comb.lib./smm/nn)	PLVATFCLATRVSATVG	4.7	8.01	FCLATRVSA	0.05	2.30	3.92	LVATFCLAT	937.00	13.00	22.14	FCLATRVSA	50.60	4.70	8.01	-	-	-	-	-	-	-	-
HLA-DRB1*03:01	1	86	97	12	Consensus (smm/nn/sturniolo)	CCSIDWSQRLRV	2.7	8.01	-	-	-	-	CCSIDWSQR	120.00	0.59	1.75	IDWSQRLRV	139.30	2.70	8.01	-	-	-	-	IDWSQRLRV	0.90	43.00	127.51
HLA-DRB1*08:02	1	51	67	17	Consensus (smm/nn/sturniolo)	NIARAIKMASDILGGAG	4.7	8.01	-	-	-	-	IARAIKMAS	1109.00	4.70	8.01	IKMASDILG	24.80	0.51	0.87	-	-	-	-	IARAIKMAS	1.40	19.00	32.36
HLA-DRB1*09:01	1	19	30	12	Consensus (comb.lib./smm/nn)	WSWSVVPLVATF	2.7	8.01	WSVVPLVAT	0.01	0.01	0.03	WSWSVVPLV	201.00	2.70	8.01	WSWSVVPLV	132.60	5.00	14.83	-	-	-	-	-	-	-	-
HLA-DRB3*02:02	1	87	103	17	NetMHCIIpan	CSIDWSQRLRVNSNCPT	4.7	8.01	-	-	-	-	-	-	-	-	-	-	-	-	LRVNSNCPT	297.53	4.70	8.01	-	-	-	-
HLA-DRB4*01:01	1	53	64	12	Consensus (comb.lib./smm/nn)	ARAIKMASDILG	2.7	8.01	AIKMASDIL	0.01	1.40	4.15	AIKMASDIL	474.00	6.10	18.09	AIKMASDIL	187.40	2.70	8.01	-	-	-	-	-	-	-	-
HLA-DRB4*01:01	1	51	62	12	Consensus (comb.lib./smm/nn)	NIARAIKMASDI	2.7	8.01	IARAIKMAS	0.04	2.20	6.52	ARAIKMASD	3073.00	38.00	112.68	IARAIKMAS	183.50	2.70	8.01	-	-	-	-	-	-	-	-
HLA-DRB1*03:01	1	105	120	16	Consensus (smm/nn/sturniolo)	GWLKWNSDGPLIVSQR	7	8.08	-	-	-	-	WNSDGPLIV	794.00	5.90	6.81	WNSDGPLIV	216.70	7.00	8.08	-	-	-	-	WNSDGPLIV	3.30	17.00	19.62
HLA-DRB1*04:01	1	112	125	14	Consensus (smm/nn/sturniolo)	DGPLIVSQRPLFKG	7.5	8.08	-	-	-	-	IVSQRPLFK	369.00	9.40	10.12	IVSQRPLFK	151.10	6.80	7.32	-	-	-	-	IVSQRPLFK	2.50	7.50	8.08
HLA-DRB1*04:01	1	113	126	14	Consensus (smm/nn/sturniolo)	GPLIVSQRPLFKGC	7.5	8.08	-	-	-	-	IVSQRPLFK	378.00	9.90	10.66	IVSQRPLFK	148.40	6.70	7.21	-	-	-	-	IVSQRPLFK	2.50	7.50	8.08
HLA-DRB1*13:02	1	44	57	14	Consensus (smm/nn/sturniolo)	QPVEYAANIARAIK	7.5	8.08	-	-	-	-	YAANIARAI	348.00	7.50	8.08	YAANIARAI	8.40	0.99	1.07	-	-	-	-	YAANIARAI	1.90	19.00	20.46
HLA-DRB1*13:02	1	43	56	14	Consensus (smm/nn/sturniolo)	VQPVEYAANIARAI	7.5	8.08	-	-	-	-	VEYAANIAR	348.00	7.50	8.08	YAANIARAI	10.00	1.20	1.29	-	-	-	-	YAANIARAI	1.90	19.00	20.46
HLA-DPA1*01:03/DPB1*02:01	1	20	34	15	Consensus (comb.lib./smm/nn)	SWSVVPLVATFCLAT	8.1	8.10	VPLVATFCL	0.09	3.70	3.70	PLVATFCLA	320.00	8.10	8.10	LVATFCLAT	692.60	22.00	22.00	-	-	-	-	-	-	-	-
HLA-DPA1*01:03/DPB1*04:01	1	23	37	15	NetMHCIIpan	VVPLVATFCLATRVS	8.1	8.10	-	-	-	-	-	-	-	-	-	-	-	-	LVATFCLAT	379.91	8.10	8.10	-	-	-	-
HLA-DPA1*03:01/DPB1*04:02	1	22	36	15	Consensus (comb.lib./smm/nn)	SVVPLVATFCLATRV	8.1	8.10	PLVATFCLA	4.34	11.00	11.00	LVATFCLAT	321.00	8.10	8.10	LVATFCLAT	51.30	1.80	1.80	-	-	-	-	-	-	-	-
HLA-DPA1*03:01/DPB1*04:02	1	23	37	15	Consensus (comb.lib./smm/nn)	VVPLVATFCLATRVS	8.1	8.10	PLVATFCLA	4.34	11.00	11.00	LVATFCLAT	321.00	8.10	8.10	LVATFCLAT	49.20	1.70	1.70	-	-	-	-	-	-	-	-
HLA-DQA1*03:01/DQB1*03:02	1	16	30	15	Consensus (comb.lib./smm/nn)	SLSWSWSVVPLVATF	8.1	8.10	SVVPLVATF	0.01	0.01	0.01	SWSVVPLVA	1184.00	8.10	8.10	LSWSWSVVP	835.10	9.30	9.30	-	-	-	-	-	-	-	-
HLA-DRB4*01:01	1	111	125	15	Consensus (comb.lib./smm/nn)	SDGPLIVSQRPLFKG	8.1	8.10	IVSQRPLFK	5.73	17.00	17.00	PLIVSQRPL	287.00	8.10	8.10	LIVSQRPLF	9.90	0.15	0.15	-	-	-	-	-	-	-	-
HLA-DPA1*02:01/DPB1*14:01	1	28	40	13	NetMHCIIpan	ATFCLATRVSATV	5.2	8.11	-	-	-	-	-	-	-	-	-	-	-	-	FCLATRVSA	2907.76	5.20	8.11	-	-	-	-
HLA-DQA1*03:01/DQB1*03:02	1	35	47	13	Consensus (comb.lib./smm/nn)	RVSATVGVVQPVE	5.2	8.11	TVGVVQPVE	3.82	16.00	24.95	ATVGVVQPV	1316.00	5.20	8.11	TVGVVQPVE	385.90	3.10	4.83	-	-	-	-	-	-	-	-
HLA-DRB1*13:02	1	103	115	13	Consensus (smm/nn/sturniolo)	TWGWLKWNSDGPL	5.2	8.11	-	-	-	-	TWGWLKWNS	218.00	3.60	5.61	LKWNSDGPL	69.70	5.20	8.11	-	-	-	-	WLKWNSDGP	-0.20	51.00	79.53
HLA-DQA1*01:02/DQB1*06:02	1	54	67	14	Consensus (comb.lib./smm/nn)	RAIKMASDILGGAG	7.6	8.18	AIKMASDIL	543.21	43.00	46.30	KMASDILGG	359.00	7.60	8.18	KMASDILGG	230.80	3.90	4.20	-	-	-	-	-	-	-	-
HLA-DQA1*03:01/DQB1*03:02	1	16	29	14	Consensus (comb.lib./smm/nn)	SLSWSWSVVPLVAT	7.6	8.18	SWSVVPLVA	397.71	41.00	44.15	SWSVVPLVA	1282.00	6.90	7.43	LSWSWSVVP	667.70	7.60	8.18	-	-	-	-	-	-	-	-
HLA-DRB1*09:01	1	48	61	14	Consensus (comb.lib./smm/nn)	YAANIARAIKMASD	7.6	8.18	ARAIKMASD	0.13	22.00	23.69	YAANIARAI	274.00	7.60	8.18	ANIARAIKM	50.60	3.70	3.98	-	-	-	-	-	-	-	-
HLA-DRB1*11:01	1	46	62	17	Consensus (smm/nn/sturniolo)	VEYAANIARAIKMASDI	4.8	8.18	-	-	-	-	IARAIKMAS	177.00	4.80	8.18	IARAIKMAS	27.10	2.00	3.41	-	-	-	-	IARAIKMAS	3.00	4.90	8.35
HLA-DRB3*02:02	1	103	116	14	NetMHCIIpan	TWGWLKWNSDGPLI	7.6	8.18	-	-	-	-	-	-	-	-	-	-	-	-	LKWNSDGPL	617.52	7.60	8.18	-	-	-	-
HLA-DPA1*03:01/DPB1*04:02	1	21	35	15	Consensus (comb.lib./smm/nn)	WSVVPLVATFCLATR	8.2	8.20	PLVATFCLA	4.34	11.00	11.00	LVATFCLAT	327.00	8.20	8.20	LVATFCLAT	67.00	2.70	2.70	-	-	-	-	-	-	-	-
HLA-DRB1*03:01	1	87	102	16	Consensus (smm/nn/sturniolo)	CSIDWSQRLRVNSNCP	7.1	8.20	-	-	-	-	IDWSQRLRV	340.00	2.10	2.42	IDWSQRLRV	219.90	7.10	8.20	-	-	-	-	IDWSQRLRV	0.90	65.00	75.03
HLA-DRB1*03:01	1	51	65	15	Consensus (smm/nn/sturniolo)	NIARAIKMASDILGG	8.2	8.20	-	-	-	-	IKMASDILG	1950.00	29.00	29.00	IARAIKMAS	228.10	8.20	8.20	-	-	-	-	IARAIKMAS	4.20	5.40	5.40
HLA-DPA1*03:01/DPB1*04:02	1	23	35	13	Consensus (comb.lib./smm/nn)	VVPLVATFCLATR	5.3	8.26	PLVATFCLA	4.34	8.10	12.63	LVATFCLAT	339.00	5.30	8.26	LVATFCLAT	94.60	1.20	1.87	-	-	-	-	-	-	-	-
HLA-DQA1*03:01/DQB1*03:02	1	18	30	13	Consensus (comb.lib./smm/nn)	SWSWSVVPLVATF	5.3	8.26	SVVPLVATF	0.01	0.01	0.02	SWSVVPLVA	1329.00	5.30	8.26	SWSVVPLVA	1083.60	12.00	18.71	-	-	-	-	-	-	-	-
HLA-DRB3*02:02	1	113	125	13	NetMHCIIpan	GPLIVSQRPLFKG	5.3	8.26	-	-	-	-	-	-	-	-	-	-	-	-	LIVSQRPLF	718.28	5.30	8.26	-	-	-	-
HLA-DRB4*01:01	1	48	60	13	Consensus (comb.lib./smm/nn)	YAANIARAIKMAS	5.3	8.26	IARAIKMAS	0.04	2.60	4.05	ANIARAIKM	902.00	19.00	29.63	IARAIKMAS	184.80	5.30	8.26	-	-	-	-	-	-	-	-
HLA-DPA1*02:01/DPB1*14:01	1	30	43	14	NetMHCIIpan	FCLATRVSATVGVV	7.7	8.29	-	-	-	-	-	-	-	-	-	-	-	-	CLATRVSAT	2138.63	7.70	8.29	-	-	-	-
HLA-DRB1*01:01	1	43	60	18	Consensus (comb.lib./smm/nn)	VQPVEYAANIARAIKMAS	2.8	8.29	YAANIARAI	0.01	0.01	0.03	YAANIARAI	92.00	11.00	32.56	YAANIARAI	23.70	2.80	8.29	-	-	-	-	-	-	-	-
HLA-DRB1*03:01	1	109	126	18	Consensus (smm/nn/sturniolo)	WNSDGPLIVSQRPLFKGC	2.8	8.29	-	-	-	-	LIVSQRPLF	170.00	0.87	2.57	LIVSQRPLF	91.80	2.80	8.29	-	-	-	-	LIVSQRPLF	4.90	3.30	9.77
HLA-DRB1*11:01	1	69	82	14	Consensus (smm/nn/sturniolo)	EGVFIKTMHGRGCL	7.7	8.29	-	-	-	-	FIKTMHGRG	184.00	7.70	8.29	FIKTMHGRG	21.10	2.20	2.37	-	-	-	-	IKTMHGRGC	0.00	35.00	37.69
HLA-DRB1*09:01	1	44	61	18	Consensus (comb.lib./smm/nn)	QPVEYAANIARAIKMASD	2.8	8.29	EYAANIARA	0.01	0.01	0.03	YAANIARAI	298.00	4.40	13.02	ANIARAIKM	27.80	2.80	8.29	-	-	-	-	-	-	-	-
HLA-DRB3*01:01	1	101	118	18	Consensus (comb.lib./smm/nn)	CPTWGWLKWNSDGPLIVS	2.8	8.29	KWNSDGPLI	0.02	6.40	18.94	WNSDGPLIV	318.00	1.80	5.33	WNSDGPLIV	83.90	2.80	8.29	-	-	-	-	-	-	-	-
HLA-DRB3*01:01	1	102	119	18	Consensus (comb.lib./smm/nn)	PTWGWLKWNSDGPLIVSQ	2.8	8.29	KWNSDGPLI	0.02	6.40	18.94	WNSDGPLIV	321.00	1.80	5.33	WNSDGPLIV	85.30	2.80	8.29	-	-	-	-	-	-	-	-
HLA-DPA1*02:01/DPB1*14:01	1	28	42	15	NetMHCIIpan	ATFCLATRVSATVGV	8.3	8.30	-	-	-	-	-	-	-	-	-	-	-	-	CLATRVSAT	1386.06	8.30	8.30	-	-	-	-
HLA-DQA1*01:02/DQB1*06:02	1	49	60	12	Consensus (comb.lib./smm/nn)	AANIARAIKMAS	2.8	8.30	IARAIKMAS	0.05	2.30	6.82	NIARAIKMA	294.00	2.80	8.30	IARAIKMAS	682.80	2.90	8.60	-	-	-	-	-	-	-	-
HLA-DQA1*03:01/DQB1*03:02	1	35	49	15	Consensus (comb.lib./smm/nn)	RVSATVGVVQPVEYA	8.3	8.30	TVGVVQPVE	3.82	21.00	21.00	ATVGVVQPV	1206.00	8.30	8.30	TVGVVQPVE	458.40	4.30	4.30	-	-	-	-	-	-	-	-
HLA-DQA1*05:01/DQB1*02:01	1	17	31	15	Consensus (comb.lib./smm/nn)	LSWSWSVVPLVATFC	8.3	8.30	VVPLVATFC	0.09	12.00	12.00	WSWSVVPLV	975.00	8.30	8.30	WSWSVVPLV	185.50	4.80	4.80	-	-	-	-	-	-	-	-
HLA-DRB1*01:01	1	46	57	12	Consensus (comb.lib./smm/nn)	VEYAANIARAIK	2.8	8.30	YAANIARAI	0.01	0.01	0.03	YAANIARAI	36.00	2.80	8.30	YAANIARAI	50.70	7.90	23.43	-	-	-	-	-	-	-	-
HLA-DQA1*05:01/DQB1*03:01	1	48	62	15	Consensus (comb.lib./smm/nn)	YAANIARAIKMASDI	8.3	8.30	AANIARAIK	15.91	26.00	26.00	YAANIARAI	93.00	8.30	8.30	IARAIKMAS	79.60	5.00	5.00	-	-	-	-	-	-	-	-
HLA-DRB1*11:01	1	52	66	15	Consensus (smm/nn/sturniolo)	IARAIKMASDILGGA	8.3	8.30	-	-	-	-	IARAIKMAS	194.00	9.70	9.70	IKMASDILG	90.90	8.30	8.30	-	-	-	-	IARAIKMAS	3.00	4.00	4.00
HLA-DPA1*02:01/DPB1*14:01	1	30	45	16	NetMHCIIpan	FCLATRVSATVGVVQP	7.2	8.31	-	-	-	-	-	-	-	-	-	-	-	-	TRVSATVGV	902.45	7.20	8.31	-	-	-	-
HLA-DQA1*01:01/DQB1*05:01	1	11	26	16	Consensus (comb.lib./smm/nn)	CRYPGSLSWSWSVVPL	7.2	8.31	SWSWSVVPL	1.08	6.20	7.16	SLSWSWSVV	3725.00	7.20	8.31	LSWSWSVVP	661.10	16.00	18.47	-	-	-	-	-	-	-	-
HLA-DRB1*08:02	1	52	68	17	Consensus (smm/nn/sturniolo)	IARAIKMASDILGGAGD	4.9	8.35	-	-	-	-	IARAIKMAS	1133.00	4.90	8.35	IKMASDILG	27.50	0.68	1.16	-	-	-	-	IARAIKMAS	1.40	19.00	32.36
HLA-DRB1*11:01	1	49	65	17	Consensus (smm/nn/sturniolo)	AANIARAIKMASDILGG	4.9	8.35	-	-	-	-	IARAIKMAS	183.00	5.00	8.52	IARAIKMAS	32.20	2.40	4.09	-	-	-	-	IARAIKMAS	3.00	4.90	8.35
HLA-DRB1*11:01	1	50	66	17	Consensus (smm/nn/sturniolo)	ANIARAIKMASDILGGA	4.9	8.35	-	-	-	-	IARAIKMAS	187.00	5.10	8.69	IARAIKMAS	35.30	2.60	4.43	-	-	-	-	IARAIKMAS	3.00	4.90	8.35
HLA-DRB1*11:01	1	45	61	17	Consensus (smm/nn/sturniolo)	PVEYAANIARAIKMASD	4.9	8.35	-	-	-	-	IARAIKMAS	183.00	5.00	8.52	IARAIKMAS	33.70	2.50	4.26	-	-	-	-	IARAIKMAS	3.00	4.90	8.35
HLA-DRB1*11:01	1	44	60	17	Consensus (smm/nn/sturniolo)	QPVEYAANIARAIKMAS	4.9	8.35	-	-	-	-	YAANIARAI	180.00	4.90	8.35	IARAIKMAS	53.00	4.00	6.81	-	-	-	-	IARAIKMAS	3.00	4.90	8.35
HLA-DRB4*01:01	1	52	68	17	Consensus (comb.lib./smm/nn)	IARAIKMASDILGGAGD	4.9	8.35	AIKMASDIL	0.01	3.10	5.28	AIKMASDIL	1285.00	23.00	39.17	AIKMASDIL	66.40	4.90	8.35	-	-	-	-	-	-	-	-
HLA-DQA1*03:01/DQB1*03:02	1	34	48	15	Consensus (comb.lib./smm/nn)	TRVSATVGVVQPVEY	8.4	8.40	TVGVVQPVE	3.82	21.00	21.00	ATVGVVQPV	1215.00	8.40	8.40	TVGVVQPVE	352.90	2.90	2.90	-	-	-	-	-	-	-	-
HLA-DRB1*03:01	1	51	64	14	Consensus (smm/nn/sturniolo)	NIARAIKMASDILG	7.8	8.40	-	-	-	-	IARAIKMAS	1869.00	23.00	24.77	IARAIKMAS	209.90	7.80	8.40	-	-	-	-	IARAIKMAS	4.20	4.60	4.95
HLA-DRB1*03:01	1	104	117	14	Consensus (smm/nn/sturniolo)	WGWLKWNSDGPLIV	7.8	8.40	-	-	-	-	LKWNSDGPL	276.00	3.30	3.55	WNSDGPLIV	209.90	7.80	8.40	-	-	-	-	WNSDGPLIV	3.30	13.00	14.00
HLA-DRB1*08:02	1	52	66	15	Consensus (smm/nn/sturniolo)	IARAIKMASDILGGA	8.4	8.40	-	-	-	-	IKMASDILG	753.00	8.40	8.40	IKMASDILG	37.80	0.24	0.24	-	-	-	-	IARAIKMAS	1.40	15.00	15.00
HLA-DRB1*08:02	1	111	125	15	Consensus (smm/nn/sturniolo)	SDGPLIVSQRPLFKG	8.4	8.40	-	-	-	-	IVSQRPLFK	747.00	8.40	8.40	IVSQRPLFK	148.30	3.90	3.90	-	-	-	-	IVSQRPLFK	0.20	32.00	32.00
HLA-DRB1*11:01	1	70	83	14	Consensus (smm/nn/sturniolo)	GVFIKTMHGRGCLD	7.8	8.40	-	-	-	-	FIKTMHGRG	188.00	7.80	8.40	FIKTMHGRG	23.20	2.40	2.58	-	-	-	-	IKTMHGRGC	0.00	35.00	37.69
HLA-DPA1*01:03/DPB1*04:01	1	23	35	13	NetMHCIIpan	VVPLVATFCLATR	5.4	8.42	-	-	-	-	-	-	-	-	-	-	-	-	PLVATFCLA	714.48	5.40	8.42	-	-	-	-
HLA-DRB1*08:02	1	29	41	13	Consensus (smm/nn/sturniolo)	TFCLATRVSATVG	5.4	8.42	-	-	-	-	LATRVSATV	829.00	5.40	8.42	FCLATRVSA	372.00	2.80	4.37	-	-	-	-	FCLATRVSA	0.90	16.00	24.95
HLA-DRB3*02:02	1	104	116	13	NetMHCIIpan	WGWLKWNSDGPLI	5.4	8.42	-	-	-	-	-	-	-	-	-	-	-	-	LKWNSDGPL	721.57	5.40	8.42	-	-	-	-
HLA-DQA1*05:01/DQB1*03:01	1	32	47	16	Consensus (comb.lib./smm/nn)	LATRVSATVGVVQPVE	7.3	8.43	TRVSATVGV	0.43	8.60	9.93	RVSATVGVV	173.00	7.30	8.43	ATVGVVQPV	59.80	5.40	6.23	-	-	-	-	-	-	-	-
HLA-DRB1*01:01	1	42	57	16	Consensus (comb.lib./smm/nn)	VVQPVEYAANIARAIK	7.3	8.43	YAANIARAI	0.01	0.01	0.01	YAANIARAI	103.00	9.50	10.97	YAANIARAI	36.00	7.30	8.43	-	-	-	-	-	-	-	-
HLA-DPA1*01:03/DPB1*02:01	1	19	33	15	Consensus (comb.lib./smm/nn)	WSWSVVPLVATFCLA	8.5	8.50	VPLVATFCL	0.09	3.70	3.70	WSWSVVPLV	334.00	8.50	8.50	VPLVATFCL	559.20	19.00	19.00	-	-	-	-	-	-	-	-
HLA-DRB1*11:01	1	68	82	15	Consensus (smm/nn/sturniolo)	DEGVFIKTMHGRGCL	8.5	8.50	-	-	-	-	FIKTMHGRG	168.00	8.50	8.50	FIKTMHGRG	31.80	3.20	3.20	-	-	-	-	IKTMHGRGC	0.00	39.00	39.00
HLA-DQA1*05:01/DQB1*02:01	1	14	27	14	Consensus (comb.lib./smm/nn)	PGSLSWSWSVVPLV	7.9	8.51	GSLSWSWSV	6865.19	50.00	53.84	SWSWSVVPL	1108.00	7.90	8.51	WSWSVVPLV	227.00	4.50	4.85	-	-	-	-	-	-	-	-
HLA-DQA1*05:01/DQB1*03:01	1	35	48	14	Consensus (comb.lib./smm/nn)	RVSATVGVVQPVEY	7.9	8.51	RVSATVGVV	2.22	12.00	12.92	ATVGVVQPV	113.00	7.90	8.51	ATVGVVQPV	82.40	3.10	3.34	-	-	-	-	-	-	-	-
HLA-DRB3*01:01	1	85	98	14	Consensus (comb.lib./smm/nn)	GCCSIDWSQRLRVN	7.9	8.51	CSIDWSQRL	1.81	11.00	11.84	CSIDWSQRL	356.00	3.30	3.55	CSIDWSQRL	231.60	7.90	8.51	-	-	-	-	-	-	-	-
HLA-DRB3*01:01	1	14	27	14	Consensus (comb.lib./smm/nn)	PGSLSWSWSVVPLV	7.9	8.51	WSWSVVPLV	395.88	31.00	33.38	GSLSWSWSV	756.00	7.70	8.29	WSWSVVPLV	235.60	7.90	8.51	-	-	-	-	-	-	-	-
HLA-DRB1*03:01	1	86	102	17	Consensus (smm/nn/sturniolo)	CCSIDWSQRLRVNSNCP	5	8.52	-	-	-	-	IDWSQRLRV	348.00	2.50	4.26	IDWSQRLRV	162.00	5.00	8.52	-	-	-	-	IDWSQRLRV	0.90	69.00	117.52
HLA-DPA1*01:03/DPB1*04:01	1	17	32	16	NetMHCIIpan	LSWSWSVVPLVATFCL	7.4	8.54	-	-	-	-	-	-	-	-	-	-	-	-	WSWSVVPLV	283.34	7.40	8.54	-	-	-	-
HLA-DRB3*02:02	1	15	30	16	NetMHCIIpan	GSLSWSWSVVPLVATF	7.4	8.54	-	-	-	-	-	-	-	-	-	-	-	-	WSWSVVPLV	447.40	7.40	8.54	-	-	-	-
HLA-DQA1*01:02/DQB1*06:02	1	34	46	13	Consensus (comb.lib./smm/nn)	TRVSATVGVVQPV	5.5	8.58	VSATVGVVQ	0.02	1.70	2.65	VSATVGVVQ	1119.00	19.00	29.63	VSATVGVVQ	584.90	5.50	8.58	-	-	-	-	-	-	-	-
HLA-DQA1*05:01/DQB1*02:01	1	15	27	13	Consensus (comb.lib./smm/nn)	GSLSWSWSVVPLV	5.5	8.58	GSLSWSWSV	6865.19	45.00	70.17	SWSWSVVPL	1128.00	5.50	8.58	WSWSVVPLV	244.20	3.20	4.99	-	-	-	-	-	-	-	-
HLA-DQA1*05:01/DQB1*03:01	1	48	60	13	Consensus (comb.lib./smm/nn)	YAANIARAIKMAS	5.5	8.58	AANIARAIK	15.91	20.00	31.19	YAANIARAI	101.00	5.50	8.58	ANIARAIKM	128.30	3.10	4.83	-	-	-	-	-	-	-	-
HLA-DRB1*01:01	1	44	61	18	Consensus (comb.lib./smm/nn)	QPVEYAANIARAIKMASD	2.9	8.58	YAANIARAI	0.01	0.01	0.03	YAANIARAI	94.00	11.00	32.56	YAANIARAI	24.60	2.90	8.58	-	-	-	-	-	-	-	-
HLA-DRB3*01:01	1	47	59	13	Consensus (comb.lib./smm/nn)	EYAANIARAIKMA	5.5	8.58	YAANIARAI	0.85	7.70	12.01	YAANIARAI	729.00	5.50	8.58	YAANIARAI	61.90	2.40	3.74	-	-	-	-	-	-	-	-
HLA-DRB3*01:01	1	103	120	18	Consensus (comb.lib./smm/nn)	TWGWLKWNSDGPLIVSQR	2.9	8.58	KWNSDGPLI	0.02	6.40	18.94	WNSDGPLIV	323.00	1.80	5.33	WNSDGPLIV	86.50	2.90	8.58	-	-	-	-	-	-	-	-
HLA-DRB3*02:02	1	28	40	13	NetMHCIIpan	ATFCLATRVSATV	5.5	8.58	-	-	-	-	-	-	-	-	-	-	-	-	FCLATRVSA	736.84	5.50	8.58	-	-	-	-
HLA-DPA1*01:03/DPB1*04:01	1	24	38	15	NetMHCIIpan	VPLVATFCLATRVSA	8.6	8.60	-	-	-	-	-	-	-	-	-	-	-	-	LVATFCLAT	405.44	8.60	8.60	-	-	-	-
HLA-DQA1*05:01/DQB1*02:01	1	16	30	15	Consensus (comb.lib./smm/nn)	SLSWSWSVVPLVATF	8.6	8.60	WSVVPLVAT	15796.84	59.00	59.00	WSWSVVPLV	997.00	8.60	8.60	WSWSVVPLV	165.10	4.40	4.40	-	-	-	-	-	-	-	-
HLA-DRB1*03:01	1	107	118	12	Consensus (smm/nn/sturniolo)	LKWNSDGPLIVS	2.9	8.60	-	-	-	-	WNSDGPLIV	279.00	1.90	5.63	WNSDGPLIV	159.10	2.90	8.60	-	-	-	-	WNSDGPLIV	3.30	8.50	25.21
HLA-DRB1*08:02	1	49	60	12	Consensus (smm/nn/sturniolo)	AANIARAIKMAS	2.9	8.60	-	-	-	-	AANIARAIK	521.00	1.50	4.45	IARAIKMAS	710.00	2.90	8.60	-	-	-	-	IARAIKMAS	1.40	9.20	27.28
HLA-DRB1*07:01	1	47	58	12	Consensus (comb.lib./smm/nn)	EYAANIARAIKM	2.9	8.60	AANIARAIK	0.27	2.90	8.60	YAANIARAI	308.00	9.40	27.87	ANIARAIKM	16.10	1.30	3.85	-	-	-	-	-	-	-	-
HLA-DRB1*07:01	1	48	59	12	Consensus (comb.lib./smm/nn)	YAANIARAIKMA	2.9	8.60	AANIARAIK	0.27	2.90	8.60	ANIARAIKM	309.00	9.50	28.17	ANIARAIKM	22.20	1.90	5.63	-	-	-	-	-	-	-	-
HLA-DRB3*01:01	1	83	97	15	Consensus (comb.lib./smm/nn)	DSGCCSIDWSQRLRV	8.6	8.60	CSIDWSQRL	1.81	13.00	13.00	CSIDWSQRL	345.00	3.90	3.90	CSIDWSQRL	302.00	8.60	8.60	-	-	-	-	-	-	-	-
HLA-DPA1*02:01/DPB1*14:01	1	29	42	14	NetMHCIIpan	TFCLATRVSATVGV	8	8.61	-	-	-	-	-	-	-	-	-	-	-	-	CLATRVSAT	2177.72	8.00	8.61	-	-	-	-
HLA-DQA1*05:01/DQB1*02:01	1	16	29	14	Consensus (comb.lib./smm/nn)	SLSWSWSVVPLVAT	8	8.61	WSVVPLVAT	15796.84	55.00	59.22	WSWSVVPLV	1120.00	8.00	8.61	WSWSVVPLV	184.90	3.60	3.88	-	-	-	-	-	-	-	-
HLA-DRB1*04:01	1	28	41	14	Consensus (smm/nn/sturniolo)	ATFCLATRVSATVG	8	8.61	-	-	-	-	LATRVSATV	322.00	8.00	8.61	CLATRVSAT	126.70	5.80	6.25	-	-	-	-	FCLATRVSA	-1.32	61.00	65.69
HLA-DRB1*09:01	1	10	23	14	Consensus (comb.lib./smm/nn)	SCRYPGSLSWSWSV	8	8.61	SCRYPGSLS	0.01	0.01	0.01	YPGSLSWSW	1588.00	41.00	44.15	GSLSWSWSV	98.20	8.00	8.61	-	-	-	-	-	-	-	-
HLA-DRB3*02:02	1	27	40	14	NetMHCIIpan	VATFCLATRVSATV	8	8.61	-	-	-	-	-	-	-	-	-	-	-	-	FCLATRVSA	659.08	8.00	8.61	-	-	-	-
HLA-DQA1*01:02/DQB1*06:02	1	52	68	17	Consensus (comb.lib./smm/nn)	IARAIKMASDILGGAGD	5.1	8.69	IARAIKMAS	0.05	5.10	8.69	KMASDILGG	445.00	5.10	8.69	KMASDILGG	38.10	2.30	3.92	-	-	-	-	-	-	-	-
HLA-DQA1*01:02/DQB1*06:02	1	48	64	17	Consensus (comb.lib./smm/nn)	YAANIARAIKMASDILG	5.1	8.69	IARAIKMAS	0.05	5.10	8.69	ARAIKMASD	466.00	5.60	9.54	ARAIKMASD	22.20	0.85	1.45	-	-	-	-	-	-	-	-
HLA-DQA1*01:02/DQB1*06:02	1	34	48	15	Consensus (comb.lib./smm/nn)	TRVSATVGVVQPVEY	8.7	8.70	VSATVGVVQ	0.02	2.40	2.40	VSATVGVVQ	1103.00	29.00	29.00	ATVGVVQPV	242.40	8.70	8.70	-	-	-	-	-	-	-	-
HLA-DRB1*08:02	1	28	42	15	Consensus (smm/nn/sturniolo)	ATFCLATRVSATVGV	8.7	8.70	-	-	-	-	LATRVSATV	762.00	8.70	8.70	FCLATRVSA	182.70	5.00	5.00	-	-	-	-	FCLATRVSA	0.90	22.00	22.00
HLA-DRB1*08:02	1	112	126	15	Consensus (smm/nn/sturniolo)	DGPLIVSQRPLFKGC	8.7	8.70	-	-	-	-	IVSQRPLFK	767.00	8.70	8.70	IVSQRPLFK	142.20	3.70	3.70	-	-	-	-	IVSQRPLFK	0.20	32.00	32.00
HLA-DRB1*08:02	1	113	127	15	Consensus (smm/nn/sturniolo)	GPLIVSQRPLFKGCL	8.7	8.70	-	-	-	-	IVSQRPLFK	764.00	8.70	8.70	IVSQRPLFK	120.00	2.80	2.80	-	-	-	-	IVSQRPLFK	0.20	32.00	32.00
HLA-DRB1*13:02	1	44	58	15	Consensus (smm/nn/sturniolo)	QPVEYAANIARAIKM	8.7	8.70	-	-	-	-	YAANIARAI	330.00	8.70	8.70	YAANIARAI	7.30	0.82	0.82	-	-	-	-	YAANIARAI	1.90	21.00	21.00
HLA-DQA1*04:01/DQB1*04:02	1	46	59	14	Consensus (comb.lib./smm/nn)	VEYAANIARAIKMA	8.1	8.72	AANIARAIK	218.62	24.00	25.84	EYAANIARA	1402.00	8.10	8.72	EYAANIARA	562.10	5.90	6.35	-	-	-	-	-	-	-	-
HLA-DRB1*01:01	1	47	60	14	Consensus (comb.lib./smm/nn)	EYAANIARAIKMAS	8.1	8.72	YAANIARAI	0.01	0.01	0.01	YAANIARAI	81.00	13.00	14.00	YAANIARAI	19.50	8.10	8.72	-	-	-	-	-	-	-	-
HLA-DRB1*13:02	1	92	105	14	Consensus (smm/nn/sturniolo)	SQRLRVNSNCPTWG	8.1	8.72	-	-	-	-	LRVNSNCPT	169.00	3.30	3.55	LRVNSNCPT	86.00	8.10	8.72	-	-	-	-	LRVNSNCPT	0.70	38.00	40.92
HLA-DRB4*01:01	1	47	60	14	Consensus (comb.lib./smm/nn)	EYAANIARAIKMAS	8.1	8.72	IARAIKMAS	0.04	3.20	3.45	ANIARAIKM	859.00	23.00	24.77	IARAIKMAS	175.60	8.10	8.72	-	-	-	-	-	-	-	-
HLA-DPA1*01:03/DPB1*02:01	1	21	33	13	Consensus (comb.lib./smm/nn)	WSVVPLVATFCLA	5.6	8.73	VPLVATFCL	0.09	2.70	4.21	WSVVPLVAT	357.00	5.60	8.73	VPLVATFCL	1026.60	20.00	31.19	-	-	-	-	-	-	-	-
HLA-DPA1*01:03/DPB1*04:01	1	17	29	13	NetMHCIIpan	LSWSWSVVPLVAT	5.6	8.73	-	-	-	-	-	-	-	-	-	-	-	-	WSWSVVPLV	733.53	5.60	8.73	-	-	-	-
HLA-DPA1*02:01/DPB1*14:01	1	44	56	13	NetMHCIIpan	QPVEYAANIARAI	5.6	8.73	-	-	-	-	-	-	-	-	-	-	-	-	VEYAANIAR	3044.99	5.60	8.73	-	-	-	-
HLA-DPA1*03:01/DPB1*04:02	1	24	36	13	Consensus (comb.lib./smm/nn)	VPLVATFCLATRV	5.6	8.73	PLVATFCLA	4.34	8.10	12.63	LVATFCLAT	361.00	5.60	8.73	LVATFCLAT	81.60	0.84	1.31	-	-	-	-	-	-	-	-
HLA-DQA1*05:01/DQB1*02:01	1	16	28	13	Consensus (comb.lib./smm/nn)	SLSWSWSVVPLVA	5.6	8.73	WSWSVVPLV	595733.13	66.00	102.92	WSWSVVPLV	1137.00	5.60	8.73	WSWSVVPLV	176.30	2.20	3.43	-	-	-	-	-	-	-	-
HLA-DQA1*05:01/DQB1*03:01	1	47	59	13	Consensus (comb.lib./smm/nn)	EYAANIARAIKMA	5.6	8.73	EYAANIARA	1.52	9.10	14.19	YAANIARAI	103.00	5.60	8.73	ANIARAIKM	122.20	2.90	4.52	-	-	-	-	-	-	-	-
HLA-DRB1*13:02	1	46	58	13	Consensus (smm/nn/sturniolo)	VEYAANIARAIKM	5.6	8.73	-	-	-	-	YAANIARAI	337.00	5.60	8.73	YAANIARAI	8.90	0.78	1.22	-	-	-	-	YAANIARAI	1.90	16.00	24.95
HLA-DQA1*04:01/DQB1*04:02	1	45	60	16	Consensus (comb.lib./smm/nn)	PVEYAANIARAIKMAS	7.6	8.77	AANIARAIK	218.62	29.00	33.47	EYAANIARA	1649.00	3.40	3.92	EYAANIARA	565.00	7.60	8.77	-	-	-	-	-	-	-	-
HLA-DRB1*03:01	1	106	121	16	Consensus (smm/nn/sturniolo)	WLKWNSDGPLIVSQRP	7.6	8.77	-	-	-	-	WNSDGPLIV	795.00	5.90	6.81	WNSDGPLIV	245.60	7.60	8.77	-	-	-	-	WNSDGPLIV	3.30	17.00	19.62
HLA-DRB1*13:02	1	45	59	15	Consensus (smm/nn/sturniolo)	PVEYAANIARAIKMA	8.8	8.80	-	-	-	-	YAANIARAI	336.00	8.80	8.80	YAANIARAI	6.90	0.75	0.75	-	-	-	-	YAANIARAI	1.90	21.00	21.00
HLA-DRB1*13:02	1	46	60	15	Consensus (smm/nn/sturniolo)	VEYAANIARAIKMAS	8.8	8.80	-	-	-	-	YAANIARAI	334.00	8.80	8.80	YAANIARAI	8.60	1.10	1.10	-	-	-	-	IARAIKMAS	2.10	18.00	18.00
HLA-DRB3*01:01	1	13	27	15	Consensus (comb.lib./smm/nn)	YPGSLSWSWSVVPLV	8.8	8.80	WSWSVVPLV	395.88	34.00	34.00	GSLSWSWSV	711.00	8.80	8.80	WSWSVVPLV	275.40	8.10	8.10	-	-	-	-	-	-	-	-
HLA-DPA1*03:01/DPB1*04:02	1	21	34	14	Consensus (comb.lib./smm/nn)	WSVVPLVATFCLAT	8.2	8.83	PLVATFCLA	4.34	9.50	10.23	PLVATFCLA	398.00	8.20	8.83	PLVATFCLA	143.30	3.80	4.09	-	-	-	-	-	-	-	-
HLA-DRB1*08:02	1	19	32	14	Consensus (smm/nn/sturniolo)	WSWSVVPLVATFCL	8.2	8.83	-	-	-	-	WSVVPLVAT	741.00	6.40	6.89	WSVVPLVAT	478.50	8.20	8.83	-	-	-	-	VVPLVATFC	-0.30	36.00	38.76
HLA-DRB3*02:02	1	95	108	14	NetMHCIIpan	LRVNSNCPTWGWLK	8.2	8.83	-	-	-	-	-	-	-	-	-	-	-	-	LRVNSNCPT	677.67	8.20	8.83	-	-	-	-
HLA-DRB1*07:01	1	28	44	17	Consensus (comb.lib./smm/nn)	ATFCLATRVSATVGVVQ	5.2	8.86	FCLATRVSA	0.03	2.20	3.75	LATRVSATV	636.00	22.00	37.47	TRVSATVGV	53.60	5.20	8.86	-	-	-	-	-	-	-	-
HLA-DRB1*11:01	1	51	67	17	Consensus (smm/nn/sturniolo)	NIARAIKMASDILGGAG	5.2	8.86	-	-	-	-	IARAIKMAS	191.00	5.20	8.86	IARAIKMAS	81.00	5.90	10.05	-	-	-	-	IARAIKMAS	3.00	4.90	8.35
HLA-DPA1*03:01/DPB1*04:02	1	21	38	18	Consensus (comb.lib./smm/nn)	WSVVPLVATFCLATRVSA	3	8.88	FCLATRVSA	0.05	2.60	7.70	LVATFCLAT	863.00	14.00	41.44	LVATFCLAT	30.50	3.00	8.88	-	-	-	-	-	-	-	-
HLA-DRB1*01:01	1	42	59	18	Consensus (comb.lib./smm/nn)	VVQPVEYAANIARAIKMA	3	8.88	YAANIARAI	0.01	0.01	0.03	YAANIARAI	93.00	11.00	32.56	YAANIARAI	25.00	3.00	8.88	-	-	-	-	-	-	-	-
HLA-DRB3*01:01	1	104	121	18	Consensus (comb.lib./smm/nn)	WGWLKWNSDGPLIVSQRP	3	8.88	KWNSDGPLI	0.02	6.40	18.94	WNSDGPLIV	323.00	1.80	5.33	WNSDGPLIV	90.10	3.00	8.88	-	-	-	-	-	-	-	-
HLA-DRB3*02:02	1	103	120	18	NetMHCIIpan	TWGWLKWNSDGPLIVSQR	3	8.88	-	-	-	-	-	-	-	-	-	-	-	-	WNSDGPLIV	196.88	3.00	8.88	-	-	-	-
HLA-DRB3*02:02	1	104	121	18	NetMHCIIpan	WGWLKWNSDGPLIVSQRP	3	8.88	-	-	-	-	-	-	-	-	-	-	-	-	WNSDGPLIV	197.73	3.00	8.88	-	-	-	-
HLA-DQA1*01:02/DQB1*06:02	1	54	66	13	Consensus (comb.lib./smm/nn)	RAIKMASDILGGA	5.7	8.89	AIKMASDIL	543.21	38.00	59.26	KMASDILGG	371.00	5.70	8.89	KMASDILGG	433.00	3.80	5.93	-	-	-	-	-	-	-	-
HLA-DQA1*04:01/DQB1*04:02	1	46	61	16	Consensus (comb.lib./smm/nn)	VEYAANIARAIKMASD	7.7	8.89	AANIARAIK	218.62	29.00	33.47	EYAANIARA	1569.00	3.10	3.58	EYAANIARA	571.70	7.70	8.89	-	-	-	-	-	-	-	-
HLA-DRB1*08:02	1	50	62	13	Consensus (smm/nn/sturniolo)	ANIARAIKMASDI	5.7	8.89	-	-	-	-	IARAIKMAS	484.00	2.00	3.12	IARAIKMAS	622.60	5.70	8.89	-	-	-	-	IARAIKMAS	1.40	11.00	17.15
HLA-DRB1*09:01	1	105	117	13	Consensus (comb.lib./smm/nn)	GWLKWNSDGPLIV	5.7	8.89	WLKWNSDGP	0.01	0.01	0.02	LKWNSDGPL	265.00	5.70	8.89	WNSDGPLIV	150.80	9.00	14.03	-	-	-	-	-	-	-	-
HLA-DRB3*02:02	1	107	119	13	NetMHCIIpan	LKWNSDGPLIVSQ	5.7	8.89	-	-	-	-	-	-	-	-	-	-	-	-	WNSDGPLIV	782.15	5.70	8.89	-	-	-	-
HLA-DRB1*09:01	1	105	119	15	Consensus (comb.lib./smm/nn)	GWLKWNSDGPLIVSQ	8.9	8.90	WLKWNSDGP	0.01	0.01	0.01	WNSDGPLIV	262.00	8.90	8.90	WNSDGPLIV	117.00	12.00	12.00	-	-	-	-	-	-	-	-
HLA-DQA1*01:02/DQB1*06:02	1	35	48	14	Consensus (comb.lib./smm/nn)	RVSATVGVVQPVEY	8.3	8.94	VSATVGVVQ	0.02	2.00	2.15	ATVGVVQPV	1563.00	32.00	34.46	ATVGVVQPV	427.20	8.30	8.94	-	-	-	-	-	-	-	-
HLA-DQA1*01:02/DQB1*06:02	1	42	55	14	Consensus (comb.lib./smm/nn)	VVQPVEYAANIARA	8.3	8.94	VEYAANIAR	0.48	8.30	8.94	VEYAANIAR	101.00	1.20	1.29	EYAANIARA	1132.60	22.00	23.69	-	-	-	-	-	-	-	-
HLA-DQA1*05:01/DQB1*02:01	1	17	30	14	Consensus (comb.lib./smm/nn)	LSWSWSVVPLVATF	8.3	8.94	WSVVPLVAT	15796.84	55.00	59.22	WSWSVVPLV	1154.00	8.30	8.94	WSWSVVPLV	182.50	3.60	3.88	-	-	-	-	-	-	-	-
HLA-DRB1*11:01	1	46	59	14	Consensus (smm/nn/sturniolo)	VEYAANIARAIKMA	8.3	8.94	-	-	-	-	YAANIARAI	194.00	8.00	8.61	YAANIARAI	91.50	8.30	8.94	-	-	-	-	YAANIARAI	-0.70	48.00	51.69
HLA-DQA1*03:01/DQB1*03:02	1	17	31	15	Consensus (comb.lib./smm/nn)	LSWSWSVVPLVATFC	9	9.00	SVVPLVATF	0.01	0.01	0.01	SWSVVPLVA	1274.00	9.00	9.00	LSWSWSVVP	1011.10	12.00	12.00	-	-	-	-	-	-	-	-
HLA-DRB1*08:02	1	47	62	16	Consensus (smm/nn/sturniolo)	EYAANIARAIKMASDI	7.8	9.00	-	-	-	-	IARAIKMAS	1241.00	4.90	5.66	IARAIKMAS	155.30	7.80	9.00	-	-	-	-	IARAIKMAS	1.40	17.00	19.62
HLA-DRB1*08:02	1	110	124	15	Consensus (smm/nn/sturniolo)	NSDGPLIVSQRPLFK	9	9.00	-	-	-	-	LIVSQRPLF	780.00	9.00	9.00	IVSQRPLFK	286.20	8.70	8.70	-	-	-	-	IVSQRPLFK	0.20	32.00	32.00
HLA-DRB1*08:02	1	27	41	15	Consensus (smm/nn/sturniolo)	VATFCLATRVSATVG	9	9.00	-	-	-	-	LATRVSATV	778.00	9.00	9.00	FCLATRVSA	197.20	5.60	5.60	-	-	-	-	FCLATRVSA	0.90	22.00	22.00
HLA-DRB1*11:01	1	67	81	15	Consensus (smm/nn/sturniolo)	GDEGVFIKTMHGRGC	9	9.00	-	-	-	-	FIKTMHGRG	177.00	9.00	9.00	FIKTMHGRG	38.50	3.90	3.90	-	-	-	-	IKTMHGRGC	0.00	39.00	39.00
HLA-DRB3*01:01	1	47	61	15	Consensus (comb.lib./smm/nn)	EYAANIARAIKMASD	9	9.00	YAANIARAI	0.85	11.00	11.00	YAANIARAI	729.00	9.00	9.00	YAANIARAI	163.90	5.60	5.60	-	-	-	-	-	-	-	-
HLA-DRB3*02:02	1	17	31	15	NetMHCIIpan	LSWSWSVVPLVATFC	9	9.00	-	-	-	-	-	-	-	-	-	-	-	-	WSWSVVPLV	556.76	9.00	9.00	-	-	-	-
HLA-DRB1*11:01	1	52	68	17	Consensus (smm/nn/sturniolo)	IARAIKMASDILGGAGD	5.3	9.03	-	-	-	-	IARAIKMAS	194.00	5.30	9.03	IKMASDILG	205.10	13.00	22.14	-	-	-	-	IARAIKMAS	3.00	4.90	8.35
HLA-DPA1*01:03/DPB1*04:01	1	15	27	13	NetMHCIIpan	GSLSWSWSVVPLV	5.8	9.04	-	-	-	-	-	-	-	-	-	-	-	-	WSWSVVPLV	760.77	5.80	9.04	-	-	-	-
HLA-DQA1*05:01/DQB1*03:01	1	33	45	13	Consensus (comb.lib./smm/nn)	ATRVSATVGVVQP	5.8	9.04	TRVSATVGV	0.43	5.80	9.04	RVSATVGVV	97.00	5.30	8.26	RVSATVGVV	617.20	14.00	21.83	-	-	-	-	-	-	-	-
HLA-DQA1*05:01/DQB1*03:01	1	32	44	13	Consensus (comb.lib./smm/nn)	LATRVSATVGVVQ	5.8	9.04	TRVSATVGV	0.43	5.80	9.04	RVSATVGVV	91.00	4.90	7.64	RVSATVGVV	804.60	18.00	28.07	-	-	-	-	-	-	-	-
HLA-DQA1*01:02/DQB1*06:02	1	55	68	14	Consensus (comb.lib./smm/nn)	AIKMASDILGGAGD	8.4	9.05	AIKMASDIL	543.21	43.00	46.30	KMASDILGG	397.00	8.40	9.05	KMASDILGG	292.20	5.30	5.71	-	-	-	-	-	-	-	-
HLA-DQA1*01:02/DQB1*06:02	1	33	46	14	Consensus (comb.lib./smm/nn)	ATRVSATVGVVQPV	8.4	9.05	VSATVGVVQ	0.02	2.00	2.15	VSATVGVVQ	1042.00	23.00	24.77	VSATVGVVQ	431.10	8.40	9.05	-	-	-	-	-	-	-	-
HLA-DQA1*03:01/DQB1*03:02	1	15	29	15	Consensus (comb.lib./smm/nn)	GSLSWSWSVVPLVAT	9.1	9.10	SWSVVPLVA	397.71	46.00	46.00	SWSVVPLVA	1281.00	9.10	9.10	LSWSWSVVP	779.40	8.60	8.60	-	-	-	-	-	-	-	-
HLA-DRB1*09:01	1	9	23	15	Consensus (comb.lib./smm/nn)	ASCRYPGSLSWSWSV	9.1	9.10	SCRYPGSLS	0.01	0.01	0.01	YPGSLSWSW	1588.00	49.00	49.00	GSLSWSWSV	90.40	9.10	9.10	-	-	-	-	-	-	-	-
HLA-DRB1*13:02	1	101	115	15	Consensus (smm/nn/sturniolo)	CPTWGWLKWNSDGPL	9.1	9.10	-	-	-	-	CPTWGWLKW	218.00	5.60	5.60	LKWNSDGPL	86.50	9.10	9.10	-	-	-	-	WLKWNSDGP	-0.20	61.00	61.00
HLA-DRB1*13:02	1	43	57	15	Consensus (smm/nn/sturniolo)	VQPVEYAANIARAIK	9.1	9.10	-	-	-	-	YAANIARAI	345.00	9.10	9.10	YAANIARAI	9.30	1.20	1.20	-	-	-	-	YAANIARAI	1.90	21.00	21.00
HLA-DPA1*02:01/DPB1*14:01	1	15	30	16	NetMHCIIpan	GSLSWSWSVVPLVATF	7.9	9.12	-	-	-	-	-	-	-	-	-	-	-	-	WSWSVVPLV	956.90	7.90	9.12	-	-	-	-
HLA-DQA1*05:01/DQB1*03:01	1	33	48	16	Consensus (comb.lib./smm/nn)	ATRVSATVGVVQPVEY	7.9	9.12	TRVSATVGV	0.43	8.60	9.93	RVSATVGVV	187.00	7.90	9.12	ATVGVVQPV	61.40	5.50	6.35	-	-	-	-	-	-	-	-
HLA-DQA1*03:01/DQB1*03:02	1	44	57	14	Consensus (comb.lib./smm/nn)	QPVEYAANIARAIK	8.5	9.15	PVEYAANIA	0.16	8.50	9.15	EYAANIARA	1453.00	8.40	9.05	EYAANIARA	945.90	12.00	12.92	-	-	-	-	-	-	-	-
HLA-DQA1*03:01/DQB1*03:02	1	43	56	14	Consensus (comb.lib./smm/nn)	VQPVEYAANIARAI	8.5	9.15	PVEYAANIA	0.16	8.50	9.15	EYAANIARA	1428.00	8.30	8.94	EYAANIARA	742.80	8.60	9.26	-	-	-	-	-	-	-	-
HLA-DRB1*08:02	1	27	40	14	Consensus (smm/nn/sturniolo)	VATFCLATRVSATV	8.5	9.15	-	-	-	-	CLATRVSAT	868.00	8.50	9.15	FCLATRVSA	327.10	5.30	5.71	-	-	-	-	FCLATRVSA	0.90	19.00	20.46
HLA-DRB3*02:02	1	113	126	14	NetMHCIIpan	GPLIVSQRPLFKGC	8.5	9.15	-	-	-	-	-	-	-	-	-	-	-	-	LIVSQRPLF	698.05	8.50	9.15	-	-	-	-
HLA-DRB1*09:01	1	41	58	18	Consensus (comb.lib./smm/nn)	GVVQPVEYAANIARAIKM	3.1	9.17	EYAANIARA	0.01	0.01	0.03	YAANIARAI	303.00	4.50	13.32	ANIARAIKM	30.00	3.10	9.17	-	-	-	-	-	-	-	-
HLA-DRB1*09:01	1	45	62	18	Consensus (comb.lib./smm/nn)	PVEYAANIARAIKMASDI	3.1	9.17	EYAANIARA	0.01	0.01	0.03	YAANIARAI	298.00	4.40	13.02	ANIARAIKM	29.90	3.10	9.17	-	-	-	-	-	-	-	-
HLA-DPA1*02:01/DPB1*14:01	1	17	28	12	NetMHCIIpan	LSWSWSVVPLVA	3.1	9.19	-	-	-	-	-	-	-	-	-	-	-	-	WSWSVVPLV	3688.84	3.10	9.19	-	-	-	-
HLA-DRB1*08:02	1	113	124	12	Consensus (smm/nn/sturniolo)	GPLIVSQRPLFK	3.1	9.19	-	-	-	-	LIVSQRPLF	789.00	3.10	9.19	IVSQRPLFK	395.90	1.40	4.15	-	-	-	-	IVSQRPLFK	0.20	21.00	62.27
HLA-DRB1*11:01	1	27	38	12	Consensus (smm/nn/sturniolo)	VATFCLATRVSA	3.1	9.19	-	-	-	-	TFCLATRVS	130.00	3.10	9.19	FCLATRVSA	38.10	1.80	5.34	-	-	-	-	FCLATRVSA	1.40	11.00	32.62
HLA-DPA1*01:03/DPB1*04:01	1	21	35	15	NetMHCIIpan	WSVVPLVATFCLATR	9.2	9.20	-	-	-	-	-	-	-	-	-	-	-	-	LVATFCLAT	435.62	9.20	9.20	-	-	-	-
HLA-DPA1*02:01/DPB1*14:01	1	26	40	15	NetMHCIIpan	LVATFCLATRVSATV	9.2	9.20	-	-	-	-	-	-	-	-	-	-	-	-	FCLATRVSA	1473.61	9.20	9.20	-	-	-	-
HLA-DQA1*04:01/DQB1*04:02	1	46	58	13	Consensus (comb.lib./smm/nn)	VEYAANIARAIKM	5.9	9.20	AANIARAIK	218.62	20.00	31.19	EYAANIARA	1401.00	5.90	9.20	EYAANIARA	513.00	3.90	6.08	-	-	-	-	-	-	-	-
HLA-DQA1*05:01/DQB1*03:01	1	45	61	17	Consensus (comb.lib./smm/nn)	PVEYAANIARAIKMASD	5.4	9.20	PVEYAANIA	1.30	14.00	23.85	YAANIARAI	112.00	5.40	9.20	IARAIKMAS	39.00	4.50	7.66	-	-	-	-	-	-	-	-
HLA-DQA1*05:01/DQB1*03:01	1	44	60	17	Consensus (comb.lib./smm/nn)	QPVEYAANIARAIKMAS	5.4	9.20	PVEYAANIA	1.30	14.00	23.85	YAANIARAI	115.00	5.40	9.20	EYAANIARA	40.90	4.80	8.18	-	-	-	-	-	-	-	-
HLA-DQA1*05:01/DQB1*03:01	1	46	62	17	Consensus (comb.lib./smm/nn)	VEYAANIARAIKMASDI	5.4	9.20	EYAANIARA	1.52	15.00	25.55	YAANIARAI	114.00	5.40	9.20	IARAIKMAS	43.90	5.20	8.86	-	-	-	-	-	-	-	-
HLA-DRB1*09:01	1	48	60	13	Consensus (comb.lib./smm/nn)	YAANIARAIKMAS	5.9	9.20	IARAIKMAS	1000000.00	49.00	76.41	YAANIARAI	274.00	5.90	9.20	ANIARAIKM	47.00	2.40	3.74	-	-	-	-	-	-	-	-
HLA-DRB1*09:01	1	104	118	15	Consensus (comb.lib./smm/nn)	WGWLKWNSDGPLIVS	9.2	9.20	WLKWNSDGP	0.01	0.01	0.01	WNSDGPLIV	266.00	9.20	9.20	WNSDGPLIV	110.20	11.00	11.00	-	-	-	-	-	-	-	-
HLA-DRB1*13:02	1	44	56	13	Consensus (smm/nn/sturniolo)	QPVEYAANIARAI	5.9	9.20	-	-	-	-	VEYAANIAR	351.00	5.90	9.20	YAANIARAI	9.70	0.86	1.34	-	-	-	-	YAANIARAI	1.90	16.00	24.95
HLA-DRB1*13:02	1	42	56	15	Consensus (smm/nn/sturniolo)	VVQPVEYAANIARAI	9.2	9.20	-	-	-	-	VEYAANIAR	347.00	9.20	9.20	YAANIARAI	11.70	1.50	1.50	-	-	-	-	YAANIARAI	1.90	21.00	21.00
HLA-DRB4*01:01	1	47	63	17	Consensus (comb.lib./smm/nn)	EYAANIARAIKMASDIL	5.4	9.20	AIKMASDIL	0.01	3.10	5.28	ANIARAIKM	1301.00	23.00	39.17	IARAIKMAS	72.30	5.40	9.20	-	-	-	-	-	-	-	-
HLA-DRB3*01:01	1	47	62	16	Consensus (comb.lib./smm/nn)	EYAANIARAIKMASDI	8	9.23	YAANIARAI	0.85	12.00	13.85	YAANIARAI	729.00	3.80	4.39	YAANIARAI	327.90	8.00	9.23	-	-	-	-	-	-	-	-
HLA-DRB3*02:02	1	14	29	16	NetMHCIIpan	PGSLSWSWSVVPLVAT	8	9.23	-	-	-	-	-	-	-	-	-	-	-	-	WSWSVVPLV	484.71	8.00	9.23	-	-	-	-
HLA-DRB1*13:02	1	91	104	14	Consensus (smm/nn/sturniolo)	WSQRLRVNSNCPTW	8.6	9.26	-	-	-	-	LRVNSNCPT	167.00	3.30	3.55	LRVNSNCPT	95.40	8.60	9.26	-	-	-	-	WSQRLRVNS	1.90	18.00	19.38
HLA-DRB4*01:01	1	112	125	14	Consensus (comb.lib./smm/nn)	DGPLIVSQRPLFKG	8.6	9.26	IVSQRPLFK	5.73	14.00	15.08	PLIVSQRPL	364.00	8.60	9.26	LIVSQRPLF	9.10	0.06	0.06	-	-	-	-	-	-	-	-
HLA-DRB4*01:01	1	110	123	14	Consensus (comb.lib./smm/nn)	NSDGPLIVSQRPLF	8.6	9.26	LIVSQRPLF	202.69	32.00	34.46	PLIVSQRPL	365.00	8.60	9.26	LIVSQRPLF	26.20	0.60	0.65	-	-	-	-	-	-	-	-
HLA-DQA1*03:01/DQB1*03:02	1	33	47	15	Consensus (comb.lib./smm/nn)	ATRVSATVGVVQPVE	9.3	9.30	TVGVVQPVE	3.82	21.00	21.00	ATVGVVQPV	1298.00	9.30	9.30	TVGVVQPVE	471.60	4.60	4.60	-	-	-	-	-	-	-	-
HLA-DRB1*08:02	1	29	43	15	Consensus (smm/nn/sturniolo)	TFCLATRVSATVGVV	9.3	9.30	-	-	-	-	LATRVSATV	792.00	9.30	9.30	LATRVSATV	205.00	5.80	5.80	-	-	-	-	FCLATRVSA	0.90	22.00	22.00
HLA-DRB1*09:01	1	103	117	15	Consensus (comb.lib./smm/nn)	TWGWLKWNSDGPLIV	9.3	9.30	WLKWNSDGP	0.01	0.01	0.01	LKWNSDGPL	268.00	9.30	9.30	WNSDGPLIV	134.40	13.00	13.00	-	-	-	-	-	-	-	-
HLA-DQA1*05:01/DQB1*03:01	1	34	49	16	Consensus (comb.lib./smm/nn)	TRVSATVGVVQPVEYA	8.1	9.35	TRVSATVGV	0.43	8.60	9.93	RVSATVGVV	193.00	8.10	9.35	ATVGVVQPV	57.10	5.10	5.89	-	-	-	-	-	-	-	-
HLA-DRB1*03:01	1	104	119	16	Consensus (smm/nn/sturniolo)	WGWLKWNSDGPLIVSQ	8.1	9.35	-	-	-	-	WNSDGPLIV	808.00	6.00	6.93	WNSDGPLIV	263.80	8.10	9.35	-	-	-	-	WNSDGPLIV	3.30	17.00	19.62
HLA-DRB1*08:02	1	46	61	16	Consensus (smm/nn/sturniolo)	VEYAANIARAIKMASD	8.1	9.35	-	-	-	-	IARAIKMAS	1199.00	4.70	5.43	IARAIKMAS	159.00	8.10	9.35	-	-	-	-	IARAIKMAS	1.40	17.00	19.62
HLA-DQA1*01:02/DQB1*06:02	1	35	47	13	Consensus (comb.lib./smm/nn)	RVSATVGVVQPVE	6	9.36	VSATVGVVQ	0.02	1.70	2.65	ATVGVVQPV	1558.00	25.00	38.98	ATVGVVQPV	631.00	6.00	9.36	-	-	-	-	-	-	-	-
HLA-DQA1*05:01/DQB1*03:01	1	35	47	13	Consensus (comb.lib./smm/nn)	RVSATVGVVQPVE	6	9.36	RVSATVGVV	2.22	11.00	17.15	ATVGVVQPV	112.00	6.00	9.36	ATVGVVQPV	95.70	2.10	3.27	-	-	-	-	-	-	-	-
HLA-DRB3*02:02	1	15	27	13	NetMHCIIpan	GSLSWSWSVVPLV	6	9.36	-	-	-	-	-	-	-	-	-	-	-	-	WSWSVVPLV	823.99	6.00	9.36	-	-	-	-
HLA-DPA1*02:01/DPB1*14:01	1	28	41	14	NetMHCIIpan	ATFCLATRVSATVG	8.7	9.37	-	-	-	-	-	-	-	-	-	-	-	-	FCLATRVSA	2280.18	8.70	9.37	-	-	-	-
HLA-DQA1*04:01/DQB1*04:02	1	40	56	17	Consensus (comb.lib./smm/nn)	VGVVQPVEYAANIARAI	5.5	9.37	VQPVEYAAN	193.34	31.00	52.80	EYAANIARA	1621.00	3.80	6.47	EYAANIARA	415.10	5.50	9.37	-	-	-	-	-	-	-	-
HLA-DRB1*07:01	1	27	43	17	Consensus (comb.lib./smm/nn)	VATFCLATRVSATVGVV	5.5	9.37	FCLATRVSA	0.03	2.20	3.75	LATRVSATV	637.00	22.00	37.47	TRVSATVGV	57.20	5.50	9.37	-	-	-	-	-	-	-	-
HLA-DRB3*02:02	1	112	125	14	NetMHCIIpan	DGPLIVSQRPLFKG	8.7	9.37	-	-	-	-	-	-	-	-	-	-	-	-	LIVSQRPLF	708.66	8.70	9.37	-	-	-	-
HLA-DQA1*01:02/DQB1*06:02	1	41	55	15	Consensus (comb.lib./smm/nn)	GVVQPVEYAANIARA	9.4	9.40	VEYAANIAR	0.48	9.40	9.40	VEYAANIAR	101.00	1.60	1.60	EYAANIARA	734.50	26.00	26.00	-	-	-	-	-	-	-	-
HLA-DQA1*01:02/DQB1*06:02	1	54	68	15	Consensus (comb.lib./smm/nn)	RAIKMASDILGGAGD	9.4	9.40	AIKMASDIL	543.21	48.00	48.00	KMASDILGG	354.00	9.40	9.40	KMASDILGG	138.80	4.40	4.40	-	-	-	-	-	-	-	-
HLA-DQA1*03:01/DQB1*03:02	1	18	32	15	Consensus (comb.lib./smm/nn)	SWSWSVVPLVATFCL	9.4	9.40	SVVPLVATF	0.01	0.01	0.01	SWSVVPLVA	1304.00	9.40	9.40	SWSVVPLVA	1771.20	21.00	21.00	-	-	-	-	-	-	-	-
HLA-DQA1*05:01/DQB1*02:01	1	15	29	15	Consensus (comb.lib./smm/nn)	GSLSWSWSVVPLVAT	9.4	9.40	GSLSWSWSV	6865.19	55.00	55.00	WSWSVVPLV	1054.00	9.40	9.40	WSWSVVPLV	174.20	4.60	4.60	-	-	-	-	-	-	-	-
HLA-DQA1*05:01/DQB1*02:01	1	14	28	15	Consensus (comb.lib./smm/nn)	PGSLSWSWSVVPLVA	9.4	9.40	GSLSWSWSV	6865.19	55.00	55.00	WSWSVVPLV	1052.00	9.40	9.40	WSWSVVPLV	154.30	4.10	4.10	-	-	-	-	-	-	-	-
HLA-DRB1*09:01	1	48	62	15	Consensus (comb.lib./smm/nn)	YAANIARAIKMASDI	9.4	9.40	ARAIKMASD	0.13	25.00	25.00	YAANIARAI	272.00	9.40	9.40	ANIARAIKM	54.90	5.00	5.00	-	-	-	-	-	-	-	-
HLA-DRB1*11:01	1	69	83	15	Consensus (smm/nn/sturniolo)	EGVFIKTMHGRGCLD	9.4	9.40	-	-	-	-	FIKTMHGRG	187.00	9.40	9.40	FIKTMHGRG	32.30	3.30	3.30	-	-	-	-	IKTMHGRGC	0.00	39.00	39.00
HLA-DRB1*11:01	1	70	84	15	Consensus (smm/nn/sturniolo)	GVFIKTMHGRGCLDS	9.4	9.40	-	-	-	-	FIKTMHGRG	186.00	9.40	9.40	FIKTMHGRG	33.70	3.40	3.40	-	-	-	-	MHGRGCLDS	1.50	16.00	16.00
HLA-DRB3*01:01	1	14	28	15	Consensus (comb.lib./smm/nn)	PGSLSWSWSVVPLVA	9.4	9.40	WSWSVVPLV	395.88	34.00	34.00	WSWSVVPLV	758.00	9.40	9.40	WSWSVVPLV	329.50	9.20	9.20	-	-	-	-	-	-	-	-
HLA-DRB1*03:01	1	83	100	18	Consensus (smm/nn/sturniolo)	DSGCCSIDWSQRLRVNSN	3.2	9.47	-	-	-	-	IDWSQRLRV	348.00	2.60	7.70	IDWSQRLRV	101.50	3.20	9.47	-	-	-	-	IDWSQRLRV	0.90	73.00	216.06
HLA-DRB1*09:01	1	9	26	18	Consensus (comb.lib./smm/nn)	ASCRYPGSLSWSWSVVPL	3.2	9.47	SCRYPGSLS	0.01	0.01	0.03	LSWSWSVVP	1001.00	23.00	68.07	GSLSWSWSV	30.50	3.20	9.47	-	-	-	-	-	-	-	-
HLA-DRB5*01:01	1	107	124	18	Consensus (smm/nn/sturniolo)	LKWNSDGPLIVSQRPLFK	3.2	9.47	-	-	-	-	LKWNSDGPL	29.00	0.33	0.98	IVSQRPLFK	15.90	3.20	9.47	-	-	-	-	IVSQRPLFK	4.10	4.80	14.21
HLA-DPA1*01:03/DPB1*04:01	1	21	34	14	NetMHCIIpan	WSVVPLVATFCLAT	8.8	9.48	-	-	-	-	-	-	-	-	-	-	-	-	PLVATFCLA	674.64	8.80	9.48	-	-	-	-
HLA-DQA1*04:01/DQB1*04:02	1	35	48	14	Consensus (comb.lib./smm/nn)	RVSATVGVVQPVEY	8.8	9.48	RVSATVGVV	5.66	8.80	9.48	TVGVVQPVE	2268.00	16.00	17.23	TVGVVQPVE	504.50	5.20	5.60	-	-	-	-	-	-	-	-
HLA-DQA1*04:01/DQB1*04:02	1	34	47	14	Consensus (comb.lib./smm/nn)	TRVSATVGVVQPVE	8.8	9.48	RVSATVGVV	5.66	8.80	9.48	ATVGVVQPV	2548.00	18.00	19.38	TVGVVQPVE	776.20	8.70	9.37	-	-	-	-	-	-	-	-
HLA-DRB1*08:02	1	18	31	14	Consensus (smm/nn/sturniolo)	SWSWSVVPLVATFC	8.8	9.48	-	-	-	-	WSVVPLVAT	678.00	5.50	5.92	WSVVPLVAT	508.80	8.80	9.48	-	-	-	-	VVPLVATFC	-0.30	36.00	38.76
HLA-DQA1*01:01/DQB1*05:01	1	15	26	12	Consensus (comb.lib./smm/nn)	GSLSWSWSVVPL	3.2	9.49	SWSWSVVPL	1.08	3.20	9.49	LSWSWSVVP	1694.00	2.20	6.52	LSWSWSVVP	1488.60	5.10	15.12	-	-	-	-	-	-	-	-
HLA-DQA1*01:01/DQB1*05:01	1	17	28	12	Consensus (comb.lib./smm/nn)	LSWSWSVVPLVA	3.2	9.49	SWSWSVVPL	1.08	3.20	9.49	SWSWSVVPL	3467.00	6.70	19.87	SWSWSVVPL	712.30	2.30	6.82	-	-	-	-	-	-	-	-
HLA-DQA1*05:01/DQB1*03:01	1	45	56	12	Consensus (comb.lib./smm/nn)	PVEYAANIARAI	3.2	9.49	PVEYAANIA	1.30	7.20	21.35	EYAANIARA	49.00	1.70	5.04	EYAANIARA	213.90	3.20	9.49	-	-	-	-	-	-	-	-
HLA-DRB1*01:01	1	45	56	12	Consensus (comb.lib./smm/nn)	PVEYAANIARAI	3.2	9.49	YAANIARAI	0.01	0.01	0.03	EYAANIARA	41.00	3.20	9.49	YAANIARAI	98.90	14.00	41.51	-	-	-	-	-	-	-	-
HLA-DRB3*02:02	1	17	28	12	NetMHCIIpan	LSWSWSVVPLVA	3.2	9.49	-	-	-	-	-	-	-	-	-	-	-	-	WSWSVVPLV	884.99	3.20	9.49	-	-	-	-
HLA-DRB4*01:01	1	49	60	12	Consensus (comb.lib./smm/nn)	AANIARAIKMAS	3.2	9.49	IARAIKMAS	0.04	2.20	6.52	ANIARAIKM	1934.00	28.00	83.03	IARAIKMAS	214.40	3.20	9.49	-	-	-	-	-	-	-	-
HLA-DQA1*01:02/DQB1*06:02	1	33	47	15	Consensus (comb.lib./smm/nn)	ATRVSATVGVVQPVE	9.5	9.50	VSATVGVVQ	0.02	2.40	2.40	VSATVGVVQ	1028.00	28.00	28.00	VSATVGVVQ	265.90	9.50	9.50	-	-	-	-	-	-	-	-
HLA-DRB1*04:01	1	26	40	15	Consensus (smm/nn/sturniolo)	LVATFCLATRVSATV	9.5	9.50	-	-	-	-	FCLATRVSA	309.00	9.50	9.50	FCLATRVSA	206.90	9.00	9.00	-	-	-	-	LVATFCLAT	1.30	23.00	23.00
HLA-DRB1*04:01	1	27	41	15	Consensus (smm/nn/sturniolo)	VATFCLATRVSATVG	9.5	9.50	-	-	-	-	FCLATRVSA	302.00	9.20	9.20	FCLATRVSA	219.30	9.50	9.50	-	-	-	-	FCLATRVSA	-1.32	67.00	67.00
HLA-DRB1*08:02	1	26	40	15	Consensus (smm/nn/sturniolo)	LVATFCLATRVSATV	9.5	9.50	-	-	-	-	FCLATRVSA	801.00	9.50	9.50	FCLATRVSA	259.40	7.70	7.70	-	-	-	-	FCLATRVSA	0.90	22.00	22.00
HLA-DRB1*04:01	1	28	40	13	Consensus (smm/nn/sturniolo)	ATFCLATRVSATV	6.1	9.51	-	-	-	-	FCLATRVSA	330.00	6.10	9.51	FCLATRVSA	110.70	3.80	5.93	-	-	-	-	FCLATRVSA	-1.32	55.00	85.76
HLA-DRB1*11:01	1	70	82	13	Consensus (smm/nn/sturniolo)	GVFIKTMHGRGCL	6.1	9.51	-	-	-	-	FIKTMHGRG	185.00	6.10	9.51	FIKTMHGRG	18.80	1.50	2.34	-	-	-	-	IKTMHGRGC	0.00	30.00	46.78
HLA-DRB1*13:02	1	45	57	13	Consensus (smm/nn/sturniolo)	PVEYAANIARAIK	6.1	9.51	-	-	-	-	YAANIARAI	360.00	6.10	9.51	YAANIARAI	8.80	0.76	1.19	-	-	-	-	YAANIARAI	1.90	16.00	24.95
HLA-DRB1*03:01	1	81	97	17	Consensus (smm/nn/sturniolo)	CLDSGCCSIDWSQRLRV	5.6	9.54	-	-	-	-	CSIDWSQRL	350.00	2.50	4.26	IDWSQRLRV	189.00	5.60	9.54	-	-	-	-	IDWSQRLRV	0.90	69.00	117.52
HLA-DPA1*01:03/DPB1*04:01	1	12	27	16	NetMHCIIpan	RYPGSLSWSWSVVPLV	8.3	9.58	-	-	-	-	-	-	-	-	-	-	-	-	WSWSVVPLV	311.04	8.30	9.58	-	-	-	-
HLA-DPA1*01:03/DPB1*04:01	1	18	33	16	NetMHCIIpan	SWSWSVVPLVATFCLA	8.3	9.58	-	-	-	-	-	-	-	-	-	-	-	-	WSWSVVPLV	312.29	8.30	9.58	-	-	-	-
HLA-DRB3*02:02	1	14	27	14	NetMHCIIpan	PGSLSWSWSVVPLV	8.9	9.58	-	-	-	-	-	-	-	-	-	-	-	-	WSWSVVPLV	721.69	8.90	9.58	-	-	-	-
HLA-DRB1*07:01	1	13	27	15	Consensus (comb.lib./smm/nn)	YPGSLSWSWSVVPLV	9.6	9.60	SWSWSVVPL	2.10	11.00	11.00	GSLSWSWSV	142.00	9.60	9.60	LSWSWSVVP	14.90	1.50	1.50	-	-	-	-	-	-	-	-
HLA-DRB3*02:02	1	95	109	15	NetMHCIIpan	LRVNSNCPTWGWLKW	9.6	9.60	-	-	-	-	-	-	-	-	-	-	-	-	LRVNSNCPT	591.18	9.60	9.60	-	-	-	-
HLA-DQA1*01:02/DQB1*06:02	1	55	67	13	Consensus (comb.lib./smm/nn)	AIKMASDILGGAG	6.2	9.67	AIKMASDIL	543.21	38.00	59.26	KMASDILGG	402.00	6.20	9.67	KMASDILGG	452.50	4.00	6.24	-	-	-	-	-	-	-	-
HLA-DRB1*08:02	1	28	40	13	Consensus (smm/nn/sturniolo)	ATFCLATRVSATV	6.2	9.67	-	-	-	-	CLATRVSAT	882.00	6.20	9.67	FCLATRVSA	403.50	3.20	4.99	-	-	-	-	FCLATRVSA	0.90	16.00	24.95
HLA-DRB1*08:02	1	19	31	13	Consensus (smm/nn/sturniolo)	WSWSVVPLVATFC	6.2	9.67	-	-	-	-	WSVVPLVAT	750.00	4.50	7.02	WSVVPLVAT	661.30	6.20	9.67	-	-	-	-	VVPLVATFC	-0.30	32.00	49.90
HLA-DQA1*05:01/DQB1*02:01	1	36	49	14	Consensus (comb.lib./smm/nn)	VSATVGVVQPVEYA	9	9.69	VSATVGVVQ	0.42	14.00	15.08	VGVVQPVEY	1219.00	9.00	9.69	VGVVQPVEY	374.40	7.60	8.18	-	-	-	-	-	-	-	-
HLA-DRB3*01:01	1	83	96	14	Consensus (comb.lib./smm/nn)	DSGCCSIDWSQRLR	9	9.69	CSIDWSQRL	1.81	11.00	11.84	CSIDWSQRL	356.00	3.30	3.55	CSIDWSQRL	279.60	9.00	9.69	-	-	-	-	-	-	-	-
HLA-DQA1*01:01/DQB1*05:01	1	17	32	16	Consensus (comb.lib./smm/nn)	LSWSWSVVPLVATFCL	8.4	9.70	SWSWSVVPL	1.08	6.20	7.16	SWSWSVVPL	4085.00	8.40	9.70	SWSWSVVPL	371.60	11.00	12.70	-	-	-	-	-	-	-	-
HLA-DQA1*03:01/DQB1*03:02	1	42	56	15	Consensus (comb.lib./smm/nn)	VVQPVEYAANIARAI	9.7	9.70	PVEYAANIA	0.16	9.70	9.70	EYAANIARA	1424.00	11.00	11.00	EYAANIARA	837.50	9.40	9.40	-	-	-	-	-	-	-	-
HLA-DQA1*05:01/DQB1*03:01	1	35	49	15	Consensus (comb.lib./smm/nn)	RVSATVGVVQPVEYA	9.7	9.70	RVSATVGVV	2.22	14.00	14.00	ATVGVVQPV	111.00	9.70	9.70	ATVGVVQPV	65.60	4.00	4.00	-	-	-	-	-	-	-	-
HLA-DQA1*05:01/DQB1*03:01	1	35	50	16	Consensus (comb.lib./smm/nn)	RVSATVGVVQPVEYAA	8.4	9.70	RVSATVGVV	2.22	16.00	18.47	RVSATVGVV	197.00	8.40	9.70	ATVGVVQPV	56.80	5.10	5.89	-	-	-	-	-	-	-	-
HLA-DRB1*07:01	1	48	63	16	Consensus (comb.lib./smm/nn)	YAANIARAIKMASDIL	8.4	9.70	ARAIKMASD	0.11	3.40	3.92	YAANIARAI	463.00	15.00	17.31	ANIARAIKM	85.80	8.40	9.70	-	-	-	-	-	-	-	-
HLA-DQA1*05:01/DQB1*03:01	1	43	59	17	Consensus (comb.lib./smm/nn)	VQPVEYAANIARAIKMA	5.7	9.71	PVEYAANIA	1.30	14.00	23.85	YAANIARAI	120.00	5.70	9.71	EYAANIARA	45.30	5.40	9.20	-	-	-	-	-	-	-	-
HLA-DRB3*01:01	1	108	124	17	Consensus (comb.lib./smm/nn)	KWNSDGPLIVSQRPLFK	5.7	9.71	KWNSDGPLI	0.02	5.70	9.71	WNSDGPLIV	322.00	1.60	2.73	WNSDGPLIV	239.40	6.10	10.39	-	-	-	-	-	-	-	-
HLA-DRB3*02:02	1	101	117	17	NetMHCIIpan	CPTWGWLKWNSDGPLIV	5.7	9.71	-	-	-	-	-	-	-	-	-	-	-	-	LKWNSDGPL	369.73	5.70	9.71	-	-	-	-
HLA-DRB1*03:01	1	113	130	18	Consensus (smm/nn/sturniolo)	GPLIVSQRPLFKGCLECE	3.3	9.77	-	-	-	-	LIVSQRPLF	173.00	0.91	2.69	LIVSQRPLF	103.20	3.30	9.77	-	-	-	-	LIVSQRPLF	4.90	3.30	9.77
HLA-DRB1*03:01	1	115	132	18	Consensus (smm/nn/sturniolo)	LIVSQRPLFKGCLECENA	3.3	9.77	-	-	-	-	LIVSQRPLF	171.00	0.89	2.63	IVSQRPLFK	875.90	19.00	56.23	-	-	-	-	LIVSQRPLF	4.90	3.30	9.77
HLA-DRB1*03:01	1	114	131	18	Consensus (smm/nn/sturniolo)	PLIVSQRPLFKGCLECEN	3.3	9.77	-	-	-	-	LIVSQRPLF	174.00	0.93	2.75	IVSQRPLFK	201.50	6.30	18.65	-	-	-	-	LIVSQRPLF	4.90	3.30	9.77
HLA-DRB1*03:01	1	84	101	18	Consensus (smm/nn/sturniolo)	SGCCSIDWSQRLRVNSNC	3.3	9.77	-	-	-	-	IDWSQRLRV	348.00	2.60	7.70	IDWSQRLRV	103.40	3.30	9.77	-	-	-	-	IDWSQRLRV	0.90	73.00	216.06
HLA-DRB1*03:01	1	106	123	18	Consensus (smm/nn/sturniolo)	WLKWNSDGPLIVSQRPLF	3.3	9.77	-	-	-	-	WNSDGPLIV	169.00	0.87	2.57	WNSDGPLIV	162.10	5.30	15.69	-	-	-	-	LIVSQRPLF	4.90	3.30	9.77
HLA-DRB3*01:01	1	105	122	18	Consensus (comb.lib./smm/nn)	GWLKWNSDGPLIVSQRPL	3.3	9.77	KWNSDGPLI	0.02	6.40	18.94	WNSDGPLIV	323.00	1.80	5.33	WNSDGPLIV	100.80	3.30	9.77	-	-	-	-	-	-	-	-
HLA-DRB3*02:02	1	105	122	18	NetMHCIIpan	GWLKWNSDGPLIVSQRPL	3.3	9.77	-	-	-	-	-	-	-	-	-	-	-	-	WNSDGPLIV	215.53	3.30	9.77	-	-	-	-
HLA-DRB3*02:02	1	94	111	18	NetMHCIIpan	RLRVNSNCPTWGWLKWNS	3.3	9.77	-	-	-	-	-	-	-	-	-	-	-	-	LRVNSNCPT	214.85	3.30	9.77	-	-	-	-
HLA-DPA1*02:01/DPB1*14:01	1	18	29	12	NetMHCIIpan	SWSWSVVPLVAT	3.3	9.79	-	-	-	-	-	-	-	-	-	-	-	-	WSWSVVPLV	3878.38	3.30	9.79	-	-	-	-
HLA-DRB1*03:01	1	49	60	12	Consensus (smm/nn/sturniolo)	AANIARAIKMAS	3.3	9.79	-	-	-	-	ANIARAIKM	1814.00	14.00	41.51	IARAIKMAS	119.60	2.30	6.82	-	-	-	-	IARAIKMAS	4.20	3.30	9.79
HLA-DRB1*03:01	1	50	61	12	Consensus (smm/nn/sturniolo)	ANIARAIKMASD	3.3	9.79	-	-	-	-	IARAIKMAS	1813.00	14.00	41.51	IARAIKMAS	149.50	2.80	8.30	-	-	-	-	IARAIKMAS	4.20	3.30	9.79
HLA-DRB1*07:01	1	15	28	14	Consensus (comb.lib./smm/nn)	GSLSWSWSVVPLVA	9.1	9.80	SWSWSVVPL	2.10	9.10	9.80	WSWSVVPLV	161.00	9.10	9.80	LSWSWSVVP	13.80	1.60	1.72	-	-	-	-	-	-	-	-
HLA-DRB1*07:01	1	17	30	14	Consensus (comb.lib./smm/nn)	LSWSWSVVPLVATF	9.1	9.80	SWSWSVVPL	2.10	9.10	9.80	WSWSVVPLV	169.00	9.50	10.23	LSWSWSVVP	26.80	3.40	3.66	-	-	-	-	-	-	-	-
HLA-DRB1*07:01	1	14	27	14	Consensus (comb.lib./smm/nn)	PGSLSWSWSVVPLV	9.1	9.80	SWSWSVVPL	2.10	9.10	9.80	LSWSWSVVP	162.00	9.10	9.80	LSWSWSVVP	12.40	1.40	1.51	-	-	-	-	-	-	-	-
HLA-DRB1*07:01	1	16	29	14	Consensus (comb.lib./smm/nn)	SLSWSWSVVPLVAT	9.1	9.80	SWSWSVVPL	2.10	9.10	9.80	WSWSVVPLV	174.00	9.70	10.44	LSWSWSVVP	18.70	2.30	2.48	-	-	-	-	-	-	-	-
HLA-DRB1*07:01	1	13	26	14	Consensus (comb.lib./smm/nn)	YPGSLSWSWSVVPL	9.1	9.80	SWSWSVVPL	2.10	9.10	9.80	GSLSWSWSV	610.00	27.00	29.07	LSWSWSVVP	16.90	2.00	2.15	-	-	-	-	-	-	-	-
HLA-DRB1*08:02	1	30	43	14	Consensus (smm/nn/sturniolo)	FCLATRVSATVGVV	9.1	9.80	-	-	-	-	LATRVSATV	833.00	8.00	8.61	LATRVSATV	521.30	9.10	9.80	-	-	-	-	FCLATRVSA	0.90	19.00	20.46
HLA-DRB1*11:01	1	45	59	15	Consensus (smm/nn/sturniolo)	PVEYAANIARAIKMA	9.8	9.80	-	-	-	-	YAANIARAI	196.00	9.80	9.80	YAANIARAI	99.70	8.90	8.90	-	-	-	-	YAANIARAI	-0.70	53.00	53.00
HLA-DRB3*02:02	1	102	116	15	NetMHCIIpan	PTWGWLKWNSDGPLI	9.8	9.80	-	-	-	-	-	-	-	-	-	-	-	-	LKWNSDGPL	605.22	9.80	9.80	-	-	-	-
HLA-DPA1*02:01/DPB1*14:01	1	53	68	16	NetMHCIIpan	ARAIKMASDILGGAGD	8.5	9.81	-	-	-	-	-	-	-	-	-	-	-	-	IKMASDILG	1005.17	8.50	9.81	-	-	-	-
HLA-DQA1*05:01/DQB1*03:01	1	41	56	16	Consensus (comb.lib./smm/nn)	GVVQPVEYAANIARAI	8.5	9.81	PVEYAANIA	1.30	13.00	15.01	EYAANIARA	134.00	5.80	6.69	EYAANIARA	90.60	8.50	9.81	-	-	-	-	-	-	-	-
HLA-DRB1*11:01	1	69	81	13	Consensus (smm/nn/sturniolo)	EGVFIKTMHGRGC	6.3	9.82	-	-	-	-	FIKTMHGRG	196.00	6.30	9.82	FIKTMHGRG	23.60	2.00	3.12	-	-	-	-	IKTMHGRGC	0.00	30.00	46.78
HLA-DRB1*11:01	1	52	64	13	Consensus (smm/nn/sturniolo)	IARAIKMASDILG	6.3	9.82	-	-	-	-	IARAIKMAS	194.00	6.30	9.82	IARAIKMAS	93.20	6.50	10.14	-	-	-	-	IARAIKMAS	3.00	3.00	4.68
HLA-DRB3*01:01	1	85	97	13	Consensus (comb.lib./smm/nn)	GCCSIDWSQRLRV	6.3	9.82	CSIDWSQRL	1.81	9.10	14.19	CSIDWSQRL	354.00	2.50	3.90	CSIDWSQRL	209.80	6.30	9.82	-	-	-	-	-	-	-	-
HLA-DPA1*01:03/DPB1*04:01	1	14	30	17	NetMHCIIpan	PGSLSWSWSVVPLVATF	5.8	9.88	-	-	-	-	-	-	-	-	-	-	-	-	WSWSVVPLV	220.69	5.80	9.88	-	-	-	-
HLA-DQA1*01:01/DQB1*05:01	1	13	29	17	Consensus (comb.lib./smm/nn)	YPGSLSWSWSVVPLVAT	5.8	9.88	SWSWSVVPL	1.08	6.90	11.75	SWSWSVVPL	2841.00	5.70	9.71	SWSWSVVPL	129.20	5.80	9.88	-	-	-	-	-	-	-	-
HLA-DRB1*01:01	1	41	57	17	Consensus (comb.lib./smm/nn)	GVVQPVEYAANIARAIK	5.8	9.88	YAANIARAI	0.01	0.01	0.02	YAANIARAI	103.00	11.00	18.74	YAANIARAI	40.30	5.80	9.88	-	-	-	-	-	-	-	-
HLA-DRB1*07:01	1	42	58	17	Consensus (comb.lib./smm/nn)	VVQPVEYAANIARAIKM	5.8	9.88	AANIARAIK	0.27	5.80	9.88	YAANIARAI	445.00	17.00	28.96	YAANIARAI	56.90	5.50	9.37	-	-	-	-	-	-	-	-
HLA-DQA1*04:01/DQB1*04:02	1	46	60	15	Consensus (comb.lib./smm/nn)	VEYAANIARAIKMAS	9.9	9.90	AANIARAIK	218.62	26.00	26.00	EYAANIARA	1363.00	9.90	9.90	EYAANIARA	625.20	8.10	8.10	-	-	-	-	-	-	-	-
HLA-DQA1*05:01/DQB1*02:01	1	13	27	15	Consensus (comb.lib./smm/nn)	YPGSLSWSWSVVPLV	9.9	9.90	GSLSWSWSV	6865.19	55.00	55.00	SWSWSVVPL	1093.00	9.90	9.90	WSWSVVPLV	212.40	5.60	5.60	-	-	-	-	-	-	-	-
HLA-DRB1*04:01	1	28	42	15	Consensus (smm/nn/sturniolo)	ATFCLATRVSATVGV	9.9	9.90	-	-	-	-	LATRVSATV	316.00	9.90	9.90	CLATRVSAT	215.20	9.40	9.40	-	-	-	-	FCLATRVSA	-1.32	67.00	67.00
HLA-DQA1*03:01/DQB1*03:02	1	45	58	14	Consensus (comb.lib./smm/nn)	PVEYAANIARAIKM	9.2	9.91	PVEYAANIA	0.16	8.50	9.15	EYAANIARA	1519.00	9.20	9.91	EYAANIARA	1002.20	12.00	12.92	-	-	-	-	-	-	-	-
HLA-DRB3*02:02	1	28	41	14	NetMHCIIpan	ATFCLATRVSATVG	9.2	9.91	-	-	-	-	-	-	-	-	-	-	-	-	FCLATRVSA	759.09	9.20	9.91	-	-	-	-
HLA-DRB5*01:01	1	46	59	14	Consensus (smm/nn/sturniolo)	VEYAANIARAIKMA	9.2	9.91	-	-	-	-	YAANIARAI	196.00	9.20	9.91	ANIARAIKM	14.80	1.70	1.83	-	-	-	-	VEYAANIAR	2.30	17.00	18.31
HLA-DQA1*05:01/DQB1*03:01	1	31	46	16	Consensus (comb.lib./smm/nn)	CLATRVSATVGVVQPV	8.6	9.93	TRVSATVGV	0.43	8.60	9.93	RVSATVGVV	165.00	7.00	8.08	ATVGVVQPV	95.10	8.90	10.27	-	-	-	-	-	-	-	-
HLA-DQA1*05:01/DQB1*03:01	1	30	45	16	Consensus (comb.lib./smm/nn)	FCLATRVSATVGVVQP	8.6	9.93	TRVSATVGV	0.43	8.60	9.93	RVSATVGVV	187.00	7.90	9.12	RVSATVGVV	155.00	14.00	16.16	-	-	-	-	-	-	-	-
HLA-DQA1*05:01/DQB1*03:01	1	29	44	16	Consensus (comb.lib./smm/nn)	TFCLATRVSATVGVVQ	8.6	9.93	TRVSATVGV	0.43	8.60	9.93	RVSATVGVV	190.00	8.00	9.23	CLATRVSAT	185.40	16.00	18.47	-	-	-	-	-	-	-	-
HLA-DRB1*03:01	1	107	122	16	Consensus (smm/nn/sturniolo)	LKWNSDGPLIVSQRPL	8.6	9.93	-	-	-	-	WNSDGPLIV	782.00	5.80	6.69	WNSDGPLIV	290.80	8.60	9.93	-	-	-	-	WNSDGPLIV	3.30	17.00	19.62
HLA-DRB1*04:01	1	113	125	13	Consensus (smm/nn/sturniolo)	GPLIVSQRPLFKG	6.4	9.98	-	-	-	-	IVSQRPLFK	369.00	7.20	11.23	IVSQRPLFK	127.00	4.40	6.86	-	-	-	-	IVSQRPLFK	2.50	6.40	9.98
HLA-DRB1*04:01	1	114	126	13	Consensus (smm/nn/sturniolo)	PLIVSQRPLFKGC	6.4	9.98	-	-	-	-	IVSQRPLFK	430.00	8.70	13.57	IVSQRPLFK	196.20	6.40	9.98	-	-	-	-	IVSQRPLFK	2.50	6.40	9.98
HLA-DRB3*02:02	1	18	30	13	NetMHCIIpan	SWSWSVVPLVATF	6.4	9.98	-	-	-	-	-	-	-	-	-	-	-	-	WSWSVVPLV	878.16	6.40	9.98	-	-	-	-
HLA-DPA1*01:03/DPB1*04:01	1	18	32	15	NetMHCIIpan	SWSWSVVPLVATFCL	10	10.00	-	-	-	-	-	-	-	-	-	-	-	-	WSWSVVPLV	475.14	10.00	10.00	-	-	-	-
HLA-DPA1*02:01/DPB1*14:01	1	31	45	15	NetMHCIIpan	CLATRVSATVGVVQP	10	10.00	-	-	-	-	-	-	-	-	-	-	-	-	RVSATVGVV	1565.27	10.00	10.00	-	-	-	-
HLA-DPA1*02:01/DPB1*14:01	1	18	32	15	NetMHCIIpan	SWSWSVVPLVATFCL	10	10.00	-	-	-	-	-	-	-	-	-	-	-	-	WSWSVVPLV	1560.18	10.00	10.00	-	-	-	-
HLA-DPA1*03:01/DPB1*04:02	1	20	34	15	Consensus (comb.lib./smm/nn)	SWSVVPLVATFCLAT	10	10.00	PLVATFCLA	4.34	11.00	11.00	PLVATFCLA	398.00	10.00	10.00	PLVATFCLA	105.40	4.70	4.70	-	-	-	-	-	-	-	-
HLA-DRB1*08:02	1	19	33	15	Consensus (smm/nn/sturniolo)	WSWSVVPLVATFCLA	10	10.00	-	-	-	-	WSVVPLVAT	732.00	8.10	8.10	WSVVPLVAT	321.10	10.00	10.00	-	-	-	-	VVPLVATFC	-0.30	40.00	40.00
HLA-DRB3*01:01	1	85	99	15	Consensus (comb.lib./smm/nn)	GCCSIDWSQRLRVNS	10	10.00	CSIDWSQRL	1.81	13.00	13.00	CSIDWSQRL	356.00	4.00	4.00	CSIDWSQRL	371.80	10.00	10.00	-	-	-	-	-	-	-	-
HLA-DPA1*02:01/DPB1*14:01	1	25	38	14	NetMHCIIpan	PLVATFCLATRVSA	9.3	10.01	-	-	-	-	-	-	-	-	-	-	-	-	FCLATRVSA	2417.97	9.30	10.01	-	-	-	-
HLA-DQA1*03:01/DQB1*03:02	1	36	49	14	Consensus (comb.lib./smm/nn)	VSATVGVVQPVEYA	9.3	10.01	TVGVVQPVE	3.82	19.00	20.46	ATVGVVQPV	1529.00	9.30	10.01	TVGVVQPVE	396.50	3.70	3.98	-	-	-	-	-	-	-	-
HLA-DQA1*05:01/DQB1*03:01	1	36	49	14	Consensus (comb.lib./smm/nn)	VSATVGVVQPVEYA	9.3	10.01	SATVGVVQP	245.79	42.00	45.23	ATVGVVQPV	134.00	9.30	10.01	ATVGVVQPV	76.00	2.80	3.02	-	-	-	-	-	-	-	-
HLA-DRB3*01:01	1	48	61	14	Consensus (comb.lib./smm/nn)	YAANIARAIKMASD	9.3	10.01	YAANIARAI	0.85	9.30	10.01	YAANIARAI	739.00	7.50	8.08	YAANIARAI	839.40	20.00	21.54	-	-	-	-	-	-	-	-
HLA-DRB3*02:02	1	16	31	16	NetMHCIIpan	SLSWSWSVVPLVATFC	8.7	10.04	-	-	-	-	-	-	-	-	-	-	-	-	WSWSVVPLV	531.31	8.70	10.04	-	-	-	-
HLA-DRB1*07:01	1	43	59	17	Consensus (comb.lib./smm/nn)	VQPVEYAANIARAIKMA	5.9	10.05	AANIARAIK	0.27	5.80	9.88	YAANIARAI	444.00	17.00	28.96	YAANIARAI	61.10	5.90	10.05	-	-	-	-	-	-	-	-
HLA-DRB1*01:01	1	45	62	18	Consensus (comb.lib./smm/nn)	PVEYAANIARAIKMASDI	3.4	10.06	YAANIARAI	0.01	0.01	0.03	YAANIARAI	94.00	11.00	32.56	YAANIARAI	27.60	3.40	10.06	-	-	-	-	-	-	-	-
HLA-DRB1*03:01	1	82	99	18	Consensus (smm/nn/sturniolo)	LDSGCCSIDWSQRLRVNS	3.4	10.06	-	-	-	-	IDWSQRLRV	349.00	2.60	7.70	IDWSQRLRV	107.70	3.40	10.06	-	-	-	-	IDWSQRLRV	0.90	73.00	216.06
HLA-DRB4*01:01	1	54	65	12	Consensus (comb.lib./smm/nn)	RAIKMASDILGG	3.4	10.08	AIKMASDIL	0.01	1.40	4.15	IKMASDILG	769.00	11.00	32.62	AIKMASDIL	222.70	3.40	10.08	-	-	-	-	-	-	-	-
HLA-DPA1*01:03/DPB1*04:01	1	18	31	14	NetMHCIIpan	SWSWSVVPLVATFC	9.4	10.12	-	-	-	-	-	-	-	-	-	-	-	-	WSWSVVPLV	721.39	9.40	10.12	-	-	-	-
HLA-DQA1*05:01/DQB1*02:01	1	35	48	14	Consensus (comb.lib./smm/nn)	RVSATVGVVQPVEY	9.4	10.12	RVSATVGVV	0.06	9.50	10.23	TVGVVQPVE	1272.00	9.40	10.12	VGVVQPVEY	313.80	6.40	6.89	-	-	-	-	-	-	-	-
HLA-DRB1*13:02	1	93	106	14	Consensus (smm/nn/sturniolo)	QRLRVNSNCPTWGW	9.4	10.12	-	-	-	-	LRVNSNCPT	176.00	3.50	3.77	LRVNSNCPT	108.70	9.40	10.12	-	-	-	-	LRVNSNCPT	0.70	38.00	40.92
HLA-DQA1*05:01/DQB1*02:01	1	37	49	13	Consensus (comb.lib./smm/nn)	SATVGVVQPVEYA	6.5	10.14	GVVQPVEYA	20759.57	51.00	79.53	VGVVQPVEY	1240.00	6.20	9.67	VGVVQPVEY	455.70	6.50	10.14	-	-	-	-	-	-	-	-
HLA-DQA1*05:01/DQB1*03:01	1	31	43	13	Consensus (comb.lib./smm/nn)	CLATRVSATVGVV	6.5	10.14	TRVSATVGV	0.43	5.80	9.04	LATRVSATV	123.00	6.50	10.14	CLATRVSAT	575.20	14.00	21.83	-	-	-	-	-	-	-	-
HLA-DRB4*01:01	1	112	124	13	Consensus (comb.lib./smm/nn)	DGPLIVSQRPLFK	6.5	10.14	IVSQRPLFK	5.73	12.00	18.71	PLIVSQRPL	361.00	6.50	10.14	LIVSQRPLF	11.90	0.05	0.08	-	-	-	-	-	-	-	-
HLA-DPA1*02:01/DPB1*14:01	1	32	47	16	NetMHCIIpan	LATRVSATVGVVQPVE	8.8	10.16	-	-	-	-	-	-	-	-	-	-	-	-	RVSATVGVV	1034.62	8.80	10.16	-	-	-	-
HLA-DPA1*02:01/DPB1*14:01	1	16	31	16	NetMHCIIpan	SLSWSWSVVPLVATFC	8.8	10.16	-	-	-	-	-	-	-	-	-	-	-	-	WSWSVVPLV	1037.61	8.80	10.16	-	-	-	-
HLA-DRB1*11:01	1	26	41	16	Consensus (smm/nn/sturniolo)	LVATFCLATRVSATVG	8.8	10.16	-	-	-	-	FCLATRVSA	352.00	8.80	10.16	FCLATRVSA	34.00	2.80	3.23	-	-	-	-	FCLATRVSA	1.40	19.00	21.93
HLA-DQA1*01:01/DQB1*05:01	1	14	30	17	Consensus (comb.lib./smm/nn)	PGSLSWSWSVVPLVATF	6	10.22	SWSWSVVPL	1.08	6.90	11.75	SWSWSVVPL	2858.00	5.70	9.71	SWSWSVVPL	138.30	6.00	10.22	-	-	-	-	-	-	-	-
HLA-DRB1*08:02	1	44	60	17	Consensus (smm/nn/sturniolo)	QPVEYAANIARAIKMAS	6	10.22	-	-	-	-	AANIARAIK	1266.00	6.00	10.22	IARAIKMAS	87.80	6.00	10.22	-	-	-	-	IARAIKMAS	1.40	19.00	32.36
HLA-DPA1*02:01/DPB1*14:01	1	31	46	16	NetMHCIIpan	CLATRVSATVGVVQPV	8.9	10.27	-	-	-	-	-	-	-	-	-	-	-	-	RVSATVGVV	1055.42	8.90	10.27	-	-	-	-
HLA-DRB1*03:01	1	51	66	16	Consensus (smm/nn/sturniolo)	NIARAIKMASDILGGA	8.9	10.27	-	-	-	-	IARAIKMAS	3666.00	27.00	31.17	IARAIKMAS	309.40	8.90	10.27	-	-	-	-	IARAIKMAS	4.20	6.00	6.93
HLA-DRB1*11:01	1	27	42	16	Consensus (smm/nn/sturniolo)	VATFCLATRVSATVGV	8.9	10.27	-	-	-	-	FCLATRVSA	356.00	8.90	10.27	FCLATRVSA	32.50	2.70	3.12	-	-	-	-	FCLATRVSA	1.40	19.00	21.93
HLA-DRB4*01:01	1	54	69	16	Consensus (comb.lib./smm/nn)	RAIKMASDILGGAGDE	8.9	10.27	AIKMASDIL	0.01	2.80	3.23	AIKMASDIL	1444.00	23.00	26.55	AIKMASDIL	128.30	8.90	10.27	-	-	-	-	-	-	-	-
HLA-DPA1*02:01/DPB1*14:01	1	53	65	13	NetMHCIIpan	ARAIKMASDILGG	6.6	10.29	-	-	-	-	-	-	-	-	-	-	-	-	IKMASDILG	3271.06	6.60	10.29	-	-	-	-
HLA-DPA1*03:01/DPB1*04:02	1	22	34	13	Consensus (comb.lib./smm/nn)	SVVPLVATFCLAT	6.6	10.29	PLVATFCLA	4.34	8.10	12.63	PLVATFCLA	424.00	6.60	10.29	PLVATFCLA	170.30	2.50	3.90	-	-	-	-	-	-	-	-
HLA-DRB1*13:02	1	92	104	13	Consensus (smm/nn/sturniolo)	SQRLRVNSNCPTW	6.6	10.29	-	-	-	-	LRVNSNCPT	167.00	2.60	4.05	LRVNSNCPT	92.30	6.60	10.29	-	-	-	-	LRVNSNCPT	0.70	33.00	51.46
HLA-DRB3*01:01	1	84	96	13	Consensus (comb.lib./smm/nn)	SGCCSIDWSQRLR	6.6	10.29	CSIDWSQRL	1.81	9.10	14.19	CSIDWSQRL	356.00	2.50	3.90	CSIDWSQRL	227.50	6.60	10.29	-	-	-	-	-	-	-	-
HLA-DRB4*01:01	1	111	123	13	Consensus (comb.lib./smm/nn)	SDGPLIVSQRPLF	6.6	10.29	LIVSQRPLF	202.69	27.00	42.10	PLIVSQRPL	366.00	6.60	10.29	LIVSQRPLF	25.20	0.33	0.51	-	-	-	-	-	-	-	-
HLA-DQA1*05:01/DQB1*02:01	1	37	50	14	Consensus (comb.lib./smm/nn)	SATVGVVQPVEYAA	9.6	10.34	GVVQPVEYA	20759.57	56.00	60.30	VGVVQPVEY	1212.00	8.90	9.58	VGVVQPVEY	480.80	9.60	10.34	-	-	-	-	-	-	-	-
HLA-DRB5*01:01	1	44	57	14	Consensus (smm/nn/sturniolo)	QPVEYAANIARAIK	9.6	10.34	-	-	-	-	VEYAANIAR	146.00	6.80	7.32	VEYAANIAR	86.50	9.60	10.34	-	-	-	-	VEYAANIAR	2.30	17.00	18.31
HLA-DRB3*01:01	1	106	123	18	Consensus (comb.lib./smm/nn)	WLKWNSDGPLIVSQRPLF	3.5	10.36	KWNSDGPLI	0.02	6.40	18.94	WNSDGPLIV	316.00	1.80	5.33	WNSDGPLIV	111.70	3.50	10.36	-	-	-	-	-	-	-	-
HLA-DRB1*03:01	1	106	117	12	Consensus (smm/nn/sturniolo)	WLKWNSDGPLIV	3.5	10.38	-	-	-	-	LKWNSDGPL	283.00	1.90	5.63	WNSDGPLIV	199.20	3.50	10.38	-	-	-	-	WNSDGPLIV	3.30	8.50	25.21
HLA-DQA1*01:01/DQB1*05:01	1	12	28	17	Consensus (comb.lib./smm/nn)	RYPGSLSWSWSVVPLVA	6.1	10.39	SWSWSVVPL	1.08	6.90	11.75	SWSWSVVPL	2978.00	6.10	10.39	SWSWSVVPL	123.10	5.60	9.54	-	-	-	-	-	-	-	-
HLA-DQA1*05:01/DQB1*03:01	1	47	63	17	Consensus (comb.lib./smm/nn)	EYAANIARAIKMASDIL	6.1	10.39	EYAANIARA	1.52	15.00	25.55	YAANIARAI	116.00	5.50	9.37	IARAIKMAS	49.90	6.10	10.39	-	-	-	-	-	-	-	-
HLA-DRB1*07:01	1	44	57	14	Consensus (comb.lib./smm/nn)	QPVEYAANIARAIK	9.7	10.44	AANIARAIK	0.27	4.10	4.41	YAANIARAI	176.00	9.80	10.55	YAANIARAI	76.30	9.70	10.44	-	-	-	-	-	-	-	-
HLA-DRB5*01:01	1	45	58	14	Consensus (smm/nn/sturniolo)	PVEYAANIARAIKM	9.7	10.44	-	-	-	-	YAANIARAI	207.00	9.70	10.44	ANIARAIKM	25.20	3.20	3.45	-	-	-	-	VEYAANIAR	2.30	17.00	18.31
HLA-DQA1*03:01/DQB1*03:02	1	17	29	13	Consensus (comb.lib./smm/nn)	LSWSWSVVPLVAT	6.7	10.45	SWSVVPLVA	397.71	36.00	56.14	SWSVVPLVA	1414.00	5.90	9.20	SWSVVPLVA	670.20	6.70	10.45	-	-	-	-	-	-	-	-
HLA-DRB3*02:02	1	95	107	13	NetMHCIIpan	LRVNSNCPTWGWL	6.7	10.45	-	-	-	-	-	-	-	-	-	-	-	-	LRVNSNCPT	911.80	6.70	10.45	-	-	-	-
HLA-DRB1*11:01	1	25	40	16	Consensus (smm/nn/sturniolo)	PLVATFCLATRVSATV	9.1	10.50	-	-	-	-	FCLATRVSA	362.00	9.10	10.50	FCLATRVSA	38.10	3.20	3.69	-	-	-	-	FCLATRVSA	1.40	19.00	21.93
HLA-DPA1*02:01/DPB1*14:01	1	31	44	14	NetMHCIIpan	CLATRVSATVGVVQ	9.8	10.55	-	-	-	-	-	-	-	-	-	-	-	-	RVSATVGVV	2504.32	9.80	10.55	-	-	-	-
HLA-DRB1*04:01	1	114	127	14	Consensus (smm/nn/sturniolo)	PLIVSQRPLFKGCL	9.8	10.55	-	-	-	-	IVSQRPLFK	410.00	11.00	11.84	IVSQRPLFK	224.60	9.80	10.55	-	-	-	-	IVSQRPLFK	2.50	7.50	8.08
HLA-DRB1*04:01	1	111	124	14	Consensus (smm/nn/sturniolo)	SDGPLIVSQRPLFK	9.8	10.55	-	-	-	-	LIVSQRPLF	377.00	9.80	10.55	IVSQRPLFK	275.40	12.00	12.92	-	-	-	-	IVSQRPLFK	2.50	7.50	8.08
HLA-DRB1*07:01	1	43	56	14	Consensus (comb.lib./smm/nn)	VQPVEYAANIARAI	9.8	10.55	YAANIARAI	2.03	9.00	9.69	VEYAANIAR	175.00	9.80	10.55	YAANIARAI	84.60	11.00	11.84	-	-	-	-	-	-	-	-
HLA-DPA1*01:03/DPB1*04:01	1	15	31	17	NetMHCIIpan	GSLSWSWSVVPLVATFC	6.2	10.56	-	-	-	-	-	-	-	-	-	-	-	-	WSWSVVPLV	230.75	6.20	10.56	-	-	-	-
HLA-DPA1*01:03/DPB1*04:01	1	17	33	17	NetMHCIIpan	LSWSWSVVPLVATFCLA	6.2	10.56	-	-	-	-	-	-	-	-	-	-	-	-	WSWSVVPLV	230.16	6.20	10.56	-	-	-	-
HLA-DQA1*01:01/DQB1*05:01	1	11	27	17	Consensus (comb.lib./smm/nn)	CRYPGSLSWSWSVVPLV	6.2	10.56	SWSWSVVPL	1.08	6.90	11.75	SWSWSVVPL	2998.00	6.20	10.56	LSWSWSVVP	124.40	5.60	9.54	-	-	-	-	-	-	-	-
HLA-DRB1*01:01	1	47	63	17	Consensus (comb.lib./smm/nn)	EYAANIARAIKMASDIL	6.2	10.56	YAANIARAI	0.01	0.01	0.02	YAANIARAI	73.00	7.30	12.43	YAANIARAI	44.20	6.20	10.56	-	-	-	-	-	-	-	-
HLA-DRB1*07:01	1	44	60	17	Consensus (comb.lib./smm/nn)	QPVEYAANIARAIKMAS	6.2	10.56	AANIARAIK	0.27	5.80	9.88	YAANIARAI	446.00	17.00	28.96	YAANIARAI	65.50	6.20	10.56	-	-	-	-	-	-	-	-
HLA-DRB1*08:02	1	47	63	17	Consensus (smm/nn/sturniolo)	EYAANIARAIKMASDIL	6.2	10.56	-	-	-	-	IARAIKMAS	1232.00	5.60	9.54	IARAIKMAS	89.30	6.20	10.56	-	-	-	-	IARAIKMAS	1.40	19.00	32.36
HLA-DRB1*13:02	1	105	121	17	Consensus (smm/nn/sturniolo)	GWLKWNSDGPLIVSQRP	6.2	10.56	-	-	-	-	LKWNSDGPL	458.00	6.20	10.56	LKWNSDGPL	33.60	5.10	8.69	-	-	-	-	WNSDGPLIV	0.80	49.00	83.46
HLA-DRB3*02:02	1	107	123	17	NetMHCIIpan	LKWNSDGPLIVSQRPLF	6.2	10.56	-	-	-	-	-	-	-	-	-	-	-	-	WNSDGPLIV	394.40	6.20	10.56	-	-	-	-
HLA-DRB1*11:01	1	28	43	16	Consensus (smm/nn/sturniolo)	ATFCLATRVSATVGVV	9.2	10.62	-	-	-	-	FCLATRVSA	369.00	9.20	10.62	FCLATRVSA	32.50	2.70	3.12	-	-	-	-	FCLATRVSA	1.40	19.00	21.93
HLA-DRB3*02:02	1	13	28	16	NetMHCIIpan	YPGSLSWSWSVVPLVA	9.2	10.62	-	-	-	-	-	-	-	-	-	-	-	-	WSWSVVPLV	559.32	9.20	10.62	-	-	-	-
HLA-DRB3*01:01	1	100	117	18	Consensus (comb.lib./smm/nn)	NCPTWGWLKWNSDGPLIV	3.6	10.65	KWNSDGPLI	0.02	6.40	18.94	LKWNSDGPL	316.00	1.80	5.33	WNSDGPLIV	117.40	3.60	10.65	-	-	-	-	-	-	-	-
HLA-DRB3*02:02	1	102	119	18	NetMHCIIpan	PTWGWLKWNSDGPLIVSQ	3.6	10.65	-	-	-	-	-	-	-	-	-	-	-	-	LKWNSDGPL	235.45	3.60	10.65	-	-	-	-
HLA-DRB3*02:02	1	48	65	18	NetMHCIIpan	YAANIARAIKMASDILGG	3.6	10.65	-	-	-	-	-	-	-	-	-	-	-	-	YAANIARAI	233.96	3.60	10.65	-	-	-	-
HLA-DPA1*02:01/DPB1*14:01	1	26	39	14	NetMHCIIpan	LVATFCLATRVSAT	9.9	10.66	-	-	-	-	-	-	-	-	-	-	-	-	FCLATRVSA	2519.84	9.90	10.66	-	-	-	-
HLA-DRB1*07:01	1	49	62	14	Consensus (comb.lib./smm/nn)	AANIARAIKMASDI	9.9	10.66	ARAIKMASD	0.11	2.70	2.91	ANIARAIKM	1254.00	42.00	45.23	ANIARAIKM	78.30	9.90	10.66	-	-	-	-	-	-	-	-
HLA-DRB1*08:02	1	21	34	14	Consensus (smm/nn/sturniolo)	WSVVPLVATFCLAT	9.9	10.66	-	-	-	-	VVPLVATFC	890.00	8.90	9.58	VPLVATFCL	563.60	9.90	10.66	-	-	-	-	VVPLVATFC	-0.30	36.00	38.76
HLA-DRB1*09:01	1	106	119	14	Consensus (comb.lib./smm/nn)	WLKWNSDGPLIVSQ	9.9	10.66	WLKWNSDGP	0.01	0.01	0.01	WNSDGPLIV	335.00	9.90	10.66	WNSDGPLIV	156.90	13.00	14.00	-	-	-	-	-	-	-	-
HLA-DRB1*03:01	1	87	98	12	Consensus (smm/nn/sturniolo)	CSIDWSQRLRVN	3.6	10.68	-	-	-	-	IDWSQRLRV	117.00	0.58	1.72	IDWSQRLRV	204.30	3.60	10.68	-	-	-	-	IDWSQRLRV	0.90	43.00	127.51
HLA-DRB1*11:01	1	28	39	12	Consensus (smm/nn/sturniolo)	ATFCLATRVSAT	3.6	10.68	-	-	-	-	FCLATRVSA	151.00	3.60	10.68	FCLATRVSA	19.50	0.95	2.82	-	-	-	-	FCLATRVSA	1.40	11.00	32.62
HLA-DRB1*13:02	1	106	117	12	Consensus (smm/nn/sturniolo)	WLKWNSDGPLIV	3.6	10.68	-	-	-	-	LKWNSDGPL	293.00	3.60	10.68	LKWNSDGPL	35.60	2.00	5.93	-	-	-	-	WNSDGPLIV	0.80	28.00	83.03
HLA-DRB3*02:02	1	113	124	12	NetMHCIIpan	GPLIVSQRPLFK	3.6	10.68	-	-	-	-	-	-	-	-	-	-	-	-	LIVSQRPLF	981.77	3.60	10.68	-	-	-	-
HLA-DPA1*02:01/DPB1*14:01	1	28	44	17	NetMHCIIpan	ATFCLATRVSATVGVVQ	6.3	10.73	-	-	-	-	-	-	-	-	-	-	-	-	CLATRVSAT	707.03	6.30	10.73	-	-	-	-
HLA-DRB1*13:02	1	102	118	17	Consensus (smm/nn/sturniolo)	PTWGWLKWNSDGPLIVS	6.3	10.73	-	-	-	-	LKWNSDGPL	467.00	6.30	10.73	LKWNSDGPL	23.80	3.70	6.30	-	-	-	-	WNSDGPLIV	0.80	49.00	83.46
HLA-DRB1*13:02	1	103	119	17	Consensus (smm/nn/sturniolo)	TWGWLKWNSDGPLIVSQ	6.3	10.73	-	-	-	-	LKWNSDGPL	467.00	6.30	10.73	LKWNSDGPL	24.50	3.90	6.64	-	-	-	-	WNSDGPLIV	0.80	49.00	83.46
HLA-DRB1*13:02	1	104	120	17	Consensus (smm/nn/sturniolo)	WGWLKWNSDGPLIVSQR	6.3	10.73	-	-	-	-	LKWNSDGPL	466.00	6.30	10.73	LKWNSDGPL	26.50	4.10	6.98	-	-	-	-	WNSDGPLIV	0.80	49.00	83.46
HLA-DPA1*01:03/DPB1*04:01	1	22	34	13	NetMHCIIpan	SVVPLVATFCLAT	6.9	10.76	-	-	-	-	-	-	-	-	-	-	-	-	PLVATFCLA	909.97	6.90	10.76	-	-	-	-
HLA-DQA1*01:02/DQB1*06:02	1	53	65	13	Consensus (comb.lib./smm/nn)	ARAIKMASDILGG	6.9	10.76	AIKMASDIL	543.21	38.00	59.26	ARAIKMASD	325.00	4.80	7.48	ARAIKMASD	708.40	6.90	10.76	-	-	-	-	-	-	-	-
HLA-DQA1*05:01/DQB1*02:01	1	17	29	13	Consensus (comb.lib./smm/nn)	LSWSWSVVPLVAT	6.9	10.76	WSVVPLVAT	15796.84	49.00	76.41	WSWSVVPLV	1319.00	6.90	10.76	WSWSVVPLV	210.70	2.70	4.21	-	-	-	-	-	-	-	-
HLA-DRB1*13:02	1	93	105	13	Consensus (smm/nn/sturniolo)	QRLRVNSNCPTWG	6.9	10.76	-	-	-	-	LRVNSNCPT	173.00	2.70	4.21	LRVNSNCPT	98.70	6.90	10.76	-	-	-	-	LRVNSNCPT	0.70	33.00	51.46
HLA-DRB3*02:02	1	112	124	13	NetMHCIIpan	DGPLIVSQRPLFK	6.9	10.76	-	-	-	-	-	-	-	-	-	-	-	-	LIVSQRPLF	941.24	6.90	10.76	-	-	-	-
HLA-DQA1*05:01/DQB1*03:01	1	29	42	14	Consensus (comb.lib./smm/nn)	TFCLATRVSATVGV	10	10.77	TRVSATVGV	0.43	6.80	7.32	CLATRVSAT	145.00	10.00	10.77	CLATRVSAT	398.90	15.00	16.15	-	-	-	-	-	-	-	-
HLA-DPA1*01:03/DPB1*04:01	1	21	36	16	NetMHCIIpan	WSVVPLVATFCLATRV	9.4	10.85	-	-	-	-	-	-	-	-	-	-	-	-	LVATFCLAT	349.21	9.40	10.85	-	-	-	-
HLA-DPA1*02:01/DPB1*14:01	1	27	42	16	NetMHCIIpan	VATFCLATRVSATVGV	9.4	10.85	-	-	-	-	-	-	-	-	-	-	-	-	CLATRVSAT	1090.12	9.40	10.85	-	-	-	-
HLA-DRB1*11:01	1	29	44	16	Consensus (smm/nn/sturniolo)	TFCLATRVSATVGVVQ	9.4	10.85	-	-	-	-	FCLATRVSA	376.00	9.40	10.85	FCLATRVSA	68.70	5.70	6.58	-	-	-	-	FCLATRVSA	1.40	19.00	21.93
HLA-DRB1*11:01	1	24	39	16	Consensus (smm/nn/sturniolo)	VPLVATFCLATRVSAT	9.4	10.85	-	-	-	-	FCLATRVSA	375.00	9.40	10.85	FCLATRVSA	47.00	4.00	4.62	-	-	-	-	FCLATRVSA	1.40	19.00	21.93
HLA-DQA1*01:01/DQB1*05:01	1	15	31	17	Consensus (comb.lib./smm/nn)	GSLSWSWSVVPLVATFC	6.4	10.90	SWSWSVVPL	1.08	6.90	11.75	SWSWSVVPL	2843.00	5.70	9.71	SWSWSVVPL	147.10	6.40	10.90	-	-	-	-	-	-	-	-
HLA-DRB1*07:01	1	29	45	17	Consensus (comb.lib./smm/nn)	TFCLATRVSATVGVVQP	6.4	10.90	FCLATRVSA	0.03	2.20	3.75	LATRVSATV	653.00	23.00	39.17	TRVSATVGV	67.60	6.40	10.90	-	-	-	-	-	-	-	-
HLA-DRB1*13:02	1	101	117	17	Consensus (smm/nn/sturniolo)	CPTWGWLKWNSDGPLIV	6.4	10.90	-	-	-	-	LKWNSDGPL	469.00	6.40	10.90	LKWNSDGPL	25.60	4.00	6.81	-	-	-	-	WNSDGPLIV	0.80	49.00	83.46
HLA-DRB4*01:01	1	53	69	17	Consensus (comb.lib./smm/nn)	ARAIKMASDILGGAGDE	6.4	10.90	AIKMASDIL	0.01	3.10	5.28	AIKMASDIL	1316.00	23.00	39.17	AIKMASDIL	84.60	6.40	10.90	-	-	-	-	-	-	-	-
HLA-DQA1*01:02/DQB1*06:02	1	43	55	13	Consensus (comb.lib./smm/nn)	VQPVEYAANIARA	7	10.92	VEYAANIAR	0.48	7.00	10.92	VEYAANIAR	101.00	0.88	1.37	EYAANIARA	1662.90	18.00	28.07	-	-	-	-	-	-	-	-
HLA-DRB1*07:01	1	49	61	13	Consensus (comb.lib./smm/nn)	AANIARAIKMASD	7	10.92	ARAIKMASD	0.11	2.20	3.43	ANIARAIKM	1324.00	36.00	56.14	ANIARAIKM	61.40	7.00	10.92	-	-	-	-	-	-	-	-
HLA-DRB1*08:02	1	30	42	13	Consensus (smm/nn/sturniolo)	FCLATRVSATVGV	7	10.92	-	-	-	-	LATRVSATV	848.00	5.70	8.89	LATRVSATV	731.90	7.00	10.92	-	-	-	-	FCLATRVSA	0.90	16.00	24.95
HLA-DQA1*05:01/DQB1*03:01	1	28	43	16	Consensus (comb.lib./smm/nn)	ATFCLATRVSATVGVV	9.5	10.97	TRVSATVGV	0.43	8.60	9.93	CLATRVSAT	225.00	9.50	10.97	CLATRVSAT	187.20	16.00	18.47	-	-	-	-	-	-	-	-
HLA-DRB1*11:01	1	113	124	12	Consensus (smm/nn/sturniolo)	GPLIVSQRPLFK	3.7	10.97	-	-	-	-	LIVSQRPLF	154.00	3.60	10.68	LIVSQRPLF	173.10	6.40	18.98	-	-	-	-	IVSQRPLFK	2.60	3.70	10.97
HLA-DRB1*11:01	1	23	38	16	Consensus (smm/nn/sturniolo)	VVPLVATFCLATRVSA	9.5	10.97	-	-	-	-	TFCLATRVS	379.00	9.50	10.97	FCLATRVSA	93.40	7.20	8.31	-	-	-	-	FCLATRVSA	1.40	19.00	21.93
HLA-DRB1*13:02	1	104	115	12	Consensus (smm/nn/sturniolo)	WGWLKWNSDGPL	3.7	10.97	-	-	-	-	WGWLKWNSD	218.00	2.70	8.01	LKWNSDGPL	74.60	3.70	10.97	-	-	-	-	WLKWNSDGP	-0.20	43.00	127.51
HLA-DRB3*02:02	1	105	116	12	NetMHCIIpan	GWLKWNSDGPLI	3.7	10.97	-	-	-	-	-	-	-	-	-	-	-	-	LKWNSDGPL	997.53	3.70	10.97	-	-	-	-
HLA-DPA1*01:03/DPB1*04:01	1	20	34	15	NetMHCIIpan	SWSVVPLVATFCLAT	11	11.00	-	-	-	-	-	-	-	-	-	-	-	-	PLVATFCLA	520.14	11.00	11.00	-	-	-	-
HLA-DPA1*02:01/DPB1*14:01	1	14	28	15	NetMHCIIpan	PGSLSWSWSVVPLVA	11	11.00	-	-	-	-	-	-	-	-	-	-	-	-	WSWSVVPLV	1678.18	11.00	11.00	-	-	-	-
HLA-DPA1*02:01/DPB1*14:01	1	25	39	15	NetMHCIIpan	PLVATFCLATRVSAT	11	11.00	-	-	-	-	-	-	-	-	-	-	-	-	FCLATRVSA	1686.79	11.00	11.00	-	-	-	-
HLA-DPA1*02:01/DPB1*14:01	1	27	41	15	NetMHCIIpan	VATFCLATRVSATVG	11	11.00	-	-	-	-	-	-	-	-	-	-	-	-	CLATRVSAT	1569.38	11.00	11.00	-	-	-	-
HLA-DPA1*03:01/DPB1*04:02	1	26	40	15	Consensus (comb.lib./smm/nn)	LVATFCLATRVSATV	11	11.00	FCLATRVSA	0.05	1.90	1.90	LVATFCLAT	848.00	20.00	20.00	FCLATRVSA	224.70	11.00	11.00	-	-	-	-	-	-	-	-
HLA-DQA1*01:02/DQB1*06:02	1	55	69	15	Consensus (comb.lib./smm/nn)	AIKMASDILGGAGDE	11	11.00	AIKMASDIL	543.21	48.00	48.00	KMASDILGG	396.00	11.00	11.00	KMASDILGG	196.10	6.90	6.90	-	-	-	-	-	-	-	-
HLA-DQA1*01:02/DQB1*06:02	1	32	46	15	Consensus (comb.lib./smm/nn)	LATRVSATVGVVQPV	11	11.00	VSATVGVVQ	0.02	2.40	2.40	VSATVGVVQ	992.00	27.00	27.00	VSATVGVVQ	289.00	11.00	11.00	-	-	-	-	-	-	-	-
HLA-DQA1*03:01/DQB1*03:02	1	44	58	15	Consensus (comb.lib./smm/nn)	QPVEYAANIARAIKM	11	11.00	PVEYAANIA	0.16	9.70	9.70	EYAANIARA	1440.00	11.00	11.00	EYAANIARA	1119.00	13.00	13.00	-	-	-	-	-	-	-	-
HLA-DQA1*03:01/DQB1*03:02	1	43	57	15	Consensus (comb.lib./smm/nn)	VQPVEYAANIARAIK	11	11.00	PVEYAANIA	0.16	9.70	9.70	EYAANIARA	1395.00	11.00	11.00	EYAANIARA	1089.50	13.00	13.00	-	-	-	-	-	-	-	-
HLA-DQA1*04:01/DQB1*04:02	1	33	47	15	Consensus (comb.lib./smm/nn)	ATRVSATVGVVQPVE	11	11.00	RVSATVGVV	5.66	11.00	11.00	ATVGVVQPV	2257.00	19.00	19.00	TVGVVQPVE	828.40	11.00	11.00	-	-	-	-	-	-	-	-
HLA-DQA1*04:01/DQB1*04:02	1	35	49	15	Consensus (comb.lib./smm/nn)	RVSATVGVVQPVEYA	11	11.00	RVSATVGVV	5.66	11.00	11.00	TVGVVQPVE	2236.00	19.00	19.00	TVGVVQPVE	599.50	7.60	7.60	-	-	-	-	-	-	-	-
HLA-DQA1*04:01/DQB1*04:02	1	34	48	15	Consensus (comb.lib./smm/nn)	TRVSATVGVVQPVEY	11	11.00	RVSATVGVV	5.66	11.00	11.00	TVGVVQPVE	2227.00	19.00	19.00	TVGVVQPVE	536.00	6.70	6.70	-	-	-	-	-	-	-	-
HLA-DQA1*05:01/DQB1*02:01	1	35	49	15	Consensus (comb.lib./smm/nn)	RVSATVGVVQPVEYA	11	11.00	RVSATVGVV	0.06	11.00	11.00	VGVVQPVEY	1156.00	11.00	11.00	VGVVQPVEY	345.20	9.10	9.10	-	-	-	-	-	-	-	-
HLA-DQA1*05:01/DQB1*02:01	1	34	48	15	Consensus (comb.lib./smm/nn)	TRVSATVGVVQPVEY	11	11.00	RVSATVGVV	0.06	11.00	11.00	TVGVVQPVE	1181.00	11.00	11.00	VGVVQPVEY	300.30	8.00	8.00	-	-	-	-	-	-	-	-
HLA-DQA1*05:01/DQB1*03:01	1	28	42	15	Consensus (comb.lib./smm/nn)	ATFCLATRVSATVGV	11	11.00	TRVSATVGV	0.43	7.80	7.80	CLATRVSAT	122.00	11.00	11.00	CLATRVSAT	273.00	16.00	16.00	-	-	-	-	-	-	-	-
HLA-DRB1*04:01	1	112	126	15	Consensus (smm/nn/sturniolo)	DGPLIVSQRPLFKGC	11	11.00	-	-	-	-	IVSQRPLFK	378.00	13.00	13.00	IVSQRPLFK	240.20	11.00	11.00	-	-	-	-	IVSQRPLFK	2.50	8.80	8.80
HLA-DRB1*04:01	1	113	127	15	Consensus (smm/nn/sturniolo)	GPLIVSQRPLFKGCL	11	11.00	-	-	-	-	IVSQRPLFK	362.00	12.00	12.00	IVSQRPLFK	233.50	11.00	11.00	-	-	-	-	IVSQRPLFK	2.50	8.80	8.80
HLA-DRB1*04:01	1	111	125	15	Consensus (smm/nn/sturniolo)	SDGPLIVSQRPLFKG	11	11.00	-	-	-	-	IVSQRPLFK	368.00	12.00	12.00	IVSQRPLFK	250.20	11.00	11.00	-	-	-	-	IVSQRPLFK	2.50	8.80	8.80
HLA-DRB1*07:01	1	15	29	15	Consensus (comb.lib./smm/nn)	GSLSWSWSVVPLVAT	11	11.00	SWSWSVVPL	2.10	11.00	11.00	WSWSVVPLV	161.00	11.00	11.00	LSWSWSVVP	19.20	2.10	2.10	-	-	-	-	-	-	-	-
HLA-DRB1*07:01	1	17	31	15	Consensus (comb.lib./smm/nn)	LSWSWSVVPLVATFC	11	11.00	SWSWSVVPL	2.10	11.00	11.00	WSWSVVPLV	169.00	12.00	12.00	LSWSWSVVP	32.00	3.80	3.80	-	-	-	-	-	-	-	-
HLA-DRB1*07:01	1	14	28	15	Consensus (comb.lib./smm/nn)	PGSLSWSWSVVPLVA	11	11.00	SWSWSVVPL	2.10	11.00	11.00	WSWSVVPLV	162.00	11.00	11.00	LSWSWSVVP	17.00	1.70	1.70	-	-	-	-	-	-	-	-
HLA-DRB1*07:01	1	12	26	15	Consensus (comb.lib./smm/nn)	RYPGSLSWSWSVVPL	11	11.00	SWSWSVVPL	2.10	11.00	11.00	GSLSWSWSV	589.00	31.00	31.00	LSWSWSVVP	20.40	2.30	2.30	-	-	-	-	-	-	-	-
HLA-DRB1*07:01	1	16	30	15	Consensus (comb.lib./smm/nn)	SLSWSWSVVPLVATF	11	11.00	SWSWSVVPL	2.10	11.00	11.00	WSWSVVPLV	166.00	12.00	12.00	LSWSWSVVP	25.90	3.00	3.00	-	-	-	-	-	-	-	-
HLA-DRB1*07:01	1	18	32	15	Consensus (comb.lib./smm/nn)	SWSWSVVPLVATFCL	11	11.00	SWSWSVVPL	2.10	11.00	11.00	WSWSVVPLV	341.00	21.00	21.00	WSWSVVPLV	92.10	11.00	11.00	-	-	-	-	-	-	-	-
HLA-DRB1*08:02	1	20	34	15	Consensus (smm/nn/sturniolo)	SWSVVPLVATFCLAT	11	11.00	-	-	-	-	VVPLVATFC	842.00	11.00	11.00	WSVVPLVAT	309.80	9.60	9.60	-	-	-	-	VVPLVATFC	-0.30	40.00	40.00
HLA-DRB1*13:02	1	92	106	15	Consensus (smm/nn/sturniolo)	SQRLRVNSNCPTWGW	11	11.00	-	-	-	-	LRVNSNCPT	172.00	4.20	4.20	LRVNSNCPT	106.60	11.00	11.00	-	-	-	-	LRVNSNCPT	0.70	43.00	43.00
HLA-DRB1*13:02	1	91	105	15	Consensus (smm/nn/sturniolo)	WSQRLRVNSNCPTWG	11	11.00	-	-	-	-	LRVNSNCPT	169.00	4.10	4.10	LRVNSNCPT	99.90	11.00	11.00	-	-	-	-	WSQRLRVNS	1.90	20.00	20.00
HLA-DRB3*01:01	1	82	96	15	Consensus (comb.lib./smm/nn)	LDSGCCSIDWSQRLR	11	11.00	CSIDWSQRL	1.81	13.00	13.00	CSIDWSQRL	356.00	4.00	4.00	CSIDWSQRL	404.90	11.00	11.00	-	-	-	-	-	-	-	-
HLA-DRB3*01:01	1	48	62	15	Consensus (comb.lib./smm/nn)	YAANIARAIKMASDI	11	11.00	YAANIARAI	0.85	11.00	11.00	YAANIARAI	739.00	9.10	9.10	YAANIARAI	1289.20	25.00	25.00	-	-	-	-	-	-	-	-
HLA-DRB4*01:01	1	112	126	15	Consensus (comb.lib./smm/nn)	DGPLIVSQRPLFKGC	11	11.00	IVSQRPLFK	5.73	17.00	17.00	PLIVSQRPL	367.00	11.00	11.00	LIVSQRPLF	9.20	0.10	0.10	-	-	-	-	-	-	-	-
HLA-DRB4*01:01	1	109	123	15	Consensus (comb.lib./smm/nn)	WNSDGPLIVSQRPLF	11	11.00	LIVSQRPLF	202.69	35.00	35.00	PLIVSQRPL	365.00	11.00	11.00	LIVSQRPLF	29.60	1.20	1.20	-	-	-	-	-	-	-	-
HLA-DRB5*01:01	1	43	57	15	Consensus (smm/nn/sturniolo)	VQPVEYAANIARAIK	11	11.00	-	-	-	-	VEYAANIAR	143.00	8.20	8.20	VEYAANIAR	76.40	11.00	11.00	-	-	-	-	VEYAANIAR	2.30	19.00	19.00
HLA-DPA1*01:03/DPB1*04:01	1	16	32	17	NetMHCIIpan	SLSWSWSVVPLVATFCL	6.5	11.07	-	-	-	-	-	-	-	-	-	-	-	-	WSWSVVPLV	235.98	6.50	11.07	-	-	-	-
HLA-DQA1*03:01/DQB1*03:02	1	45	57	13	Consensus (comb.lib./smm/nn)	PVEYAANIARAIK	7.1	11.07	PVEYAANIA	0.16	7.10	11.07	EYAANIARA	1536.00	7.00	10.92	EYAANIARA	958.10	9.90	15.44	-	-	-	-	-	-	-	-
HLA-DQA1*03:01/DQB1*03:02	1	44	56	13	Consensus (comb.lib./smm/nn)	QPVEYAANIARAI	7.1	11.07	PVEYAANIA	0.16	7.10	11.07	EYAANIARA	1506.00	6.70	10.45	EYAANIARA	718.80	7.30	11.38	-	-	-	-	-	-	-	-
HLA-DQA1*04:01/DQB1*04:02	1	39	55	17	Consensus (comb.lib./smm/nn)	TVGVVQPVEYAANIARA	6.5	11.07	VQPVEYAAN	193.34	31.00	52.80	VEYAANIAR	1615.00	3.80	6.47	EYAANIARA	469.10	6.50	11.07	-	-	-	-	-	-	-	-
HLA-DQA1*05:01/DQB1*03:01	1	42	58	17	Consensus (comb.lib./smm/nn)	VVQPVEYAANIARAIKM	6.5	11.07	PVEYAANIA	1.30	14.00	23.85	YAANIARAI	121.00	5.80	9.88	EYAANIARA	53.80	6.50	11.07	-	-	-	-	-	-	-	-
HLA-DRB1*07:01	1	30	46	17	Consensus (comb.lib./smm/nn)	FCLATRVSATVGVVQPV	6.5	11.07	FCLATRVSA	0.03	2.20	3.75	LATRVSATV	657.00	23.00	39.17	TRVSATVGV	68.20	6.50	11.07	-	-	-	-	-	-	-	-
HLA-DRB1*07:01	1	15	27	13	Consensus (comb.lib./smm/nn)	GSLSWSWSVVPLV	7.1	11.07	SWSWSVVPL	2.10	7.70	12.01	LSWSWSVVP	162.00	7.10	11.07	LSWSWSVVP	11.30	1.10	1.72	-	-	-	-	-	-	-	-
HLA-DRB1*08:02	1	45	61	17	Consensus (smm/nn/sturniolo)	PVEYAANIARAIKMASD	6.5	11.07	-	-	-	-	IARAIKMAS	1202.00	5.50	9.37	IARAIKMAS	92.10	6.50	11.07	-	-	-	-	IARAIKMAS	1.40	19.00	32.36
HLA-DRB1*13:02	1	106	122	17	Consensus (smm/nn/sturniolo)	WLKWNSDGPLIVSQRPL	6.5	11.07	-	-	-	-	LKWNSDGPL	463.00	6.30	10.73	LKWNSDGPL	43.60	6.50	11.07	-	-	-	-	WNSDGPLIV	0.80	49.00	83.46
HLA-DPA1*01:03/DPB1*02:01	1	19	34	16	Consensus (comb.lib./smm/nn)	WSWSVVPLVATFCLAT	9.6	11.08	VPLVATFCL	0.09	4.10	4.73	PLVATFCLA	784.00	9.60	11.08	LVATFCLAT	505.20	20.00	23.09	-	-	-	-	-	-	-	-
HLA-DPA1*01:03/DPB1*04:01	1	22	37	16	NetMHCIIpan	SVVPLVATFCLATRVS	9.6	11.08	-	-	-	-	-	-	-	-	-	-	-	-	LVATFCLAT	355.20	9.60	11.08	-	-	-	-
HLA-DRB1*03:01	1	103	118	16	Consensus (smm/nn/sturniolo)	TWGWLKWNSDGPLIVS	9.6	11.08	-	-	-	-	WNSDGPLIV	814.00	6.00	6.93	WNSDGPLIV	341.30	9.60	11.08	-	-	-	-	WNSDGPLIV	3.30	17.00	19.62
HLA-DRB3*01:01	1	83	98	16	Consensus (comb.lib./smm/nn)	DSGCCSIDWSQRLRVN	9.6	11.08	CSIDWSQRL	1.81	14.00	16.16	CSIDWSQRL	1024.00	5.40	6.23	CSIDWSQRL	431.00	9.60	11.08	-	-	-	-	-	-	-	-
HLA-DQA1*03:01/DQB1*03:02	1	15	30	16	Consensus (comb.lib./smm/nn)	GSLSWSWSVVPLVATF	9.7	11.20	SVVPLVATF	0.01	0.01	0.01	SWSVVPLVA	3486.00	13.00	15.01	LSWSWSVVP	997.80	9.70	11.20	-	-	-	-	-	-	-	-
HLA-DPA1*01:03/DPB1*04:01	1	18	30	13	NetMHCIIpan	SWSWSVVPLVATF	7.2	11.23	-	-	-	-	-	-	-	-	-	-	-	-	WSWSVVPLV	936.44	7.20	11.23	-	-	-	-
HLA-DQA1*04:01/DQB1*04:02	1	35	47	13	Consensus (comb.lib./smm/nn)	RVSATVGVVQPVE	7.2	11.23	RVSATVGVV	5.66	7.20	11.23	ATVGVVQPV	2601.00	14.00	21.83	TVGVVQPVE	776.20	6.60	10.29	-	-	-	-	-	-	-	-
HLA-DQA1*05:01/DQB1*02:01	1	36	48	13	Consensus (comb.lib./smm/nn)	VSATVGVVQPVEY	7.2	11.23	VSATVGVVQ	0.42	12.00	18.71	TVGVVQPVE	1355.00	7.20	11.23	VGVVQPVEY	360.80	5.10	7.95	-	-	-	-	-	-	-	-
HLA-DRB1*04:01	1	112	124	13	Consensus (smm/nn/sturniolo)	DGPLIVSQRPLFK	7.2	11.23	-	-	-	-	LIVSQRPLF	378.00	7.40	11.54	IVSQRPLFK	227.20	7.20	11.23	-	-	-	-	IVSQRPLFK	2.50	6.40	9.98
HLA-DRB1*03:01	1	87	103	17	Consensus (smm/nn/sturniolo)	CSIDWSQRLRVNSNCPT	6.6	11.24	-	-	-	-	IDWSQRLRV	340.00	2.30	3.92	IDWSQRLRV	228.00	6.60	11.24	-	-	-	-	LRVNSNCPT	1.80	48.00	81.76
HLA-DRB1*09:01	1	8	24	17	Consensus (comb.lib./smm/nn)	IASCRYPGSLSWSWSVV	6.6	11.24	SCRYPGSLS	0.01	0.01	0.02	GSLSWSWSV	3744.00	59.00	100.49	GSLSWSWSV	56.80	6.60	11.24	-	-	-	-	-	-	-	-
HLA-DRB1*01:01	1	41	58	18	Consensus (comb.lib./smm/nn)	GVVQPVEYAANIARAIKM	3.8	11.25	YAANIARAI	0.01	0.01	0.03	YAANIARAI	97.00	12.00	35.52	YAANIARAI	31.30	3.80	11.25	-	-	-	-	-	-	-	-
HLA-DRB4*01:01	1	49	66	18	Consensus (comb.lib./smm/nn)	AANIARAIKMASDILGGA	3.8	11.25	AIKMASDIL	0.01	3.30	9.77	AIKMASDIL	997.00	19.00	56.23	AIKMASDIL	47.90	3.80	11.25	-	-	-	-	-	-	-	-
HLA-DRB4*01:01	1	50	67	18	Consensus (comb.lib./smm/nn)	ANIARAIKMASDILGGAG	3.8	11.25	AIKMASDIL	0.01	3.30	9.77	AIKMASDIL	997.00	19.00	56.23	AIKMASDIL	48.90	3.80	11.25	-	-	-	-	-	-	-	-
HLA-DPA1*01:03/DPB1*02:01	1	23	34	12	Consensus (comb.lib./smm/nn)	VVPLVATFCLAT	3.8	11.27	VPLVATFCL	0.09	2.20	6.52	PLVATFCLA	326.00	3.80	11.27	LVATFCLAT	1009.20	15.00	44.48	-	-	-	-	-	-	-	-
HLA-DQA1*05:01/DQB1*03:01	1	47	58	12	Consensus (comb.lib./smm/nn)	EYAANIARAIKM	3.8	11.27	EYAANIARA	1.52	7.60	22.54	YAANIARAI	105.00	3.80	11.27	YAANIARAI	184.40	2.70	8.01	-	-	-	-	-	-	-	-
HLA-DQA1*03:01/DQB1*03:02	1	36	48	13	Consensus (comb.lib./smm/nn)	VSATVGVVQPVEY	7.3	11.38	TVGVVQPVE	3.82	16.00	24.95	ATVGVVQPV	1571.00	7.30	11.38	TVGVVQPVE	292.10	2.10	3.27	-	-	-	-	-	-	-	-
HLA-DQA1*05:01/DQB1*03:01	1	36	48	13	Consensus (comb.lib./smm/nn)	VSATVGVVQPVEY	7.3	11.38	SATVGVVQP	245.79	38.00	59.26	ATVGVVQPV	137.00	7.30	11.38	ATVGVVQPV	93.00	1.90	2.96	-	-	-	-	-	-	-	-
HLA-DPA1*02:01/DPB1*14:01	1	29	45	17	NetMHCIIpan	TFCLATRVSATVGVVQP	6.7	11.41	-	-	-	-	-	-	-	-	-	-	-	-	TRVSATVGV	733.79	6.70	11.41	-	-	-	-
HLA-DPA1*01:03/DPB1*04:01	1	23	38	16	NetMHCIIpan	VVPLVATFCLATRVSA	9.9	11.43	-	-	-	-	-	-	-	-	-	-	-	-	LVATFCLAT	367.66	9.90	11.43	-	-	-	-
HLA-DPA1*01:03/DPB1*02:01	1	18	33	16	Consensus (comb.lib./smm/nn)	SWSWSVVPLVATFCLA	10	11.54	VPLVATFCL	0.09	4.10	4.73	WSWSVVPLV	822.00	10.00	11.54	WSWSVVPLV	380.60	17.00	19.62	-	-	-	-	-	-	-	-
HLA-DPA1*02:01/DPB1*14:01	1	29	41	13	NetMHCIIpan	TFCLATRVSATVG	7.4	11.54	-	-	-	-	-	-	-	-	-	-	-	-	FCLATRVSA	3460.94	7.40	11.54	-	-	-	-
HLA-DPA1*02:01/DPB1*14:01	1	50	67	18	NetMHCIIpan	ANIARAIKMASDILGGAG	3.9	11.54	-	-	-	-	-	-	-	-	-	-	-	-	IARAIKMAS	487.05	3.90	11.54	-	-	-	-
HLA-DRB3*01:01	1	84	99	16	Consensus (comb.lib./smm/nn)	SGCCSIDWSQRLRVNS	10	11.54	CSIDWSQRL	1.81	14.00	16.16	CSIDWSQRL	1024.00	5.40	6.23	CSIDWSQRL	449.70	10.00	11.54	-	-	-	-	-	-	-	-
HLA-DRB3*02:02	1	29	41	13	NetMHCIIpan	TFCLATRVSATVG	7.4	11.54	-	-	-	-	-	-	-	-	-	-	-	-	FCLATRVSA	1002.87	7.40	11.54	-	-	-	-
HLA-DRB5*01:01	1	46	58	13	Consensus (smm/nn/sturniolo)	VEYAANIARAIKM	7.4	11.54	-	-	-	-	YAANIARAI	199.00	7.40	11.54	ANIARAIKM	30.40	2.70	4.21	-	-	-	-	VEYAANIAR	2.30	15.00	23.39
HLA-DQA1*05:01/DQB1*02:01	1	16	27	12	Consensus (comb.lib./smm/nn)	SLSWSWSVVPLV	3.9	11.56	WSWSVVPLV	595733.13	59.00	174.95	SWSWSVVPL	1242.00	3.90	11.56	WSWSVVPLV	270.30	2.30	6.82	-	-	-	-	-	-	-	-
HLA-DRB1*03:01	1	51	63	13	Consensus (smm/nn/sturniolo)	NIARAIKMASDIL	7.5	11.70	-	-	-	-	IARAIKMAS	4647.00	36.00	56.14	IARAIKMAS	269.40	7.50	11.70	-	-	-	-	IARAIKMAS	4.20	3.80	5.93
HLA-DRB1*07:01	1	16	28	13	Consensus (comb.lib./smm/nn)	SLSWSWSVVPLVA	7.5	11.70	SWSWSVVPL	2.10	7.70	12.01	WSWSVVPLV	175.00	7.50	11.70	LSWSWSVVP	15.80	1.70	2.65	-	-	-	-	-	-	-	-
HLA-DQA1*01:01/DQB1*05:01	1	16	32	17	Consensus (comb.lib./smm/nn)	SLSWSWSVVPLVATFCL	6.9	11.75	SWSWSVVPL	1.08	6.90	11.75	SWSWSVVPL	3148.00	6.80	11.58	SWSWSVVPL	176.90	7.50	12.77	-	-	-	-	-	-	-	-
HLA-DRB1*03:01	1	49	65	17	Consensus (smm/nn/sturniolo)	AANIARAIKMASDILGG	6.9	11.75	-	-	-	-	IARAIKMAS	3542.00	30.00	51.10	IARAIKMAS	125.00	3.90	6.64	-	-	-	-	IARAIKMAS	4.20	6.90	11.75
HLA-DRB1*03:01	1	50	66	17	Consensus (smm/nn/sturniolo)	ANIARAIKMASDILGGA	6.9	11.75	-	-	-	-	IARAIKMAS	3531.00	29.00	49.39	IARAIKMAS	187.60	5.60	9.54	-	-	-	-	IARAIKMAS	4.20	6.90	11.75
HLA-DRB1*03:01	1	47	63	17	Consensus (smm/nn/sturniolo)	EYAANIARAIKMASDIL	6.9	11.75	-	-	-	-	IARAIKMAS	4190.00	34.00	57.91	IARAIKMAS	109.50	3.40	5.79	-	-	-	-	IARAIKMAS	4.20	6.90	11.75
HLA-DRB1*03:01	1	45	61	17	Consensus (smm/nn/sturniolo)	PVEYAANIARAIKMASD	6.9	11.75	-	-	-	-	IARAIKMAS	3818.00	31.00	52.80	IARAIKMAS	146.50	4.50	7.66	-	-	-	-	IARAIKMAS	4.20	6.90	11.75
HLA-DRB1*03:01	1	44	60	17	Consensus (smm/nn/sturniolo)	QPVEYAANIARAIKMAS	6.9	11.75	-	-	-	-	VEYAANIAR	3816.00	31.00	52.80	IARAIKMAS	212.60	6.20	10.56	-	-	-	-	IARAIKMAS	4.20	6.90	11.75
HLA-DRB1*03:01	1	46	62	17	Consensus (smm/nn/sturniolo)	VEYAANIARAIKMASDI	6.9	11.75	-	-	-	-	IARAIKMAS	3695.00	31.00	52.80	IARAIKMAS	116.80	3.60	6.13	-	-	-	-	IARAIKMAS	4.20	6.90	11.75
HLA-DRB1*03:01	1	48	64	17	Consensus (smm/nn/sturniolo)	YAANIARAIKMASDILG	6.9	11.75	-	-	-	-	IARAIKMAS	3438.00	29.00	49.39	IARAIKMAS	108.90	3.40	5.79	-	-	-	-	IARAIKMAS	4.20	6.90	11.75
HLA-DRB1*07:01	1	26	42	17	Consensus (comb.lib./smm/nn)	LVATFCLATRVSATVGV	6.9	11.75	FCLATRVSA	0.03	2.20	3.75	LATRVSATV	640.00	23.00	39.17	TRVSATVGV	72.70	6.90	11.75	-	-	-	-	-	-	-	-
HLA-DRB1*07:01	1	45	61	17	Consensus (comb.lib./smm/nn)	PVEYAANIARAIKMASD	6.9	11.75	ARAIKMASD	0.11	3.90	6.64	YAANIARAI	449.00	17.00	28.96	YAANIARAI	73.00	6.90	11.75	-	-	-	-	-	-	-	-
HLA-DPA1*01:03/DPB1*04:01	1	25	38	14	NetMHCIIpan	PLVATFCLATRVSA	11	11.84	-	-	-	-	-	-	-	-	-	-	-	-	LVATFCLAT	804.76	11.00	11.84	-	-	-	-
HLA-DPA1*02:01/DPB1*14:01	1	32	45	14	NetMHCIIpan	LATRVSATVGVVQP	11	11.84	-	-	-	-	-	-	-	-	-	-	-	-	RVSATVGVV	2559.77	11.00	11.84	-	-	-	-
HLA-DQA1*03:01/DQB1*03:02	1	33	46	14	Consensus (comb.lib./smm/nn)	ATRVSATVGVVQPV	11	11.84	RVSATVGVV	61.17	31.00	33.38	SATVGVVQP	1391.00	7.90	8.51	SATVGVVQP	909.00	11.00	11.84	-	-	-	-	-	-	-	-
HLA-DQA1*03:01/DQB1*03:02	1	15	28	14	Consensus (comb.lib./smm/nn)	GSLSWSWSVVPLVA	11	11.84	SWSVVPLVA	397.71	41.00	44.15	SWSWSVVPL	1664.00	11.00	11.84	LSWSWSVVP	755.20	8.70	9.37	-	-	-	-	-	-	-	-
HLA-DQA1*03:01/DQB1*03:02	1	42	55	14	Consensus (comb.lib./smm/nn)	VVQPVEYAANIARA	11	11.84	PVEYAANIA	0.16	8.50	9.15	VEYAANIAR	1658.00	11.00	11.84	EYAANIARA	1240.50	15.00	16.15	-	-	-	-	-	-	-	-
HLA-DQA1*05:01/DQB1*03:01	1	49	62	14	Consensus (comb.lib./smm/nn)	AANIARAIKMASDI	11	11.84	AANIARAIK	15.91	23.00	24.77	IARAIKMAS	159.00	11.00	11.84	IARAIKMAS	253.70	9.90	10.66	-	-	-	-	-	-	-	-
HLA-DQA1*05:01/DQB1*02:01	1	18	31	14	Consensus (comb.lib./smm/nn)	SWSWSVVPLVATFC	11	11.84	VVPLVATFC	0.09	11.00	11.84	WSWSVVPLV	1708.00	14.00	15.08	WSWSVVPLV	219.30	4.30	4.63	-	-	-	-	-	-	-	-
HLA-DQA1*05:01/DQB1*03:01	1	42	55	14	Consensus (comb.lib./smm/nn)	VVQPVEYAANIARA	11	11.84	PVEYAANIA	1.30	11.00	11.84	VEYAANIAR	131.00	9.10	9.80	EYAANIARA	651.50	21.00	22.61	-	-	-	-	-	-	-	-
HLA-DQA1*05:01/DQB1*02:01	1	19	32	14	Consensus (comb.lib./smm/nn)	WSWSVVPLVATFCL	11	11.84	VVPLVATFC	0.09	11.00	11.84	WSWSVVPLV	1895.00	16.00	17.23	WSWSVVPLV	367.60	7.40	7.97	-	-	-	-	-	-	-	-
HLA-DRB1*03:01	1	85	102	18	Consensus (smm/nn/sturniolo)	GCCSIDWSQRLRVNSNCP	4	11.84	-	-	-	-	IDWSQRLRV	348.00	2.60	7.70	IDWSQRLRV	120.80	4.00	11.84	-	-	-	-	IDWSQRLRV	0.90	73.00	216.06
HLA-DRB1*04:01	1	44	57	14	Consensus (smm/nn/sturniolo)	QPVEYAANIARAIK	11	11.84	-	-	-	-	YAANIARAI	415.00	11.00	11.84	YAANIARAI	101.30	4.60	4.95	-	-	-	-	VEYAANIAR	0.28	36.00	38.76
HLA-DRB1*04:01	1	18	31	14	Consensus (smm/nn/sturniolo)	SWSWSVVPLVATFC	11	11.84	-	-	-	-	WSWSVVPLV	1528.00	40.00	43.07	WSWSVVPLV	220.90	9.70	10.44	-	-	-	-	VVPLVATFC	2.10	11.00	11.84
HLA-DRB1*11:01	1	67	80	14	Consensus (smm/nn/sturniolo)	GDEGVFIKTMHGRG	11	11.84	-	-	-	-	GVFIKTMHG	263.00	11.00	11.84	FIKTMHGRG	41.90	4.20	4.52	-	-	-	-	FIKTMHGRG	-1.00	53.00	57.07
HLA-DRB1*09:01	1	12	25	14	Consensus (comb.lib./smm/nn)	RYPGSLSWSWSVVP	11	11.84	LSWSWSVVP	1000000.00	55.00	59.22	GSLSWSWSV	367.00	11.00	11.84	GSLSWSWSV	45.40	3.20	3.45	-	-	-	-	-	-	-	-
HLA-DRB1*09:01	1	13	26	14	Consensus (comb.lib./smm/nn)	YPGSLSWSWSVVPL	11	11.84	SWSWSVVPL	2930.34	42.00	45.23	LSWSWSVVP	355.00	11.00	11.84	LSWSWSVVP	39.80	2.80	3.02	-	-	-	-	-	-	-	-
HLA-DRB1*13:02	1	90	103	14	Consensus (smm/nn/sturniolo)	DWSQRLRVNSNCPT	11	11.84	-	-	-	-	RLRVNSNCP	174.00	3.40	3.66	LRVNSNCPT	134.70	11.00	11.84	-	-	-	-	WSQRLRVNS	1.90	18.00	19.38
HLA-DRB1*13:02	1	107	120	14	Consensus (smm/nn/sturniolo)	LKWNSDGPLIVSQR	11	11.84	-	-	-	-	LKWNSDGPL	324.00	6.90	7.43	LKWNSDGPL	131.00	11.00	11.84	-	-	-	-	WNSDGPLIV	0.80	37.00	39.84
HLA-DRB1*15:01	1	22	35	14	Consensus (smm/nn/sturniolo)	SVVPLVATFCLATR	11	11.84	-	-	-	-	VPLVATFCL	821.00	23.00	24.77	VPLVATFCL	148.00	9.40	10.12	-	-	-	-	LVATFCLAT	3.50	11.00	11.84
HLA-DRB1*15:01	1	23	36	14	Consensus (smm/nn/sturniolo)	VVPLVATFCLATRV	11	11.84	-	-	-	-	VATFCLATR	910.00	25.00	26.92	VPLVATFCL	181.80	11.00	11.84	-	-	-	-	LVATFCLAT	3.50	11.00	11.84
HLA-DRB1*15:01	1	21	34	14	Consensus (smm/nn/sturniolo)	WSVVPLVATFCLAT	11	11.84	-	-	-	-	VPLVATFCL	1027.00	28.00	30.15	VVPLVATFC	172.10	11.00	11.84	-	-	-	-	LVATFCLAT	3.50	11.00	11.84
HLA-DRB3*01:01	1	87	100	14	Consensus (comb.lib./smm/nn)	CSIDWSQRLRVNSN	11	11.84	CSIDWSQRL	1.81	11.00	11.84	CSIDWSQRL	1078.00	11.00	11.84	CSIDWSQRL	1124.70	24.00	25.84	-	-	-	-	-	-	-	-
HLA-DRB3*01:01	1	82	95	14	Consensus (comb.lib./smm/nn)	LDSGCCSIDWSQRL	11	11.84	CSIDWSQRL	1.81	11.00	11.84	LDSGCCSID	353.00	3.30	3.55	CSIDWSQRL	349.10	11.00	11.84	-	-	-	-	-	-	-	-
HLA-DRB3*02:02	1	111	124	14	NetMHCIIpan	SDGPLIVSQRPLFK	11	11.84	-	-	-	-	-	-	-	-	-	-	-	-	LIVSQRPLF	871.46	11.00	11.84	-	-	-	-
HLA-DRB3*02:02	1	18	31	14	NetMHCIIpan	SWSWSVVPLVATFC	11	11.84	-	-	-	-	-	-	-	-	-	-	-	-	WSWSVVPLV	852.47	11.00	11.84	-	-	-	-
HLA-DRB3*02:02	1	29	42	14	NetMHCIIpan	TFCLATRVSATVGV	11	11.84	-	-	-	-	-	-	-	-	-	-	-	-	FCLATRVSA	897.06	11.00	11.84	-	-	-	-
HLA-DRB4*01:01	1	109	122	14	Consensus (comb.lib./smm/nn)	WNSDGPLIVSQRPL	11	11.84	PLIVSQRPL	5680.55	53.00	57.07	GPLIVSQRP	426.00	11.00	11.84	LIVSQRPLX	128.90	5.90	6.35	-	-	-	-	-	-	-	-
HLA-DRB5*01:01	1	69	82	14	Consensus (smm/nn/sturniolo)	EGVFIKTMHGRGCL	11	11.84	-	-	-	-	IKTMHGRGC	236.00	11.00	11.84	VFIKTMHGR	100.50	11.00	11.84	-	-	-	-	IKTMHGRGC	2.80	11.00	11.84
HLA-DRB1*07:01	1	17	29	13	Consensus (comb.lib./smm/nn)	LSWSWSVVPLVAT	7.6	11.85	SWSWSVVPL	2.10	7.70	12.01	WSWSVVPLV	177.00	7.60	11.85	LSWSWSVVP	22.20	2.40	3.74	-	-	-	-	-	-	-	-
HLA-DRB1*07:01	1	44	56	13	Consensus (comb.lib./smm/nn)	QPVEYAANIARAI	7.6	11.85	YAANIARAI	2.03	7.60	11.85	VEYAANIAR	175.00	7.50	11.70	YAANIARAI	75.40	8.40	13.10	-	-	-	-	-	-	-	-
HLA-DRB1*09:01	1	106	118	13	Consensus (comb.lib./smm/nn)	WLKWNSDGPLIVS	7.6	11.85	WLKWNSDGP	0.01	0.01	0.02	WNSDGPLIV	338.00	7.60	11.85	WNSDGPLIV	164.70	9.70	15.13	-	-	-	-	-	-	-	-
HLA-DPA1*02:01/DPB1*14:01	1	29	40	12	NetMHCIIpan	TFCLATRVSATV	4	11.86	-	-	-	-	-	-	-	-	-	-	-	-	FCLATRVSA	4157.54	4.00	11.86	-	-	-	-
HLA-DQA1*04:01/DQB1*04:02	1	46	57	12	Consensus (comb.lib./smm/nn)	VEYAANIARAIK	4	11.86	AANIARAIK	218.62	17.00	50.41	EYAANIARA	1441.00	4.00	11.86	EYAANIARA	631.20	3.40	10.08	-	-	-	-	-	-	-	-
HLA-DRB3*02:02	1	29	40	12	NetMHCIIpan	TFCLATRVSATV	4	11.86	-	-	-	-	-	-	-	-	-	-	-	-	FCLATRVSA	1068.80	4.00	11.86	-	-	-	-
HLA-DPA1*01:03/DPB1*04:01	1	13	29	17	NetMHCIIpan	YPGSLSWSWSVVPLVAT	7	11.92	-	-	-	-	-	-	-	-	-	-	-	-	WSWSVVPLV	252.36	7.00	11.92	-	-	-	-
HLA-DPA1*02:01/DPB1*14:01	1	40	56	17	NetMHCIIpan	VGVVQPVEYAANIARAI	7	11.92	-	-	-	-	-	-	-	-	-	-	-	-	VEYAANIAR	755.68	7.00	11.92	-	-	-	-
HLA-DQA1*04:01/DQB1*04:02	1	42	58	17	Consensus (comb.lib./smm/nn)	VVQPVEYAANIARAIKM	7	11.92	VQPVEYAAN	193.34	31.00	52.80	EYAANIARA	1624.00	3.80	6.47	EYAANIARA	499.60	7.00	11.92	-	-	-	-	-	-	-	-
HLA-DRB1*07:01	1	46	62	17	Consensus (comb.lib./smm/nn)	VEYAANIARAIKMASDI	7	11.92	ARAIKMASD	0.11	3.90	6.64	YAANIARAI	445.00	17.00	28.96	YAANIARAI	74.30	7.00	11.92	-	-	-	-	-	-	-	-
HLA-DPA1*01:03/DPB1*04:01	1	19	33	15	NetMHCIIpan	WSWSVVPLVATFCLA	12	12.00	-	-	-	-	-	-	-	-	-	-	-	-	PLVATFCLA	555.55	12.00	12.00	-	-	-	-
HLA-DQA1*03:01/DQB1*03:02	1	32	46	15	Consensus (comb.lib./smm/nn)	LATRVSATVGVVQPV	12	12.00	RVSATVGVV	61.17	35.00	35.00	SATVGVVQP	1383.00	11.00	11.00	SATVGVVQP	1036.90	12.00	12.00	-	-	-	-	-	-	-	-
HLA-DQA1*03:01/DQB1*03:02	1	45	59	15	Consensus (comb.lib./smm/nn)	PVEYAANIARAIKMA	12	12.00	PVEYAANIA	0.16	9.70	9.70	EYAANIARA	1516.00	12.00	12.00	EYAANIARA	1364.00	16.00	16.00	-	-	-	-	-	-	-	-
HLA-DQA1*04:01/DQB1*04:02	1	47	61	15	Consensus (comb.lib./smm/nn)	EYAANIARAIKMASD	12	12.00	AANIARAIK	218.62	26.00	26.00	EYAANIARA	1537.00	12.00	12.00	EYAANIARA	869.50	12.00	12.00	-	-	-	-	-	-	-	-
HLA-DQA1*05:01/DQB1*02:01	1	18	32	15	Consensus (comb.lib./smm/nn)	SWSWSVVPLVATFCL	12	12.00	VVPLVATFC	0.09	12.00	12.00	WSWSVVPLV	1640.00	17.00	17.00	WSWSVVPLV	219.60	5.80	5.80	-	-	-	-	-	-	-	-
HLA-DQA1*05:01/DQB1*02:01	1	36	50	15	Consensus (comb.lib./smm/nn)	VSATVGVVQPVEYAA	12	12.00	VSATVGVVQ	0.42	16.00	16.00	VGVVQPVEY	1191.00	12.00	12.00	VGVVQPVEY	409.60	11.00	11.00	-	-	-	-	-	-	-	-
HLA-DQA1*05:01/DQB1*02:01	1	19	33	15	Consensus (comb.lib./smm/nn)	WSWSVVPLVATFCLA	12	12.00	VVPLVATFC	0.09	12.00	12.00	WSWSVVPLV	1786.00	19.00	19.00	WSWSVVPLV	383.90	10.00	10.00	-	-	-	-	-	-	-	-
HLA-DQA1*05:01/DQB1*03:01	1	41	55	15	Consensus (comb.lib./smm/nn)	GVVQPVEYAANIARA	12	12.00	PVEYAANIA	1.30	12.00	12.00	VEYAANIAR	127.00	12.00	12.00	EYAANIARA	443.20	22.00	22.00	-	-	-	-	-	-	-	-
HLA-DQA1*05:01/DQB1*03:01	1	36	50	15	Consensus (comb.lib./smm/nn)	VSATVGVVQPVEYAA	12	12.00	SATVGVVQP	245.79	46.00	46.00	ATVGVVQPV	133.00	12.00	12.00	ATVGVVQPV	65.40	4.00	4.00	-	-	-	-	-	-	-	-
HLA-DRB1*04:01	1	105	119	15	Consensus (smm/nn/sturniolo)	GWLKWNSDGPLIVSQ	12	12.00	-	-	-	-	WNSDGPLIV	957.00	34.00	34.00	WNSDGPLIV	279.80	12.00	12.00	-	-	-	-	WNSDGPLIV	2.40	9.60	9.60
HLA-DRB1*07:01	1	43	57	15	Consensus (comb.lib./smm/nn)	VQPVEYAANIARAIK	12	12.00	AANIARAIK	0.27	4.60	4.60	YAANIARAI	176.00	12.00	12.00	YAANIARAI	102.20	12.00	12.00	-	-	-	-	-	-	-	-
HLA-DRB1*07:01	1	42	56	15	Consensus (comb.lib./smm/nn)	VVQPVEYAANIARAI	12	12.00	YAANIARAI	2.03	11.00	11.00	VEYAANIAR	175.00	12.00	12.00	YAANIARAI	113.90	13.00	13.00	-	-	-	-	-	-	-	-
HLA-DRB1*08:02	1	30	44	15	Consensus (smm/nn/sturniolo)	FCLATRVSATVGVVQ	12	12.00	-	-	-	-	LATRVSATV	792.00	9.30	9.30	LATRVSATV	356.90	12.00	12.00	-	-	-	-	FCLATRVSA	0.90	22.00	22.00
HLA-DRB1*08:02	1	18	32	15	Consensus (smm/nn/sturniolo)	SWSWSVVPLVATFCL	12	12.00	-	-	-	-	WSVVPLVAT	672.00	7.00	7.00	WSVVPLVAT	361.60	12.00	12.00	-	-	-	-	VVPLVATFC	-0.30	40.00	40.00
HLA-DRB1*13:02	1	90	104	15	Consensus (smm/nn/sturniolo)	DWSQRLRVNSNCPTW	12	12.00	-	-	-	-	LRVNSNCPT	167.00	4.10	4.10	LRVNSNCPT	120.30	12.00	12.00	-	-	-	-	WSQRLRVNS	1.90	20.00	20.00
HLA-DRB1*13:02	1	89	103	15	Consensus (smm/nn/sturniolo)	IDWSQRLRVNSNCPT	12	12.00	-	-	-	-	IDWSQRLRV	146.00	3.50	3.50	LRVNSNCPT	121.40	12.00	12.00	-	-	-	-	WSQRLRVNS	1.90	20.00	20.00
HLA-DRB1*13:02	1	93	107	15	Consensus (smm/nn/sturniolo)	QRLRVNSNCPTWGWL	12	12.00	-	-	-	-	LRVNSNCPT	175.00	4.30	4.30	LRVNSNCPT	127.20	12.00	12.00	-	-	-	-	LRVNSNCPT	0.70	43.00	43.00
HLA-DRB3*01:01	1	15	29	15	Consensus (comb.lib./smm/nn)	GSLSWSWSVVPLVAT	12	12.00	WSWSVVPLV	395.88	34.00	34.00	WSWSVVPLV	758.00	9.40	9.40	WSWSVVPLV	472.10	12.00	12.00	-	-	-	-	-	-	-	-
HLA-DRB3*02:02	1	113	127	15	NetMHCIIpan	GPLIVSQRPLFKGCL	12	12.00	-	-	-	-	-	-	-	-	-	-	-	-	LIVSQRPLF	758.27	12.00	12.00	-	-	-	-
HLA-DRB3*02:02	1	13	27	15	NetMHCIIpan	YPGSLSWSWSVVPLV	12	12.00	-	-	-	-	-	-	-	-	-	-	-	-	WSWSVVPLV	719.27	12.00	12.00	-	-	-	-
HLA-DRB4*01:01	1	46	60	15	Consensus (comb.lib./smm/nn)	VEYAANIARAIKMAS	12	12.00	IARAIKMAS	0.04	3.70	3.70	ANIARAIKM	839.00	27.00	27.00	IARAIKMAS	193.70	12.00	12.00	-	-	-	-	-	-	-	-
HLA-DRB5*01:01	1	45	59	15	Consensus (smm/nn/sturniolo)	PVEYAANIARAIKMA	12	12.00	-	-	-	-	YAANIARAI	204.00	12.00	12.00	ANIARAIKM	15.50	2.30	2.30	-	-	-	-	VEYAANIAR	2.30	19.00	19.00
HLA-DRB5*01:01	1	46	60	15	Consensus (smm/nn/sturniolo)	VEYAANIARAIKMAS	12	12.00	-	-	-	-	YAANIARAI	196.00	12.00	12.00	ANIARAIKM	14.10	2.00	2.00	-	-	-	-	VEYAANIAR	2.30	19.00	19.00
HLA-DPA1*02:01/DPB1*14:01	1	27	39	13	NetMHCIIpan	VATFCLATRVSAT	7.7	12.01	-	-	-	-	-	-	-	-	-	-	-	-	FCLATRVSA	3557.18	7.70	12.01	-	-	-	-
HLA-DRB1*07:01	1	14	26	13	Consensus (comb.lib./smm/nn)	PGSLSWSWSVVPL	7.7	12.01	SWSWSVVPL	2.10	7.70	12.01	GSLSWSWSV	1336.00	36.00	56.14	LSWSWSVVP	16.70	1.80	2.81	-	-	-	-	-	-	-	-
HLA-DRB1*07:01	1	45	57	13	Consensus (comb.lib./smm/nn)	PVEYAANIARAIK	7.7	12.01	AANIARAIK	0.27	3.50	5.46	YAANIARAI	179.00	7.70	12.01	YAANIARAI	72.60	8.10	12.63	-	-	-	-	-	-	-	-
HLA-DRB3*01:01	1	48	60	13	Consensus (comb.lib./smm/nn)	YAANIARAIKMAS	7.7	12.01	YAANIARAI	0.85	7.70	12.01	YAANIARAI	739.00	5.60	8.73	YAANIARAI	697.00	15.00	23.39	-	-	-	-	-	-	-	-
HLA-DPA1*01:03/DPB1*04:01	1	12	28	17	NetMHCIIpan	RYPGSLSWSWSVVPLVA	7.1	12.09	-	-	-	-	-	-	-	-	-	-	-	-	WSWSVVPLV	255.86	7.10	12.09	-	-	-	-
HLA-DRB1*09:01	1	48	65	18	Consensus (comb.lib./smm/nn)	YAANIARAIKMASDILGG	4.1	12.13	ARAIKMASD	0.13	33.00	97.67	YAANIARAI	285.00	4.10	12.13	ANIARAIKM	30.10	3.10	9.17	-	-	-	-	-	-	-	-
HLA-DRB3*02:02	1	106	123	18	NetMHCIIpan	WLKWNSDGPLIVSQRPLF	4.1	12.13	-	-	-	-	-	-	-	-	-	-	-	-	WNSDGPLIV	261.05	4.10	12.13	-	-	-	-
HLA-DPA1*01:03/DPB1*02:01	1	22	33	12	Consensus (comb.lib./smm/nn)	SVVPLVATFCLA	4.1	12.16	VPLVATFCL	0.09	2.20	6.52	SVVPLVATF	357.00	4.10	12.16	PLVATFCLA	1235.00	17.00	50.41	-	-	-	-	-	-	-	-
HLA-DPA1*02:01/DPB1*14:01	1	55	67	13	NetMHCIIpan	AIKMASDILGGAG	7.8	12.16	-	-	-	-	-	-	-	-	-	-	-	-	IKMASDILG	3574.04	7.80	12.16	-	-	-	-
HLA-DPA1*02:01/DPB1*14:01	1	45	56	12	NetMHCIIpan	PVEYAANIARAI	4.1	12.16	-	-	-	-	-	-	-	-	-	-	-	-	YAANIARAI	4214.15	4.10	12.16	-	-	-	-
HLA-DQA1*03:01/DQB1*03:02	1	43	55	13	Consensus (comb.lib./smm/nn)	VQPVEYAANIARA	7.8	12.16	PVEYAANIA	0.16	7.10	11.07	VEYAANIAR	1662.00	7.80	12.16	EYAANIARA	1210.10	13.00	20.27	-	-	-	-	-	-	-	-
HLA-DRB1*01:01	1	47	59	13	Consensus (comb.lib./smm/nn)	EYAANIARAIKMA	7.8	12.16	YAANIARAI	0.01	0.01	0.02	YAANIARAI	84.00	10.00	15.59	YAANIARAI	25.10	7.80	12.16	-	-	-	-	-	-	-	-
HLA-DRB3*01:01	1	47	58	12	Consensus (comb.lib./smm/nn)	EYAANIARAIKM	4.1	12.16	YAANIARAI	0.85	6.20	18.38	YAANIARAI	728.00	4.10	12.16	YAANIARAI	56.20	1.60	4.74	-	-	-	-	-	-	-	-
HLA-DRB3*02:02	1	107	118	12	NetMHCIIpan	LKWNSDGPLIVS	4.1	12.16	-	-	-	-	-	-	-	-	-	-	-	-	WNSDGPLIV	1085.23	4.10	12.16	-	-	-	-
HLA-DQA1*05:01/DQB1*03:01	1	41	57	17	Consensus (comb.lib./smm/nn)	GVVQPVEYAANIARAIK	7.2	12.26	PVEYAANIA	1.30	14.00	23.85	YAANIARAI	127.00	6.10	10.39	EYAANIARA	57.80	7.20	12.26	-	-	-	-	-	-	-	-
HLA-DRB1*13:02	1	100	116	17	Consensus (smm/nn/sturniolo)	NCPTWGWLKWNSDGPLI	7.2	12.26	-	-	-	-	LKWNSDGPL	520.00	7.20	12.26	LKWNSDGPL	46.40	6.70	11.41	-	-	-	-	WLKWNSDGP	-0.20	70.00	119.23
HLA-DQA1*03:01/DQB1*03:02	1	16	28	13	Consensus (comb.lib./smm/nn)	SLSWSWSVVPLVA	7.9	12.32	SWSVVPLVA	397.71	36.00	56.14	SWSWSVVPL	1670.00	7.90	12.32	LSWSWSVVP	734.30	7.50	11.70	-	-	-	-	-	-	-	-
HLA-DRB4*01:01	1	110	122	13	Consensus (comb.lib./smm/nn)	NSDGPLIVSQRPL	7.9	12.32	PLIVSQRPL	5680.55	48.00	74.85	GPLIVSQRP	428.00	7.90	12.32	LIVSQRPLX	129.40	3.70	5.77	-	-	-	-	-	-	-	-
HLA-DQA1*04:01/DQB1*04:02	1	45	61	17	Consensus (comb.lib./smm/nn)	PVEYAANIARAIKMASD	7.3	12.43	AANIARAIK	218.62	32.00	54.50	EYAANIARA	1608.00	3.80	6.47	EYAANIARA	511.10	7.30	12.43	-	-	-	-	-	-	-	-
HLA-DRB1*01:01	1	46	63	18	Consensus (comb.lib./smm/nn)	VEYAANIARAIKMASDIL	4.2	12.43	YAANIARAI	0.01	0.01	0.03	YAANIARAI	71.00	7.80	23.09	YAANIARAI	34.10	4.20	12.43	-	-	-	-	-	-	-	-
HLA-DRB1*01:01	1	48	64	17	Consensus (comb.lib./smm/nn)	YAANIARAIKMASDILG	7.3	12.43	YAANIARAI	0.01	0.01	0.02	YAANIARAI	73.00	7.30	12.43	YAANIARAI	98.10	13.00	22.14	-	-	-	-	-	-	-	-
HLA-DRB4*01:01	1	48	65	18	Consensus (comb.lib./smm/nn)	YAANIARAIKMASDILGG	4.2	12.43	AIKMASDIL	0.01	3.30	9.77	AIKMASDIL	1003.00	19.00	56.23	AIKMASDIL	52.60	4.20	12.43	-	-	-	-	-	-	-	-
HLA-DPA1*01:03/DPB1*04:01	1	17	28	12	NetMHCIIpan	LSWSWSVVPLVA	4.2	12.45	-	-	-	-	-	-	-	-	-	-	-	-	WSWSVVPLV	994.65	4.20	12.45	-	-	-	-
HLA-DQA1*01:02/DQB1*06:02	1	35	46	12	Consensus (comb.lib./smm/nn)	RVSATVGVVQPV	4.2	12.45	VSATVGVVQ	0.02	1.40	4.15	SATVGVVQP	1599.00	19.00	56.34	VSATVGVVQ	957.10	4.20	12.45	-	-	-	-	-	-	-	-
HLA-DRB1*08:02	1	29	40	12	Consensus (smm/nn/sturniolo)	TFCLATRVSATV	4.2	12.45	-	-	-	-	CLATRVSAT	934.00	4.20	12.45	FCLATRVSA	587.70	2.30	6.82	-	-	-	-	FCLATRVSA	0.90	14.00	41.51
HLA-DRB1*13:02	1	91	103	13	Consensus (smm/nn/sturniolo)	WSQRLRVNSNCPT	8	12.47	-	-	-	-	RLRVNSNCP	174.00	2.70	4.21	LRVNSNCPT	120.10	8.00	12.47	-	-	-	-	WSQRLRVNS	1.90	16.00	24.95
HLA-DPA1*02:01/DPB1*14:01	1	27	43	17	NetMHCIIpan	VATFCLATRVSATVGVV	7.4	12.60	-	-	-	-	-	-	-	-	-	-	-	-	CLATRVSAT	781.38	7.40	12.60	-	-	-	-
HLA-DPA1*03:01/DPB1*04:02	1	25	37	13	Consensus (comb.lib./smm/nn)	PLVATFCLATRVS	8.1	12.63	PLVATFCLA	4.34	8.10	12.63	VATFCLATR	684.00	11.00	17.15	LVATFCLAT	152.90	2.20	3.43	-	-	-	-	-	-	-	-
HLA-DRB1*13:02	1	107	119	13	Consensus (smm/nn/sturniolo)	LKWNSDGPLIVSQ	8.1	12.63	-	-	-	-	LKWNSDGPL	326.00	5.40	8.42	LKWNSDGPL	123.30	8.10	12.63	-	-	-	-	WNSDGPLIV	0.80	32.00	49.90
HLA-DPA1*01:03/DPB1*02:01	1	22	37	16	Consensus (comb.lib./smm/nn)	SVVPLVATFCLATRVS	11	12.70	VPLVATFCL	0.09	4.10	4.73	PLVATFCLA	901.00	11.00	12.70	LVATFCLAT	695.00	24.00	27.70	-	-	-	-	-	-	-	-
HLA-DPA1*01:03/DPB1*02:01	1	23	38	16	Consensus (comb.lib./smm/nn)	VVPLVATFCLATRVSA	11	12.70	VPLVATFCL	0.09	4.10	4.73	PLVATFCLA	909.00	11.00	12.70	LVATFCLAT	620.80	23.00	26.55	-	-	-	-	-	-	-	-
HLA-DPA1*01:03/DPB1*02:01	1	21	36	16	Consensus (comb.lib./smm/nn)	WSVVPLVATFCLATRV	11	12.70	VPLVATFCL	0.09	4.10	4.73	PLVATFCLA	901.00	11.00	12.70	LVATFCLAT	649.40	23.00	26.55	-	-	-	-	-	-	-	-
HLA-DPA1*02:01/DPB1*14:01	1	17	32	16	NetMHCIIpan	LSWSWSVVPLVATFCL	11	12.70	-	-	-	-	-	-	-	-	-	-	-	-	WSWSVVPLV	1164.64	11.00	12.70	-	-	-	-
HLA-DPA1*02:01/DPB1*14:01	1	54	69	16	NetMHCIIpan	RAIKMASDILGGAGDE	11	12.70	-	-	-	-	-	-	-	-	-	-	-	-	IKMASDILG	1153.55	11.00	12.70	-	-	-	-
HLA-DPA1*03:01/DPB1*04:02	1	20	35	16	Consensus (comb.lib./smm/nn)	SWSVVPLVATFCLATR	11	12.70	PLVATFCLA	4.34	12.00	13.85	LVATFCLAT	913.00	11.00	12.70	LVATFCLAT	51.20	3.20	3.69	-	-	-	-	-	-	-	-
HLA-DPA1*03:01/DPB1*04:02	1	21	36	16	Consensus (comb.lib./smm/nn)	WSVVPLVATFCLATRV	11	12.70	PLVATFCLA	4.34	12.00	13.85	LVATFCLAT	878.00	11.00	12.70	LVATFCLAT	42.60	2.30	2.65	-	-	-	-	-	-	-	-
HLA-DQA1*01:02/DQB1*06:02	1	40	55	16	Consensus (comb.lib./smm/nn)	VGVVQPVEYAANIARA	11	12.70	VEYAANIAR	0.48	11.00	12.70	VVQPVEYAA	295.00	2.40	2.77	EYAANIARA	467.60	29.00	33.47	-	-	-	-	-	-	-	-
HLA-DQA1*03:01/DQB1*03:02	1	41	56	16	Consensus (comb.lib./smm/nn)	GVVQPVEYAANIARAI	11	12.70	PVEYAANIA	0.16	11.00	12.70	EYAANIARA	3866.00	15.00	17.31	EYAANIARA	992.10	9.70	11.20	-	-	-	-	-	-	-	-
HLA-DQA1*05:01/DQB1*02:01	1	17	32	16	Consensus (comb.lib./smm/nn)	LSWSWSVVPLVATFCL	11	12.70	VVPLVATFC	0.09	14.00	16.16	WSWSVVPLV	2509.00	11.00	12.70	WSWSVVPLV	190.10	6.20	7.16	-	-	-	-	-	-	-	-
HLA-DQA1*05:01/DQB1*02:01	1	16	31	16	Consensus (comb.lib./smm/nn)	SLSWSWSVVPLVATFC	11	12.70	VVPLVATFC	0.09	14.00	16.16	WSWSVVPLV	2537.00	11.00	12.70	WSWSVVPLV	171.20	5.70	6.58	-	-	-	-	-	-	-	-
HLA-DQA1*05:01/DQB1*02:01	1	18	33	16	Consensus (comb.lib./smm/nn)	SWSWSVVPLVATFCLA	11	12.70	VVPLVATFC	0.09	14.00	16.16	WSWSVVPLV	2574.00	11.00	12.70	WSWSVVPLV	233.20	7.50	8.66	-	-	-	-	-	-	-	-
HLA-DRB1*01:01	1	41	56	16	Consensus (comb.lib./smm/nn)	GVVQPVEYAANIARAI	11	12.70	YAANIARAI	0.01	0.01	0.01	VQPVEYAAN	110.00	11.00	12.70	YAANIARAI	70.10	14.00	16.16	-	-	-	-	-	-	-	-
HLA-DRB1*04:01	1	105	120	16	Consensus (smm/nn/sturniolo)	GWLKWNSDGPLIVSQR	11	12.70	-	-	-	-	WNSDGPLIV	2672.00	44.00	50.79	WNSDGPLIV	300.10	11.00	12.70	-	-	-	-	WNSDGPLIV	2.40	11.00	12.70
HLA-DRB1*08:02	1	26	41	16	Consensus (smm/nn/sturniolo)	LVATFCLATRVSATVG	11	12.70	-	-	-	-	LATRVSATV	1897.00	11.00	12.70	FCLATRVSA	162.70	8.30	9.58	-	-	-	-	FCLATRVSA	0.90	24.00	27.70
HLA-DRB1*09:01	1	8	23	16	Consensus (comb.lib./smm/nn)	IASCRYPGSLSWSWSV	11	12.70	SCRYPGSLS	0.01	0.01	0.01	IASCRYPGS	3874.00	56.00	64.64	GSLSWSWSV	95.30	11.00	12.70	-	-	-	-	-	-	-	-
HLA-DRB1*09:01	1	88	103	16	Consensus (comb.lib./smm/nn)	SIDWSQRLRVNSNCPT	11	12.70	RLRVNSNCP	0.01	0.01	0.01	IDWSQRLRV	653.00	11.00	12.70	IDWSQRLRV	878.30	51.00	58.87	-	-	-	-	-	-	-	-
HLA-DRB1*11:01	1	112	127	16	Consensus (smm/nn/sturniolo)	DGPLIVSQRPLFKGCL	11	12.70	-	-	-	-	LIVSQRPLF	432.00	11.00	12.70	LIVSQRPLF	347.40	19.00	21.93	-	-	-	-	IVSQRPLFK	2.60	6.50	7.50
HLA-DRB1*11:01	1	113	128	16	Consensus (smm/nn/sturniolo)	GPLIVSQRPLFKGCLE	11	12.70	-	-	-	-	LIVSQRPLF	431.00	11.00	12.70	LIVSQRPLF	274.30	17.00	19.62	-	-	-	-	IVSQRPLFK	2.60	6.50	7.50
HLA-DRB1*11:01	1	110	125	16	Consensus (smm/nn/sturniolo)	NSDGPLIVSQRPLFKG	11	12.70	-	-	-	-	LIVSQRPLF	424.00	11.00	12.70	LIVSQRPLF	479.50	23.00	26.55	-	-	-	-	IVSQRPLFK	2.60	6.50	7.50
HLA-DRB1*11:01	1	111	126	16	Consensus (smm/nn/sturniolo)	SDGPLIVSQRPLFKGC	11	12.70	-	-	-	-	LIVSQRPLF	435.00	11.00	12.70	LIVSQRPLF	440.40	22.00	25.39	-	-	-	-	IVSQRPLFK	2.60	6.50	7.50
HLA-DRB1*11:01	1	109	124	16	Consensus (smm/nn/sturniolo)	WNSDGPLIVSQRPLFK	11	12.70	-	-	-	-	LIVSQRPLF	436.00	11.00	12.70	LIVSQRPLF	710.70	28.00	32.32	-	-	-	-	IVSQRPLFK	2.60	6.50	7.50
HLA-DRB3*01:01	1	82	97	16	Consensus (comb.lib./smm/nn)	LDSGCCSIDWSQRLRV	11	12.70	CSIDWSQRL	1.81	14.00	16.16	CSIDWSQRL	1019.00	5.40	6.23	CSIDWSQRL	455.60	11.00	12.70	-	-	-	-	-	-	-	-
HLA-DRB3*02:02	1	95	110	16	NetMHCIIpan	LRVNSNCPTWGWLKWN	11	12.70	-	-	-	-	-	-	-	-	-	-	-	-	LRVNSNCPT	687.50	11.00	12.70	-	-	-	-
HLA-DRB4*01:01	1	46	61	16	Consensus (comb.lib./smm/nn)	VEYAANIARAIKMASD	11	12.70	IARAIKMAS	0.04	4.20	4.85	ANIARAIKM	2065.00	32.00	36.94	IARAIKMAS	152.80	11.00	12.70	-	-	-	-	-	-	-	-
HLA-DQA1*01:02/DQB1*06:02	1	39	56	18	Consensus (comb.lib./smm/nn)	TVGVVQPVEYAANIARAI	4.3	12.73	VEYAANIAR	0.48	14.00	41.44	EYAANIARA	273.00	2.80	8.29	EYAANIARA	43.80	4.30	12.73	-	-	-	-	-	-	-	-
HLA-DRB1*09:01	1	8	25	18	Consensus (comb.lib./smm/nn)	IASCRYPGSLSWSWSVVP	4.3	12.73	SCRYPGSLS	0.01	0.01	0.03	GSLSWSWSV	1012.00	24.00	71.03	GSLSWSWSV	37.50	4.30	12.73	-	-	-	-	-	-	-	-
HLA-DRB3*02:02	1	101	118	18	NetMHCIIpan	CPTWGWLKWNSDGPLIVS	4.3	12.73	-	-	-	-	-	-	-	-	-	-	-	-	LKWNSDGPL	272.43	4.30	12.73	-	-	-	-
HLA-DPA1*03:01/DPB1*04:02	1	24	35	12	Consensus (comb.lib./smm/nn)	VPLVATFCLATR	4.3	12.75	PLVATFCLA	4.34	6.80	20.16	LVATFCLAT	377.00	4.30	12.75	LVATFCLAT	117.60	0.72	2.14	-	-	-	-	-	-	-	-
HLA-DRB1*07:01	1	49	60	12	Consensus (comb.lib./smm/nn)	AANIARAIKMAS	4.3	12.75	AANIARAIK	0.27	2.90	8.60	ANIARAIKM	1298.00	28.00	83.03	ANIARAIKM	49.20	4.30	12.75	-	-	-	-	-	-	-	-
HLA-DPA1*01:03/DPB1*04:01	1	18	34	17	NetMHCIIpan	SWSWSVVPLVATFCLAT	7.5	12.77	-	-	-	-	-	-	-	-	-	-	-	-	WSWSVVPLV	267.39	7.50	12.77	-	-	-	-
HLA-DPA1*02:01/DPB1*14:01	1	30	46	17	NetMHCIIpan	FCLATRVSATVGVVQPV	7.5	12.77	-	-	-	-	-	-	-	-	-	-	-	-	RVSATVGVV	788.58	7.50	12.77	-	-	-	-
HLA-DRB1*13:02	1	107	123	17	Consensus (smm/nn/sturniolo)	LKWNSDGPLIVSQRPLF	7.5	12.77	-	-	-	-	LKWNSDGPL	448.00	6.00	10.22	LIVSQRPLF	53.60	7.50	12.77	-	-	-	-	LIVSQRPLF	1.40	36.00	61.32
HLA-DQA1*01:01/DQB1*05:01	1	18	30	13	Consensus (comb.lib./smm/nn)	SWSWSVVPLVATF	8.2	12.79	SWSWSVVPL	1.08	3.90	6.08	SWSWSVVPL	3811.00	12.00	18.71	SWSWSVVPL	1333.10	8.20	12.79	-	-	-	-	-	-	-	-
HLA-DRB1*08:02	1	51	63	13	Consensus (smm/nn/sturniolo)	NIARAIKMASDIL	8.2	12.79	-	-	-	-	IARAIKMAS	1034.00	8.20	12.79	IARAIKMAS	430.20	3.50	5.46	-	-	-	-	IARAIKMAS	1.40	11.00	17.15
HLA-DPA1*01:03/DPB1*02:01	1	85	98	14	Consensus (comb.lib./smm/nn)	GCCSIDWSQRLRVN	12	12.92	IDWSQRLRV	5065.10	52.00	55.99	IDWSQRLRV	592.00	12.00	12.92	IDWSQRLRV	277.60	9.40	10.12	-	-	-	-	-	-	-	-
HLA-DPA1*01:03/DPB1*02:01	1	84	97	14	Consensus (comb.lib./smm/nn)	SGCCSIDWSQRLRV	12	12.92	IDWSQRLRV	5065.10	52.00	55.99	CSIDWSQRL	591.00	12.00	12.92	IDWSQRLRV	264.80	9.10	9.80	-	-	-	-	-	-	-	-
HLA-DPA1*01:03/DPB1*04:01	1	20	33	14	NetMHCIIpan	SWSVVPLVATFCLA	12	12.92	-	-	-	-	-	-	-	-	-	-	-	-	PLVATFCLA	925.28	12.00	12.92	-	-	-	-
HLA-DPA1*02:01/DPB1*01:01	1	15	28	14	Consensus (comb.lib./smm/nn)	GSLSWSWSVVPLVA	12	12.92	SWSWSVVPL	26.93	12.00	12.92	WSWSVVPLV	1128.00	26.00	28.00	SWSVVPLVA	425.70	9.20	9.91	-	-	-	-	-	-	-	-
HLA-DPA1*02:01/DPB1*01:01	1	16	29	14	Consensus (comb.lib./smm/nn)	SLSWSWSVVPLVAT	12	12.92	SWSWSVVPL	26.93	12.00	12.92	WSWSVVPLV	1156.00	27.00	29.07	SWSVVPLVA	479.50	11.00	11.84	-	-	-	-	-	-	-	-
HLA-DPA1*02:01/DPB1*14:01	1	55	68	14	NetMHCIIpan	AIKMASDILGGAGD	12	12.92	-	-	-	-	-	-	-	-	-	-	-	-	IKMASDILG	2695.58	12.00	12.92	-	-	-	-
HLA-DPA1*02:01/DPB1*14:01	1	33	46	14	NetMHCIIpan	ATRVSATVGVVQPV	12	12.92	-	-	-	-	-	-	-	-	-	-	-	-	RVSATVGVV	2868.33	12.00	12.92	-	-	-	-
HLA-DPA1*02:01/DPB1*14:01	1	24	37	14	NetMHCIIpan	VPLVATFCLATRVS	12	12.92	-	-	-	-	-	-	-	-	-	-	-	-	LVATFCLAT	2814.19	12.00	12.92	-	-	-	-
HLA-DPA1*03:01/DPB1*04:02	1	26	39	14	Consensus (comb.lib./smm/nn)	LVATFCLATRVSAT	12	12.92	FCLATRVSA	0.05	1.60	1.72	LVATFCLAT	997.00	19.00	20.46	FCLATRVSA	418.10	12.00	12.92	-	-	-	-	-	-	-	-
HLA-DQA1*01:01/DQB1*05:01	1	18	31	14	Consensus (comb.lib./smm/nn)	SWSWSVVPLVATFC	12	12.92	SWSWSVVPL	1.08	4.70	5.06	SWSWSVVPL	3728.00	16.00	17.23	SWSWSVVPL	1155.20	12.00	12.92	-	-	-	-	-	-	-	-
HLA-DQA1*05:01/DQB1*03:01	1	27	40	14	Consensus (comb.lib./smm/nn)	VATFCLATRVSATV	12	12.92	FCLATRVSA	195.42	40.00	43.07	CLATRVSAT	149.00	11.00	11.84	CLATRVSAT	321.60	12.00	12.92	-	-	-	-	-	-	-	-
HLA-DRB1*01:01	1	27	40	14	Consensus (comb.lib./smm/nn)	VATFCLATRVSATV	12	12.92	LATRVSATV	0.35	12.00	12.92	FCLATRVSA	116.00	18.00	19.38	FCLATRVSA	25.40	11.00	11.84	-	-	-	-	-	-	-	-
HLA-DRB1*03:01	1	108	121	14	Consensus (smm/nn/sturniolo)	KWNSDGPLIVSQRP	12	12.92	-	-	-	-	WNSDGPLIV	853.00	12.00	12.92	WNSDGPLIV	345.00	12.00	12.92	-	-	-	-	WNSDGPLIV	3.30	13.00	14.00
HLA-DRB1*04:01	1	45	58	14	Consensus (smm/nn/sturniolo)	PVEYAANIARAIKM	12	12.92	-	-	-	-	YAANIARAI	437.00	12.00	12.92	YAANIARAI	110.10	5.00	5.38	-	-	-	-	VEYAANIAR	0.28	36.00	38.76
HLA-DRB1*04:01	1	29	42	14	Consensus (smm/nn/sturniolo)	TFCLATRVSATVGV	12	12.92	-	-	-	-	LATRVSATV	440.00	12.00	12.92	CLATRVSAT	159.50	7.20	7.75	-	-	-	-	FCLATRVSA	-1.32	61.00	65.69
HLA-DRB1*04:01	1	46	59	14	Consensus (smm/nn/sturniolo)	VEYAANIARAIKMA	12	12.92	-	-	-	-	YAANIARAI	446.00	12.00	12.92	YAANIARAI	199.70	8.70	9.37	-	-	-	-	VEYAANIAR	0.28	36.00	38.76
HLA-DRB1*04:01	1	43	56	14	Consensus (smm/nn/sturniolo)	VQPVEYAANIARAI	12	12.92	-	-	-	-	VEYAANIAR	422.00	12.00	12.92	VEYAANIAR	173.20	7.80	8.40	-	-	-	-	VEYAANIAR	0.28	36.00	38.76
HLA-DRB1*07:01	1	18	31	14	Consensus (comb.lib./smm/nn)	SWSWSVVPLVATFC	12	12.92	SWSWSVVPL	2.10	9.10	9.80	WSWSVVPLV	496.00	24.00	25.84	WSWSVVPLV	95.10	12.00	12.92	-	-	-	-	-	-	-	-
HLA-DRB1*11:01	1	45	58	14	Consensus (smm/nn/sturniolo)	PVEYAANIARAIKM	12	12.92	-	-	-	-	YAANIARAI	202.00	8.30	8.94	YAANIARAI	144.90	12.00	12.92	-	-	-	-	YAANIARAI	-0.70	48.00	51.69
HLA-DRB1*13:02	1	31	44	14	Consensus (smm/nn/sturniolo)	CLATRVSATVGVVQ	12	12.92	-	-	-	-	TRVSATVGV	528.00	12.00	12.92	TRVSATVGV	94.90	8.60	9.26	-	-	-	-	LATRVSATV	-0.60	63.00	67.84
HLA-DRB1*13:02	1	30	43	14	Consensus (smm/nn/sturniolo)	FCLATRVSATVGVV	12	12.92	-	-	-	-	TRVSATVGV	497.00	12.00	12.92	TRVSATVGV	92.50	8.50	9.15	-	-	-	-	FCLATRVSA	1.90	19.00	20.46
HLA-DRB1*15:01	1	112	125	14	Consensus (smm/nn/sturniolo)	DGPLIVSQRPLFKG	12	12.92	-	-	-	-	IVSQRPLFK	357.00	9.70	10.44	IVSQRPLFK	196.30	12.00	12.92	-	-	-	-	LIVSQRPLF	2.20	29.00	31.23
HLA-DRB1*15:01	1	111	124	14	Consensus (smm/nn/sturniolo)	SDGPLIVSQRPLFK	12	12.92	-	-	-	-	PLIVSQRPL	339.00	9.10	9.80	IVSQRPLFK	190.60	12.00	12.92	-	-	-	-	LIVSQRPLF	2.20	29.00	31.23
HLA-DRB3*01:01	1	86	99	14	Consensus (comb.lib./smm/nn)	CCSIDWSQRLRVNS	12	12.92	CSIDWSQRL	1.81	11.00	11.84	CSIDWSQRL	1095.00	12.00	12.92	CSIDWSQRL	424.40	13.00	14.00	-	-	-	-	-	-	-	-
HLA-DRB3*01:01	1	15	28	14	Consensus (comb.lib./smm/nn)	GSLSWSWSVVPLVA	12	12.92	WSWSVVPLV	395.88	31.00	33.38	WSWSVVPLV	757.00	7.70	8.29	WSWSVVPLV	384.60	12.00	12.92	-	-	-	-	-	-	-	-
HLA-DRB3*02:02	1	114	127	14	NetMHCIIpan	PLIVSQRPLFKGCL	12	12.92	-	-	-	-	-	-	-	-	-	-	-	-	LIVSQRPLF	1000.76	12.00	12.92	-	-	-	-
HLA-DRB5*01:01	1	68	81	14	Consensus (smm/nn/sturniolo)	DEGVFIKTMHGRGC	12	12.92	-	-	-	-	VFIKTMHGR	256.00	12.00	12.92	VFIKTMHGR	162.10	15.00	16.15	-	-	-	-	IKTMHGRGC	2.80	11.00	11.84
HLA-DRB5*01:01	1	70	83	14	Consensus (smm/nn/sturniolo)	GVFIKTMHGRGCLD	12	12.92	-	-	-	-	IKTMHGRGC	279.00	13.00	14.00	VFIKTMHGR	118.20	12.00	12.92	-	-	-	-	IKTMHGRGC	2.80	11.00	11.84
HLA-DPA1*02:01/DPB1*14:01	1	52	68	17	NetMHCIIpan	IARAIKMASDILGGAGD	7.6	12.94	-	-	-	-	-	-	-	-	-	-	-	-	IKMASDILG	796.07	7.60	12.94	-	-	-	-
HLA-DQA1*04:01/DQB1*04:02	1	43	59	17	Consensus (comb.lib./smm/nn)	VQPVEYAANIARAIKMA	7.6	12.94	VQPVEYAAN	193.34	31.00	52.80	EYAANIARA	1625.00	3.80	6.47	EYAANIARA	529.40	7.60	12.94	-	-	-	-	-	-	-	-
HLA-DRB3*01:01	1	83	95	13	Consensus (comb.lib./smm/nn)	DSGCCSIDWSQRL	8.3	12.94	CSIDWSQRL	1.81	9.10	14.19	DSGCCSIDW	353.00	2.50	3.90	CSIDWSQRL	297.20	8.30	12.94	-	-	-	-	-	-	-	-
HLA-DRB3*02:02	1	27	39	13	NetMHCIIpan	VATFCLATRVSAT	8.3	12.94	-	-	-	-	-	-	-	-	-	-	-	-	FCLATRVSA	1125.83	8.30	12.94	-	-	-	-
HLA-DPA1*01:03/DPB1*04:01	1	25	39	15	NetMHCIIpan	PLVATFCLATRVSAT	13	13.00	-	-	-	-	-	-	-	-	-	-	-	-	LVATFCLAT	617.80	13.00	13.00	-	-	-	-
HLA-DPA1*02:01/DPB1*01:01	1	15	29	15	Consensus (comb.lib./smm/nn)	GSLSWSWSVVPLVAT	13	13.00	SWSWSVVPL	26.93	13.00	13.00	WSWSVVPLV	1061.00	30.00	30.00	SWSVVPLVA	368.80	11.00	11.00	-	-	-	-	-	-	-	-
HLA-DPA1*02:01/DPB1*01:01	1	14	28	15	Consensus (comb.lib./smm/nn)	PGSLSWSWSVVPLVA	13	13.00	SWSWSVVPL	26.93	13.00	13.00	WSWSVVPLV	1096.00	31.00	31.00	SWSVVPLVA	377.00	12.00	12.00	-	-	-	-	-	-	-	-
HLA-DPA1*02:01/DPB1*01:01	1	16	30	15	Consensus (comb.lib./smm/nn)	SLSWSWSVVPLVATF	13	13.00	SWSWSVVPL	26.93	13.00	13.00	WSWSVVPLV	1133.00	31.00	31.00	SWSVVPLVA	406.50	13.00	13.00	-	-	-	-	-	-	-	-
HLA-DPA1*02:01/DPB1*14:01	1	33	47	15	NetMHCIIpan	ATRVSATVGVVQPVE	13	13.00	-	-	-	-	-	-	-	-	-	-	-	-	RVSATVGVV	1827.10	13.00	13.00	-	-	-	-
HLA-DPA1*02:01/DPB1*14:01	1	24	38	15	NetMHCIIpan	VPLVATFCLATRVSA	13	13.00	-	-	-	-	-	-	-	-	-	-	-	-	ATFCLATRV	1822.60	13.00	13.00	-	-	-	-
HLA-DQA1*01:02/DQB1*06:02	1	35	49	15	Consensus (comb.lib./smm/nn)	RVSATVGVVQPVEYA	13	13.00	VSATVGVVQ	0.02	2.40	2.40	ATVGVVQPV	1481.00	37.00	37.00	ATVGVVQPV	333.50	13.00	13.00	-	-	-	-	-	-	-	-
HLA-DQA1*03:01/DQB1*03:02	1	41	55	15	Consensus (comb.lib./smm/nn)	GVVQPVEYAANIARA	13	13.00	PVEYAANIA	0.16	9.70	9.70	VQPVEYAAN	1548.00	13.00	13.00	EYAANIARA	1391.20	17.00	17.00	-	-	-	-	-	-	-	-
HLA-DQA1*03:01/DQB1*03:02	1	36	50	15	Consensus (comb.lib./smm/nn)	VSATVGVVQPVEYAA	13	13.00	TVGVVQPVE	3.82	21.00	21.00	ATVGVVQPV	1528.00	13.00	13.00	TVGVVQPVE	543.50	5.40	5.40	-	-	-	-	-	-	-	-
HLA-DQA1*05:01/DQB1*03:01	1	49	63	15	Consensus (comb.lib./smm/nn)	AANIARAIKMASDIL	13	13.00	AANIARAIK	15.91	26.00	26.00	IARAIKMAS	148.00	13.00	13.00	IARAIKMAS	213.10	13.00	13.00	-	-	-	-	-	-	-	-
HLA-DQA1*05:01/DQB1*03:01	1	26	40	15	Consensus (comb.lib./smm/nn)	LVATFCLATRVSATV	13	13.00	FCLATRVSA	195.42	44.00	44.00	CLATRVSAT	148.00	13.00	13.00	CLATRVSAT	217.50	13.00	13.00	-	-	-	-	-	-	-	-
HLA-DRB1*03:01	1	103	117	15	Consensus (smm/nn/sturniolo)	TWGWLKWNSDGPLIV	13	13.00	-	-	-	-	LKWNSDGPL	276.00	4.10	4.10	WNSDGPLIV	382.20	13.00	13.00	-	-	-	-	WNSDGPLIV	3.30	15.00	15.00
HLA-DRB1*04:01	1	17	31	15	Consensus (smm/nn/sturniolo)	LSWSWSVVPLVATFC	13	13.00	-	-	-	-	WSWSVVPLV	815.00	29.00	29.00	WSWSVVPLV	182.30	7.90	7.90	-	-	-	-	VVPLVATFC	2.10	13.00	13.00
HLA-DRB1*04:01	1	110	124	15	Consensus (smm/nn/sturniolo)	NSDGPLIVSQRPLFK	13	13.00	-	-	-	-	LIVSQRPLF	377.00	13.00	13.00	IVSQRPLFK	456.40	18.00	18.00	-	-	-	-	IVSQRPLFK	2.50	8.80	8.80
HLA-DRB1*04:01	1	18	32	15	Consensus (smm/nn/sturniolo)	SWSWSVVPLVATFCL	13	13.00	-	-	-	-	WSWSVVPLV	1469.00	46.00	46.00	WSWSVVPLV	289.80	13.00	13.00	-	-	-	-	VVPLVATFC	2.10	13.00	13.00
HLA-DRB1*04:05	1	17	31	15	Consensus (smm/nn/sturniolo)	LSWSWSVVPLVATFC	13	13.00	-	-	-	-	WSWSVVPLV	338.00	13.00	13.00	WSWSVVPLV	400.60	20.00	20.00	-	-	-	-	VVPLVATFC	2.80	8.40	8.40
HLA-DRB1*07:01	1	49	63	15	Consensus (comb.lib./smm/nn)	AANIARAIKMASDIL	13	13.00	ARAIKMASD	0.11	3.00	3.00	ANIARAIKM	806.00	38.00	38.00	ANIARAIKM	114.60	13.00	13.00	-	-	-	-	-	-	-	-
HLA-DRB1*09:01	1	12	26	15	Consensus (comb.lib./smm/nn)	RYPGSLSWSWSVVPL	13	13.00	SWSWSVVPL	2930.34	47.00	47.00	LSWSWSVVP	352.00	13.00	13.00	GSLSWSWSV	35.10	2.60	2.60	-	-	-	-	-	-	-	-
HLA-DRB1*09:01	1	106	120	15	Consensus (comb.lib./smm/nn)	WLKWNSDGPLIVSQR	13	13.00	WLKWNSDGP	0.01	0.01	0.01	WNSDGPLIV	336.00	13.00	13.00	WNSDGPLIV	168.10	16.00	16.00	-	-	-	-	-	-	-	-
HLA-DRB1*15:01	1	22	36	15	Consensus (smm/nn/sturniolo)	SVVPLVATFCLATRV	13	13.00	-	-	-	-	VPLVATFCL	644.00	22.00	22.00	VPLVATFCL	185.70	13.00	13.00	-	-	-	-	LVATFCLAT	3.50	12.00	12.00
HLA-DRB3*01:01	1	81	95	15	Consensus (comb.lib./smm/nn)	CLDSGCCSIDWSQRL	13	13.00	CSIDWSQRL	1.81	13.00	13.00	CLDSGCCSI	353.00	4.00	4.00	CSIDWSQRL	500.40	13.00	13.00	-	-	-	-	-	-	-	-
HLA-DRB3*02:02	1	28	42	15	NetMHCIIpan	ATFCLATRVSATVGV	13	13.00	-	-	-	-	-	-	-	-	-	-	-	-	FCLATRVSA	816.45	13.00	13.00	-	-	-	-
HLA-DRB3*02:02	1	26	40	15	NetMHCIIpan	LVATFCLATRVSATV	13	13.00	-	-	-	-	-	-	-	-	-	-	-	-	FCLATRVSA	763.56	13.00	13.00	-	-	-	-
HLA-DRB3*02:02	1	111	125	15	NetMHCIIpan	SDGPLIVSQRPLFKG	13	13.00	-	-	-	-	-	-	-	-	-	-	-	-	LIVSQRPLF	790.64	13.00	13.00	-	-	-	-
HLA-DRB3*02:02	1	27	41	15	NetMHCIIpan	VATFCLATRVSATVG	13	13.00	-	-	-	-	-	-	-	-	-	-	-	-	FCLATRVSA	817.00	13.00	13.00	-	-	-	-
HLA-DRB4*01:01	1	108	122	15	Consensus (comb.lib./smm/nn)	KWNSDGPLIVSQRPL	13	13.00	PLIVSQRPL	5680.55	58.00	58.00	GPLIVSQRP	426.00	13.00	13.00	LIVSQRPLX	131.80	8.00	8.00	-	-	-	-	-	-	-	-
HLA-DRB5*01:01	1	68	82	15	Consensus (smm/nn/sturniolo)	DEGVFIKTMHGRGCL	13	13.00	-	-	-	-	IKTMHGRGC	237.00	14.00	14.00	VFIKTMHGR	110.70	13.00	13.00	-	-	-	-	IKTMHGRGC	2.80	13.00	13.00
HLA-DRB5*01:01	1	69	83	15	Consensus (smm/nn/sturniolo)	EGVFIKTMHGRGCLD	13	13.00	-	-	-	-	IKTMHGRGC	239.00	14.00	14.00	VFIKTMHGR	109.20	13.00	13.00	-	-	-	-	IKTMHGRGC	2.80	13.00	13.00
HLA-DPA1*02:01/DPB1*14:01	1	40	57	18	NetMHCIIpan	VGVVQPVEYAANIARAIK	4.4	13.02	-	-	-	-	-	-	-	-	-	-	-	-	VEYAANIAR	521.14	4.40	13.02	-	-	-	-
HLA-DRB1*08:02	1	49	66	18	Consensus (smm/nn/sturniolo)	AANIARAIKMASDILGGA	4.4	13.02	-	-	-	-	IARAIKMAS	1014.00	4.40	13.02	IKMASDILG	21.70	0.56	1.66	-	-	-	-	IARAIKMAS	1.40	21.00	62.15
HLA-DRB1*08:02	1	48	65	18	Consensus (smm/nn/sturniolo)	YAANIARAIKMASDILGG	4.4	13.02	-	-	-	-	IARAIKMAS	1021.00	4.40	13.02	IKMASDILG	27.00	1.10	3.26	-	-	-	-	IARAIKMAS	1.40	21.00	62.15
HLA-DRB3*01:01	1	107	124	18	Consensus (comb.lib./smm/nn)	LKWNSDGPLIVSQRPLFK	4.4	13.02	KWNSDGPLI	0.02	6.40	18.94	WNSDGPLIV	305.00	1.70	5.03	WNSDGPLIV	141.20	4.40	13.02	-	-	-	-	-	-	-	-
HLA-DQA1*01:02/DQB1*06:02	1	55	66	12	Consensus (comb.lib./smm/nn)	AIKMASDILGGA	4.4	13.05	AIKMASDIL	543.21	33.00	97.86	KMASDILGG	415.00	4.40	13.05	KMASDILGG	828.20	3.50	10.38	-	-	-	-	-	-	-	-
HLA-DQA1*05:01/DQB1*03:01	1	35	46	12	Consensus (comb.lib./smm/nn)	RVSATVGVVQPV	4.4	13.05	RVSATVGVV	2.22	8.60	25.50	VSATVGVVQ	122.00	4.40	13.05	ATVGVVQPV	221.50	3.30	9.79	-	-	-	-	-	-	-	-
HLA-DRB1*08:02	1	30	41	12	Consensus (smm/nn/sturniolo)	FCLATRVSATVG	4.4	13.05	-	-	-	-	LATRVSATV	884.00	3.80	11.27	LATRVSATV	955.30	4.40	13.05	-	-	-	-	FCLATRVSA	0.90	14.00	41.51
HLA-DRB3*02:02	1	16	27	12	NetMHCIIpan	SLSWSWSVVPLV	4.4	13.05	-	-	-	-	-	-	-	-	-	-	-	-	WSWSVVPLV	1153.30	4.40	13.05	-	-	-	-
HLA-DPA1*01:03/DPB1*04:01	1	25	37	13	NetMHCIIpan	PLVATFCLATRVS	8.4	13.10	-	-	-	-	-	-	-	-	-	-	-	-	LVATFCLAT	1107.07	8.40	13.10	-	-	-	-
HLA-DRB3*02:02	1	114	126	13	NetMHCIIpan	PLIVSQRPLFKGC	8.4	13.10	-	-	-	-	-	-	-	-	-	-	-	-	LIVSQRPLF	1139.50	8.40	13.10	-	-	-	-
HLA-DQA1*05:01/DQB1*03:01	1	48	64	17	Consensus (comb.lib./smm/nn)	YAANIARAIKMASDILG	7.7	13.12	AANIARAIK	15.91	30.00	51.10	YAANIARAI	159.00	7.70	13.12	IARAIKMAS	56.70	7.00	11.92	-	-	-	-	-	-	-	-
HLA-DRB1*07:01	1	47	63	17	Consensus (comb.lib./smm/nn)	EYAANIARAIKMASDIL	7.7	13.12	ARAIKMASD	0.11	3.90	6.64	YAANIARAI	462.00	17.00	28.96	YAANIARAI	81.30	7.70	13.12	-	-	-	-	-	-	-	-
HLA-DQA1*05:01/DQB1*03:01	1	49	61	13	Consensus (comb.lib./smm/nn)	AANIARAIKMASD	8.5	13.25	AANIARAIK	15.91	20.00	31.19	IARAIKMAS	162.00	8.50	13.25	IARAIKMAS	292.60	7.50	11.70	-	-	-	-	-	-	-	-
HLA-DRB1*09:01	1	14	26	13	Consensus (comb.lib./smm/nn)	PGSLSWSWSVVPL	8.5	13.25	SWSWSVVPL	2930.34	36.00	56.14	LSWSWSVVP	371.00	8.50	13.25	LSWSWSVVP	43.70	2.10	3.27	-	-	-	-	-	-	-	-
HLA-DRB1*09:01	1	13	25	13	Consensus (comb.lib./smm/nn)	YPGSLSWSWSVVP	8.5	13.25	LSWSWSVVP	1000000.00	49.00	76.41	GSLSWSWSV	370.00	8.50	13.25	LSWSWSVVP	58.40	3.20	4.99	-	-	-	-	-	-	-	-
HLA-DQA1*01:02/DQB1*06:02	1	53	69	17	Consensus (comb.lib./smm/nn)	ARAIKMASDILGGAGDE	7.8	13.29	AIKMASDIL	543.21	55.00	93.68	KMASDILGG	578.00	7.80	13.29	KMASDILGG	62.10	5.00	8.52	-	-	-	-	-	-	-	-
HLA-DQA1*05:01/DQB1*03:01	1	31	47	17	Consensus (comb.lib./smm/nn)	CLATRVSATVGVVQPVE	7.8	13.29	TRVSATVGV	0.43	9.50	16.18	ATVGVVQPV	161.00	7.80	13.29	ATVGVVQPV	48.50	5.80	9.88	-	-	-	-	-	-	-	-
HLA-DQA1*01:02/DQB1*06:02	1	49	66	18	Consensus (comb.lib./smm/nn)	AANIARAIKMASDILGGA	4.5	13.32	IARAIKMAS	0.05	5.70	16.87	ARAIKMASD	378.00	4.50	13.32	ARAIKMASD	20.50	1.20	3.55	-	-	-	-	-	-	-	-
HLA-DQA1*01:02/DQB1*06:02	1	50	67	18	Consensus (comb.lib./smm/nn)	ANIARAIKMASDILGGAG	4.5	13.32	IARAIKMAS	0.05	5.70	16.87	ARAIKMASD	377.00	4.50	13.32	ARAIKMASD	20.20	1.10	3.26	-	-	-	-	-	-	-	-
HLA-DQA1*01:02/DQB1*06:02	1	51	68	18	Consensus (comb.lib./smm/nn)	NIARAIKMASDILGGAGD	4.5	13.32	IARAIKMAS	0.05	5.70	16.87	ARAIKMASD	378.00	4.50	13.32	ARAIKMASD	23.30	1.40	4.14	-	-	-	-	-	-	-	-
HLA-DRB1*03:01	1	81	98	18	Consensus (smm/nn/sturniolo)	CLDSGCCSIDWSQRLRVN	4.5	13.32	-	-	-	-	IDWSQRLRV	349.00	2.60	7.70	IDWSQRLRV	134.10	4.50	13.32	-	-	-	-	IDWSQRLRV	0.90	73.00	216.06
HLA-DRB1*08:02	1	47	64	18	Consensus (smm/nn/sturniolo)	EYAANIARAIKMASDILG	4.5	13.32	-	-	-	-	IARAIKMAS	1028.00	4.50	13.32	IKMASDILG	39.40	2.50	7.40	-	-	-	-	IARAIKMAS	1.40	21.00	62.15
HLA-DPA1*01:03/DPB1*04:01	1	24	35	12	NetMHCIIpan	VPLVATFCLATR	4.5	13.34	-	-	-	-	-	-	-	-	-	-	-	-	PLVATFCLA	1053.28	4.50	13.34	-	-	-	-
HLA-DPA1*02:01/DPB1*14:01	1	19	30	12	NetMHCIIpan	WSWSVVPLVATF	4.5	13.34	-	-	-	-	-	-	-	-	-	-	-	-	WSVVPLVAT	4407.26	4.50	13.34	-	-	-	-
HLA-DQA1*05:01/DQB1*02:01	1	17	28	12	Consensus (comb.lib./smm/nn)	LSWSWSVVPLVA	4.5	13.34	WSWSVVPLV	595733.13	59.00	174.95	WSWSVVPLV	1350.00	4.50	13.34	WSWSVVPLV	205.30	1.70	5.04	-	-	-	-	-	-	-	-
HLA-DRB1*13:02	1	46	57	12	Consensus (smm/nn/sturniolo)	VEYAANIARAIK	4.5	13.34	-	-	-	-	YAANIARAI	357.00	4.50	13.34	YAANIARAI	14.00	0.89	2.64	-	-	-	-	YAANIARAI	1.90	14.00	41.51
HLA-DRB3*02:02	1	114	125	12	NetMHCIIpan	PLIVSQRPLFKG	4.5	13.34	-	-	-	-	-	-	-	-	-	-	-	-	LIVSQRPLF	1210.27	4.50	13.34	-	-	-	-
HLA-DQA1*05:01/DQB1*03:01	1	43	55	13	Consensus (comb.lib./smm/nn)	VQPVEYAANIARA	8.6	13.41	PVEYAANIA	1.30	8.60	13.41	VEYAANIAR	135.00	7.20	11.23	EYAANIARA	865.30	19.00	29.63	-	-	-	-	-	-	-	-
HLA-DPA1*01:03/DPB1*02:01	1	85	97	13	Consensus (comb.lib./smm/nn)	GCCSIDWSQRLRV	8.7	13.57	IDWSQRLRV	5065.10	47.00	73.29	CSIDWSQRL	591.00	8.70	13.57	IDWSQRLRV	269.90	7.30	11.38	-	-	-	-	-	-	-	-
HLA-DQA1*05:01/DQB1*02:01	1	19	31	13	Consensus (comb.lib./smm/nn)	WSWSVVPLVATFC	8.7	13.57	VVPLVATFC	0.09	8.70	13.57	WSWSVVPLV	2007.00	13.00	20.27	WSWSVVPLV	380.70	5.40	8.42	-	-	-	-	-	-	-	-
HLA-DRB1*04:01	1	44	56	13	Consensus (smm/nn/sturniolo)	QPVEYAANIARAI	8.7	13.57	-	-	-	-	VEYAANIAR	430.00	8.70	13.57	VEYAANIAR	152.90	5.10	7.95	-	-	-	-	VEYAANIAR	0.28	31.00	48.34
HLA-DRB1*11:01	1	68	80	13	Consensus (smm/nn/sturniolo)	DEGVFIKTMHGRG	8.7	13.57	-	-	-	-	GVFIKTMHG	267.00	8.70	13.57	FIKTMHGRG	38.30	3.00	4.68	-	-	-	-	FIKTMHGRG	-1.00	47.00	73.29
HLA-DRB1*15:01	1	112	124	13	Consensus (smm/nn/sturniolo)	DGPLIVSQRPLFK	8.7	13.57	-	-	-	-	PLIVSQRPL	347.00	7.20	11.23	IVSQRPLFK	198.30	8.70	13.57	-	-	-	-	LIVSQRPLF	2.20	25.00	38.98
HLA-DRB5*01:01	1	45	57	13	Consensus (smm/nn/sturniolo)	PVEYAANIARAIK	8.7	13.57	-	-	-	-	YAANIARAI	231.00	8.40	13.10	VEYAANIAR	122.90	8.70	13.57	-	-	-	-	VEYAANIAR	2.30	15.00	23.39
HLA-DQA1*01:02/DQB1*06:02	1	48	65	18	Consensus (comb.lib./smm/nn)	YAANIARAIKMASDILGG	4.6	13.61	IARAIKMAS	0.05	5.70	16.87	ARAIKMASD	380.00	4.60	13.61	ARAIKMASD	19.00	0.98	2.90	-	-	-	-	-	-	-	-
HLA-DQA1*04:01/DQB1*04:02	1	41	57	17	Consensus (comb.lib./smm/nn)	GVVQPVEYAANIARAIK	8	13.63	VQPVEYAAN	193.34	31.00	52.80	EYAANIARA	1637.00	3.90	6.64	EYAANIARA	542.50	8.00	13.63	-	-	-	-	-	-	-	-
HLA-DPA1*01:03/DPB1*04:01	1	16	27	12	NetMHCIIpan	SLSWSWSVVPLV	4.6	13.64	-	-	-	-	-	-	-	-	-	-	-	-	WSWSVVPLV	1055.45	4.60	13.64	-	-	-	-
HLA-DPA1*02:01/DPB1*14:01	1	51	62	12	NetMHCIIpan	NIARAIKMASDI	4.6	13.64	-	-	-	-	-	-	-	-	-	-	-	-	IARAIKMAS	4427.24	4.60	13.64	-	-	-	-
HLA-DRB1*08:02	1	50	61	12	Consensus (smm/nn/sturniolo)	ANIARAIKMASD	4.6	13.64	-	-	-	-	IARAIKMAS	493.00	1.40	4.15	IARAIKMAS	998.90	4.60	13.64	-	-	-	-	IARAIKMAS	1.40	9.20	27.28
HLA-DRB1*11:01	1	52	63	12	Consensus (smm/nn/sturniolo)	IARAIKMASDIL	4.6	13.64	-	-	-	-	IARAIKMAS	194.00	4.60	13.64	IARAIKMAS	132.40	5.30	15.72	-	-	-	-	IARAIKMAS	3.00	2.50	7.41
HLA-DRB1*13:02	1	45	56	12	Consensus (smm/nn/sturniolo)	PVEYAANIARAI	4.6	13.64	-	-	-	-	PVEYAANIA	364.00	4.60	13.64	YAANIARAI	11.00	0.64	1.90	-	-	-	-	YAANIARAI	1.90	14.00	41.51
HLA-DRB3*02:02	1	18	29	12	NetMHCIIpan	SWSWSVVPLVAT	4.6	13.64	-	-	-	-	-	-	-	-	-	-	-	-	WSWSVVPLV	1227.57	4.60	13.64	-	-	-	-
HLA-DPA1*02:01/DPB1*14:01	1	32	44	13	NetMHCIIpan	LATRVSATVGVVQ	8.8	13.72	-	-	-	-	-	-	-	-	-	-	-	-	RVSATVGVV	3833.74	8.80	13.72	-	-	-	-
HLA-DRB3*01:01	1	86	98	13	Consensus (comb.lib./smm/nn)	CCSIDWSQRLRVN	8.8	13.72	CSIDWSQRL	1.81	9.10	14.19	CSIDWSQRL	1095.00	8.50	13.25	CSIDWSQRL	326.40	8.80	13.72	-	-	-	-	-	-	-	-
HLA-DPA1*01:03/DPB1*02:01	1	25	40	16	Consensus (comb.lib./smm/nn)	PLVATFCLATRVSATV	12	13.85	PLVATFCLA	1.25	10.00	11.54	PLVATFCLA	948.00	12.00	13.85	FCLATRVSA	855.30	28.00	32.32	-	-	-	-	-	-	-	-
HLA-DPA1*01:03/DPB1*02:01	1	20	35	16	Consensus (comb.lib./smm/nn)	SWSVVPLVATFCLATR	12	13.85	VPLVATFCL	0.09	4.10	4.73	PLVATFCLA	930.00	12.00	13.85	LVATFCLAT	713.10	25.00	28.86	-	-	-	-	-	-	-	-
HLA-DPA1*01:03/DPB1*02:01	1	24	39	16	Consensus (comb.lib./smm/nn)	VPLVATFCLATRVSAT	12	13.85	VPLVATFCL	0.09	4.10	4.73	PLVATFCLA	931.00	12.00	13.85	FCLATRVSA	617.60	23.00	26.55	-	-	-	-	-	-	-	-
HLA-DPA1*01:03/DPB1*04:01	1	20	35	16	NetMHCIIpan	SWSVVPLVATFCLATR	12	13.85	-	-	-	-	-	-	-	-	-	-	-	-	LVATFCLAT	418.62	12.00	13.85	-	-	-	-
HLA-DPA1*01:03/DPB1*04:01	1	24	39	16	NetMHCIIpan	VPLVATFCLATRVSAT	12	13.85	-	-	-	-	-	-	-	-	-	-	-	-	LVATFCLAT	409.49	12.00	13.85	-	-	-	-
HLA-DPA1*01:03/DPB1*04:01	1	19	34	16	NetMHCIIpan	WSWSVVPLVATFCLAT	12	13.85	-	-	-	-	-	-	-	-	-	-	-	-	LVATFCLAT	408.28	12.00	13.85	-	-	-	-
HLA-DPA1*02:01/DPB1*14:01	1	14	29	16	NetMHCIIpan	PGSLSWSWSVVPLVAT	12	13.85	-	-	-	-	-	-	-	-	-	-	-	-	WSWSVVPLV	1201.60	12.00	13.85	-	-	-	-
HLA-DPA1*02:01/DPB1*14:01	1	25	40	16	NetMHCIIpan	PLVATFCLATRVSATV	12	13.85	-	-	-	-	-	-	-	-	-	-	-	-	CLATRVSAT	1224.16	12.00	13.85	-	-	-	-
HLA-DPA1*03:01/DPB1*04:02	1	22	37	16	Consensus (comb.lib./smm/nn)	SVVPLVATFCLATRVS	12	13.85	PLVATFCLA	4.34	12.00	13.85	LVATFCLAT	938.00	12.00	13.85	LVATFCLAT	40.20	2.20	2.54	-	-	-	-	-	-	-	-
HLA-DPA1*03:01/DPB1*04:02	1	19	34	16	Consensus (comb.lib./smm/nn)	WSWSVVPLVATFCLAT	12	13.85	PLVATFCLA	4.34	12.00	13.85	PLVATFCLA	1013.00	13.00	15.01	PLVATFCLA	72.90	4.90	5.66	-	-	-	-	-	-	-	-
HLA-DQA1*01:01/DQB1*05:01	1	18	33	16	Consensus (comb.lib./smm/nn)	SWSWSVVPLVATFCLA	12	13.85	SWSWSVVPL	1.08	6.20	7.16	SWSWSVVPL	5014.00	12.00	13.85	SWSWSVVPL	705.60	17.00	19.62	-	-	-	-	-	-	-	-
HLA-DQA1*01:02/DQB1*06:02	1	33	48	16	Consensus (comb.lib./smm/nn)	ATRVSATVGVVQPVEY	12	13.85	VSATVGVVQ	0.02	2.80	3.23	VSATVGVVQ	2904.00	37.00	42.71	VSATVGVVQ	180.60	12.00	13.85	-	-	-	-	-	-	-	-
HLA-DQA1*01:02/DQB1*06:02	1	32	47	16	Consensus (comb.lib./smm/nn)	LATRVSATVGVVQPVE	12	13.85	VSATVGVVQ	0.02	2.80	3.23	VSATVGVVQ	2869.00	37.00	42.71	VSATVGVVQ	186.20	12.00	13.85	-	-	-	-	-	-	-	-
HLA-DQA1*03:01/DQB1*03:02	1	38	53	16	Consensus (comb.lib./smm/nn)	ATVGVVQPVEYAANIA	12	13.85	PVEYAANIA	0.16	11.00	12.70	ATVGVVQPV	4395.00	19.00	21.93	TVGVVQPVE	1111.00	12.00	13.85	-	-	-	-	-	-	-	-
HLA-DQA1*03:01/DQB1*03:02	1	16	31	16	Consensus (comb.lib./smm/nn)	SLSWSWSVVPLVATFC	12	13.85	SVVPLVATF	0.01	0.01	0.01	SWSVVPLVA	3473.00	13.00	15.01	LSWSWSVVP	1185.10	12.00	13.85	-	-	-	-	-	-	-	-
HLA-DQA1*04:01/DQB1*04:02	1	33	48	16	Consensus (comb.lib./smm/nn)	ATRVSATVGVVQPVEY	12	13.85	RVSATVGVV	5.66	12.00	13.85	TVGVVQPVE	5923.00	24.00	27.70	TVGVVQPVE	579.10	7.90	9.12	-	-	-	-	-	-	-	-
HLA-DQA1*04:01/DQB1*04:02	1	35	50	16	Consensus (comb.lib./smm/nn)	RVSATVGVVQPVEYAA	12	13.85	RVSATVGVV	5.66	12.00	13.85	TVGVVQPVE	5932.00	24.00	27.70	TVGVVQPVE	669.60	9.20	10.62	-	-	-	-	-	-	-	-
HLA-DQA1*04:01/DQB1*04:02	1	34	49	16	Consensus (comb.lib./smm/nn)	TRVSATVGVVQPVEYA	12	13.85	RVSATVGVV	5.66	12.00	13.85	TVGVVQPVE	5925.00	24.00	27.70	TVGVVQPVE	642.00	8.90	10.27	-	-	-	-	-	-	-	-
HLA-DQA1*05:01/DQB1*03:01	1	36	51	16	Consensus (comb.lib./smm/nn)	VSATVGVVQPVEYAAN	12	13.85	SATVGVVQP	245.79	50.00	57.72	ATVGVVQPV	276.00	12.00	13.85	ATVGVVQPV	58.50	5.30	6.12	-	-	-	-	-	-	-	-
HLA-DRB1*03:01	1	88	103	16	Consensus (smm/nn/sturniolo)	SIDWSQRLRVNSNCPT	12	13.85	-	-	-	-	IDWSQRLRV	336.00	2.00	2.31	IDWSQRLRV	458.80	12.00	13.85	-	-	-	-	LRVNSNCPT	1.80	45.00	51.94
HLA-DRB1*07:01	1	11	26	16	Consensus (comb.lib./smm/nn)	CRYPGSLSWSWSVVPL	12	13.85	SWSWSVVPL	2.10	12.00	13.85	GSLSWSWSV	1434.00	36.00	41.55	LSWSWSVVP	26.90	2.40	2.77	-	-	-	-	-	-	-	-
HLA-DRB1*07:01	1	15	30	16	Consensus (comb.lib./smm/nn)	GSLSWSWSVVPLVATF	12	13.85	SWSWSVVPL	2.10	12.00	13.85	WSWSVVPLV	404.00	14.00	16.16	LSWSWSVVP	27.80	2.60	3.00	-	-	-	-	-	-	-	-
HLA-DRB1*07:01	1	17	32	16	Consensus (comb.lib./smm/nn)	LSWSWSVVPLVATFCL	12	13.85	SWSWSVVPL	2.10	12.00	13.85	WSWSVVPLV	432.00	15.00	17.31	LSWSWSVVP	40.50	4.00	4.62	-	-	-	-	-	-	-	-
HLA-DRB1*07:01	1	14	29	16	Consensus (comb.lib./smm/nn)	PGSLSWSWSVVPLVAT	12	13.85	SWSWSVVPL	2.10	12.00	13.85	WSWSVVPLV	421.00	14.00	16.16	LSWSWSVVP	25.00	2.20	2.54	-	-	-	-	-	-	-	-
HLA-DRB1*07:01	1	12	27	16	Consensus (comb.lib./smm/nn)	RYPGSLSWSWSVVPLV	12	13.85	SWSWSVVPL	2.10	12.00	13.85	GSLSWSWSV	408.00	14.00	16.16	LSWSWSVVP	18.40	1.60	1.85	-	-	-	-	-	-	-	-
HLA-DRB1*07:01	1	16	31	16	Consensus (comb.lib./smm/nn)	SLSWSWSVVPLVATFC	12	13.85	SWSWSVVPL	2.10	12.00	13.85	WSWSVVPLV	475.00	16.00	18.47	LSWSWSVVP	33.30	3.30	3.81	-	-	-	-	-	-	-	-
HLA-DRB1*07:01	1	13	28	16	Consensus (comb.lib./smm/nn)	YPGSLSWSWSVVPLVA	12	13.85	SWSWSVVPL	2.10	12.00	13.85	WSWSVVPLV	411.00	14.00	16.16	LSWSWSVVP	20.80	1.90	2.19	-	-	-	-	-	-	-	-
HLA-DRB1*08:02	1	25	40	16	Consensus (smm/nn/sturniolo)	PLVATFCLATRVSATV	12	13.85	-	-	-	-	LVATFCLAT	1988.00	12.00	13.85	FCLATRVSA	195.60	11.00	12.70	-	-	-	-	FCLATRVSA	0.90	24.00	27.70
HLA-DRB1*09:01	1	87	102	16	Consensus (comb.lib./smm/nn)	CSIDWSQRLRVNSNCP	12	13.85	RLRVNSNCP	0.01	0.01	0.01	IDWSQRLRV	674.00	12.00	13.85	IDWSQRLRV	820.60	49.00	56.56	-	-	-	-	-	-	-	-
HLA-DRB1*09:01	1	89	104	16	Consensus (comb.lib./smm/nn)	IDWSQRLRVNSNCPTW	12	13.85	RLRVNSNCP	0.01	0.01	0.01	IDWSQRLRV	667.00	12.00	13.85	LRVNSNCPT	1085.10	56.00	64.64	-	-	-	-	-	-	-	-
HLA-DRB1*09:01	1	103	118	16	Consensus (comb.lib./smm/nn)	TWGWLKWNSDGPLIVS	12	13.85	WLKWNSDGP	0.01	0.01	0.01	WNSDGPLIV	785.00	14.00	16.16	WNSDGPLIV	109.00	12.00	13.85	-	-	-	-	-	-	-	-
HLA-DRB1*11:01	1	115	130	16	Consensus (smm/nn/sturniolo)	LIVSQRPLFKGCLECE	12	13.85	-	-	-	-	LIVSQRPLF	465.00	12.00	13.85	QRPLFKGCL	1455.50	40.00	46.17	-	-	-	-	IVSQRPLFK	2.60	6.50	7.50
HLA-DRB1*11:01	1	114	129	16	Consensus (smm/nn/sturniolo)	PLIVSQRPLFKGCLEC	12	13.85	-	-	-	-	LIVSQRPLF	454.00	12.00	13.85	LIVSQRPLF	458.40	22.00	25.39	-	-	-	-	IVSQRPLFK	2.60	6.50	7.50
HLA-DRB1*13:02	1	107	122	16	Consensus (smm/nn/sturniolo)	LKWNSDGPLIVSQRPL	12	13.85	-	-	-	-	LKWNSDGPL	451.00	5.40	6.23	LKWNSDGPL	110.30	12.00	13.85	-	-	-	-	WNSDGPLIV	0.80	45.00	51.94
HLA-DRB1*13:02	1	100	115	16	Consensus (smm/nn/sturniolo)	NCPTWGWLKWNSDGPL	12	13.85	-	-	-	-	NCPTWGWLK	644.00	8.20	9.47	LKWNSDGPL	106.50	12.00	13.85	-	-	-	-	WLKWNSDGP	-0.20	66.00	76.18
HLA-DRB1*13:02	1	88	103	16	Consensus (smm/nn/sturniolo)	SIDWSQRLRVNSNCPT	12	13.85	-	-	-	-	IDWSQRLRV	321.00	3.40	3.92	LRVNSNCPT	116.60	12.00	13.85	-	-	-	-	WSQRLRVNS	1.90	23.00	26.55
HLA-DRB1*13:02	1	48	63	16	Consensus (smm/nn/sturniolo)	YAANIARAIKMASDIL	12	13.85	-	-	-	-	YAANIARAI	925.00	12.00	13.85	YAANIARAI	46.10	6.30	7.27	-	-	-	-	IARAIKMAS	2.10	20.00	23.09
HLA-DRB3*01:01	1	12	27	16	Consensus (comb.lib./smm/nn)	RYPGSLSWSWSVVPLV	12	13.85	WSWSVVPLV	395.88	38.00	43.86	YPGSLSWSW	1987.00	12.00	13.85	GSLSWSWSV	339.50	8.20	9.47	-	-	-	-	-	-	-	-
HLA-DRB3*01:01	1	48	63	16	Consensus (comb.lib./smm/nn)	YAANIARAIKMASDIL	12	13.85	YAANIARAI	0.85	12.00	13.85	YAANIARAI	739.00	3.90	4.50	YAANIARAI	1840.40	28.00	32.32	-	-	-	-	-	-	-	-
HLA-DRB3*01:01	1	13	28	16	Consensus (comb.lib./smm/nn)	YPGSLSWSWSVVPLVA	12	13.85	WSWSVVPLV	395.88	38.00	43.86	WSWSVVPLV	1998.00	12.00	13.85	WSWSVVPLV	415.00	9.40	10.85	-	-	-	-	-	-	-	-
HLA-DRB3*02:02	1	101	116	16	NetMHCIIpan	CPTWGWLKWNSDGPLI	12	13.85	-	-	-	-	-	-	-	-	-	-	-	-	LKWNSDGPL	757.54	12.00	13.85	-	-	-	-
HLA-DRB3*02:02	1	108	123	16	NetMHCIIpan	KWNSDGPLIVSQRPLF	12	13.85	-	-	-	-	-	-	-	-	-	-	-	-	WNSDGPLIV	744.17	12.00	13.85	-	-	-	-
HLA-DRB4*01:01	1	113	128	16	Consensus (comb.lib./smm/nn)	GPLIVSQRPLFKGCLE	12	13.85	IVSQRPLFK	5.73	19.00	21.93	PLIVSQRPL	843.00	12.00	13.85	LIVSQRPLF	8.60	0.10	0.12	-	-	-	-	-	-	-	-
HLA-DRB4*01:01	1	110	125	16	Consensus (comb.lib./smm/nn)	NSDGPLIVSQRPLFKG	12	13.85	IVSQRPLFK	5.73	19.00	21.93	PLIVSQRPL	844.00	12.00	13.85	LIVSQRPLF	11.60	0.20	0.23	-	-	-	-	-	-	-	-
HLA-DRB4*01:01	1	109	124	16	Consensus (comb.lib./smm/nn)	WNSDGPLIVSQRPLFK	12	13.85	IVSQRPLFK	5.73	19.00	21.93	PLIVSQRPL	837.00	12.00	13.85	LIVSQRPLF	15.80	0.41	0.47	-	-	-	-	-	-	-	-
HLA-DRB5*01:01	1	45	60	16	Consensus (smm/nn/sturniolo)	PVEYAANIARAIKMAS	12	13.85	-	-	-	-	VEYAANIAR	410.00	12.00	13.85	ANIARAIKM	15.90	2.50	2.89	-	-	-	-	VEYAANIAR	2.30	21.00	24.24
HLA-DRB5*01:01	1	44	59	16	Consensus (smm/nn/sturniolo)	QPVEYAANIARAIKMA	12	13.85	-	-	-	-	VEYAANIAR	409.00	12.00	13.85	ANIARAIKM	17.10	2.80	3.23	-	-	-	-	VEYAANIAR	2.30	21.00	24.24
HLA-DRB5*01:01	1	46	61	16	Consensus (smm/nn/sturniolo)	VEYAANIARAIKMASD	12	13.85	-	-	-	-	VEYAANIAR	393.00	12.00	13.85	ANIARAIKM	17.70	2.90	3.35	-	-	-	-	VEYAANIAR	2.30	21.00	24.24
HLA-DRB5*01:01	1	43	58	16	Consensus (smm/nn/sturniolo)	VQPVEYAANIARAIKM	12	13.85	-	-	-	-	VEYAANIAR	405.00	12.00	13.85	ANIARAIKM	26.70	4.50	5.19	-	-	-	-	VEYAANIAR	2.30	21.00	24.24
HLA-DQA1*03:01/DQB1*03:02	1	34	46	13	Consensus (comb.lib./smm/nn)	TRVSATVGVVQPV	8.9	13.88	RVSATVGVV	61.17	27.00	42.10	SATVGVVQP	1410.00	5.90	9.20	SATVGVVQP	862.40	8.90	13.88	-	-	-	-	-	-	-	-
HLA-DQA1*05:01/DQB1*02:01	1	38	50	13	Consensus (comb.lib./smm/nn)	ATVGVVQPVEYAA	8.9	13.88	GVVQPVEYA	20759.57	51.00	79.53	VGVVQPVEY	1378.00	7.40	11.54	VGVVQPVEY	616.60	8.90	13.88	-	-	-	-	-	-	-	-
HLA-DRB1*09:01	1	39	56	18	Consensus (comb.lib./smm/nn)	TVGVVQPVEYAANIARAI	4.7	13.91	EYAANIARA	0.01	0.01	0.03	VGVVQPVEY	310.00	4.70	13.91	YAANIARAI	137.00	19.00	56.23	-	-	-	-	-	-	-	-
HLA-DRB1*09:01	1	40	57	18	Consensus (comb.lib./smm/nn)	VGVVQPVEYAANIARAIK	4.7	13.91	EYAANIARA	0.01	0.01	0.03	YAANIARAI	308.00	4.70	13.91	YAANIARAI	106.70	15.00	44.40	-	-	-	-	-	-	-	-
HLA-DRB3*01:01	1	41	58	18	Consensus (comb.lib./smm/nn)	GVVQPVEYAANIARAIKM	4.7	13.91	YAANIARAI	0.85	15.00	44.40	YAANIARAI	701.00	4.70	13.91	YAANIARAI	76.70	2.60	7.70	-	-	-	-	-	-	-	-
HLA-DRB3*01:01	1	45	62	18	Consensus (comb.lib./smm/nn)	PVEYAANIARAIKMASDI	4.7	13.91	YAANIARAI	0.85	15.00	44.40	YAANIARAI	702.00	4.70	13.91	YAANIARAI	113.20	3.60	10.65	-	-	-	-	-	-	-	-
HLA-DRB3*01:01	1	44	61	18	Consensus (comb.lib./smm/nn)	QPVEYAANIARAIKMASD	4.7	13.91	YAANIARAI	0.85	15.00	44.40	YAANIARAI	702.00	4.70	13.91	YAANIARAI	94.10	3.10	9.17	-	-	-	-	-	-	-	-
HLA-DRB3*01:01	1	39	56	18	Consensus (comb.lib./smm/nn)	TVGVVQPVEYAANIARAI	4.7	13.91	YAANIARAI	0.85	15.00	44.40	TVGVVQPVE	701.00	4.70	13.91	YAANIARAI	95.90	3.10	9.17	-	-	-	-	-	-	-	-
HLA-DRB3*01:01	1	43	60	18	Consensus (comb.lib./smm/nn)	VQPVEYAANIARAIKMAS	4.7	13.91	YAANIARAI	0.85	15.00	44.40	YAANIARAI	702.00	4.70	13.91	YAANIARAI	85.50	2.80	8.29	-	-	-	-	-	-	-	-
HLA-DRB3*01:01	1	42	59	18	Consensus (comb.lib./smm/nn)	VVQPVEYAANIARAIKMA	4.7	13.91	YAANIARAI	0.85	15.00	44.40	YAANIARAI	702.00	4.70	13.91	YAANIARAI	79.70	2.70	7.99	-	-	-	-	-	-	-	-
HLA-DRB4*01:01	1	51	68	18	Consensus (comb.lib./smm/nn)	NIARAIKMASDILGGAGD	4.7	13.91	AIKMASDIL	0.01	3.30	9.77	AIKMASDIL	1284.00	25.00	73.99	AIKMASDIL	56.70	4.70	13.91	-	-	-	-	-	-	-	-
HLA-DPA1*02:01/DPB1*14:01	1	55	66	12	NetMHCIIpan	AIKMASDILGGA	4.7	13.94	-	-	-	-	-	-	-	-	-	-	-	-	IKMASDILG	4443.07	4.70	13.94	-	-	-	-
HLA-DPA1*02:01/DPB1*14:01	1	54	65	12	NetMHCIIpan	RAIKMASDILGG	4.7	13.94	-	-	-	-	-	-	-	-	-	-	-	-	IKMASDILG	4442.21	4.70	13.94	-	-	-	-
HLA-DQA1*05:01/DQB1*02:01	1	37	48	12	Consensus (comb.lib./smm/nn)	SATVGVVQPVEY	4.7	13.94	TVGVVQPVE	23763.74	45.00	133.44	TVGVVQPVE	1390.00	4.70	13.94	VGVVQPVEY	449.70	4.10	12.16	-	-	-	-	-	-	-	-
HLA-DRB1*09:01	1	48	59	12	Consensus (comb.lib./smm/nn)	YAANIARAIKMA	4.7	13.94	NIARAIKMA	1000000.00	41.00	121.58	YAANIARAI	306.00	4.70	13.94	ANIARAIKM	54.00	1.80	5.34	-	-	-	-	-	-	-	-
HLA-DRB1*11:01	1	70	81	12	Consensus (smm/nn/sturniolo)	GVFIKTMHGRGC	4.7	13.94	-	-	-	-	FIKTMHGRG	196.00	4.70	13.94	FIKTMHGRG	24.70	1.20	3.56	-	-	-	-	IKTMHGRGC	0.00	26.00	77.10
HLA-DRB1*08:02	1	46	62	17	Consensus (smm/nn/sturniolo)	VEYAANIARAIKMASDI	8.2	13.97	-	-	-	-	IARAIKMAS	1183.00	5.40	9.20	IARAIKMAS	110.30	8.20	13.97	-	-	-	-	IARAIKMAS	1.40	19.00	32.36
HLA-DPA1*01:03/DPB1*02:01	1	86	99	14	Consensus (comb.lib./smm/nn)	CCSIDWSQRLRVNS	13	14.00	IDWSQRLRV	5065.10	52.00	55.99	IDWSQRLRV	636.00	13.00	14.00	IDWSQRLRV	302.10	11.00	11.84	-	-	-	-	-	-	-	-
HLA-DPA1*01:03/DPB1*02:01	1	83	97	15	Consensus (comb.lib./smm/nn)	DSGCCSIDWSQRLRV	14	14.00	IDWSQRLRV	5065.10	57.00	57.00	CSIDWSQRL	591.00	14.00	14.00	IDWSQRLRV	272.80	12.00	12.00	-	-	-	-	-	-	-	-
HLA-DPA1*01:03/DPB1*02:01	1	85	99	15	Consensus (comb.lib./smm/nn)	GCCSIDWSQRLRVNS	14	14.00	IDWSQRLRV	5065.10	57.00	57.00	IDWSQRLRV	590.00	14.00	14.00	IDWSQRLRV	299.60	13.00	13.00	-	-	-	-	-	-	-	-
HLA-DPA1*01:03/DPB1*02:01	1	84	98	15	Consensus (comb.lib./smm/nn)	SGCCSIDWSQRLRVN	14	14.00	IDWSQRLRV	5065.10	57.00	57.00	IDWSQRLRV	592.00	14.00	14.00	IDWSQRLRV	280.70	12.00	12.00	-	-	-	-	-	-	-	-
HLA-DPA1*01:03/DPB1*04:01	1	13	26	14	NetMHCIIpan	YPGSLSWSWSVVPL	13	14.00	-	-	-	-	-	-	-	-	-	-	-	-	SLSWSWSVV	1038.31	13.00	14.00	-	-	-	-
HLA-DPA1*02:01/DPB1*01:01	1	17	30	14	Consensus (comb.lib./smm/nn)	LSWSWSVVPLVATF	13	14.00	SWSWSVVPL	26.93	12.00	12.92	WSWSVVPLV	1249.00	28.00	30.15	SWSVVPLVA	583.70	13.00	14.00	-	-	-	-	-	-	-	-
HLA-DPA1*02:01/DPB1*14:01	1	55	69	15	NetMHCIIpan	AIKMASDILGGAGDE	14	14.00	-	-	-	-	-	-	-	-	-	-	-	-	IKMASDILG	1979.02	14.00	14.00	-	-	-	-
HLA-DPA1*02:01/DPB1*14:01	1	19	32	14	NetMHCIIpan	WSWSVVPLVATFCL	13	14.00	-	-	-	-	-	-	-	-	-	-	-	-	WSVVPLVAT	2919.65	13.00	14.00	-	-	-	-
HLA-DPA1*03:01/DPB1*04:02	1	27	40	14	Consensus (comb.lib./smm/nn)	VATFCLATRVSATV	13	14.00	FCLATRVSA	0.05	1.60	1.72	VATFCLATR	1753.00	30.00	32.30	FCLATRVSA	457.80	13.00	14.00	-	-	-	-	-	-	-	-
HLA-DQA1*03:01/DQB1*03:02	1	14	28	15	Consensus (comb.lib./smm/nn)	PGSLSWSWSVVPLVA	14	14.00	SWSVVPLVA	397.71	46.00	46.00	SWSWSVVPL	1646.00	14.00	14.00	LSWSWSVVP	865.50	9.70	9.70	-	-	-	-	-	-	-	-
HLA-DQA1*04:01/DQB1*04:02	1	47	60	14	Consensus (comb.lib./smm/nn)	EYAANIARAIKMAS	13	14.00	AANIARAIK	218.62	24.00	25.84	EYAANIARA	1731.00	11.00	11.84	EYAANIARA	1042.40	13.00	14.00	-	-	-	-	-	-	-	-
HLA-DQA1*05:01/DQB1*02:01	1	38	51	14	Consensus (comb.lib./smm/nn)	ATVGVVQPVEYAAN	13	14.00	GVVQPVEYA	20759.57	56.00	60.30	VGVVQPVEY	1396.00	11.00	11.84	VGVVQPVEY	653.90	13.00	14.00	-	-	-	-	-	-	-	-
HLA-DQA1*05:01/DQB1*02:01	1	37	51	15	Consensus (comb.lib./smm/nn)	SATVGVVQPVEYAAN	14	14.00	GVVQPVEYA	20759.57	61.00	61.00	VGVVQPVEY	1226.00	12.00	12.00	VGVVQPVEY	523.80	14.00	14.00	-	-	-	-	-	-	-	-
HLA-DRB1*01:01	1	28	41	14	Consensus (comb.lib./smm/nn)	ATFCLATRVSATVG	13	14.00	LATRVSATV	0.35	12.00	12.92	FCLATRVSA	122.00	19.00	20.46	FCLATRVSA	32.40	13.00	14.00	-	-	-	-	-	-	-	-
HLA-DQA1*05:01/DQB1*03:01	1	58	72	15	Consensus (comb.lib./smm/nn)	MASDILGGAGDEGVF	14	14.00	MASDILGGA	65.47	35.00	35.00	LGGAGDEGV	58.00	5.10	5.10	ILGGAGDEG	242.80	14.00	14.00	-	-	-	-	-	-	-	-
HLA-DRB1*03:01	1	83	96	14	Consensus (smm/nn/sturniolo)	DSGCCSIDWSQRLR	13	14.00	-	-	-	-	CSIDWSQRL	909.00	13.00	14.00	CSIDWSQRL	259.20	9.30	10.01	-	-	-	-	DSGCCSIDW	-12.50	100.00	107.68
HLA-DRB1*03:01	1	52	66	15	Consensus (smm/nn/sturniolo)	IARAIKMASDILGGA	14	14.00	-	-	-	-	IKMASDILG	1925.00	28.00	28.00	IKMASDILG	452.10	14.00	14.00	-	-	-	-	IARAIKMAS	4.20	5.40	5.40
HLA-DRB1*03:01	1	109	122	14	Consensus (smm/nn/sturniolo)	WNSDGPLIVSQRPL	13	14.00	-	-	-	-	WNSDGPLIV	869.00	12.00	12.92	WNSDGPLIV	803.20	21.00	22.61	-	-	-	-	WNSDGPLIV	3.30	13.00	14.00
HLA-DRB1*04:01	1	105	118	14	Consensus (smm/nn/sturniolo)	GWLKWNSDGPLIVS	13	14.00	-	-	-	-	WNSDGPLIV	970.00	28.00	30.15	WNSDGPLIV	281.60	13.00	14.00	-	-	-	-	WNSDGPLIV	2.40	8.10	8.72
HLA-DRB1*04:01	1	114	128	15	Consensus (smm/nn/sturniolo)	PLIVSQRPLFKGCLE	14	14.00	-	-	-	-	IVSQRPLFK	410.00	14.00	14.00	IVSQRPLFK	372.40	15.00	15.00	-	-	-	-	IVSQRPLFK	2.50	8.80	8.80
HLA-DRB1*04:01	1	25	39	15	Consensus (smm/nn/sturniolo)	PLVATFCLATRVSAT	14	14.00	-	-	-	-	FCLATRVSA	411.00	14.00	14.00	FCLATRVSA	278.70	12.00	12.00	-	-	-	-	LVATFCLAT	1.30	23.00	23.00
HLA-DRB1*04:01	1	44	58	15	Consensus (smm/nn/sturniolo)	QPVEYAANIARAIKM	14	14.00	-	-	-	-	YAANIARAI	406.00	14.00	14.00	YAANIARAI	134.40	6.00	6.00	-	-	-	-	VEYAANIAR	0.28	40.00	40.00
HLA-DRB1*04:01	1	46	60	15	Consensus (smm/nn/sturniolo)	VEYAANIARAIKMAS	14	14.00	-	-	-	-	YAANIARAI	410.00	14.00	14.00	YAANIARAI	177.60	7.70	7.70	-	-	-	-	VEYAANIAR	0.28	40.00	40.00
HLA-DRB1*04:01	1	43	57	15	Consensus (smm/nn/sturniolo)	VQPVEYAANIARAIK	14	14.00	-	-	-	-	YAANIARAI	410.00	14.00	14.00	YAANIARAI	149.60	6.50	6.50	-	-	-	-	VEYAANIAR	0.28	40.00	40.00
HLA-DRB1*04:01	1	42	56	15	Consensus (smm/nn/sturniolo)	VVQPVEYAANIARAI	14	14.00	-	-	-	-	VEYAANIAR	417.00	14.00	14.00	VEYAANIAR	261.90	12.00	12.00	-	-	-	-	VEYAANIAR	0.28	40.00	40.00
HLA-DRB1*04:05	1	101	114	14	Consensus (smm/nn/sturniolo)	CPTWGWLKWNSDGP	13	14.00	-	-	-	-	WGWLKWNSD	405.00	13.00	14.00	WGWLKWNSD	1154.00	36.00	38.76	-	-	-	-	WGWLKWNSD	2.20	13.00	14.00
HLA-DRB1*04:05	1	100	113	14	Consensus (smm/nn/sturniolo)	NCPTWGWLKWNSDG	13	14.00	-	-	-	-	WGWLKWNSD	390.00	12.00	12.92	WGWLKWNSD	2252.80	50.00	53.84	-	-	-	-	WGWLKWNSD	2.20	13.00	14.00
HLA-DRB1*04:05	1	102	115	14	Consensus (smm/nn/sturniolo)	PTWGWLKWNSDGPL	13	14.00	-	-	-	-	WGWLKWNSD	374.00	12.00	12.92	WLKWNSDGP	994.60	33.00	35.53	-	-	-	-	WGWLKWNSD	2.20	13.00	14.00
HLA-DRB1*04:05	1	99	112	14	Consensus (smm/nn/sturniolo)	SNCPTWGWLKWNSD	13	14.00	-	-	-	-	SNCPTWGWL	387.00	12.00	12.92	WGWLKWNSD	3369.90	60.00	64.61	-	-	-	-	WGWLKWNSD	2.20	13.00	14.00
HLA-DRB1*08:02	1	41	54	14	Consensus (smm/nn/sturniolo)	GVVQPVEYAANIAR	13	14.00	-	-	-	-	VQPVEYAAN	1135.00	13.00	14.00	VQPVEYAAN	692.10	13.00	14.00	-	-	-	-	VQPVEYAAN	-2.00	65.00	69.99
HLA-DRB1*08:02	1	17	31	15	Consensus (smm/nn/sturniolo)	LSWSWSVVPLVATFC	14	14.00	-	-	-	-	WSVVPLVAT	674.00	7.10	7.10	WSVVPLVAT	423.40	14.00	14.00	-	-	-	-	VVPLVATFC	-0.30	40.00	40.00
HLA-DRB1*08:02	1	114	127	14	Consensus (smm/nn/sturniolo)	PLIVSQRPLFKGCL	13	14.00	-	-	-	-	IVSQRPLFK	1109.00	13.00	14.00	IVSQRPLFK	195.10	2.60	2.80	-	-	-	-	IVSQRPLFK	0.20	28.00	30.15
HLA-DRB1*08:02	1	44	58	15	Consensus (smm/nn/sturniolo)	QPVEYAANIARAIKM	14	14.00	-	-	-	-	VEYAANIAR	1021.00	14.00	14.00	VEYAANIAR	431.10	14.00	14.00	-	-	-	-	YAANIARAI	-0.90	51.00	51.00
HLA-DRB1*08:02	1	20	33	14	Consensus (smm/nn/sturniolo)	SWSVVPLVATFCLA	13	14.00	-	-	-	-	VVPLVATFC	1113.00	13.00	14.00	WSVVPLVAT	422.20	7.10	7.65	-	-	-	-	VVPLVATFC	-0.30	36.00	38.76
HLA-DRB1*08:02	1	40	54	15	Consensus (smm/nn/sturniolo)	VGVVQPVEYAANIAR	14	14.00	-	-	-	-	VQPVEYAAN	995.00	14.00	14.00	VQPVEYAAN	399.50	13.00	13.00	-	-	-	-	VGVVQPVEY	-1.30	59.00	59.00
HLA-DRB1*08:02	1	21	35	15	Consensus (smm/nn/sturniolo)	WSVVPLVATFCLATR	14	14.00	-	-	-	-	VVPLVATFC	796.00	9.30	9.30	VPLVATFCL	426.50	14.00	14.00	-	-	-	-	VVPLVATFC	-0.30	40.00	40.00
HLA-DRB1*09:01	1	11	25	15	Consensus (comb.lib./smm/nn)	CRYPGSLSWSWSVVP	14	14.00	LSWSWSVVP	1000000.00	61.00	61.00	GSLSWSWSV	360.00	14.00	14.00	GSLSWSWSV	42.10	3.50	3.50	-	-	-	-	-	-	-	-
HLA-DRB1*11:01	1	66	80	15	Consensus (smm/nn/sturniolo)	AGDEGVFIKTMHGRG	14	14.00	-	-	-	-	GVFIKTMHG	263.00	14.00	14.00	FIKTMHGRG	60.70	5.80	5.80	-	-	-	-	FIKTMHGRG	-1.00	57.00	57.00
HLA-DRB1*11:01	1	44	58	15	Consensus (smm/nn/sturniolo)	QPVEYAANIARAIKM	14	14.00	-	-	-	-	YAANIARAI	201.00	11.00	11.00	YAANIARAI	178.30	14.00	14.00	-	-	-	-	YAANIARAI	-0.70	53.00	53.00
HLA-DRB1*13:02	1	30	44	15	Consensus (smm/nn/sturniolo)	FCLATRVSATVGVVQ	14	14.00	-	-	-	-	TRVSATVGV	493.00	14.00	14.00	TRVSATVGV	107.80	11.00	11.00	-	-	-	-	FCLATRVSA	1.90	21.00	21.00
HLA-DRB1*13:02	1	32	45	14	Consensus (smm/nn/sturniolo)	LATRVSATVGVVQP	13	14.00	-	-	-	-	TRVSATVGV	547.00	13.00	14.00	TRVSATVGV	114.00	9.70	10.44	-	-	-	-	LATRVSATV	-0.60	63.00	67.84
HLA-DRB1*13:02	1	107	121	15	Consensus (smm/nn/sturniolo)	LKWNSDGPLIVSQRP	14	14.00	-	-	-	-	LKWNSDGPL	324.00	8.40	8.40	LKWNSDGPL	152.70	14.00	14.00	-	-	-	-	WNSDGPLIV	0.80	42.00	42.00
HLA-DRB1*13:02	1	94	107	14	Consensus (smm/nn/sturniolo)	RLRVNSNCPTWGWL	13	14.00	-	-	-	-	LRVNSNCPT	444.00	9.80	10.55	LRVNSNCPT	182.50	13.00	14.00	-	-	-	-	LRVNSNCPT	0.70	38.00	40.92
HLA-DRB1*13:02	1	111	124	14	Consensus (smm/nn/sturniolo)	SDGPLIVSQRPLFK	13	14.00	-	-	-	-	LIVSQRPLF	714.00	16.00	17.23	LIVSQRPLF	162.70	13.00	14.00	-	-	-	-	IVSQRPLFK	2.60	9.90	10.66
HLA-DRB1*13:02	1	29	42	14	Consensus (smm/nn/sturniolo)	TFCLATRVSATVGV	13	14.00	-	-	-	-	LATRVSATV	523.00	12.00	12.92	TRVSATVGV	171.50	13.00	14.00	-	-	-	-	FCLATRVSA	1.90	19.00	20.46
HLA-DRB1*13:02	1	29	43	15	Consensus (smm/nn/sturniolo)	TFCLATRVSATVGVV	14	14.00	-	-	-	-	TRVSATVGV	496.00	14.00	14.00	TRVSATVGV	109.20	11.00	11.00	-	-	-	-	FCLATRVSA	1.90	21.00	21.00
HLA-DRB1*15:01	1	113	126	14	Consensus (smm/nn/sturniolo)	GPLIVSQRPLFKGC	13	14.00	-	-	-	-	IVSQRPLFK	450.00	13.00	14.00	IVSQRPLFK	222.30	13.00	14.00	-	-	-	-	LIVSQRPLF	2.20	29.00	31.23
HLA-DRB1*15:01	1	21	35	15	Consensus (smm/nn/sturniolo)	WSVVPLVATFCLATR	14	14.00	-	-	-	-	VPLVATFCL	759.00	26.00	26.00	VPLVATFCL	221.00	14.00	14.00	-	-	-	-	LVATFCLAT	3.50	12.00	12.00
HLA-DRB3*01:01	1	86	100	15	Consensus (comb.lib./smm/nn)	CCSIDWSQRLRVNSN	14	14.00	CSIDWSQRL	1.81	13.00	13.00	CSIDWSQRL	1095.00	14.00	14.00	CSIDWSQRL	684.20	16.00	16.00	-	-	-	-	-	-	-	-
HLA-DRB3*01:01	1	87	101	15	Consensus (comb.lib./smm/nn)	CSIDWSQRLRVNSNC	14	14.00	CSIDWSQRL	1.81	13.00	13.00	CSIDWSQRL	1078.00	14.00	14.00	CSIDWSQRL	1654.50	29.00	29.00	-	-	-	-	-	-	-	-
HLA-DRB3*02:02	1	112	126	15	NetMHCIIpan	DGPLIVSQRPLFKGC	14	14.00	-	-	-	-	-	-	-	-	-	-	-	-	LIVSQRPLF	833.86	14.00	14.00	-	-	-	-
HLA-DRB3*02:02	1	26	39	14	NetMHCIIpan	LVATFCLATRVSAT	13	14.00	-	-	-	-	-	-	-	-	-	-	-	-	FCLATRVSA	1028.70	13.00	14.00	-	-	-	-
HLA-DPA1*02:01/DPB1*14:01	1	19	31	13	NetMHCIIpan	WSWSVVPLVATFC	9	14.03	-	-	-	-	-	-	-	-	-	-	-	-	WSVVPLVAT	3881.99	9.00	14.03	-	-	-	-
HLA-DQA1*04:01/DQB1*04:02	1	47	59	13	Consensus (comb.lib./smm/nn)	EYAANIARAIKMA	9	14.03	AANIARAIK	218.62	20.00	31.19	EYAANIARA	1916.00	9.00	14.03	EYAANIARA	982.80	8.90	13.88	-	-	-	-	-	-	-	-
HLA-DRB1*15:01	1	22	34	13	Consensus (smm/nn/sturniolo)	SVVPLVATFCLAT	9	14.03	-	-	-	-	VPLVATFCL	1199.00	25.00	38.98	VPLVATFCL	157.50	7.20	11.23	-	-	-	-	LVATFCLAT	3.50	9.00	14.03
HLA-DQA1*05:01/DQB1*03:01	1	32	48	17	Consensus (comb.lib./smm/nn)	LATRVSATVGVVQPVEY	8.3	14.14	TRVSATVGV	0.43	9.50	16.18	RVSATVGVV	174.00	8.30	14.14	ATVGVVQPV	54.10	6.60	11.24	-	-	-	-	-	-	-	-
HLA-DRB4*01:01	1	46	62	17	Consensus (comb.lib./smm/nn)	VEYAANIARAIKMASDI	8.3	14.14	IARAIKMAS	0.04	4.60	7.83	ANIARAIKM	2019.00	35.00	59.61	IARAIKMAS	105.50	8.30	14.14	-	-	-	-	-	-	-	-
HLA-DPA1*02:01/DPB1*14:01	1	26	38	13	NetMHCIIpan	LVATFCLATRVSA	9.1	14.19	-	-	-	-	-	-	-	-	-	-	-	-	FCLATRVSA	3900.52	9.10	14.19	-	-	-	-
HLA-DRB1*03:01	1	108	120	13	Consensus (smm/nn/sturniolo)	KWNSDGPLIVSQR	9.1	14.19	-	-	-	-	WNSDGPLIV	853.00	9.10	14.19	WNSDGPLIV	305.30	8.20	12.79	-	-	-	-	WNSDGPLIV	3.30	11.00	17.15
HLA-DRB1*04:01	1	45	57	13	Consensus (smm/nn/sturniolo)	PVEYAANIARAIK	9.1	14.19	-	-	-	-	YAANIARAI	448.00	9.10	14.19	YAANIARAI	109.30	3.80	5.93	-	-	-	-	VEYAANIAR	0.28	31.00	48.34
HLA-DRB3*01:01	1	87	99	13	Consensus (comb.lib./smm/nn)	CSIDWSQRLRVNS	9.1	14.19	CSIDWSQRL	1.81	9.10	14.19	CSIDWSQRL	1078.00	8.40	13.10	CSIDWSQRL	871.50	18.00	28.07	-	-	-	-	-	-	-	-
HLA-DRB3*01:01	1	40	57	18	Consensus (comb.lib./smm/nn)	VGVVQPVEYAANIARAIK	4.8	14.21	YAANIARAI	0.85	15.00	44.40	YAANIARAI	710.00	4.80	14.21	YAANIARAI	94.60	3.10	9.17	-	-	-	-	-	-	-	-
HLA-DRB5*01:01	1	116	133	18	Consensus (smm/nn/sturniolo)	IVSQRPLFKGCLECENAE	4.8	14.21	-	-	-	-	IVSQRPLFK	30.00	0.35	1.04	IVSQRPLFK	33.10	6.80	20.13	-	-	-	-	IVSQRPLFK	4.10	4.80	14.21
HLA-DQA1*05:01/DQB1*03:01	1	33	44	12	Consensus (comb.lib./smm/nn)	ATRVSATVGVVQ	4.8	14.23	TRVSATVGV	0.43	4.80	14.23	RVSATVGVV	101.00	3.60	10.68	RVSATVGVV	1251.70	17.00	50.41	-	-	-	-	-	-	-	-
HLA-DQA1*04:01/DQB1*04:02	1	44	60	17	Consensus (comb.lib./smm/nn)	QPVEYAANIARAIKMAS	8.4	14.31	AANIARAIK	218.62	32.00	54.50	EYAANIARA	1644.00	3.90	6.64	EYAANIARA	560.20	8.40	14.31	-	-	-	-	-	-	-	-
HLA-DRB1*08:02	1	114	126	13	Consensus (smm/nn/sturniolo)	PLIVSQRPLFKGC	9.2	14.35	-	-	-	-	IVSQRPLFK	1121.00	9.20	14.35	IVSQRPLFK	256.00	1.80	2.81	-	-	-	-	IVSQRPLFK	0.20	25.00	38.98
HLA-DRB1*13:02	1	32	44	13	Consensus (smm/nn/sturniolo)	LATRVSATVGVVQ	9.2	14.35	-	-	-	-	TRVSATVGV	525.00	9.20	14.35	TRVSATVGV	95.60	6.80	10.60	-	-	-	-	LATRVSATV	-0.60	57.00	88.88
HLA-DQA1*05:01/DQB1*03:01	1	40	56	17	Consensus (comb.lib./smm/nn)	VGVVQPVEYAANIARAI	8.5	14.48	PVEYAANIA	1.30	14.00	23.85	EYAANIARA	134.00	6.50	11.07	EYAANIARA	69.00	8.50	14.48	-	-	-	-	-	-	-	-
HLA-DRB1*04:01	1	29	41	13	Consensus (smm/nn/sturniolo)	TFCLATRVSATVG	9.3	14.50	-	-	-	-	LATRVSATV	454.00	9.30	14.50	CLATRVSAT	132.40	4.50	7.02	-	-	-	-	FCLATRVSA	-1.32	55.00	85.76
HLA-DRB1*13:02	1	31	43	13	Consensus (smm/nn/sturniolo)	CLATRVSATVGVV	9.3	14.50	-	-	-	-	TRVSATVGV	533.00	9.30	14.50	TRVSATVGV	93.40	6.70	10.45	-	-	-	-	LATRVSATV	-0.60	57.00	88.88
HLA-DRB4*01:01	1	47	64	18	Consensus (comb.lib./smm/nn)	EYAANIARAIKMASDILG	4.9	14.50	AIKMASDIL	0.01	3.30	9.77	AIKMASDIL	1002.00	19.00	56.23	AIKMASDIL	59.90	4.90	14.50	-	-	-	-	-	-	-	-
HLA-DPA1*03:01/DPB1*04:02	1	23	34	12	Consensus (comb.lib./smm/nn)	VVPLVATFCLAT	4.9	14.53	PLVATFCLA	4.34	6.80	20.16	PLVATFCLA	433.00	4.90	14.53	PLVATFCLA	190.30	1.40	4.15	-	-	-	-	-	-	-	-
HLA-DQA1*05:01/DQB1*03:01	1	32	43	12	Consensus (comb.lib./smm/nn)	LATRVSATVGVV	4.9	14.53	TRVSATVGV	0.43	4.80	14.23	LATRVSATV	136.00	4.90	14.53	RVSATVGVV	1262.30	17.00	50.41	-	-	-	-	-	-	-	-
HLA-DQA1*05:01/DQB1*03:01	1	36	47	12	Consensus (comb.lib./smm/nn)	VSATVGVVQPVE	4.9	14.53	SATVGVVQP	245.79	33.00	97.86	ATVGVVQPV	136.00	4.90	14.53	ATVGVVQPV	108.40	1.20	3.56	-	-	-	-	-	-	-	-
HLA-DQA1*01:01/DQB1*05:01	1	10	26	17	Consensus (comb.lib./smm/nn)	SCRYPGSLSWSWSVVPL	8.6	14.65	SWSWSVVPL	1.08	6.90	11.75	SLSWSWSVV	3727.00	8.60	14.65	LSWSWSVVP	582.80	19.00	32.36	-	-	-	-	-	-	-	-
HLA-DPA1*01:03/DPB1*02:01	1	86	98	13	Consensus (comb.lib./smm/nn)	CCSIDWSQRLRVN	9.4	14.66	IDWSQRLRV	5065.10	47.00	73.29	IDWSQRLRV	638.00	9.40	14.66	IDWSQRLRV	288.20	7.60	11.85	-	-	-	-	-	-	-	-
HLA-DRB1*08:02	1	20	32	13	Consensus (smm/nn/sturniolo)	SWSVVPLVATFCL	9.4	14.66	-	-	-	-	VVPLVATFC	1133.00	9.40	14.66	WSVVPLVAT	633.40	5.70	8.89	-	-	-	-	VVPLVATFC	-0.30	32.00	49.90
HLA-DRB1*15:01	1	23	35	13	Consensus (smm/nn/sturniolo)	VVPLVATFCLATR	9.4	14.66	-	-	-	-	VPLVATFCL	1389.00	29.00	45.22	VPLVATFCL	220.10	9.40	14.66	-	-	-	-	LVATFCLAT	3.50	9.00	14.03
HLA-DRB3*01:01	1	15	27	13	Consensus (comb.lib./smm/nn)	GSLSWSWSVVPLV	9.4	14.66	WSWSVVPLV	395.88	26.00	40.54	GSLSWSWSV	756.00	5.80	9.04	WSWSVVPLV	350.80	9.40	14.66	-	-	-	-	-	-	-	-
HLA-DRB5*01:01	1	69	81	13	Consensus (smm/nn/sturniolo)	EGVFIKTMHGRGC	9.4	14.66	-	-	-	-	VFIKTMHGR	256.00	9.30	14.50	VFIKTMHGR	164.40	11.00	17.15	-	-	-	-	IKTMHGRGC	2.80	9.40	14.66
HLA-DRB5*01:01	1	70	82	13	Consensus (smm/nn/sturniolo)	GVFIKTMHGRGCL	9.4	14.66	-	-	-	-	IKTMHGRGC	274.00	10.00	15.59	VFIKTMHGR	120.70	8.60	13.41	-	-	-	-	IKTMHGRGC	2.80	9.40	14.66
HLA-DRB1*11:01	1	47	64	18	Consensus (smm/nn/sturniolo)	EYAANIARAIKMASDILG	5	14.80	-	-	-	-	IARAIKMAS	170.00	5.00	14.80	IARAIKMAS	31.20	2.30	6.81	-	-	-	-	IARAIKMAS	3.00	5.40	15.98
HLA-DRB1*11:01	1	46	63	18	Consensus (smm/nn/sturniolo)	VEYAANIARAIKMASDIL	5	14.80	-	-	-	-	IARAIKMAS	169.00	5.00	14.80	IARAIKMAS	28.60	2.10	6.22	-	-	-	-	IARAIKMAS	3.00	5.40	15.98
HLA-DRB1*11:01	1	48	65	18	Consensus (smm/nn/sturniolo)	YAANIARAIKMASDILGG	5	14.80	-	-	-	-	IARAIKMAS	170.00	5.00	14.80	IARAIKMAS	30.60	2.30	6.81	-	-	-	-	IARAIKMAS	3.00	5.40	15.98
HLA-DPA1*02:01/DPB1*01:01	1	16	28	13	Consensus (comb.lib./smm/nn)	SLSWSWSVVPLVA	9.5	14.81	SWSWSVVPL	26.93	9.50	14.81	WSWSVVPLV	1261.00	23.00	35.87	SWSVVPLVA	560.30	8.40	13.10	-	-	-	-	-	-	-	-
HLA-DRB1*04:01	1	46	58	13	Consensus (smm/nn/sturniolo)	VEYAANIARAIKM	9.5	14.81	-	-	-	-	YAANIARAI	460.00	9.50	14.81	YAANIARAI	233.50	7.40	11.54	-	-	-	-	VEYAANIAR	0.28	31.00	48.34
HLA-DRB1*15:01	1	113	125	13	Consensus (smm/nn/sturniolo)	GPLIVSQRPLFKG	9.5	14.81	-	-	-	-	IVSQRPLFK	438.00	9.50	14.81	IVSQRPLFK	200.30	8.80	13.72	-	-	-	-	LIVSQRPLF	2.20	25.00	38.98
HLA-DRB3*02:02	1	14	30	17	NetMHCIIpan	PGSLSWSWSVVPLVATF	8.7	14.82	-	-	-	-	-	-	-	-	-	-	-	-	WSWSVVPLV	556.32	8.70	14.82	-	-	-	-
HLA-DRB1*04:01	1	113	124	12	Consensus (smm/nn/sturniolo)	GPLIVSQRPLFK	5	14.83	-	-	-	-	LIVSQRPLF	377.00	5.00	14.83	IVSQRPLFK	238.10	4.10	12.16	-	-	-	-	IVSQRPLFK	2.50	5.30	15.72
HLA-DPA1*01:03/DPB1*04:01	1	21	33	13	NetMHCIIpan	WSVVPLVATFCLA	9.6	14.97	-	-	-	-	-	-	-	-	-	-	-	-	PLVATFCLA	1282.57	9.60	14.97	-	-	-	-
HLA-DRB1*13:02	1	112	124	13	Consensus (smm/nn/sturniolo)	DGPLIVSQRPLFK	9.6	14.97	-	-	-	-	LIVSQRPLF	714.00	12.00	18.71	LIVSQRPLF	162.60	9.60	14.97	-	-	-	-	IVSQRPLFK	2.60	8.50	13.25
HLA-DQA1*05:01/DQB1*03:01	1	33	49	17	Consensus (comb.lib./smm/nn)	ATRVSATVGVVQPVEYA	8.8	14.99	TRVSATVGV	0.43	9.50	16.18	RVSATVGVV	186.00	8.80	14.99	ATVGVVQPV	50.90	6.20	10.56	-	-	-	-	-	-	-	-
HLA-DRB1*03:01	1	104	120	17	Consensus (smm/nn/sturniolo)	WGWLKWNSDGPLIVSQR	8.8	14.99	-	-	-	-	WNSDGPLIV	794.00	6.80	11.58	WNSDGPLIV	319.10	8.80	14.99	-	-	-	-	WNSDGPLIV	3.30	18.00	30.66
HLA-DRB1*03:01	1	106	122	17	Consensus (smm/nn/sturniolo)	WLKWNSDGPLIVSQRPL	8.8	14.99	-	-	-	-	WNSDGPLIV	795.00	6.80	11.58	WNSDGPLIV	319.10	8.80	14.99	-	-	-	-	WNSDGPLIV	3.30	18.00	30.66
HLA-DPA1*01:03/DPB1*02:01	1	86	100	15	Consensus (comb.lib./smm/nn)	CCSIDWSQRLRVNSN	15	15.00	IDWSQRLRV	5065.10	57.00	57.00	IDWSQRLRV	640.00	15.00	15.00	IDWSQRLRV	330.90	14.00	14.00	-	-	-	-	-	-	-	-
HLA-DPA1*02:01/DPB1*14:01	1	19	33	15	NetMHCIIpan	WSWSVVPLVATFCLA	15	15.00	-	-	-	-	-	-	-	-	-	-	-	-	WSVVPLVAT	2079.22	15.00	15.00	-	-	-	-
HLA-DQA1*01:01/DQB1*05:01	1	18	32	15	Consensus (comb.lib./smm/nn)	SWSWSVVPLVATFCL	15	15.00	SWSWSVVPL	1.08	5.50	5.50	SWSWSVVPL	3650.00	20.00	20.00	SWSWSVVPL	941.20	15.00	15.00	-	-	-	-	-	-	-	-
HLA-DQA1*05:01/DQB1*03:01	1	27	41	15	Consensus (comb.lib./smm/nn)	VATFCLATRVSATVG	15	15.00	FCLATRVSA	195.42	44.00	44.00	CLATRVSAT	136.00	12.00	12.00	CLATRVSAT	256.20	15.00	15.00	-	-	-	-	-	-	-	-
HLA-DRB1*03:01	1	108	122	15	Consensus (smm/nn/sturniolo)	KWNSDGPLIVSQRPL	15	15.00	-	-	-	-	WNSDGPLIV	853.00	15.00	15.00	WNSDGPLIV	355.70	12.00	12.00	-	-	-	-	WNSDGPLIV	3.30	15.00	15.00
HLA-DRB1*03:01	1	82	96	15	Consensus (smm/nn/sturniolo)	LDSGCCSIDWSQRLR	15	15.00	-	-	-	-	CSIDWSQRL	909.00	15.00	15.00	CSIDWSQRL	345.00	12.00	12.00	-	-	-	-	LDSGCCSID	-1.13	87.00	87.00
HLA-DRB1*03:01	1	88	102	15	Consensus (smm/nn/sturniolo)	SIDWSQRLRVNSNCP	15	15.00	-	-	-	-	IDWSQRLRV	336.00	5.20	5.20	IDWSQRLRV	497.30	15.00	15.00	-	-	-	-	IDWSQRLRV	0.90	61.00	61.00
HLA-DRB1*04:01	1	45	59	15	Consensus (smm/nn/sturniolo)	PVEYAANIARAIKMA	15	15.00	-	-	-	-	YAANIARAI	424.00	15.00	15.00	YAANIARAI	138.70	6.10	6.10	-	-	-	-	VEYAANIAR	0.28	40.00	40.00
HLA-DRB1*04:01	1	29	43	15	Consensus (smm/nn/sturniolo)	TFCLATRVSATVGVV	15	15.00	-	-	-	-	LATRVSATV	428.00	15.00	15.00	CLATRVSAT	282.10	12.00	12.00	-	-	-	-	FCLATRVSA	-1.32	67.00	67.00
HLA-DRB1*04:01	1	104	118	15	Consensus (smm/nn/sturniolo)	WGWLKWNSDGPLIVS	15	15.00	-	-	-	-	WNSDGPLIV	912.00	32.00	32.00	WNSDGPLIV	349.80	15.00	15.00	-	-	-	-	WNSDGPLIV	2.40	9.60	9.60
HLA-DRB1*04:01	1	106	120	15	Consensus (smm/nn/sturniolo)	WLKWNSDGPLIVSQR	15	15.00	-	-	-	-	WNSDGPLIV	1047.00	36.00	36.00	WNSDGPLIV	351.50	15.00	15.00	-	-	-	-	WNSDGPLIV	2.40	9.60	9.60
HLA-DRB1*04:05	1	101	115	15	Consensus (smm/nn/sturniolo)	CPTWGWLKWNSDGPL	15	15.00	-	-	-	-	WGWLKWNSD	383.00	15.00	15.00	WLKWNSDGP	1056.00	37.00	37.00	-	-	-	-	WGWLKWNSD	2.20	15.00	15.00
HLA-DRB1*04:05	1	100	114	15	Consensus (smm/nn/sturniolo)	NCPTWGWLKWNSDGP	15	15.00	-	-	-	-	WGWLKWNSD	405.00	15.00	15.00	WGWLKWNSD	1333.90	42.00	42.00	-	-	-	-	WGWLKWNSD	2.20	15.00	15.00
HLA-DRB1*04:05	1	98	112	15	Consensus (smm/nn/sturniolo)	NSNCPTWGWLKWNSD	15	15.00	-	-	-	-	NSNCPTWGW	387.00	15.00	15.00	WGWLKWNSD	3961.80	68.00	68.00	-	-	-	-	WGWLKWNSD	2.20	15.00	15.00
HLA-DRB1*04:05	1	102	116	15	Consensus (smm/nn/sturniolo)	PTWGWLKWNSDGPLI	15	15.00	-	-	-	-	WGWLKWNSD	374.00	14.00	14.00	WLKWNSDGP	968.70	35.00	35.00	-	-	-	-	WGWLKWNSD	2.20	15.00	15.00
HLA-DRB1*04:05	1	99	113	15	Consensus (smm/nn/sturniolo)	SNCPTWGWLKWNSDG	15	15.00	-	-	-	-	WGWLKWNSD	390.00	15.00	15.00	WGWLKWNSD	2656.60	58.00	58.00	-	-	-	-	WGWLKWNSD	2.20	15.00	15.00
HLA-DRB1*08:02	1	43	57	15	Consensus (smm/nn/sturniolo)	VQPVEYAANIARAIK	15	15.00	-	-	-	-	VEYAANIAR	985.00	14.00	14.00	VEYAANIAR	477.40	15.00	15.00	-	-	-	-	YAANIARAI	-0.90	51.00	51.00
HLA-DRB1*09:01	1	50	64	15	Consensus (comb.lib./smm/nn)	ANIARAIKMASDILG	15	15.00	ARAIKMASD	0.13	25.00	25.00	IARAIKMAS	378.00	15.00	15.00	IKMASDILG	39.60	3.20	3.20	-	-	-	-	-	-	-	-
HLA-DRB1*13:02	1	31	45	15	Consensus (smm/nn/sturniolo)	CLATRVSATVGVVQP	15	15.00	-	-	-	-	TRVSATVGV	550.00	15.00	15.00	TRVSATVGV	127.60	12.00	12.00	-	-	-	-	LATRVSATV	-0.60	68.00	68.00
HLA-DRB1*13:02	1	32	46	15	Consensus (smm/nn/sturniolo)	LATRVSATVGVVQPV	15	15.00	-	-	-	-	TRVSATVGV	545.00	15.00	15.00	TRVSATVGV	131.20	12.00	12.00	-	-	-	-	LATRVSATV	-0.60	68.00	68.00
HLA-DRB1*15:01	1	113	127	15	Consensus (smm/nn/sturniolo)	GPLIVSQRPLFKGCL	15	15.00	-	-	-	-	IVSQRPLFK	411.00	14.00	14.00	IVSQRPLFK	246.60	15.00	15.00	-	-	-	-	LIVSQRPLF	2.20	32.00	32.00
HLA-DRB1*15:01	1	111	125	15	Consensus (smm/nn/sturniolo)	SDGPLIVSQRPLFKG	15	15.00	-	-	-	-	IVSQRPLFK	349.00	12.00	12.00	IVSQRPLFK	233.90	15.00	15.00	-	-	-	-	LIVSQRPLF	2.20	32.00	32.00
HLA-DRB1*15:01	1	20	34	15	Consensus (smm/nn/sturniolo)	SWSVVPLVATFCLAT	15	15.00	-	-	-	-	VPLVATFCL	1015.00	33.00	33.00	VVPLVATFC	239.80	15.00	15.00	-	-	-	-	LVATFCLAT	3.50	12.00	12.00
HLA-DRB3*02:02	1	108	122	15	NetMHCIIpan	KWNSDGPLIVSQRPL	15	15.00	-	-	-	-	-	-	-	-	-	-	-	-	WNSDGPLIV	966.83	15.00	15.00	-	-	-	-
HLA-DRB3*02:02	1	110	124	15	NetMHCIIpan	NSDGPLIVSQRPLFK	15	15.00	-	-	-	-	-	-	-	-	-	-	-	-	LIVSQRPLF	972.36	15.00	15.00	-	-	-	-
HLA-DRB3*02:02	1	29	43	15	NetMHCIIpan	TFCLATRVSATVGVV	15	15.00	-	-	-	-	-	-	-	-	-	-	-	-	CLATRVSAT	972.28	15.00	15.00	-	-	-	-
HLA-DRB5*01:01	1	67	81	15	Consensus (smm/nn/sturniolo)	GDEGVFIKTMHGRGC	15	15.00	-	-	-	-	VFIKTMHGR	257.00	15.00	15.00	VFIKTMHGR	171.50	18.00	18.00	-	-	-	-	IKTMHGRGC	2.80	13.00	13.00
HLA-DRB5*01:01	1	70	84	15	Consensus (smm/nn/sturniolo)	GVFIKTMHGRGCLDS	15	15.00	-	-	-	-	IKTMHGRGC	277.00	16.00	16.00	IKTMHGRGC	126.90	15.00	15.00	-	-	-	-	IKTMHGRGC	2.80	13.00	13.00
HLA-DPA1*02:01/DPB1*14:01	1	26	41	16	NetMHCIIpan	LVATFCLATRVSATVG	13	15.01	-	-	-	-	-	-	-	-	-	-	-	-	CLATRVSAT	1309.25	13.00	15.01	-	-	-	-
HLA-DPA1*03:01/DPB1*04:02	1	26	41	16	Consensus (comb.lib./smm/nn)	LVATFCLATRVSATVG	13	15.01	FCLATRVSA	0.05	2.10	2.42	LVATFCLAT	1040.00	13.00	15.01	FCLATRVSA	195.90	14.00	16.16	-	-	-	-	-	-	-	-
HLA-DQA1*01:02/DQB1*06:02	1	34	49	16	Consensus (comb.lib./smm/nn)	TRVSATVGVVQPVEYA	13	15.01	VSATVGVVQ	0.02	2.80	3.23	VSATVGVVQ	2825.00	36.00	41.55	ATVGVVQPV	195.20	13.00	15.01	-	-	-	-	-	-	-	-
HLA-DQA1*03:01/DQB1*03:02	1	17	32	16	Consensus (comb.lib./smm/nn)	LSWSWSVVPLVATFCL	13	15.01	SVVPLVATF	0.01	0.01	0.01	SWSVVPLVA	3446.00	13.00	15.01	LSWSWSVVP	1424.70	15.00	17.31	-	-	-	-	-	-	-	-
HLA-DQA1*03:01/DQB1*03:02	1	37	52	16	Consensus (comb.lib./smm/nn)	SATVGVVQPVEYAANI	13	15.01	TVGVVQPVE	3.82	23.00	26.55	ATVGVVQPV	3474.00	13.00	15.01	TVGVVQPVE	927.20	8.90	10.27	-	-	-	-	-	-	-	-
HLA-DQA1*03:01/DQB1*03:02	1	20	35	16	Consensus (comb.lib./smm/nn)	SWSVVPLVATFCLATR	13	15.01	SVVPLVATF	0.01	0.01	0.01	SWSVVPLVA	3519.00	13.00	15.01	SWSVVPLVA	4986.80	47.00	54.25	-	-	-	-	-	-	-	-
HLA-DQA1*03:01/DQB1*03:02	1	18	33	16	Consensus (comb.lib./smm/nn)	SWSWSVVPLVATFCLA	13	15.01	SVVPLVATF	0.01	0.01	0.01	SWSVVPLVA	3337.00	13.00	15.01	SWSVVPLVA	2395.90	26.00	30.01	-	-	-	-	-	-	-	-
HLA-DQA1*03:01/DQB1*03:02	1	34	49	16	Consensus (comb.lib./smm/nn)	TRVSATVGVVQPVEYA	13	15.01	TVGVVQPVE	3.82	23.00	26.55	ATVGVVQPV	3510.00	13.00	15.01	TVGVVQPVE	572.40	4.80	5.54	-	-	-	-	-	-	-	-
HLA-DQA1*03:01/DQB1*03:02	1	36	51	16	Consensus (comb.lib./smm/nn)	VSATVGVVQPVEYAAN	13	15.01	TVGVVQPVE	3.82	23.00	26.55	ATVGVVQPV	3435.00	13.00	15.01	TVGVVQPVE	751.80	7.00	8.08	-	-	-	-	-	-	-	-
HLA-DQA1*04:01/DQB1*04:02	1	32	47	16	Consensus (comb.lib./smm/nn)	LATRVSATVGVVQPVE	13	15.01	RVSATVGVV	5.66	12.00	13.85	ATVGVVQPV	6360.00	26.00	30.01	TVGVVQPVE	871.90	13.00	15.01	-	-	-	-	-	-	-	-
HLA-DQA1*05:01/DQB1*02:01	1	33	48	16	Consensus (comb.lib./smm/nn)	ATRVSATVGVVQPVEY	13	15.01	RVSATVGVV	0.06	13.00	15.01	TVGVVQPVE	3444.00	17.00	19.62	VGVVQPVEY	300.80	9.60	11.08	-	-	-	-	-	-	-	-
HLA-DQA1*05:01/DQB1*02:01	1	15	30	16	Consensus (comb.lib./smm/nn)	GSLSWSWSVVPLVATF	13	15.01	GSLSWSWSV	6865.19	59.00	68.10	WSWSVVPLV	2789.00	13.00	15.01	WSWSVVPLV	160.20	5.30	6.12	-	-	-	-	-	-	-	-
HLA-DQA1*05:01/DQB1*02:01	1	35	50	16	Consensus (comb.lib./smm/nn)	RVSATVGVVQPVEYAA	13	15.01	RVSATVGVV	0.06	13.00	15.01	VGVVQPVEY	3221.00	16.00	18.47	VGVVQPVEY	383.60	13.00	15.01	-	-	-	-	-	-	-	-
HLA-DQA1*05:01/DQB1*02:01	1	34	49	16	Consensus (comb.lib./smm/nn)	TRVSATVGVVQPVEYA	13	15.01	RVSATVGVV	0.06	13.00	15.01	VGVVQPVEY	3219.00	16.00	18.47	VGVVQPVEY	338.10	11.00	12.70	-	-	-	-	-	-	-	-
HLA-DQA1*05:01/DQB1*02:01	1	19	34	16	Consensus (comb.lib./smm/nn)	WSWSVVPLVATFCLAT	13	15.01	LVATFCLAT	0.01	0.01	0.01	WSWSVVPLV	2849.00	13.00	15.01	WSWSVVPLV	401.30	13.00	15.01	-	-	-	-	-	-	-	-
HLA-DQA1*05:01/DQB1*03:01	1	38	53	16	Consensus (comb.lib./smm/nn)	ATVGVVQPVEYAANIA	13	15.01	PVEYAANIA	1.30	13.00	15.01	ATVGVVQPV	444.00	17.00	19.62	ATVGVVQPV	126.30	12.00	13.85	-	-	-	-	-	-	-	-
HLA-DRB1*04:01	1	104	119	16	Consensus (smm/nn/sturniolo)	WGWLKWNSDGPLIVSQ	13	15.01	-	-	-	-	WNSDGPLIV	2320.00	39.00	45.02	WNSDGPLIV	365.50	13.00	15.01	-	-	-	-	WNSDGPLIV	2.40	11.00	12.70
HLA-DRB1*07:01	1	18	33	16	Consensus (comb.lib./smm/nn)	SWSWSVVPLVATFCLA	13	15.01	SWSWSVVPL	2.10	12.00	13.85	WSWSVVPLV	469.00	16.00	18.47	WSWSVVPLV	140.90	13.00	15.01	-	-	-	-	-	-	-	-
HLA-DRB1*08:02	1	20	35	16	Consensus (smm/nn/sturniolo)	SWSVVPLVATFCLATR	13	15.01	-	-	-	-	WSVVPLVAT	1557.00	7.70	8.89	WSVVPLVAT	243.70	13.00	15.01	-	-	-	-	VVPLVATFC	-0.30	44.00	50.79
HLA-DRB1*08:02	1	18	33	16	Consensus (smm/nn/sturniolo)	SWSWSVVPLVATFCLA	13	15.01	-	-	-	-	WSVVPLVAT	1958.00	12.00	13.85	WSVVPLVAT	245.40	13.00	15.01	-	-	-	-	VVPLVATFC	-0.30	44.00	50.79
HLA-DRB1*08:02	1	19	34	16	Consensus (smm/nn/sturniolo)	WSWSVVPLVATFCLAT	13	15.01	-	-	-	-	WSVVPLVAT	1658.00	8.50	9.81	WSVVPLVAT	243.70	13.00	15.01	-	-	-	-	VVPLVATFC	-0.30	44.00	50.79
HLA-DRB1*09:01	1	104	119	16	Consensus (comb.lib./smm/nn)	WGWLKWNSDGPLIVSQ	13	15.01	WLKWNSDGP	0.01	0.01	0.01	WNSDGPLIV	779.00	14.00	16.16	WNSDGPLIV	111.70	13.00	15.01	-	-	-	-	-	-	-	-
HLA-DRB1*11:01	1	66	81	16	Consensus (smm/nn/sturniolo)	AGDEGVFIKTMHGRGC	13	15.01	-	-	-	-	FIKTMHGRG	522.00	13.00	15.01	FIKTMHGRG	63.00	5.30	6.12	-	-	-	-	IKTMHGRGC	0.00	42.00	48.48
HLA-DRB1*11:01	1	68	83	16	Consensus (smm/nn/sturniolo)	DEGVFIKTMHGRGCLD	13	15.01	-	-	-	-	FIKTMHGRG	504.00	13.00	15.01	FIKTMHGRG	53.50	4.50	5.19	-	-	-	-	IKTMHGRGC	0.00	42.00	48.48
HLA-DRB1*11:01	1	69	84	16	Consensus (smm/nn/sturniolo)	EGVFIKTMHGRGCLDS	13	15.01	-	-	-	-	FIKTMHGRG	500.00	13.00	15.01	FIKTMHGRG	50.90	4.30	4.96	-	-	-	-	MHGRGCLDS	1.50	18.00	20.78
HLA-DRB1*11:01	1	67	82	16	Consensus (smm/nn/sturniolo)	GDEGVFIKTMHGRGCL	13	15.01	-	-	-	-	FIKTMHGRG	495.00	13.00	15.01	FIKTMHGRG	50.00	4.20	4.85	-	-	-	-	IKTMHGRGC	0.00	42.00	48.48
HLA-DRB1*11:01	1	70	85	16	Consensus (smm/nn/sturniolo)	GVFIKTMHGRGCLDSG	13	15.01	-	-	-	-	FIKTMHGRG	500.00	13.00	15.01	FIKTMHGRG	56.30	4.70	5.43	-	-	-	-	MHGRGCLDS	1.50	18.00	20.78
HLA-DRB1*13:02	1	90	105	16	Consensus (smm/nn/sturniolo)	DWSQRLRVNSNCPTWG	13	15.01	-	-	-	-	LRVNSNCPT	500.00	6.10	7.04	LRVNSNCPT	128.50	13.00	15.01	-	-	-	-	WSQRLRVNS	1.90	23.00	26.55
HLA-DRB1*13:02	1	89	104	16	Consensus (smm/nn/sturniolo)	IDWSQRLRVNSNCPTW	13	15.01	-	-	-	-	LRVNSNCPT	321.00	3.40	3.92	LRVNSNCPT	120.30	13.00	15.01	-	-	-	-	WSQRLRVNS	1.90	23.00	26.55
HLA-DRB1*13:02	1	45	60	16	Consensus (smm/nn/sturniolo)	PVEYAANIARAIKMAS	13	15.01	-	-	-	-	YAANIARAI	965.00	13.00	15.01	YAANIARAI	8.00	0.92	1.06	-	-	-	-	IARAIKMAS	2.10	20.00	23.09
HLA-DRB1*13:02	1	44	59	16	Consensus (smm/nn/sturniolo)	QPVEYAANIARAIKMA	13	15.01	-	-	-	-	YAANIARAI	965.00	13.00	15.01	YAANIARAI	7.40	0.79	0.91	-	-	-	-	YAANIARAI	1.90	24.00	27.70
HLA-DRB1*13:02	1	92	107	16	Consensus (smm/nn/sturniolo)	SQRLRVNSNCPTWGWL	13	15.01	-	-	-	-	LRVNSNCPT	505.00	6.20	7.16	LRVNSNCPT	127.10	13.00	15.01	-	-	-	-	LRVNSNCPT	0.70	46.00	53.10
HLA-DRB1*13:02	1	46	61	16	Consensus (smm/nn/sturniolo)	VEYAANIARAIKMASD	13	15.01	-	-	-	-	YAANIARAI	961.00	13.00	15.01	YAANIARAI	10.50	1.40	1.62	-	-	-	-	IARAIKMAS	2.10	20.00	23.09
HLA-DRB1*13:02	1	43	58	16	Consensus (smm/nn/sturniolo)	VQPVEYAANIARAIKM	13	15.01	-	-	-	-	YAANIARAI	970.00	13.00	15.01	YAANIARAI	8.50	1.10	1.27	-	-	-	-	YAANIARAI	1.90	24.00	27.70
HLA-DRB1*13:02	1	91	106	16	Consensus (smm/nn/sturniolo)	WSQRLRVNSNCPTWGW	13	15.01	-	-	-	-	LRVNSNCPT	507.00	6.20	7.16	LRVNSNCPT	126.20	13.00	15.01	-	-	-	-	WSQRLRVNS	1.90	23.00	26.55
HLA-DRB3*01:01	1	81	96	16	Consensus (comb.lib./smm/nn)	CLDSGCCSIDWSQRLR	13	15.01	CSIDWSQRL	1.81	14.00	16.16	CSIDWSQRL	1049.00	5.60	6.46	CSIDWSQRL	613.90	13.00	15.01	-	-	-	-	-	-	-	-
HLA-DRB3*01:01	1	85	100	16	Consensus (comb.lib./smm/nn)	GCCSIDWSQRLRVNSN	13	15.01	CSIDWSQRL	1.81	14.00	16.16	CSIDWSQRL	1049.00	5.60	6.46	CSIDWSQRL	615.60	13.00	15.01	-	-	-	-	-	-	-	-
HLA-DRB3*01:01	1	14	29	16	Consensus (comb.lib./smm/nn)	PGSLSWSWSVVPLVAT	13	15.01	WSWSVVPLV	395.88	38.00	43.86	WSWSVVPLV	2153.00	13.00	15.01	WSWSVVPLV	467.50	11.00	12.70	-	-	-	-	-	-	-	-
HLA-DRB3*02:02	1	17	32	16	NetMHCIIpan	LSWSWSVVPLVATFCL	13	15.01	-	-	-	-	-	-	-	-	-	-	-	-	WSWSVVPLV	768.48	13.00	15.01	-	-	-	-
HLA-DRB4*01:01	1	112	127	16	Consensus (comb.lib./smm/nn)	DGPLIVSQRPLFKGCL	13	15.01	IVSQRPLFK	5.73	19.00	21.93	PLIVSQRPL	853.00	13.00	15.01	LIVSQRPLF	9.60	0.14	0.16	-	-	-	-	-	-	-	-
HLA-DRB4*01:01	1	111	126	16	Consensus (comb.lib./smm/nn)	SDGPLIVSQRPLFKGC	13	15.01	IVSQRPLFK	5.73	19.00	21.93	PLIVSQRPL	854.00	13.00	15.01	LIVSQRPLF	11.00	0.18	0.21	-	-	-	-	-	-	-	-
HLA-DRB5*01:01	1	42	57	16	Consensus (smm/nn/sturniolo)	VVQPVEYAANIARAIK	13	15.01	-	-	-	-	VEYAANIAR	421.00	12.00	13.85	VEYAANIAR	91.70	13.00	15.01	-	-	-	-	VEYAANIAR	2.30	21.00	24.24
HLA-DQA1*01:02/DQB1*06:02	1	32	45	14	Consensus (comb.lib./smm/nn)	LATRVSATVGVVQP	14	15.08	VSATVGVVQ	0.02	2.00	2.15	VSATVGVVQ	1122.00	25.00	26.92	VSATVGVVQ	686.50	14.00	15.08	-	-	-	-	-	-	-	-
HLA-DQA1*05:01/DQB1*03:01	1	50	63	14	Consensus (comb.lib./smm/nn)	ANIARAIKMASDIL	14	15.08	IARAIKMAS	27.49	26.00	28.00	IARAIKMAS	172.00	12.00	12.92	IARAIKMAS	367.20	14.00	15.08	-	-	-	-	-	-	-	-
HLA-DQA1*05:01/DQB1*03:01	1	59	72	14	Consensus (comb.lib./smm/nn)	ASDILGGAGDEGVF	14	15.08	LGGAGDEGV	1452.78	57.00	61.38	LGGAGDEGV	60.00	4.20	4.52	ILGGAGDEG	370.50	14.00	15.08	-	-	-	-	-	-	-	-
HLA-DQA1*05:01/DQB1*03:01	1	28	41	14	Consensus (comb.lib./smm/nn)	ATFCLATRVSATVG	14	15.08	FCLATRVSA	195.42	40.00	43.07	CLATRVSAT	138.00	9.50	10.23	CLATRVSAT	366.30	14.00	15.08	-	-	-	-	-	-	-	-
HLA-DQA1*05:01/DQB1*02:01	1	34	47	14	Consensus (comb.lib./smm/nn)	TRVSATVGVVQPVE	14	15.08	RVSATVGVV	0.06	9.50	10.23	SATVGVVQP	3025.00	28.00	30.15	TVGVVQPVE	692.10	14.00	15.08	-	-	-	-	-	-	-	-
HLA-DRB1*01:01	1	48	61	14	Consensus (comb.lib./smm/nn)	YAANIARAIKMASD	14	15.08	YAANIARAI	0.01	0.01	0.01	YAANIARAI	89.00	14.00	15.08	YAANIARAI	47.50	18.00	19.38	-	-	-	-	-	-	-	-
HLA-DRB1*04:01	1	26	39	14	Consensus (smm/nn/sturniolo)	LVATFCLATRVSAT	14	15.08	-	-	-	-	FCLATRVSA	489.00	14.00	15.08	FCLATRVSA	158.70	7.10	7.65	-	-	-	-	LVATFCLAT	1.30	20.00	21.54
HLA-DRB1*07:01	1	104	117	14	Consensus (comb.lib./smm/nn)	WGWLKWNSDGPLIV	14	15.08	KWNSDGPLI	94.94	28.00	30.15	LKWNSDGPL	222.00	13.00	14.00	WNSDGPLIV	125.60	14.00	15.08	-	-	-	-	-	-	-	-
HLA-DRB1*07:01	1	19	32	14	Consensus (comb.lib./smm/nn)	WSWSVVPLVATFCL	14	15.08	WSWSVVPLV	6.78	14.00	15.08	WSWSVVPLV	344.00	18.00	19.38	VVPLVATFC	99.70	12.00	12.92	-	-	-	-	-	-	-	-
HLA-DRB1*11:01	1	72	85	14	Consensus (smm/nn/sturniolo)	FIKTMHGRGCLDSG	14	15.08	-	-	-	-	FIKTMHGRG	610.00	23.00	24.77	IKTMHGRGC	157.70	13.00	14.00	-	-	-	-	MHGRGCLDS	1.50	14.00	15.08
HLA-DRB1*11:01	1	71	84	14	Consensus (smm/nn/sturniolo)	VFIKTMHGRGCLDS	14	15.08	-	-	-	-	IKTMHGRGC	318.00	14.00	15.08	IKTMHGRGC	50.50	5.20	5.60	-	-	-	-	MHGRGCLDS	1.50	14.00	15.08
HLA-DRB1*13:02	1	112	125	14	Consensus (smm/nn/sturniolo)	DGPLIVSQRPLFKG	14	15.08	-	-	-	-	LIVSQRPLF	731.00	16.00	17.23	LIVSQRPLF	202.70	14.00	15.08	-	-	-	-	IVSQRPLFK	2.60	9.90	10.66
HLA-DRB3*01:01	1	53	66	14	Consensus (comb.lib./smm/nn)	ARAIKMASDILGGA	14	15.08	AIKMASDIL	5.75	14.00	15.08	ARAIKMASD	1869.00	18.00	19.38	MASDILGGA	399.10	12.00	12.92	-	-	-	-	-	-	-	-
HLA-DRB3*01:01	1	103	116	14	Consensus (comb.lib./smm/nn)	TWGWLKWNSDGPLI	14	15.08	KWNSDGPLI	0.02	3.80	4.09	LKWNSDGPL	1346.00	14.00	15.08	LKWNSDGPL	866.70	21.00	22.61	-	-	-	-	-	-	-	-
HLA-DRB4*01:01	1	113	126	14	Consensus (comb.lib./smm/nn)	GPLIVSQRPLFKGC	14	15.08	IVSQRPLFK	5.73	14.00	15.08	IVSQRPLFK	530.00	14.00	15.08	LIVSQRPLF	8.10	0.03	0.03	-	-	-	-	-	-	-	-
HLA-DRB4*01:01	1	114	127	14	Consensus (comb.lib./smm/nn)	PLIVSQRPLFKGCL	14	15.08	IVSQRPLFK	5.73	14.00	15.08	PLIVSQRPL	947.00	25.00	26.92	LIVSQRPLF	18.60	0.38	0.41	-	-	-	-	-	-	-	-
HLA-DRB5*01:01	1	43	56	14	Consensus (smm/nn/sturniolo)	VQPVEYAANIARAI	14	15.08	-	-	-	-	VEYAANIAR	150.00	7.00	7.54	VEYAANIAR	141.60	14.00	15.08	-	-	-	-	VEYAANIAR	2.30	17.00	18.31
HLA-DPA1*02:01/DPB1*14:01	1	50	61	12	NetMHCIIpan	ANIARAIKMASD	5.1	15.12	-	-	-	-	-	-	-	-	-	-	-	-	IARAIKMAS	4641.04	5.10	15.12	-	-	-	-
HLA-DPA1*02:01/DPB1*14:01	1	25	37	13	NetMHCIIpan	PLVATFCLATRVS	9.7	15.13	-	-	-	-	-	-	-	-	-	-	-	-	LVATFCLAT	4043.09	9.70	15.13	-	-	-	-
HLA-DRB1*01:01	1	28	40	13	Consensus (comb.lib./smm/nn)	ATFCLATRVSATV	9.7	15.13	LATRVSATV	0.35	9.70	15.13	FCLATRVSA	130.00	15.00	23.39	FCLATRVSA	25.40	7.90	12.32	-	-	-	-	-	-	-	-
HLA-DRB1*03:01	1	84	96	13	Consensus (smm/nn/sturniolo)	SGCCSIDWSQRLR	9.7	15.13	-	-	-	-	CSIDWSQRL	909.00	9.70	15.13	CSIDWSQRL	237.20	6.60	10.29	-	-	-	-	SGCCSIDWS	-12.50	100.00	155.94
HLA-DRB1*03:01	1	105	121	17	Consensus (smm/nn/sturniolo)	GWLKWNSDGPLIVSQRP	8.9	15.16	-	-	-	-	WNSDGPLIV	794.00	6.80	11.58	WNSDGPLIV	322.50	8.90	15.16	-	-	-	-	WNSDGPLIV	3.30	18.00	30.66
HLA-DRB1*04:01	1	30	42	13	Consensus (smm/nn/sturniolo)	FCLATRVSATVGV	9.8	15.28	-	-	-	-	LATRVSATV	470.00	9.80	15.28	CLATRVSAT	293.80	9.30	14.50	-	-	-	-	FCLATRVSA	-1.32	55.00	85.76
HLA-DRB4*01:01	1	113	125	13	Consensus (comb.lib./smm/nn)	GPLIVSQRPLFKG	9.8	15.28	IVSQRPLFK	5.73	12.00	18.71	IVSQRPLFK	521.00	9.80	15.28	LIVSQRPLF	8.60	0.01	0.02	-	-	-	-	-	-	-	-
HLA-DQA1*04:01/DQB1*04:02	1	46	62	17	Consensus (comb.lib./smm/nn)	VEYAANIARAIKMASDI	9	15.33	AANIARAIK	218.62	32.00	54.50	EYAANIARA	1565.00	3.60	6.13	EYAANIARA	593.40	9.00	15.33	-	-	-	-	-	-	-	-
HLA-DRB3*02:02	1	15	31	17	NetMHCIIpan	GSLSWSWSVVPLVATFC	9	15.33	-	-	-	-	-	-	-	-	-	-	-	-	WSWSVVPLV	583.98	9.00	15.33	-	-	-	-
HLA-DRB1*03:01	1	86	103	18	Consensus (smm/nn/sturniolo)	CCSIDWSQRLRVNSNCPT	5.2	15.39	-	-	-	-	IDWSQRLRV	348.00	2.60	7.70	IDWSQRLRV	160.10	5.20	15.39	-	-	-	-	LRVNSNCPT	1.80	52.00	153.90
HLA-DRB1*08:02	1	50	67	18	Consensus (smm/nn/sturniolo)	ANIARAIKMASDILGGAG	5.2	15.39	-	-	-	-	IARAIKMAS	1092.00	5.20	15.39	IKMASDILG	22.00	0.59	1.75	-	-	-	-	IARAIKMAS	1.40	21.00	62.15
HLA-DPA1*01:03/DPB1*04:01	1	23	34	12	NetMHCIIpan	VVPLVATFCLAT	5.2	15.42	-	-	-	-	-	-	-	-	-	-	-	-	PLVATFCLA	1177.33	5.20	15.42	-	-	-	-
HLA-DQA1*01:01/DQB1*05:01	1	18	29	12	Consensus (comb.lib./smm/nn)	SWSWSVVPLVAT	5.2	15.42	SWSWSVVPL	1.08	3.20	9.49	SWSWSVVPL	3883.00	7.90	23.43	SWSWSVVPL	1520.20	5.20	15.42	-	-	-	-	-	-	-	-
HLA-DQA1*05:01/DQB1*03:01	1	48	59	12	Consensus (comb.lib./smm/nn)	YAANIARAIKMA	5.2	15.42	AANIARAIK	15.91	17.00	50.41	YAANIARAI	145.00	5.20	15.42	ANIARAIKM	179.60	2.60	7.71	-	-	-	-	-	-	-	-
HLA-DRB1*13:02	1	93	104	12	Consensus (smm/nn/sturniolo)	QRLRVNSNCPTW	5.2	15.42	-	-	-	-	LRVNSNCPT	171.00	2.00	5.93	LRVNSNCPT	119.10	5.20	15.42	-	-	-	-	LRVNSNCPT	0.70	28.00	83.03
HLA-DPA1*02:01/DPB1*14:01	1	24	36	13	NetMHCIIpan	VPLVATFCLATRV	9.9	15.44	-	-	-	-	-	-	-	-	-	-	-	-	LVATFCLAT	4120.42	9.90	15.44	-	-	-	-
HLA-DRB1*11:01	1	46	58	13	Consensus (smm/nn/sturniolo)	VEYAANIARAIKM	9.9	15.44	-	-	-	-	YAANIARAI	200.00	6.40	9.98	YAANIARAI	162.30	9.90	15.44	-	-	-	-	YAANIARAI	-0.70	43.00	67.05
HLA-DQA1*05:01/DQB1*03:01	1	34	50	17	Consensus (comb.lib./smm/nn)	TRVSATVGVVQPVEYAA	9.1	15.50	TRVSATVGV	0.43	9.50	16.18	RVSATVGVV	192.00	9.10	15.50	ATVGVVQPV	51.30	6.30	10.73	-	-	-	-	-	-	-	-
HLA-DRB1*12:01	1	46	60	15	Consensus (smm/nn)	VEYAANIARAIKMAS	15.5	15.50	-	-	-	-	YAANIARAI	762.00	8.00	8.00	IARAIKMAS	791.80	23.00	23.00	-	-	-	-	-	-	-	-
HLA-DRB1*12:01	1	48	63	16	Consensus (smm/nn)	YAANIARAIKMASDIL	13.5	15.58	-	-	-	-	YAANIARAI	2155.00	13.00	15.01	IARAIKMAS	400.60	14.00	16.16	-	-	-	-	-	-	-	-
HLA-DPA1*02:01/DPB1*14:01	1	30	42	13	NetMHCIIpan	FCLATRVSATVGV	10	15.59	-	-	-	-	-	-	-	-	-	-	-	-	CLATRVSAT	4134.13	10.00	15.59	-	-	-	-
HLA-DPA1*02:01/DPB1*14:01	1	113	125	13	NetMHCIIpan	GPLIVSQRPLFKG	10	15.59	-	-	-	-	-	-	-	-	-	-	-	-	IVSQRPLFK	4136.45	10.00	15.59	-	-	-	-
HLA-DRB1*13:02	1	30	42	13	Consensus (smm/nn/sturniolo)	FCLATRVSATVGV	10	15.59	-	-	-	-	LATRVSATV	524.00	9.20	14.35	TRVSATVGV	177.60	10.00	15.59	-	-	-	-	FCLATRVSA	1.90	16.00	24.95
HLA-DRB1*13:02	1	94	106	13	Consensus (smm/nn/sturniolo)	RLRVNSNCPTWGW	10	15.59	-	-	-	-	LRVNSNCPT	447.00	7.70	12.01	LRVNSNCPT	177.20	10.00	15.59	-	-	-	-	LRVNSNCPT	0.70	33.00	51.46
HLA-DQA1*05:01/DQB1*03:01	1	30	46	17	Consensus (comb.lib./smm/nn)	FCLATRVSATVGVVQPV	9.2	15.67	TRVSATVGV	0.43	9.50	16.18	RVSATVGVV	154.00	7.50	12.77	ATVGVVQPV	74.60	9.20	15.67	-	-	-	-	-	-	-	-
HLA-DRB1*11:01	1	45	62	18	Consensus (smm/nn/sturniolo)	PVEYAANIARAIKMASDI	5.3	15.69	-	-	-	-	IARAIKMAS	177.00	5.30	15.69	IARAIKMAS	31.40	2.30	6.81	-	-	-	-	IARAIKMAS	3.00	5.40	15.98
HLA-DPA1*02:01/DPB1*14:01	1	52	63	12	NetMHCIIpan	IARAIKMASDIL	5.3	15.72	-	-	-	-	-	-	-	-	-	-	-	-	IARAIKMAS	4709.84	5.30	15.72	-	-	-	-
HLA-DRB1*04:01	1	114	125	12	Consensus (smm/nn/sturniolo)	PLIVSQRPLFKG	5.3	15.72	-	-	-	-	IVSQRPLFK	420.00	5.70	16.90	IVSQRPLFK	208.10	3.70	10.97	-	-	-	-	IVSQRPLFK	2.50	5.30	15.72
HLA-DRB1*09:01	1	106	117	12	Consensus (comb.lib./smm/nn)	WLKWNSDGPLIV	5.3	15.72	WLKWNSDGP	0.01	0.01	0.03	LKWNSDGPL	340.00	5.30	15.72	WNSDGPLIV	222.80	8.30	24.61	-	-	-	-	-	-	-	-
HLA-DRB1*13:02	1	107	118	12	Consensus (smm/nn/sturniolo)	LKWNSDGPLIVS	5.3	15.72	-	-	-	-	LKWNSDGPL	327.00	4.10	12.16	LKWNSDGPL	124.80	5.30	15.72	-	-	-	-	WNSDGPLIV	0.80	28.00	83.03
HLA-DQA1*01:01/DQB1*05:01	1	18	34	17	Consensus (comb.lib./smm/nn)	SWSWSVVPLVATFCLAT	9.3	15.84	SWSWSVVPL	1.08	6.90	11.75	SWSWSVVPL	3946.00	9.30	15.84	SWSWSVVPL	524.90	18.00	30.66	-	-	-	-	-	-	-	-
HLA-DQA1*05:01/DQB1*03:01	1	35	51	17	Consensus (comb.lib./smm/nn)	RVSATVGVVQPVEYAAN	9.3	15.84	RVSATVGVV	2.22	17.00	28.96	ATVGVVQPV	197.00	9.30	15.84	ATVGVVQPV	51.70	6.40	10.90	-	-	-	-	-	-	-	-
HLA-DRB3*02:02	1	13	29	17	NetMHCIIpan	YPGSLSWSWSVVPLVAT	9.3	15.84	-	-	-	-	-	-	-	-	-	-	-	-	WSWSVVPLV	604.32	9.30	15.84	-	-	-	-
HLA-DRB1*01:01	1	40	57	18	Consensus (comb.lib./smm/nn)	VGVVQPVEYAANIARAIK	5.4	15.98	YAANIARAI	0.01	0.01	0.03	YAANIARAI	102.00	12.00	35.52	YAANIARAI	41.90	5.40	15.98	-	-	-	-	-	-	-	-
HLA-DRB1*08:02	1	51	68	18	Consensus (smm/nn/sturniolo)	NIARAIKMASDILGGAGD	5.4	15.98	-	-	-	-	IARAIKMAS	1109.00	5.40	15.98	IKMASDILG	23.20	0.74	2.19	-	-	-	-	IARAIKMAS	1.40	21.00	62.15
HLA-DRB1*11:01	1	49	66	18	Consensus (smm/nn/sturniolo)	AANIARAIKMASDILGGA	5.4	15.98	-	-	-	-	IARAIKMAS	183.00	5.50	16.28	IARAIKMAS	34.90	2.60	7.70	-	-	-	-	IARAIKMAS	3.00	5.40	15.98
HLA-DRB1*11:01	1	50	67	18	Consensus (smm/nn/sturniolo)	ANIARAIKMASDILGGAG	5.4	15.98	-	-	-	-	IARAIKMAS	187.00	5.70	16.87	IARAIKMAS	40.10	3.00	8.88	-	-	-	-	IARAIKMAS	3.00	5.40	15.98
HLA-DRB1*11:01	1	44	61	18	Consensus (smm/nn/sturniolo)	QPVEYAANIARAIKMASD	5.4	15.98	-	-	-	-	IARAIKMAS	183.00	5.50	16.28	IARAIKMAS	39.90	2.90	8.58	-	-	-	-	IARAIKMAS	3.00	5.40	15.98
HLA-DRB1*11:01	1	43	60	18	Consensus (smm/nn/sturniolo)	VQPVEYAANIARAIKMAS	5.4	15.98	-	-	-	-	YAANIARAI	180.00	5.50	16.28	IARAIKMAS	60.60	4.70	13.91	-	-	-	-	IARAIKMAS	3.00	5.40	15.98
HLA-DPA1*01:03/DPB1*02:01	1	18	32	15	Consensus (comb.lib./smm/nn)	SWSWSVVPLVATFCL	16	16.00	VPLVATFCL	0.09	3.70	3.70	WSWSVVPLV	1919.00	34.00	34.00	WSWSVVPLV	440.80	16.00	16.00	-	-	-	-	-	-	-	-
HLA-DPA1*01:03/DPB1*04:01	1	12	26	15	NetMHCIIpan	RYPGSLSWSWSVVPL	16	16.00	-	-	-	-	-	-	-	-	-	-	-	-	SLSWSWSVV	763.42	16.00	16.00	-	-	-	-
HLA-DPA1*02:01/DPB1*14:01	1	41	55	15	NetMHCIIpan	GVVQPVEYAANIARA	16	16.00	-	-	-	-	-	-	-	-	-	-	-	-	VEYAANIAR	2140.39	16.00	16.00	-	-	-	-
HLA-DPA1*03:01/DPB1*04:02	1	19	33	15	Consensus (comb.lib./smm/nn)	WSWSVVPLVATFCLA	16	16.00	PLVATFCLA	4.34	11.00	11.00	WSVVPLVAT	1149.00	26.00	26.00	SWSVVPLVA	347.20	16.00	16.00	-	-	-	-	-	-	-	-
HLA-DQA1*03:01/DQB1*03:02	1	19	33	15	Consensus (comb.lib./smm/nn)	WSWSVVPLVATFCLA	16	16.00	SVVPLVATF	0.01	0.01	0.01	WSVVPLVAT	1826.00	16.00	16.00	SWSVVPLVA	2601.10	30.00	30.00	-	-	-	-	-	-	-	-
HLA-DQA1*05:01/DQB1*02:01	1	33	47	15	Consensus (comb.lib./smm/nn)	ATRVSATVGVVQPVE	16	16.00	RVSATVGVV	0.06	11.00	11.00	SATVGVVQP	2931.00	33.00	33.00	TVGVVQPVE	662.30	16.00	16.00	-	-	-	-	-	-	-	-
HLA-DQA1*05:01/DQB1*02:01	1	103	117	15	Consensus (comb.lib./smm/nn)	TWGWLKWNSDGPLIV	16	16.00	WNSDGPLIV	0.03	9.40	9.40	WLKWNSDGP	3286.00	36.00	36.00	WNSDGPLIV	642.50	16.00	16.00	-	-	-	-	-	-	-	-
HLA-DQA1*05:01/DQB1*03:01	1	50	64	15	Consensus (comb.lib./smm/nn)	ANIARAIKMASDILG	16	16.00	IARAIKMAS	27.49	29.00	29.00	IARAIKMAS	167.00	14.00	14.00	IARAIKMAS	282.30	16.00	16.00	-	-	-	-	-	-	-	-
HLA-DQA1*05:01/DQB1*03:01	1	59	73	15	Consensus (comb.lib./smm/nn)	ASDILGGAGDEGVFI	16	16.00	GAGDEGVFI	661.39	54.00	54.00	LGGAGDEGV	58.00	5.10	5.10	ILGGAGDEG	277.40	16.00	16.00	-	-	-	-	-	-	-	-
HLA-DQA1*05:01/DQB1*03:01	1	15	29	15	Consensus (comb.lib./smm/nn)	GSLSWSWSVVPLVAT	16	16.00	SWSWSVVPL	0.14	5.00	5.00	WSWSVVPLV	365.00	25.00	25.00	WSWSVVPLV	287.30	16.00	16.00	-	-	-	-	-	-	-	-
HLA-DQA1*05:01/DQB1*03:01	1	56	70	15	Consensus (comb.lib./smm/nn)	IKMASDILGGAGDEG	16	16.00	MASDILGGA	65.47	35.00	35.00	MASDILGGA	136.00	12.00	12.00	ILGGAGDEG	272.60	16.00	16.00	-	-	-	-	-	-	-	-
HLA-DQA1*05:01/DQB1*03:01	1	57	71	15	Consensus (comb.lib./smm/nn)	KMASDILGGAGDEGV	16	16.00	MASDILGGA	65.47	35.00	35.00	ILGGAGDEG	73.00	6.60	6.60	ILGGAGDEG	282.30	16.00	16.00	-	-	-	-	-	-	-	-
HLA-DQA1*05:01/DQB1*03:01	1	16	30	15	Consensus (comb.lib./smm/nn)	SLSWSWSVVPLVATF	16	16.00	SWSWSVVPL	0.14	5.00	5.00	WSWSVVPLV	381.00	26.00	26.00	WSWSVVPLV	275.10	16.00	16.00	-	-	-	-	-	-	-	-
HLA-DRB1*07:01	1	103	117	15	Consensus (comb.lib./smm/nn)	TWGWLKWNSDGPLIV	16	16.00	KWNSDGPLI	94.94	31.00	31.00	LKWNSDGPL	222.00	15.00	15.00	WNSDGPLIV	155.20	16.00	16.00	-	-	-	-	-	-	-	-
HLA-DRB1*07:01	1	19	33	15	Consensus (comb.lib./smm/nn)	WSWSVVPLVATFCLA	16	16.00	WSWSVVPLV	6.78	16.00	16.00	WSWSVVPLV	343.00	21.00	21.00	VVPLVATFC	144.10	15.00	15.00	-	-	-	-	-	-	-	-
HLA-DRB1*08:02	1	41	55	15	Consensus (smm/nn/sturniolo)	GVVQPVEYAANIARA	16	16.00	-	-	-	-	VEYAANIAR	1120.00	16.00	16.00	VEYAANIAR	351.70	11.00	11.00	-	-	-	-	VQPVEYAAN	-2.00	70.00	70.00
HLA-DRB1*08:02	1	114	128	15	Consensus (smm/nn/sturniolo)	PLIVSQRPLFKGCLE	16	16.00	-	-	-	-	IVSQRPLFK	1109.00	16.00	16.00	IVSQRPLFK	150.70	3.90	3.90	-	-	-	-	IVSQRPLFK	0.20	32.00	32.00
HLA-DRB1*11:01	1	71	85	15	Consensus (smm/nn/sturniolo)	VFIKTMHGRGCLDSG	16	16.00	-	-	-	-	IKTMHGRGC	318.00	16.00	16.00	IKTMHGRGC	81.00	7.60	7.60	-	-	-	-	MHGRGCLDS	1.50	16.00	16.00
HLA-DRB1*13:02	1	110	124	15	Consensus (smm/nn/sturniolo)	NSDGPLIVSQRPLFK	16	16.00	-	-	-	-	LIVSQRPLF	714.00	19.00	19.00	LIVSQRPLF	187.00	16.00	16.00	-	-	-	-	IVSQRPLFK	2.60	12.00	12.00
HLA-DRB1*15:01	1	112	126	15	Consensus (smm/nn/sturniolo)	DGPLIVSQRPLFKGC	16	16.00	-	-	-	-	IVSQRPLFK	364.00	12.00	12.00	IVSQRPLFK	261.40	16.00	16.00	-	-	-	-	LIVSQRPLF	2.20	32.00	32.00
HLA-DRB1*15:01	1	110	124	15	Consensus (smm/nn/sturniolo)	NSDGPLIVSQRPLFK	16	16.00	-	-	-	-	PLIVSQRPL	339.00	12.00	12.00	IVSQRPLFK	261.90	16.00	16.00	-	-	-	-	LIVSQRPLF	2.20	32.00	32.00
HLA-DRB1*15:01	1	23	37	15	Consensus (smm/nn/sturniolo)	VVPLVATFCLATRVS	16	16.00	-	-	-	-	ATFCLATRV	904.00	30.00	30.00	VPLVATFCL	257.00	16.00	16.00	-	-	-	-	LVATFCLAT	3.50	12.00	12.00
HLA-DRB3*01:01	1	52	66	15	Consensus (comb.lib./smm/nn)	IARAIKMASDILGGA	16	16.00	AIKMASDIL	5.75	16.00	16.00	IARAIKMAS	1869.00	22.00	22.00	MASDILGGA	654.60	16.00	16.00	-	-	-	-	-	-	-	-
HLA-DRB3*01:01	1	109	123	15	Consensus (comb.lib./smm/nn)	WNSDGPLIVSQRPLF	16	16.00	WNSDGPLIV	38811.33	60.00	60.00	WNSDGPLIV	296.00	3.40	3.40	WNSDGPLIV	677.60	16.00	16.00	-	-	-	-	-	-	-	-
HLA-DRB3*02:02	1	18	32	15	NetMHCIIpan	SWSWSVVPLVATFCL	16	16.00	-	-	-	-	-	-	-	-	-	-	-	-	WSWSVVPLV	997.44	16.00	16.00	-	-	-	-
HLA-DQA1*05:01/DQB1*02:01	1	18	34	17	Consensus (comb.lib./smm/nn)	SWSWSVVPLVATFCLAT	9.4	16.01	LVATFCLAT	0.01	0.01	0.02	WSWSVVPLV	2515.00	12.00	20.44	WSWSVVPLV	246.80	9.40	16.01	-	-	-	-	-	-	-	-
HLA-DRB4*01:01	1	111	122	12	Consensus (comb.lib./smm/nn)	SDGPLIVSQRPL	5.4	16.01	PLIVSQRPL	5680.55	42.00	124.54	GPLIVSQRP	430.00	5.40	16.01	LIVSQRPLX	132.40	1.90	5.63	-	-	-	-	-	-	-	-
HLA-DPA1*01:03/DPB1*02:01	1	111	124	14	Consensus (comb.lib./smm/nn)	SDGPLIVSQRPLFK	15	16.15	IVSQRPLFK	10.16	15.00	16.15	LIVSQRPLF	2006.00	30.00	32.30	LIVSQRPLF	483.50	15.00	16.15	-	-	-	-	-	-	-	-
HLA-DPA1*01:03/DPB1*02:01	1	24	37	14	Consensus (comb.lib./smm/nn)	VPLVATFCLATRVS	15	16.15	VPLVATFCL	0.09	3.20	3.45	PLVATFCLA	774.00	15.00	16.15	LVATFCLAT	825.90	21.00	22.61	-	-	-	-	-	-	-	-
HLA-DPA1*01:03/DPB1*04:01	1	19	32	14	NetMHCIIpan	WSWSVVPLVATFCL	15	16.15	-	-	-	-	-	-	-	-	-	-	-	-	WSVVPLVAT	1174.46	15.00	16.15	-	-	-	-
HLA-DPA1*02:01/DPB1*14:01	1	23	36	14	NetMHCIIpan	VVPLVATFCLATRV	15	16.15	-	-	-	-	-	-	-	-	-	-	-	-	LVATFCLAT	3358.57	15.00	16.15	-	-	-	-
HLA-DPA1*03:01/DPB1*04:02	1	28	41	14	Consensus (comb.lib./smm/nn)	ATFCLATRVSATVG	15	16.15	FCLATRVSA	0.05	1.60	1.72	LATRVSATV	2314.00	36.00	38.76	FCLATRVSA	568.40	15.00	16.15	-	-	-	-	-	-	-	-
HLA-DPA1*03:01/DPB1*04:02	1	20	33	14	Consensus (comb.lib./smm/nn)	SWSVVPLVATFCLA	15	16.15	PLVATFCLA	4.34	9.50	10.23	WSVVPLVAT	1862.00	31.00	33.38	PLVATFCLA	552.50	15.00	16.15	-	-	-	-	-	-	-	-
HLA-DQA1*01:01/DQB1*05:01	1	101	114	14	Consensus (comb.lib./smm/nn)	CPTWGWLKWNSDGP	15	16.15	WLKWNSDGP	28.74	15.00	16.15	GWLKWNSDG	2426.00	9.10	9.80	PTWGWLKWN	4681.80	32.00	34.46	-	-	-	-	-	-	-	-
HLA-DQA1*01:01/DQB1*05:01	1	105	118	14	Consensus (comb.lib./smm/nn)	GWLKWNSDGPLIVS	15	16.15	WLKWNSDGP	28.74	15.00	16.15	WNSDGPLIV	1780.00	5.70	6.14	WLKWNSDGP	3967.00	29.00	31.23	-	-	-	-	-	-	-	-
HLA-DQA1*01:01/DQB1*05:01	1	102	115	14	Consensus (comb.lib./smm/nn)	PTWGWLKWNSDGPL	15	16.15	WLKWNSDGP	28.74	15.00	16.15	WLKWNSDGP	1866.00	6.20	6.68	WLKWNSDGP	3586.80	27.00	29.07	-	-	-	-	-	-	-	-
HLA-DQA1*01:01/DQB1*05:01	1	103	116	14	Consensus (comb.lib./smm/nn)	TWGWLKWNSDGPLI	15	16.15	WLKWNSDGP	28.74	15.00	16.15	WLKWNSDGP	1987.00	6.80	7.32	WLKWNSDGP	3041.80	24.00	25.84	-	-	-	-	-	-	-	-
HLA-DQA1*01:01/DQB1*05:01	1	104	117	14	Consensus (comb.lib./smm/nn)	WGWLKWNSDGPLIV	15	16.15	WLKWNSDGP	28.74	15.00	16.15	WLKWNSDGP	1330.00	3.70	3.98	WLKWNSDGP	2407.80	20.00	21.54	-	-	-	-	-	-	-	-
HLA-DQA1*01:01/DQB1*05:01	1	106	119	14	Consensus (comb.lib./smm/nn)	WLKWNSDGPLIVSQ	15	16.15	WLKWNSDGP	28.74	15.00	16.15	WNSDGPLIV	2337.00	8.60	9.26	WLKWNSDGP	5646.20	36.00	38.76	-	-	-	-	-	-	-	-
HLA-DQA1*01:02/DQB1*06:02	1	66	79	14	Consensus (comb.lib./smm/nn)	AGDEGVFIKTMHGR	15	16.15	VFIKTMHGR	2695.03	54.00	58.15	DEGVFIKTM	634.00	15.00	16.15	DEGVFIKTM	532.80	11.00	11.84	-	-	-	-	-	-	-	-
HLA-DQA1*01:02/DQB1*06:02	1	65	78	14	Consensus (comb.lib./smm/nn)	GAGDEGVFIKTMHG	15	16.15	GAGDEGVFI	975848.49	86.00	92.61	DEGVFIKTM	637.00	15.00	16.15	DEGVFIKTM	630.10	13.00	14.00	-	-	-	-	-	-	-	-
HLA-DQA1*03:01/DQB1*03:02	1	19	32	14	Consensus (comb.lib./smm/nn)	WSWSVVPLVATFCL	15	16.15	SVVPLVATF	0.01	0.01	0.01	WSVVPLVAT	2045.00	15.00	16.15	SWSVVPLVA	1996.30	24.00	25.84	-	-	-	-	-	-	-	-
HLA-DQA1*05:01/DQB1*03:01	1	17	30	14	Consensus (comb.lib./smm/nn)	LSWSWSVVPLVATF	15	16.15	SWSWSVVPL	0.14	4.40	4.74	WSWSVVPLV	429.00	24.00	25.84	WSWSVVPLV	395.10	15.00	16.15	-	-	-	-	-	-	-	-
HLA-DQA1*05:01/DQB1*03:01	1	58	71	14	Consensus (comb.lib./smm/nn)	MASDILGGAGDEGV	15	16.15	MASDILGGA	65.47	32.00	34.46	ILGGAGDEG	80.00	5.60	6.03	ILGGAGDEG	407.40	15.00	16.15	-	-	-	-	-	-	-	-
HLA-DQA1*05:01/DQB1*03:01	1	60	73	14	Consensus (comb.lib./smm/nn)	SDILGGAGDEGVFI	15	16.15	GAGDEGVFI	661.39	50.00	53.84	LGGAGDEGV	59.00	4.10	4.41	ILGGAGDEG	419.20	15.00	16.15	-	-	-	-	-	-	-	-
HLA-DQA1*05:01/DQB1*03:01	1	16	29	14	Consensus (comb.lib./smm/nn)	SLSWSWSVVPLVAT	15	16.15	SWSWSVVPL	0.14	4.40	4.74	WSWSVVPLV	400.00	23.00	24.77	WSWSVVPLV	395.40	15.00	16.15	-	-	-	-	-	-	-	-
HLA-DQA1*05:01/DQB1*03:01	1	18	31	14	Consensus (comb.lib./smm/nn)	SWSWSVVPLVATFC	15	16.15	SWSWSVVPL	0.14	4.40	4.74	WSVVPLVAT	569.00	29.00	31.23	WSWSVVPLV	419.40	15.00	16.15	-	-	-	-	-	-	-	-
HLA-DRB1*01:01	1	53	66	14	Consensus (comb.lib./smm/nn)	ARAIKMASDILGGA	15	16.15	AIKMASDIL	7091.19	68.00	73.22	AIKMASDIL	94.00	15.00	16.15	IKMASDILG	12.40	4.70	5.06	-	-	-	-	-	-	-	-
HLA-DRB1*01:01	1	52	65	14	Consensus (comb.lib./smm/nn)	IARAIKMASDILGG	15	16.15	IARAIKMAS	85.04	39.00	42.00	AIKMASDIL	96.00	15.00	16.15	IKMASDILG	17.40	7.10	7.65	-	-	-	-	-	-	-	-
HLA-DRB1*01:01	1	51	64	14	Consensus (comb.lib./smm/nn)	NIARAIKMASDILG	15	16.15	IARAIKMAS	85.04	39.00	42.00	AIKMASDIL	98.00	15.00	16.15	AIKMASDIL	37.70	15.00	16.15	-	-	-	-	-	-	-	-
HLA-DRB1*03:01	1	52	65	14	Consensus (smm/nn/sturniolo)	IARAIKMASDILGG	15	16.15	-	-	-	-	IKMASDILG	1953.00	24.00	25.84	IKMASDILG	456.10	15.00	16.15	-	-	-	-	IARAIKMAS	4.20	4.60	4.95
HLA-DRB1*03:01	1	88	101	14	Consensus (smm/nn/sturniolo)	SIDWSQRLRVNSNC	15	16.15	-	-	-	-	IDWSQRLRV	336.00	4.10	4.41	IDWSQRLRV	481.80	15.00	16.15	-	-	-	-	IDWSQRLRV	0.90	56.00	60.30
HLA-DRB1*04:01	1	30	43	14	Consensus (smm/nn/sturniolo)	FCLATRVSATVGVV	15	16.15	-	-	-	-	LATRVSATV	456.00	13.00	14.00	CLATRVSAT	344.80	15.00	16.15	-	-	-	-	FCLATRVSA	-1.32	61.00	65.69
HLA-DRB1*04:01	1	25	38	14	Consensus (smm/nn/sturniolo)	PLVATFCLATRVSA	15	16.15	-	-	-	-	VATFCLATR	424.00	12.00	12.92	FCLATRVSA	347.30	15.00	16.15	-	-	-	-	LVATFCLAT	1.30	20.00	21.54
HLA-DRB1*07:01	1	50	63	14	Consensus (comb.lib./smm/nn)	ANIARAIKMASDIL	15	16.15	ARAIKMASD	0.11	2.70	2.91	ANIARAIKM	813.00	33.00	35.53	ANIARAIKM	132.00	15.00	16.15	-	-	-	-	-	-	-	-
HLA-DRB1*07:01	1	31	44	14	Consensus (comb.lib./smm/nn)	CLATRVSATVGVVQ	15	16.15	LATRVSATV	8.41	15.00	16.15	TRVSATVGV	320.00	17.00	18.31	TRVSATVGV	25.00	3.20	3.45	-	-	-	-	-	-	-	-
HLA-DRB1*07:01	1	105	118	14	Consensus (comb.lib./smm/nn)	GWLKWNSDGPLIVS	15	16.15	KWNSDGPLI	94.94	28.00	30.15	WNSDGPLIV	220.00	13.00	14.00	WNSDGPLIV	139.60	15.00	16.15	-	-	-	-	-	-	-	-
HLA-DRB1*07:01	1	32	45	14	Consensus (comb.lib./smm/nn)	LATRVSATVGVVQP	15	16.15	LATRVSATV	8.41	15.00	16.15	TRVSATVGV	316.00	17.00	18.31	TRVSATVGV	28.60	3.70	3.98	-	-	-	-	-	-	-	-
HLA-DRB1*08:02	1	53	66	14	Consensus (smm/nn/sturniolo)	ARAIKMASDILGGA	15	16.15	-	-	-	-	IKMASDILG	1290.00	15.00	16.15	IKMASDILG	47.50	0.13	0.14	-	-	-	-	MASDILGGA	-2.10	66.00	71.07
HLA-DRB1*11:01	1	30	43	14	Consensus (smm/nn/sturniolo)	FCLATRVSATVGVV	15	16.15	-	-	-	-	FCLATRVSA	437.00	18.00	19.38	FCLATRVSA	175.90	14.00	15.08	-	-	-	-	FCLATRVSA	1.40	15.00	16.15
HLA-DRB1*11:01	1	114	127	14	Consensus (smm/nn/sturniolo)	PLIVSQRPLFKGCL	15	16.15	-	-	-	-	LIVSQRPLF	342.00	15.00	16.15	LIVSQRPLF	213.90	15.00	16.15	-	-	-	-	IVSQRPLFK	2.60	5.00	5.38
HLA-DRB1*11:01	1	44	57	14	Consensus (smm/nn/sturniolo)	QPVEYAANIARAIK	15	16.15	-	-	-	-	YAANIARAI	210.00	8.60	9.26	YAANIARAI	215.60	15.00	16.15	-	-	-	-	YAANIARAI	-0.70	48.00	51.69
HLA-DRB1*11:01	1	29	42	14	Consensus (smm/nn/sturniolo)	TFCLATRVSATVGV	15	16.15	-	-	-	-	FCLATRVSA	374.00	16.00	17.23	FCLATRVSA	33.50	3.60	3.88	-	-	-	-	FCLATRVSA	1.40	15.00	16.15
HLA-DRB1*15:01	1	20	33	14	Consensus (smm/nn/sturniolo)	SWSVVPLVATFCLA	15	16.15	-	-	-	-	VPLVATFCL	1213.00	32.00	34.46	VVPLVATFC	187.30	12.00	12.92	-	-	-	-	VVPLVATFC	3.10	15.00	16.15
HLA-DRB3*01:01	1	55	68	14	Consensus (comb.lib./smm/nn)	AIKMASDILGGAGD	15	16.15	AIKMASDIL	5.75	14.00	15.08	MASDILGGA	1860.00	18.00	19.38	MASDILGGA	544.80	15.00	16.15	-	-	-	-	-	-	-	-
HLA-DRB3*02:02	1	108	121	14	NetMHCIIpan	KWNSDGPLIVSQRP	15	16.15	-	-	-	-	-	-	-	-	-	-	-	-	WNSDGPLIV	1281.99	15.00	16.15	-	-	-	-
HLA-DRB4*01:01	1	115	128	14	Consensus (comb.lib./smm/nn)	LIVSQRPLFKGCLE	15	16.15	IVSQRPLFK	5.73	14.00	15.08	LIVSQRPLF	2739.00	53.00	57.07	LIVSQRPLF	329.40	15.00	16.15	-	-	-	-	-	-	-	-
HLA-DPA1*01:03/DPB1*02:01	1	17	32	16	Consensus (comb.lib./smm/nn)	LSWSWSVVPLVATFCL	14	16.16	VPLVATFCL	0.09	4.10	4.73	WSWSVVPLV	2269.00	24.00	27.70	WSWSVVPLV	299.70	14.00	16.16	-	-	-	-	-	-	-	-
HLA-DPA1*02:01/DPB1*14:01	1	33	48	16	NetMHCIIpan	ATRVSATVGVVQPVEY	14	16.16	-	-	-	-	-	-	-	-	-	-	-	-	RVSATVGVV	1383.05	14.00	16.16	-	-	-	-
HLA-DPA1*02:01/DPB1*14:01	1	18	33	16	NetMHCIIpan	SWSWSVVPLVATFCLA	14	16.16	-	-	-	-	-	-	-	-	-	-	-	-	WSWSVVPLV	1405.48	14.00	16.16	-	-	-	-
HLA-DQA1*01:02/DQB1*06:02	1	31	46	16	Consensus (comb.lib./smm/nn)	CLATRVSATVGVVQPV	14	16.16	VSATVGVVQ	0.02	2.80	3.23	VSATVGVVQ	1986.00	27.00	31.17	VSATVGVVQ	207.10	14.00	16.16	-	-	-	-	-	-	-	-
HLA-DQA1*03:01/DQB1*03:02	1	33	48	16	Consensus (comb.lib./smm/nn)	ATRVSATVGVVQPVEY	14	16.16	TVGVVQPVE	3.82	23.00	26.55	ATVGVVQPV	3528.00	14.00	16.16	TVGVVQPVE	443.10	3.30	3.81	-	-	-	-	-	-	-	-
HLA-DQA1*03:01/DQB1*03:02	1	35	50	16	Consensus (comb.lib./smm/nn)	RVSATVGVVQPVEYAA	14	16.16	TVGVVQPVE	3.82	23.00	26.55	ATVGVVQPV	3532.00	14.00	16.16	TVGVVQPVE	672.00	6.10	7.04	-	-	-	-	-	-	-	-
HLA-DQA1*03:01/DQB1*03:02	1	43	58	16	Consensus (comb.lib./smm/nn)	VQPVEYAANIARAIKM	14	16.16	PVEYAANIA	0.16	11.00	12.70	EYAANIARA	3867.00	15.00	17.31	EYAANIARA	1339.40	14.00	16.16	-	-	-	-	-	-	-	-
HLA-DQA1*03:01/DQB1*03:02	1	42	57	16	Consensus (comb.lib./smm/nn)	VVQPVEYAANIARAIK	14	16.16	PVEYAANIA	0.16	11.00	12.70	EYAANIARA	3878.00	16.00	18.47	EYAANIARA	1299.30	14.00	16.16	-	-	-	-	-	-	-	-
HLA-DQA1*03:01/DQB1*03:02	1	19	34	16	Consensus (comb.lib./smm/nn)	WSWSVVPLVATFCLAT	14	16.16	SVVPLVATF	0.01	0.01	0.01	SWSVVPLVA	3569.00	14.00	16.16	SWSVVPLVA	3617.90	37.00	42.71	-	-	-	-	-	-	-	-
HLA-DQA1*04:01/DQB1*04:02	1	47	62	16	Consensus (comb.lib./smm/nn)	EYAANIARAIKMASDI	14	16.16	AANIARAIK	218.62	29.00	33.47	EYAANIARA	2128.00	5.60	6.46	EYAANIARA	922.40	14.00	16.16	-	-	-	-	-	-	-	-
HLA-DQA1*05:01/DQB1*02:01	1	13	28	16	Consensus (comb.lib./smm/nn)	YPGSLSWSWSVVPLVA	14	16.16	GSLSWSWSV	6865.19	59.00	68.10	WSWSVVPLV	2954.00	14.00	16.16	WSWSVVPLV	151.90	5.10	5.89	-	-	-	-	-	-	-	-
HLA-DRB1*04:01	1	112	127	16	Consensus (smm/nn/sturniolo)	DGPLIVSQRPLFKGCL	14	16.16	-	-	-	-	IVSQRPLFK	1068.00	18.00	20.78	IVSQRPLFK	416.90	14.00	16.16	-	-	-	-	IVSQRPLFK	2.50	9.90	11.43
HLA-DRB1*04:01	1	17	32	16	Consensus (smm/nn/sturniolo)	LSWSWSVVPLVATFCL	14	16.16	-	-	-	-	WSWSVVPLV	2226.00	38.00	43.86	WSWSVVPLV	277.50	9.60	11.08	-	-	-	-	VVPLVATFC	2.10	14.00	16.16
HLA-DRB1*04:01	1	26	41	16	Consensus (smm/nn/sturniolo)	LVATFCLATRVSATVG	14	16.16	-	-	-	-	FCLATRVSA	809.00	13.00	15.01	FCLATRVSA	392.60	14.00	16.16	-	-	-	-	LVATFCLAT	1.30	26.00	30.01
HLA-DRB1*04:01	1	25	40	16	Consensus (smm/nn/sturniolo)	PLVATFCLATRVSATV	14	16.16	-	-	-	-	FCLATRVSA	832.00	13.00	15.01	FCLATRVSA	421.20	14.00	16.16	-	-	-	-	LVATFCLAT	1.30	26.00	30.01
HLA-DRB1*04:01	1	16	31	16	Consensus (smm/nn/sturniolo)	SLSWSWSVVPLVATFC	14	16.16	-	-	-	-	WSWSVVPLV	2196.00	38.00	43.86	WSWSVVPLV	195.00	6.80	7.85	-	-	-	-	VVPLVATFC	2.10	14.00	16.16
HLA-DRB1*04:01	1	103	118	16	Consensus (smm/nn/sturniolo)	TWGWLKWNSDGPLIVS	14	16.16	-	-	-	-	WNSDGPLIV	2345.00	40.00	46.17	WNSDGPLIV	415.10	14.00	16.16	-	-	-	-	WNSDGPLIV	2.40	11.00	12.70
HLA-DRB1*07:01	1	42	57	16	Consensus (comb.lib./smm/nn)	VVQPVEYAANIARAIK	14	16.16	AANIARAIK	0.27	5.10	5.89	YAANIARAI	519.00	17.00	19.62	YAANIARAI	146.60	14.00	16.16	-	-	-	-	-	-	-	-
HLA-DRB1*08:02	1	28	43	16	Consensus (smm/nn/sturniolo)	ATFCLATRVSATVGVV	14	16.16	-	-	-	-	LATRVSATV	2212.00	14.00	16.16	FCLATRVSA	145.70	7.10	8.20	-	-	-	-	FCLATRVSA	0.90	24.00	27.70
HLA-DRB1*08:02	1	110	125	16	Consensus (smm/nn/sturniolo)	NSDGPLIVSQRPLFKG	14	16.16	-	-	-	-	IVSQRPLFK	2187.00	14.00	16.16	IVSQRPLFK	125.50	5.80	6.69	-	-	-	-	IVSQRPLFK	0.20	35.00	40.40
HLA-DRB1*08:02	1	29	44	16	Consensus (smm/nn/sturniolo)	TFCLATRVSATVGVVQ	14	16.16	-	-	-	-	LATRVSATV	2137.00	14.00	16.16	LATRVSATV	153.20	7.60	8.77	-	-	-	-	FCLATRVSA	0.90	24.00	27.70
HLA-DRB1*08:02	1	27	42	16	Consensus (smm/nn/sturniolo)	VATFCLATRVSATVGV	14	16.16	-	-	-	-	LATRVSATV	2161.00	14.00	16.16	FCLATRVSA	150.40	7.40	8.54	-	-	-	-	FCLATRVSA	0.90	24.00	27.70
HLA-DRB1*09:01	1	105	120	16	Consensus (comb.lib./smm/nn)	GWLKWNSDGPLIVSQR	14	16.16	WLKWNSDGP	0.01	0.01	0.01	WNSDGPLIV	772.00	14.00	16.16	WNSDGPLIV	127.30	14.00	16.16	-	-	-	-	-	-	-	-
HLA-DRB1*09:01	1	102	117	16	Consensus (comb.lib./smm/nn)	PTWGWLKWNSDGPLIV	14	16.16	WLKWNSDGP	0.01	0.01	0.01	LKWNSDGPL	790.00	14.00	16.16	WNSDGPLIV	140.30	15.00	17.31	-	-	-	-	-	-	-	-
HLA-DRB1*09:01	1	106	121	16	Consensus (comb.lib./smm/nn)	WLKWNSDGPLIVSQRP	14	16.16	WLKWNSDGP	0.01	0.01	0.01	WNSDGPLIV	780.00	14.00	16.16	WNSDGPLIV	181.70	19.00	21.93	-	-	-	-	-	-	-	-
HLA-DRB1*13:02	1	47	62	16	Consensus (smm/nn/sturniolo)	EYAANIARAIKMASDI	14	16.16	-	-	-	-	YAANIARAI	1011.00	14.00	16.16	YAANIARAI	17.20	2.40	2.77	-	-	-	-	IARAIKMAS	2.10	20.00	23.09
HLA-DRB1*13:02	1	41	56	16	Consensus (smm/nn/sturniolo)	GVVQPVEYAANIARAI	14	16.16	-	-	-	-	VEYAANIAR	1025.00	14.00	16.16	YAANIARAI	14.20	2.00	2.31	-	-	-	-	YAANIARAI	1.90	24.00	27.70
HLA-DRB1*13:02	1	42	57	16	Consensus (smm/nn/sturniolo)	VVQPVEYAANIARAIK	14	16.16	-	-	-	-	YAANIARAI	1017.00	14.00	16.16	YAANIARAI	11.10	1.50	1.73	-	-	-	-	YAANIARAI	1.90	24.00	27.70
HLA-DRB3*01:01	1	86	101	16	Consensus (comb.lib./smm/nn)	CCSIDWSQRLRVNSNC	14	16.16	CSIDWSQRL	1.81	14.00	16.16	CSIDWSQRL	1116.00	6.10	7.04	CSIDWSQRL	1088.10	19.00	21.93	-	-	-	-	-	-	-	-
HLA-DRB3*01:01	1	87	102	16	Consensus (comb.lib./smm/nn)	CSIDWSQRLRVNSNCP	14	16.16	CSIDWSQRL	1.81	14.00	16.16	CSIDWSQRL	1099.00	6.00	6.93	CSIDWSQRL	2285.00	32.00	36.94	-	-	-	-	-	-	-	-
HLA-DRB3*01:01	1	80	95	16	Consensus (comb.lib./smm/nn)	GCLDSGCCSIDWSQRL	14	16.16	CSIDWSQRL	1.81	14.00	16.16	GCLDSGCCS	1037.00	5.50	6.35	CSIDWSQRL	729.70	14.00	16.16	-	-	-	-	-	-	-	-
HLA-DRB3*01:01	1	15	30	16	Consensus (comb.lib./smm/nn)	GSLSWSWSVVPLVATF	14	16.16	WSWSVVPLV	395.88	38.00	43.86	WSWSVVPLV	2100.00	13.00	15.01	WSWSVVPLV	667.20	14.00	16.16	-	-	-	-	-	-	-	-
HLA-DRB3*02:02	1	12	27	16	NetMHCIIpan	RYPGSLSWSWSVVPLV	14	16.16	-	-	-	-	-	-	-	-	-	-	-	-	WSWSVVPLV	842.12	14.00	16.16	-	-	-	-
HLA-DQA1*05:01/DQB1*03:01	1	28	44	17	Consensus (comb.lib./smm/nn)	ATFCLATRVSATVGVVQ	9.5	16.18	TRVSATVGV	0.43	9.50	16.18	RVSATVGVV	189.00	9.00	15.33	CLATRVSAT	144.80	17.00	28.96	-	-	-	-	-	-	-	-
HLA-DQA1*05:01/DQB1*03:01	1	29	45	17	Consensus (comb.lib./smm/nn)	TFCLATRVSATVGVVQP	9.5	16.18	TRVSATVGV	0.43	9.50	16.18	RVSATVGVV	187.00	8.90	15.16	CLATRVSAT	126.10	15.00	25.55	-	-	-	-	-	-	-	-
HLA-DPA1*01:03/DPB1*04:01	1	16	33	18	NetMHCIIpan	SLSWSWSVVPLVATFCLA	5.5	16.28	-	-	-	-	-	-	-	-	-	-	-	-	WSWSVVPLV	198.47	5.50	16.28	-	-	-	-
HLA-DRB1*13:02	1	92	103	12	Consensus (smm/nn/sturniolo)	SQRLRVNSNCPT	5.5	16.31	-	-	-	-	RLRVNSNCP	175.00	2.00	5.93	LRVNSNCPT	128.80	5.50	16.31	-	-	-	-	LRVNSNCPT	0.70	28.00	83.03
HLA-DRB3*02:02	1	28	39	12	NetMHCIIpan	ATFCLATRVSAT	5.5	16.31	-	-	-	-	-	-	-	-	-	-	-	-	FCLATRVSA	1395.14	5.50	16.31	-	-	-	-
HLA-DPA1*03:01/DPB1*04:02	1	25	42	18	Consensus (comb.lib./smm/nn)	PLVATFCLATRVSATVGV	5.6	16.57	FCLATRVSA	0.05	2.60	7.70	LVATFCLAT	933.00	15.00	44.40	FCLATRVSA	45.60	5.60	16.57	-	-	-	-	-	-	-	-
HLA-DRB1*08:02	1	52	69	18	Consensus (smm/nn/sturniolo)	IARAIKMASDILGGAGDE	5.6	16.57	-	-	-	-	IARAIKMAS	1133.00	5.60	16.57	IKMASDILG	26.20	0.97	2.87	-	-	-	-	IARAIKMAS	1.40	21.00	62.15
HLA-DQA1*03:01/DQB1*03:02	1	36	47	12	Consensus (comb.lib./smm/nn)	VSATVGVVQPVE	5.6	16.61	TVGVVQPVE	3.82	13.00	38.55	ATVGVVQPV	1804.00	5.60	16.61	TVGVVQPVE	401.90	2.40	7.12	-	-	-	-	-	-	-	-
HLA-DRB3*02:02	1	95	106	12	NetMHCIIpan	LRVNSNCPTWGW	5.6	16.61	-	-	-	-	-	-	-	-	-	-	-	-	LRVNSNCPT	1398.11	5.60	16.61	-	-	-	-
HLA-DPA1*01:03/DPB1*04:01	1	11	27	17	NetMHCIIpan	CRYPGSLSWSWSVVPLV	9.9	16.86	-	-	-	-	-	-	-	-	-	-	-	-	WSWSVVPLV	330.66	9.90	16.86	-	-	-	-
HLA-DQA1*01:01/DQB1*05:01	1	17	33	17	Consensus (comb.lib./smm/nn)	LSWSWSVVPLVATFCLA	9.9	16.86	SWSWSVVPL	1.08	6.90	11.75	SWSWSVVPL	4087.00	9.90	16.86	SWSWSVVPL	298.60	12.00	20.44	-	-	-	-	-	-	-	-
HLA-DRB1*11:01	1	26	42	17	Consensus (smm/nn/sturniolo)	LVATFCLATRVSATVGV	9.9	16.86	-	-	-	-	FCLATRVSA	352.00	9.90	16.86	FCLATRVSA	46.90	3.60	6.13	-	-	-	-	FCLATRVSA	1.40	21.00	35.77
HLA-DRB1*11:01	1	25	41	17	Consensus (smm/nn/sturniolo)	PLVATFCLATRVSATVG	9.9	16.86	-	-	-	-	FCLATRVSA	352.00	9.90	16.86	FCLATRVSA	49.00	3.70	6.30	-	-	-	-	FCLATRVSA	1.40	21.00	35.77
HLA-DQA1*01:02/DQB1*06:02	1	52	69	18	Consensus (comb.lib./smm/nn)	IARAIKMASDILGGAGDE	5.7	16.87	IARAIKMAS	0.05	5.70	16.87	KMASDILGG	445.00	6.00	17.76	KMASDILGG	33.80	2.90	8.58	-	-	-	-	-	-	-	-
HLA-DQA1*04:01/DQB1*04:02	1	39	56	18	Consensus (comb.lib./smm/nn)	TVGVVQPVEYAANIARAI	5.7	16.87	VQPVEYAAN	193.34	34.00	100.63	EYAANIARA	1570.00	4.20	12.43	EYAANIARA	376.00	5.70	16.87	-	-	-	-	-	-	-	-
HLA-DRB3*02:02	1	86	103	18	NetMHCIIpan	CCSIDWSQRLRVNSNCPT	5.7	16.87	-	-	-	-	-	-	-	-	-	-	-	-	LRVNSNCPT	352.99	5.70	16.87	-	-	-	-
HLA-DQA1*05:01/DQB1*02:01	1	38	49	12	Consensus (comb.lib./smm/nn)	ATVGVVQPVEYA	5.7	16.90	GVVQPVEYA	20759.57	44.00	130.47	VGVVQPVEY	1442.00	5.00	14.83	VGVVQPVEY	597.00	5.70	16.90	-	-	-	-	-	-	-	-
HLA-DRB1*07:01	1	17	28	12	Consensus (comb.lib./smm/nn)	LSWSWSVVPLVA	5.7	16.90	SWSWSVVPL	2.10	6.20	18.38	WSWSVVPLV	178.00	5.70	16.90	LSWSWSVVP	21.20	1.80	5.34	-	-	-	-	-	-	-	-
HLA-DRB1*08:02	1	114	125	12	Consensus (smm/nn/sturniolo)	PLIVSQRPLFKG	5.7	16.90	-	-	-	-	IVSQRPLFK	1091.00	5.70	16.90	IVSQRPLFK	289.50	0.83	2.46	-	-	-	-	IVSQRPLFK	0.20	21.00	62.27
HLA-DRB1*07:01	1	16	27	12	Consensus (comb.lib./smm/nn)	SLSWSWSVVPLV	5.7	16.90	SWSWSVVPL	2.10	6.20	18.38	LSWSWSVVP	178.00	5.70	16.90	LSWSWSVVP	15.10	1.20	3.56	-	-	-	-	-	-	-	-
HLA-DRB1*07:01	1	46	57	12	Consensus (comb.lib./smm/nn)	VEYAANIARAIK	5.7	16.90	AANIARAIK	0.27	2.90	8.60	YAANIARAI	176.00	5.70	16.90	YAANIARAI	76.60	6.20	18.38	-	-	-	-	-	-	-	-
HLA-DRB3*01:01	1	85	96	12	Consensus (comb.lib./smm/nn)	GCCSIDWSQRLR	5.7	16.90	CSIDWSQRL	1.81	7.40	21.94	CSIDWSQRL	365.00	2.00	5.93	CSIDWSQRL	292.50	5.70	16.90	-	-	-	-	-	-	-	-
HLA-DRB3*01:01	1	84	95	12	Consensus (comb.lib./smm/nn)	SGCCSIDWSQRL	5.7	16.90	CSIDWSQRL	1.81	7.40	21.94	SGCCSIDWS	353.00	1.90	5.63	CSIDWSQRL	283.30	5.70	16.90	-	-	-	-	-	-	-	-
HLA-DPA1*01:03/DPB1*02:01	1	113	127	15	Consensus (comb.lib./smm/nn)	GPLIVSQRPLFKGCL	17	17.00	IVSQRPLFK	10.16	17.00	17.00	LIVSQRPLF	2241.00	38.00	38.00	LIVSQRPLF	472.40	17.00	17.00	-	-	-	-	-	-	-	-
HLA-DPA1*01:03/DPB1*02:01	1	114	128	15	Consensus (comb.lib./smm/nn)	PLIVSQRPLFKGCLE	17	17.00	IVSQRPLFK	10.16	17.00	17.00	VSQRPLFKG	3015.00	45.00	45.00	LIVSQRPLF	480.40	17.00	17.00	-	-	-	-	-	-	-	-
HLA-DPA1*01:03/DPB1*02:01	1	24	38	15	Consensus (comb.lib./smm/nn)	VPLVATFCLATRVSA	17	17.00	VPLVATFCL	0.09	3.70	3.70	PLVATFCLA	733.00	17.00	17.00	FCLATRVSA	668.20	22.00	22.00	-	-	-	-	-	-	-	-
HLA-DPA1*02:01/DPB1*01:01	1	17	31	15	Consensus (comb.lib./smm/nn)	LSWSWSVVPLVATFC	17	17.00	SWSWSVVPL	26.93	13.00	13.00	WSWSVVPLV	1263.00	34.00	34.00	SWSVVPLVA	540.20	17.00	17.00	-	-	-	-	-	-	-	-
HLA-DQA1*01:01/DQB1*05:01	1	101	115	15	Consensus (comb.lib./smm/nn)	CPTWGWLKWNSDGPL	17	17.00	WLKWNSDGP	28.74	17.00	17.00	WLKWNSDGP	1721.00	7.00	7.00	WLKWNSDGP	2511.50	29.00	29.00	-	-	-	-	-	-	-	-
HLA-DQA1*01:01/DQB1*05:01	1	105	119	15	Consensus (comb.lib./smm/nn)	GWLKWNSDGPLIVSQ	17	17.00	WLKWNSDGP	28.74	17.00	17.00	WNSDGPLIV	1753.00	7.20	7.20	WLKWNSDGP	3447.20	35.00	35.00	-	-	-	-	-	-	-	-
HLA-DQA1*01:01/DQB1*05:01	1	100	114	15	Consensus (comb.lib./smm/nn)	NCPTWGWLKWNSDGP	17	17.00	WLKWNSDGP	28.74	17.00	17.00	TWGWLKWNS	2235.00	11.00	11.00	PTWGWLKWN	3758.00	37.00	37.00	-	-	-	-	-	-	-	-
HLA-DQA1*01:01/DQB1*05:01	1	102	116	15	Consensus (comb.lib./smm/nn)	PTWGWLKWNSDGPLI	17	17.00	WLKWNSDGP	28.74	17.00	17.00	WLKWNSDGP	1816.00	7.60	7.60	WLKWNSDGP	2342.80	28.00	28.00	-	-	-	-	-	-	-	-
HLA-DQA1*01:01/DQB1*05:01	1	103	117	15	Consensus (comb.lib./smm/nn)	TWGWLKWNSDGPLIV	17	17.00	WLKWNSDGP	28.74	17.00	17.00	WLKWNSDGP	1281.00	4.60	4.60	WLKWNSDGP	1474.70	20.00	20.00	-	-	-	-	-	-	-	-
HLA-DQA1*01:01/DQB1*05:01	1	104	118	15	Consensus (comb.lib./smm/nn)	WGWLKWNSDGPLIVS	17	17.00	WLKWNSDGP	28.74	17.00	17.00	WNSDGPLIV	1326.00	4.80	4.80	WLKWNSDGP	2133.50	26.00	26.00	-	-	-	-	-	-	-	-
HLA-DQA1*01:01/DQB1*05:01	1	106	120	15	Consensus (comb.lib./smm/nn)	WLKWNSDGPLIVSQR	17	17.00	WLKWNSDGP	28.74	17.00	17.00	WNSDGPLIV	2348.00	11.00	11.00	WLKWNSDGP	5158.10	44.00	44.00	-	-	-	-	-	-	-	-
HLA-DQA1*01:02/DQB1*06:02	1	28	42	15	Consensus (comb.lib./smm/nn)	ATFCLATRVSATVGV	17	17.00	TFCLATRVS	3.79	17.00	17.00	CLATRVSAT	677.00	20.00	20.00	CLATRVSAT	409.40	15.00	15.00	-	-	-	-	-	-	-	-
HLA-DQA1*01:02/DQB1*06:02	1	31	45	15	Consensus (comb.lib./smm/nn)	CLATRVSATVGVVQP	17	17.00	VSATVGVVQ	0.02	2.40	2.40	VSATVGVVQ	935.00	26.00	26.00	VSATVGVVQ	456.60	17.00	17.00	-	-	-	-	-	-	-	-
HLA-DQA1*01:02/DQB1*06:02	1	30	44	15	Consensus (comb.lib./smm/nn)	FCLATRVSATVGVVQ	17	17.00	VSATVGVVQ	0.02	2.40	2.40	CLATRVSAT	918.00	26.00	26.00	CLATRVSAT	463.80	17.00	17.00	-	-	-	-	-	-	-	-
HLA-DQA1*01:02/DQB1*06:02	1	26	40	15	Consensus (comb.lib./smm/nn)	LVATFCLATRVSATV	17	17.00	TFCLATRVS	3.79	17.00	17.00	CLATRVSAT	685.00	20.00	20.00	CLATRVSAT	465.70	17.00	17.00	-	-	-	-	-	-	-	-
[truncated: 20,492 more rows]

## Sheet: MHC II HUMAN CONSENSUS
Cluster.Sub-Cluster Number	Peptide Number	Alignment	Position	Description	Peptide	START	END
1.1	Consensus	TVGVVQPVEYAANIARAIKMASDILG	-	-	-	39	64	.
1.1	1	TVGVVQPVEYAANIARAI--------	1	seq107	TVGVVQPVEYAANIARAI
1.1	2	-VGVVQPVEYAANIARAIK-------	2	seq61	VGVVQPVEYAANIARAIK
1.1	3	-VGVVQPVEYAANIARAI--------	2	seq82	VGVVQPVEYAANIARAI
1.1	4	--GVVQPVEYAANIARAIKM------	3	seq28	GVVQPVEYAANIARAIKM
1.1	5	--GVVQPVEYAANIARAIK-------	3	seq36	GVVQPVEYAANIARAIK
[truncated: 94 more rows]

## Sheet: MHC II MOUSE
allele	seq_num	start	end	length	method	peptide	percentile_rank	adjusted_rank	comblib_core	comblib_score	comblib_rank	comblib_adjusted_rank	smm_align_core	smm_align_ic50	smm_align_rank	smm_align_adjusted_rank	nn_align_core	nn_align_ic50	nn_align_rank	nn_align_adjusted_rank	netmhciipan_core	netmhciipan_ic50	netmhciipan_rank	netmhciipan_adjusted_rank	sturniolo_core	sturniolo_score	sturniolo_rank	sturniolo_adjusted_rank
[truncated: 2,499 more rows]

[truncated: 12 more sheets: MHC II MOUSE CONSENSUS, MHC2PRED, MHC2PRED LIST, MHC2PRED CONSENSUS, MHC I HUMAN, MHC I HUMAN CONSENSUS, MHC I MOUSE, MHC I MOUSE CONSENSUS, MHC I RAT, NETCHOP, PCPS, Database]
